# Supplementary material for: Identification of Immune-Related Gene Signatures in Lung Adenocarcinoma and Lung Squamous Cell Carcinoma
Source: Front Immunol. 2021 Nov 23;12:752643. doi: 10.3389/fimmu.2021.752643 (PMC8649721; doi:10.3389/fimmu.2021.752643)
Supplement: Supplementary file 1 [file DataSheet_1.zip]

Archive with 20 entries (20 files):
- Supplementary table 10.xlsx
- Supplementary table 11.xlsx
- Supplementary table 12.xlsx
- Supplementary table 13.xlsx
- Supplementary table 14.xlsx
- Supplementary table 15.xlsx
- Supplementary table 16.xlsx
- Supplementary table 17.xlsx
- Supplementary table 18.xlsx
- Supplementary table 19.xlsx
- Supplementary table 20.xlsx
- Supplementary table 21.xlsx
- Supplementary table 22.xlsx
- Supplementary table 23.xlsx
- Supplementary table 24.xlsx
- Supplementary table 5.xlsx
- Supplementary table 6.xlsx
- Supplementary table 7.xlsx
- Supplementary table 8.xlsx
- Supplementary table 9.xlsx
