# Supplementary material for: Identification of Immune-Related Gene Signatures in Lung Adenocarcinoma and Lung Squamous Cell Carcinoma
Source: Front Immunol. 2021 Nov 23;12:752643. doi: 10.3389/fimmu.2021.752643 (PMC8649721; doi:10.3389/fimmu.2021.752643)
Supplement: Supplementary file 1 [file DataSheet_1.zip › Supplementary table 10.xlsx]

## Sheet: Sheet1
Supplementary table 10: Tumor purity, and the presence of infiltrating stromal/immune cells in LUSC tissues based on gene expression data, analyzed with ESTIMATE.
ID of patient	StromalScore	ImmuneScore	ESTIMATEScore	TumorPurity
TCGA-18-3417-01	343.047	49.1221	392.169	0.788424
TCGA-22-4613-01	-775.095	589.996	-185.098	0.837657
TCGA-90-7769-01	-1632.58	-1072.06	-2704.64	0.978451
TCGA-77-A5G1-01	-515.044	500.576	-14.4676	0.823715
TCGA-77-A5G3-01	-1063.08	-606.477	-1669.56	0.935927
TCGA-66-2766-01	-964.198	-431.534	-1395.73	0.921018
TCGA-37-4135-01	-1059.69	18.2362	-1041.45	0.899525
TCGA-56-8201-01	696.819	1791.81	2488.63	0.565061
TCGA-43-7656-01	-288.835	895.341	606.506	0.768684
TCGA-85-8481-01	14.912	269.435	284.347	0.798061
TCGA-56-A4ZK-01	-703.116	562.272	-140.843	0.834091
TCGA-22-1011-01	-307.301	1003.54	696.239	0.760192
TCGA-77-8156-01	50.8038	1102.38	1153.18	0.714938
TCGA-43-A475-01	-380.407	1652.52	1272.12	0.702623
TCGA-37-3789-01	-701.269	572.381	-128.888	0.833122
TCGA-22-4596-01	851.426	1979.67	2831.1	0.522889
TCGA-58-A46N-01	-1860.51	-1132.96	-2993.47	0.986323
TCGA-63-A5MW-01	-154.701	-1016.73	-1171.44	0.907697
TCGA-85-8479-01	-1581.31	-1057.46	-2638.77	0.976408
TCGA-68-8251-01	130.249	297.794	428.043	0.785174
TCGA-34-7107-01	171.36	-293.678	-122.319	0.832588
TCGA-37-4141-01	-747.352	70.469	-676.883	0.87487
TCGA-39-5040-01	-1197.21	-643.125	-1840.33	0.94446
TCGA-43-2578-01	-911.619	-271.484	-1183.1	0.908414
TCGA-63-A5M9-01	-802.632	-298.178	-1100.81	0.903298
TCGA-92-8063-01	-555.692	-260.44	-816.132	0.884587
TCGA-NC-A5HR-01	-1752.79	-791.407	-2544.19	0.973317
TCGA-51-4079-01	-659.824	8.91679	-650.907	0.873017
TCGA-66-2795-01	125.011	461.677	586.688	0.770541
TCGA-96-7544-01	488.965	433.332	922.297	0.738219
TCGA-21-1081-01	-455.053	-822.86	-1277.91	0.914144
TCGA-37-A5EM-01	337.569	575.45	913.019	0.739137
TCGA-63-6202-01	284.369	1605.06	1889.43	0.635351
TCGA-98-A53I-01	-556.43	707.476	151.046	0.809698
TCGA-46-3767-01	1111.77	1101.82	2213.59	0.597901
TCGA-22-4599-01	-343.6	1198.82	855.222	0.744825
TCGA-58-8391-01	-1548.67	-802.901	-2351.57	0.966441
TCGA-85-8580-01	-1681.15	-264.127	-1945.27	0.94941
TCGA-60-2715-01	987.457	1365.38	2352.83	0.581394
TCGA-39-5031-01	-352.973	273.679	-79.2941	0.829073
TCGA-66-2792-01	-649.92	-522.174	-1172.09	0.907737
TCGA-92-7340-01	732.518	496.048	1228.57	0.707157
TCGA-85-8287-01	617.632	1013.73	1631.36	0.664141
TCGA-56-8622-01	-225.635	-89.3338	-314.968	0.847917
TCGA-22-5471-01	-732.901	731.715	-1.18673	0.822608
TCGA-77-A5GA-01	-1416.7	-559.46	-1976.16	0.950824
TCGA-85-A4QQ-01	-1633.29	-580.969	-2214.26	0.961067
TCGA-66-2744-01	199.905	1723.48	1923.39	0.631493
TCGA-22-5480-01	-463.141	909.519	446.378	0.783505
TCGA-58-8388-01	-37.7571	431.719	393.961	0.788262
TCGA-63-7022-01	1253.44	1467.34	2720.78	0.536623
TCGA-85-8584-01	-653.626	931.375	277.749	0.798644
TCGA-77-8128-01	-505.833	-1456.12	-1961.95	0.950176
TCGA-60-2708-01	386.251	-435.828	-49.5777	0.826627
TCGA-85-7699-01	61.1935	1023.81	1085.01	0.721899
TCGA-33-AAS8-01	-2094.94	-1018.25	-3113.19	0.989067
TCGA-18-3408-01	-423.402	147.435	-275.967	0.844868
TCGA-56-8626-01	-589.242	-171.144	-760.386	0.880741
TCGA-22-4601-01	-1151.05	-585.232	-1736.28	0.939331
TCGA-43-6773-01	789.519	1552.93	2342.45	0.582633
TCGA-60-2706-01	-526.739	680.725	153.985	0.809445
TCGA-77-A5G8-01	-848.229	-184.805	-1033.03	0.898985
TCGA-85-8355-01	-67.0286	1891.76	1824.73	0.642656
TCGA-22-4593-01	45.9154	-690.416	-644.5	0.872558
TCGA-60-2712-01	465.79	1638.11	2103.9	0.610729
TCGA-85-7843-01	-248.759	-54.9489	-303.708	0.847039
TCGA-66-2790-01	-308.103	208.537	-99.566	0.830734
TCGA-NC-A5HE-01	-192.713	1988.83	1796.12	0.645868
TCGA-33-4547-01	-461.679	-16.3482	-478.027	0.860361
TCGA-34-5240-01	-413.284	-345.572	-758.856	0.880635
TCGA-63-5131-01	-1243.8	-458.975	-1702.78	0.937633
TCGA-66-2758-01	-750.963	818.066	67.1031	0.816867
TCGA-85-A50M-01	-488.006	-342.846	-830.851	0.885593
TCGA-NC-A5HI-01	-1931.94	-635.924	-2567.87	0.974108
TCGA-77-8009-01	-906.378	-701.183	-1607.56	0.932683
TCGA-43-A56U-01	-104.104	1784.95	1680.84	0.658694
TCGA-68-A59J-01	-892.831	311.944	-580.887	0.867958
TCGA-34-5236-01	443.793	216.567	660.36	0.763604
TCGA-22-1002-01	76.4924	434.583	511.075	0.777568
TCGA-NK-A5D1-01	-1694.52	-1136.05	-2830.57	0.9821
TCGA-51-4080-01	-1569.96	-884.011	-2453.97	0.970192
TCGA-33-6737-01	-438.61	125.042	-313.569	0.847808
TCGA-56-7223-01	-1636.89	-1936.01	-3572.89	0.996759
TCGA-39-5011-01	-474.384	1585.83	1111.45	0.719208
TCGA-39-5037-01	-2488.63	-1303.96	-3792.58	0.998835
TCGA-66-2777-01	-359.144	691.764	332.621	0.793771
TCGA-21-5783-01	-544.316	-914.655	-1458.97	0.924594
TCGA-85-7950-01	190.151	536.911	727.061	0.757245
TCGA-77-8153-01	-1642.71	-1407.25	-3049.96	0.987656
TCGA-L3-A4E7-01	-861.104	173.798	-687.305	0.87561
TCGA-60-2724-01	77.5084	-331.333	-253.824	0.843124
TCGA-90-A59Q-01	-129.529	1537.38	1407.85	0.688307
TCGA-94-7557-01	-721.312	-209.606	-930.918	0.892319
TCGA-96-7545-01	-29.9274	690.59	660.662	0.763575
TCGA-85-6798-01	-588.848	-1110.02	-1698.87	0.937433
TCGA-98-7454-01	1168.73	1625.03	2793.77	0.527552
TCGA-66-2771-01	-252.328	1535.44	1283.12	0.701473
TCGA-56-8083-01	-1144.77	-1577.15	-2721.92	0.978971
TCGA-85-7696-01	-787.708	-345.92	-1133.63	0.905354
TCGA-77-A5G6-01	-1625.66	-905.015	-2530.68	0.972859
TCGA-90-A4ED-01	-410.586	-345.302	-755.888	0.880428
TCGA-56-A4BX-01	-2329.93	-1612.34	-3942.27	0.999654
TCGA-NC-A5HG-01	-1955.55	-924.874	-2880.42	0.983452
TCGA-37-5819-01	-978.006	-381.3	-1359.31	0.918922
TCGA-66-2727-01	-819.027	-31.6369	-850.663	0.88694
TCGA-77-6843-01	-1667.15	-1322.63	-2989.78	0.986233
TCGA-77-8130-01	-18.9886	-434.68	-453.668	0.858533
TCGA-34-5928-01	708.261	144.593	852.854	0.745057
TCGA-22-4594-01	76.9003	971.472	1048.37	0.72561
TCGA-22-A5C4-01	-1339.49	-623.161	-1962.65	0.950208
TCGA-33-A5GW-01	-2062.17	-1132.08	-3194.25	0.990752
TCGA-94-8035-01	-1664.79	-758.277	-2423.07	0.969083
TCGA-94-A5I4-01	-1412.22	-705.924	-2118.15	0.957073
TCGA-94-7943-01	-1188.41	-258.878	-1447.28	0.923939
TCGA-85-A53L-01	-1201.04	-651.265	-1852.31	0.945037
TCGA-63-5128-01	-979.346	-969.163	-1948.51	0.949559
TCGA-63-A5MU-01	-2061.05	-1102.09	-3163.14	0.990122
TCGA-37-4129-01	-1584.03	-1626.09	-3210.12	0.991065
TCGA-98-A53C-01	933.358	1944.95	2878.31	0.516969
TCGA-56-A4ZJ-01	668.549	970.306	1638.86	0.663318
TCGA-22-0940-01	-177.766	1251.54	1073.77	0.723039
TCGA-77-8145-01	202.773	-523.028	-320.255	0.848328
TCGA-O2-A52W-01	-1702.23	-530.479	-2232.71	0.961811
TCGA-63-A5MV-01	-51.9342	468.035	416.101	0.786259
TCGA-34-5231-01	-1009.76	-238.948	-1248.71	0.912398
TCGA-33-AASD-01	-1248.12	-846.738	-2094.85	0.956076
TCGA-77-8140-01	-1666.46	-874.175	-2540.63	0.973197
TCGA-39-5019-01	-425.934	126.713	-299.221	0.846689
TCGA-22-5478-01	-305.923	-188.592	-494.516	0.861592
TCGA-90-7964-01	-483.024	129.642	-353.382	0.850892
TCGA-68-8250-01	-723.196	236.67	-486.526	0.860996
TCGA-56-8504-01	-558.927	104.629	-454.298	0.858581
TCGA-NC-A5HP-01	-306.132	-849.656	-1155.79	0.906731
TCGA-33-4566-01	-675.024	858.386	183.361	0.806905
TCGA-58-8393-01	-300.141	1181.16	881.023	0.742293
TCGA-63-A5MS-01	146.569	817.028	963.597	0.734116
TCGA-66-2780-01	-196.14	181.736	-14.4039	0.82371
TCGA-21-1075-01	-1677.93	-1420.33	-3098.26	0.988741
TCGA-56-7823-01	-1580.31	-754.235	-2334.55	0.965795
TCGA-63-A5MP-01	-746.845	674.812	-72.0327	0.828477
TCGA-85-8072-01	-1086.75	-19.3245	-1106.07	0.903629
TCGA-21-1078-01	-2132.89	-1102.57	-3235.46	0.991554
TCGA-77-A5GH-01	118.289	1350.73	1469.02	0.681766
TCGA-60-2714-01	-566.618	542.109	-24.5087	0.82455
TCGA-34-2600-01	-1850.49	-807.593	-2658.09	0.977017
TCGA-33-4533-01	-375.256	-905.947	-1281.2	0.91434
TCGA-85-A510-01	-889.411	201.404	-688.007	0.87566
TCGA-52-7622-01	-258.743	897.918	639.175	0.765608
TCGA-77-7337-01	222.016	26.288	248.304	0.801238
TCGA-37-A5EN-01	-1370.57	-489.445	-1860.01	0.945406
TCGA-77-8148-01	-539.874	-490.757	-1030.63	0.89883
TCGA-18-5592-01	-1224.82	-613.646	-1838.46	0.94437
TCGA-92-7341-01	-308.008	-443.185	-751.192	0.880101
TCGA-34-A5IX-01	-1456.46	-174.911	-1631.37	0.933938
TCGA-56-8623-01	689.901	2140.86	2830.76	0.522932
TCGA-63-A5MI-01	-1500.65	-1155.25	-2655.9	0.976948
TCGA-66-2791-01	58.0455	1092.29	1150.34	0.71523
TCGA-21-1071-01	-438.469	-48.7016	-487.171	0.861045
TCGA-60-2711-01	-1465.61	-404.131	-1869.74	0.94587
TCGA-37-4133-01	-881.108	209.052	-672.055	0.874527
TCGA-34-8454-01	0.212368	1088.61	1088.83	0.721511
TCGA-77-8146-01	-775.252	-168.072	-943.324	0.89314
TCGA-56-7582-01	-671.364	-141.859	-813.223	0.884388
TCGA-18-3406-01	119.146	938.838	1057.98	0.724638
TCGA-56-8309-01	280.778	1925.14	2205.92	0.598803
TCGA-21-1080-01	-1270.06	-197.888	-1467.95	0.925095
TCGA-60-2721-01	-91.8912	858.31	766.419	0.753459
TCGA-60-2716-01	-1902.92	-1297.93	-3200.85	0.990883
TCGA-66-2737-01	730.37	406.865	1137.24	0.716573
TCGA-63-7021-01	-254.869	479.557	224.688	0.803307
TCGA-85-8352-01	-2300.15	-1410.58	-3710.73	0.998183
TCGA-85-7698-01	-12.4476	158.465	146.018	0.810131
TCGA-77-8139-01	-454.066	-302.644	-756.71	0.880486
TCGA-98-8020-01	-25.7442	347.293	321.549	0.794758
TCGA-85-8052-01	-971.267	-482.429	-1453.7	0.924299
TCGA-43-3920-01	224.356	372.104	596.46	0.769626
TCGA-77-7142-01	-706.1	-333.689	-1039.79	0.899419
TCGA-NC-A5HK-01	-1772.3	-474.586	-2246.89	0.962379
TCGA-60-2719-01	-1214.9	-219.652	-1434.55	0.923223
TCGA-58-8387-01	-1131.83	831.031	-300.803	0.846812
TCGA-43-7658-01	-1706.45	109.945	-1596.51	0.932096
TCGA-96-A4JK-01	-857.361	-109.546	-966.908	0.894691
TCGA-43-6143-01	-683.889	-837.432	-1521.32	0.928042
TCGA-56-8305-01	-762.846	-632.71	-1395.56	0.921008
TCGA-66-2769-01	362.022	1156.04	1518.06	0.676482
TCGA-22-1000-01	1112.49	1521.3	2633.79	0.547354
TCGA-18-3412-01	-1036.86	-209.194	-1246.06	0.912239
TCGA-66-2759-01	-480.569	402.324	-78.2452	0.828987
TCGA-66-2794-01	-1018.86	1076.98	58.1186	0.817627
TCGA-21-1083-01	-560.795	243.12	-317.675	0.848127
TCGA-60-2695-01	-764.61	-131.228	-895.839	0.889983
TCGA-85-6560-01	162.076	433.114	595.19	0.769745
TCGA-98-8022-01	-447.931	520.618	72.687	0.816394
TCGA-43-5668-01	-170.275	1308.57	1138.29	0.716465
TCGA-21-5786-01	-687.582	-480.42	-1168	0.907485
TCGA-34-8456-01	-910.559	-431.74	-1342.3	0.917935
TCGA-66-2755-01	117.538	1594.32	1711.86	0.655261
TCGA-18-4083-01	-402.285	-298.91	-701.195	0.876593
TCGA-56-7222-01	-1698.71	-773.252	-2471.96	0.970829
TCGA-52-7812-01	-979.153	791.219	-187.935	0.837884
TCGA-94-8490-01	-1801.68	-1149.53	-2951.21	0.985281
TCGA-51-4081-01	-510.877	-1168.89	-1679.77	0.936454
TCGA-39-5028-01	-89.8073	414.773	324.966	0.794454
TCGA-22-5482-01	-842.421	-755.262	-1597.68	0.932159
TCGA-60-2725-01	288.955	1389.92	1678.88	0.658911
TCGA-21-5782-01	-374.312	-226.708	-601.02	0.869422
TCGA-66-2800-01	-350.505	513.506	163	0.808667
TCGA-18-3421-01	-949.477	320.278	-629.199	0.871459
TCGA-22-1016-01	356.427	837.17	1193.6	0.710778
TCGA-77-8008-01	1160.22	863.528	2023.74	0.620003
TCGA-66-2767-01	140.113	1722.6	1862.71	0.638374
TCGA-22-4609-01	300.031	1171.83	1471.86	0.681461
TCGA-43-3394-01	-966.359	-676.635	-1642.99	0.934546
TCGA-43-8115-01	952.2	1129.12	2081.32	0.613351
TCGA-39-5016-01	-1286.17	591.388	-694.78	0.87614
TCGA-66-2770-01	-56.9571	402.728	345.771	0.792595
TCGA-85-7697-01	-703.742	-19.1788	-722.921	0.878123
TCGA-85-A4CN-01	-185.873	-369.043	-554.916	0.866059
TCGA-56-A5DS-01	-882.732	263.136	-619.596	0.870766
TCGA-37-3792-01	240.948	2141.56	2382.51	0.577844
TCGA-O2-A52N-01	-966.476	26.7645	-939.711	0.892901
TCGA-66-2753-01	-472.983	-77.1357	-550.119	0.865707
TCGA-66-2754-01	-1603.52	-1210.43	-2813.95	0.981638
TCGA-46-6026-01	-1873.95	-1000.05	-2874	0.983281
TCGA-85-7710-01	-1195	67.8885	-1127.11	0.904948
TCGA-85-8664-01	-2239.64	-1065.53	-3305.17	0.992829
TCGA-34-5241-01	295.582	936.107	1231.69	0.706833
TCGA-43-A474-01	-1043.86	-1428.56	-2472.42	0.970845
TCGA-96-A4JL-01	-44.7315	1626.86	1582.13	0.669527
TCGA-NC-A5HO-01	-1529.74	-340.086	-1869.82	0.945874
TCGA-77-8133-01	-803.481	875.707	72.2261	0.816433
TCGA-66-2778-01	-1055.35	587.3	-468.053	0.859614
TCGA-22-5473-01	-841.43	-472.531	-1313.96	0.916277
TCGA-33-AASI-01	-1494.69	160.643	-1334.04	0.917453
TCGA-98-A53B-01	-793.972	109.104	-684.869	0.875437
TCGA-43-6647-01	976.751	932.763	1909.51	0.633072
TCGA-22-4595-01	5.02412	466.189	471.213	0.781234
TCGA-56-6546-01	-184.469	1037.8	853.335	0.74501
TCGA-60-2698-01	-327.04	985.624	658.584	0.763772
TCGA-56-5898-01	-413.127	70.2143	-342.913	0.850084
TCGA-77-6842-01	-153.801	1345.38	1191.58	0.710986
TCGA-34-8455-01	-526.483	-399.314	-925.797	0.89198
TCGA-43-A56V-01	-1211.57	-541.514	-1753.08	0.940174
TCGA-77-8154-01	-1391.31	-1280.22	-2671.53	0.977435
TCGA-77-8138-01	-130.248	430.183	299.935	0.79668
TCGA-22-5491-01	-1850.6	-518.844	-2369.44	0.967111
TCGA-85-A4CL-01	-672.15	656.468	-15.6822	0.823816
TCGA-39-5022-01	433.482	1765.15	2198.64	0.599659
TCGA-63-A5MR-01	-1382.62	-362.998	-1745.61	0.9398
TCGA-66-2781-01	-710.262	-125.638	-835.9	0.885937
TCGA-77-7139-01	-1070.46	-548.037	-1618.49	0.93326
TCGA-37-A5EL-01	-2086.44	-785.151	-2871.59	0.983216
TCGA-39-5036-01	-2144.79	-497.692	-2642.48	0.976526
TCGA-58-8392-01	-1770.29	-976.184	-2746.48	0.9797
TCGA-66-2763-01	-940.953	-96.2308	-1037.18	0.899252
TCGA-66-2785-01	-350.7	1364.35	1013.65	0.729107
TCGA-22-5479-01	-774.013	-205.948	-979.961	0.895546
TCGA-63-A5MT-01	-254.132	455.448	201.316	0.805346
TCGA-33-4532-01	-1894.05	-1074.82	-2968.87	0.985721
TCGA-70-6722-01	241.044	549.823	790.867	0.751095
TCGA-60-2707-01	89.8036	309.833	399.637	0.78775
TCGA-85-8071-01	-1522.79	-758.754	-2281.55	0.963749
TCGA-22-1012-01	-959.705	-102.299	-1062	0.900839
TCGA-58-A46K-01	-1372.61	-688.935	-2061.55	0.954632
TCGA-94-A5I6-01	-955.13	-761.585	-1716.71	0.938342
TCGA-56-A4BY-01	-1139.56	-555.002	-1694.56	0.937213
TCGA-85-8049-01	628.877	1342.35	1971.23	0.626033
TCGA-60-2710-01	-277.359	450.6	173.241	0.807782
TCGA-18-4086-01	-241.022	207.67	-33.3524	0.825284
TCGA-37-4132-01	-606.117	466.918	-139.199	0.833958
TCGA-63-7023-01	-1161.18	-494.225	-1655.4	0.935193
TCGA-21-1070-01	-457.237	1182.79	725.554	0.75739
TCGA-33-6738-01	-1679.5	-421.758	-2101.26	0.956351
TCGA-56-A4BW-01	-602.437	-45.5791	-648.016	0.87281
TCGA-56-8308-01	-558.053	-140.362	-698.414	0.876397
TCGA-21-1079-01	-58.8017	-272.336	-331.137	0.849172
TCGA-66-2742-01	-594.88	142.97	-451.91	0.858401
TCGA-63-7020-01	-806.109	394.119	-411.99	0.85538
TCGA-33-AASJ-01	-2168.11	-1012.52	-3180.63	0.990478
TCGA-85-8353-01	366.242	401.335	767.577	0.753348
TCGA-18-3410-01	-688.058	948.575	260.517	0.800164
TCGA-85-8070-01	-2260.24	-1423.77	-3684	0.997939
TCGA-NC-A5HQ-01	-1414.63	216.184	-1198.45	0.909354
TCGA-66-2783-01	-623.805	69.7995	-554.005	0.865992
TCGA-18-3407-01	-163.396	-78.0122	-241.408	0.842143
TCGA-98-A53A-01	-1613.27	-868.104	-2481.37	0.971159
TCGA-85-8276-01	460.978	777.64	1238.62	0.706114
TCGA-LA-A446-01	-1690.08	-608.672	-2298.75	0.964419
TCGA-NC-A5HT-01	-1528.67	-1602.8	-3131.48	0.989459
TCGA-58-8386-01	-99.7166	678.231	578.514	0.771306
TCGA-77-A5GF-01	-850.064	-386.658	-1236.72	0.911676
TCGA-56-7731-01	193.101	744.388	937.49	0.736713
TCGA-22-4604-01	640.982	853.626	1494.61	0.679013
TCGA-56-8304-01	-1624.3	-139.455	-1763.75	0.940707
TCGA-63-A5MN-01	582.972	1877.44	2460.41	0.568474
TCGA-96-8169-01	-491.036	218.613	-272.422	0.844589
TCGA-33-4589-01	-723.59	949.728	226.138	0.80318
TCGA-37-4130-01	-492.417	2127.67	1635.25	0.663714
TCGA-NC-A5HJ-01	-292.303	1398.09	1105.79	0.719784
TCGA-85-A4PA-01	-253.466	2790.25	2536.79	0.559214
TCGA-98-8023-01	237.873	953.375	1191.25	0.71102
TCGA-56-8625-01	904.259	1771.1	2675.36	0.542237
TCGA-43-6770-01	-355.258	-355.585	-710.843	0.877274
TCGA-60-2703-01	-134.79	-735.856	-870.647	0.888291
TCGA-77-A5GB-01	-154.393	492.819	338.426	0.793252
TCGA-66-2788-01	424.263	707.763	1132.03	0.717106
TCGA-39-5029-01	-627.336	363.609	-263.727	0.843905
TCGA-18-3415-01	-299.031	419.828	120.797	0.812296
TCGA-90-A4EE-01	253.47	1884.58	2138.05	0.606752
TCGA-34-2596-01	-686.919	-5.02842	-691.947	0.875939
TCGA-34-5929-01	-871.458	-257.241	-1128.7	0.905046
TCGA-96-8170-01	-626.354	246.554	-379.8	0.852923
TCGA-46-3766-01	1380.47	1667.47	3047.93	0.495498
TCGA-22-5483-01	-81.3259	-101.444	-182.77	0.83747
TCGA-56-8629-01	-1063.2	-440.88	-1504.08	0.927096
TCGA-63-A5MG-01	-543.677	349.44	-194.237	0.838389
TCGA-77-7140-01	-849.868	-867.899	-1717.77	0.938395
TCGA-77-7465-01	-636.721	887.168	250.447	0.80105
TCGA-94-8491-01	-1229.62	341.523	-888.1	0.889464
TCGA-43-7657-01	-578.544	-987.839	-1566.38	0.930486
TCGA-NC-A5HF-01	-1846.96	-1281.89	-3128.85	0.989403
TCGA-63-A5MB-01	-1251.34	-558.702	-1810.04	0.94299
TCGA-60-2722-01	-1408.61	-811.784	-2220.4	0.961315
TCGA-66-2768-01	-974.348	484.948	-489.4	0.861211
TCGA-33-4579-01	-1547.32	-477.177	-2024.5	0.952998
TCGA-77-7138-01	-1388.96	-482.869	-1871.83	0.94597
TCGA-68-A59I-01	-59.0625	403.739	344.677	0.792693
TCGA-22-1017-01	-1078.13	319.25	-758.882	0.880637
TCGA-77-8131-01	492.916	1988.08	2481	0.565985
TCGA-94-A4VJ-01	-786.689	-152.249	-938.938	0.89285
TCGA-56-A5DR-01	-718.792	-246.889	-965.682	0.894611
TCGA-34-5927-01	-1284.74	-1133.33	-2418.07	0.968902
TCGA-60-2697-01	468.154	1962.01	2430.16	0.572121
TCGA-85-7844-01	16.5073	-55.7753	-39.268	0.825774
TCGA-68-7756-01	-581.63	-241.397	-823.027	0.885059
TCGA-85-A4JC-01	-305.443	302.583	-2.85923	0.822748
TCGA-77-8007-01	304.982	1207	1511.99	0.677139
TCGA-98-8021-01	-454.04	-515.427	-969.466	0.894859
TCGA-58-A46J-01	-881.236	103.024	-778.212	0.881977
TCGA-22-5472-01	-693.62	226.278	-467.343	0.859561
TCGA-NC-A5HN-01	-1832.67	-1003.38	-2836.05	0.982251
TCGA-34-5239-01	673.669	904.933	1578.6	0.669911
TCGA-92-8064-01	206.888	1338.49	1545.38	0.673524
TCGA-85-A50Z-01	-1371.5	223.295	-1148.2	0.90626
TCGA-77-7463-01	-1406.92	-360.95	-1767.87	0.940912
TCGA-O2-A52V-01	-683.03	99.4184	-583.612	0.868157
TCGA-21-5784-01	-435.88	738.531	302.651	0.796439
TCGA-85-6175-01	1342.45	1020.13	2362.58	0.580229
TCGA-39-5039-01	84.9452	123.715	208.66	0.804706
TCGA-39-5024-01	-1467.05	-39.4811	-1506.53	0.927231
TCGA-22-1005-01	372.264	2061.68	2433.94	0.571666
TCGA-66-2757-01	-654.839	53.8851	-600.954	0.869418
TCGA-52-7810-01	-1163.83	-879.555	-2043.38	0.953834
TCGA-85-A4QR-01	-2574.19	-1415.37	-3989.56	0.999812
TCGA-LA-A7SW-01	-1051.14	-550.15	-1601.29	0.93235
TCGA-90-7767-01	238.153	647.529	885.683	0.741834
TCGA-90-6837-01	414.066	896.098	1310.16	0.698638
TCGA-77-8150-01	-923.94	165.631	-758.309	0.880597
TCGA-33-4582-01	-1695.12	-957.807	-2652.92	0.976855
TCGA-51-6867-01	-788.435	-277.659	-1066.09	0.9011
TCGA-33-A4WN-01	-1432.85	-531.583	-1964.43	0.95029
TCGA-18-5595-01	-1549.63	-1219.7	-2769.34	0.980367
TCGA-18-3419-01	-1284.96	342.288	-942.676	0.893097
TCGA-NK-A5CT-01	-1759.06	-271.305	-2030.36	0.953258
TCGA-85-8288-01	12.5626	0.244665	12.8073	0.821439
TCGA-18-3416-01	-925.682	1233.16	307.481	0.79601
TCGA-79-5596-01	-1391.93	-991.958	-2383.88	0.967648
TCGA-18-4721-01	107.698	883.995	991.694	0.73131
TCGA-66-2789-01	19.515	-23.9553	-4.44036	0.82288
TCGA-85-8351-01	-1007.31	-353.513	-1360.82	0.91901
TCGA-43-5670-01	-1619.46	-1166.05	-2785.51	0.980833
TCGA-60-2709-01	896.995	1502.53	2399.52	0.575804
TCGA-98-A53D-01	889.726	1331.82	2221.55	0.596964
TCGA-85-8666-01	27.8364	315.264	343.1	0.792834
TCGA-56-8503-01	932.278	1055.32	1987.6	0.624157
TCGA-NK-A5CX-01	-390.344	304.798	-85.5457	0.829586
TCGA-56-7221-01	-1754.01	-963.055	-2717.07	0.978826
TCGA-21-1082-01	-387.108	358.934	-28.1741	0.824854
TCGA-63-A5ML-01	-779.125	-388.61	-1167.73	0.907469
TCGA-22-5477-01	-1328.37	-596.921	-1925.29	0.948485
TCGA-98-A538-01	-787.28	-179.782	-967.061	0.894702
TCGA-46-3765-01	-607.168	90.9059	-516.262	0.863208
TCGA-22-4591-01	-1507.68	-669.516	-2177.2	0.959549
TCGA-98-A53H-01	694.39	1334.51	2028.9	0.619409
TCGA-XC-AA0X-01	-475.793	722.957	247.164	0.801338
TCGA-98-A53J-01	-1601.37	-741.228	-2342.6	0.966101
TCGA-85-8277-01	-1180.66	-295.213	-1475.87	0.925536
TCGA-66-2787-01	-267.982	474.36	206.377	0.804905
TCGA-77-8143-01	-1811.12	-563.065	-2374.18	0.967288
TCGA-85-6561-01	947.523	1048.02	1995.55	0.623245
TCGA-77-6845-01	-1424.41	-1376.86	-2801.27	0.981281
TCGA-56-7730-01	-2174.29	-1486.34	-3660.63	0.997713
TCGA-21-1076-01	726.276	1781.45	2507.73	0.562746
TCGA-39-5035-01	-596.815	921.32	324.504	0.794495
TCGA-56-7579-01	-840.235	-356.024	-1196.26	0.90922
TCGA-58-A46M-01	-1174.72	193.43	-981.287	0.895632
TCGA-77-7338-01	18.0316	-1.25685	16.7748	0.821106
TCGA-85-8582-01	604.435	185.429	789.865	0.751192
TCGA-63-A5MH-01	-1215.74	-890.686	-2106.42	0.956572
TCGA-34-5234-01	946.379	1706.72	2653.1	0.544979
TCGA-63-A5MJ-01	-207.573	-377.816	-585.389	0.868286
TCGA-56-1622-01	-1225.55	-1107.84	-2333.38	0.965751
TCGA-22-4605-01	175.574	487.386	662.96	0.763357
TCGA-56-8624-01	-330.568	-151.997	-482.565	0.860701
TCGA-94-7033-01	-2034.16	-568.796	-2602.96	0.97526
TCGA-85-A513-01	338.393	1660.71	1999.11	0.622837
TCGA-60-2704-01	1120.11	1249.2	2369.31	0.579424
TCGA-33-4538-01	-1363.96	-462.831	-1826.79	0.943805
TCGA-56-7822-01	-887.33	-159.218	-1046.55	0.899852
TCGA-56-A62T-01	-636.759	-244.874	-881.633	0.88903
TCGA-85-A4JB-01	-884.444	-596.885	-1481.33	0.92584
TCGA-56-A49D-01	-855.547	652.591	-202.957	0.839086
TCGA-43-2576-01	482.021	1072.29	1554.31	0.672554
TCGA-39-5034-01	16.8534	-52.3511	-35.4976	0.825462
TCGA-18-3411-01	-463.987	307.134	-156.853	0.835385
TCGA-77-A5FZ-01	1117.44	2672.56	3790	0.398134
TCGA-39-5030-01	615.191	1857.04	2472.23	0.567045
TCGA-58-8390-01	-197.754	-187.351	-385.104	0.853329
TCGA-34-5232-01	-1061.78	1257.53	195.741	0.80583
TCGA-43-8118-01	-435.766	313.102	-122.663	0.832616
TCGA-66-2793-01	-1997.4	-1535.25	-3532.65	0.996267
TCGA-68-7757-01	-35.1863	-18.1111	-53.2973	0.826934
TCGA-66-2734-01	-18.9733	772.818	753.845	0.754672
TCGA-60-2696-01	-528.321	523.155	-5.16661	0.82294
TCGA-60-2723-01	-266.378	592.854	326.476	0.794319
TCGA-92-8065-01	-539.002	732.417	193.415	0.806033
TCGA-60-2726-01	-1296.45	14.3115	-1282.14	0.914396
TCGA-52-7811-01	-415.459	163.479	-251.98	0.842979
TCGA-21-1072-01	-977.897	-815.644	-1793.54	0.942181
TCGA-77-8136-01	307.761	1122.4	1430.16	0.685928
TCGA-22-5474-01	-363.331	1126.67	763.34	0.753756
TCGA-33-4587-01	-1276.2	-1058.68	-2334.88	0.965808
TCGA-39-5027-01	-2220.63	-1282.61	-3503.24	0.995885
TCGA-22-5492-01	-355.21	967.286	612.076	0.768161
TCGA-18-3409-01	1000.14	384.102	1384.24	0.690817
TCGA-22-5485-01	-1066.41	-511.455	-1577.86	0.931102
TCGA-66-2756-01	-1042.94	-612.212	-1655.16	0.93518
TCGA-33-4583-01	-1710.79	-194.58	-1905.37	0.947555
TCGA-66-2773-01	-494.39	719.918	225.528	0.803234
TCGA-MF-A522-01	-1882.97	-918.246	-2801.21	0.981279
TCGA-56-8628-01	229.465	899.706	1129.17	0.717398
TCGA-21-A5DI-01	-1234.26	-792.463	-2026.73	0.953097
TCGA-18-3414-01	-797.047	9.3265	-787.72	0.882634
TCGA-77-7141-01	-1276.87	-765.427	-2042.3	0.953787
TCGA-90-7766-01	-1324.94	552.965	-771.979	0.881546
TCGA-46-3768-01	-1122.78	-467.524	-1590.3	0.931766
TCGA-O2-A52Q-01	-256.823	1368.75	1111.92	0.719159
TCGA-22-5489-01	693.615	1278.62	1972.23	0.625918
TCGA-70-6723-01	-1926.52	-1286.14	-3212.66	0.991115
TCGA-NC-A5HD-01	-1730.72	-1406.89	-3137.61	0.989589
TCGA-NC-A5HM-01	-1772.47	-249.285	-2021.75	0.952876
TCGA-60-2720-01	-526.586	789.254	262.668	0.799974
TCGA-46-6025-01	-1077.43	-591.806	-1669.24	0.93591
TCGA-56-5897-01	923.237	1106.25	2029.48	0.619342
TCGA-52-7809-01	-1193.95	-736.783	-1930.73	0.948738
TCGA-85-8048-01	359.046	1448.31	1807.35	0.644608
TCGA-43-8116-01	-1005.88	68.3131	-937.569	0.892759
TCGA-68-7755-01	-640.248	-972.653	-1612.9	0.932965
TCGA-43-2581-01	365.749	1346.32	1712.07	0.655237
TCGA-NC-A5HH-01	-1596.35	-945.575	-2541.93	0.97324
TCGA-22-5481-01	-1060.71	362.241	-698.465	0.8764
TCGA-22-4607-01	-464.929	86.9808	-377.948	0.852781
TCGA-21-5787-01	-343.343	1152.2	808.857	0.749349
TCGA-85-8350-01	-304.815	-6.99859	-311.813	0.847671
TCGA-66-2782-01	-102.264	824.802	722.538	0.757679
TCGA-66-2765-01	-415.105	688.444	273.339	0.799034
TCGA-NC-A5HL-01	-1131.71	469.891	-661.817	0.873797
TCGA-43-6771-01	-233.639	170.39	-63.249	0.827754
TCGA-77-A5G7-01	-1936.26	-954.06	-2890.32	0.983714
TCGA-6A-AB49-01	-2418.27	-926.211	-3344.49	0.993503
TCGA-33-AASB-01	-2413.46	-1205.82	-3619.28	0.997284
TCGA-85-A511-01	186.099	288.021	474.12	0.780968
TCGA-NK-A7XE-01	-1953.39	-481.955	-2435.35	0.969526
TCGA-56-6545-01	973.863	959.562	1933.42	0.630351
TCGA-34-2608-01	747.809	1097.05	1844.86	0.640389
TCGA-46-3769-01	-121.251	818.264	697.013	0.760119
TCGA-37-3783-01	-219.214	1260.93	1041.71	0.726282
TCGA-56-8307-01	-1083.92	561.211	-522.708	0.863686
TCGA-NK-A5CR-01	-1774.1	-1208.1	-2982.2	0.986049
TCGA-63-A5MM-01	327.584	1167.55	1495.14	0.678956
TCGA-22-0944-01	-1495.48	-830.451	-2325.93	0.965467
TCGA-77-6844-01	-1288	-290.82	-1578.82	0.931153
TCGA-66-2786-01	-590.396	551.188	-39.2078	0.825769
TCGA-56-8082-01	-1493.77	-918.243	-2412.01	0.968681
TCGA-98-A539-01	-736.79	-125.829	-862.618	0.887749
TCGA-O2-A52S-01	-1314.5	47.6494	-1266.85	0.913485
TCGA-33-4586-01	-1105.96	-767.433	-1873.4	0.946044
TCGA-21-1077-01	-627.103	32.3182	-594.784	0.86897
TCGA-60-2713-01	541.235	904.046	1445.28	0.684311
TCGA-L3-A524-01	-1029.87	-979.388	-2009.26	0.952318
TCGA-39-5021-01	-559.112	261.636	-297.476	0.846553
TCGA-85-A5B5-01	-1098.31	-951.573	-2049.88	0.95412
TCGA-58-A46L-01	-551.191	84.6547	-466.536	0.8595
TCGA-77-8144-01	-1449.25	-405.093	-1854.34	0.945134
TCGA-J1-A4AH-01	-1564.26	-931.819	-2496.08	0.971672
TCGA-56-7580-01	-1099.16	-506.824	-1605.98	0.932599
TCGA-63-A5MY-01	-2384.85	-1497.78	-3882.63	0.999385
TCGA-33-AASL-01	-1849.86	-207.084	-2056.95	0.95443
TCGA-85-A512-01	-1000.27	-578.105	-1578.38	0.931129
TCGA-85-8354-01	-1842.9	-926.395	-2769.3	0.980366
TCGA-O2-A5IB-01	-1908.11	-1666.8	-3574.91	0.996783
TCGA-77-7335-01	1380.69	1737.12	3117.81	0.486563
