# Supplementary material for: Identification of Immune-Related Gene Signatures in Lung Adenocarcinoma and Lung Squamous Cell Carcinoma
Source: Front Immunol. 2021 Nov 23;12:752643. doi: 10.3389/fimmu.2021.752643 (PMC8649721; doi:10.3389/fimmu.2021.752643)
Supplement: Supplementary file 1 [file DataSheet_1.zip › Supplementary table 11.xlsx]

## Sheet: Sheet2
Supplementary table 11: The proportions of 22 immune cell subsets in LUAD, estimated with CIBERSORT computation method.
ID of patient	B cells naive	B cells memory	Plasma cells	T cells CD8	T cells CD4 naive	T cells CD4 memory resting	T cells CD4 memory activated	T cells follicular helper	T cells regulatory (Tregs)	T cells gamma delta	NK cells resting	NK cells activated	Monocytes	Macrophages M0	Macrophages M1	Macrophages M2	Dendritic cells resting	Dendritic cells activated	Mast cells resting	Mast cells activated	Eosinophils	Neutrophils	P-value	Correlation	RMSE
TCGA-05-4244-01	0	0.115264	0.0466387	0.0403478	0	0.221137	0	0.0716416	0	0	0.0410434	0.00363141	0.0772223	0.0685173	0.0199742	0.127007	0.0702264	0.0638325	0.033516	0	0	0	0	0.329063	0.945256
TCGA-05-4249-01	0	0.102148	0.0669494	0.0293346	0	0.111139	0	0.092494	0.02789	0	0	0.0226972	0.0466355	0	0.035343	0.127522	0.162466	0.0455977	0.104059	0	0	0.0257245	0	0.407138	0.914144
TCGA-05-4250-01	0.019003	0	0.109957	0.114285	0	0.129276	0.0291056	0.110677	0.014201	0	0	0.0402855	0.0455668	0.0535179	0.0499278	0.179499	0	0.0479173	0.0375934	0	0	0.0191868	0	0.392195	0.919172
TCGA-05-4382-01	0.0647617	0	0.180153	0.0307501	0	0.179757	0.0267591	0.065919	0	0	0.00945906	0.00554267	0.00441954	0.160867	0.0500106	0.182344	0	0	0.00279248	0	0	0.0364639	0	0.401569	0.915771
TCGA-05-4384-01	0.0459428	0	0.0860644	0.0354256	0	0.124357	0	0.074408	0.00359338	0	0.0635459	0.011652	0.0472586	0.102964	0.0314965	0.222524	0.0599867	0.0229331	0.0329646	0	0	0.034883	0	0.357893	0.933692
TCGA-05-4389-01	0.0759392	0	0.0242702	0.125331	0	0.101402	0.0291947	0.0942996	0.0239436	0	0	0.0459904	0.00733983	0.0189532	0.0432941	0.158078	0.0983918	0.0457771	0.107795	0	0	0	0	0.434722	0.900744
TCGA-05-4390-01	0.0644356	0	0.15569	0.0271155	0	0.159569	0.059588	0.0598091	0.00226501	0	0.0121088	0	0.0129342	0.165967	0.034051	0.1616	0	0.03339	0.00198779	0.00467039	0	0.044818	0	0.350361	0.937012
TCGA-05-4395-01	0	0.0232384	0.0756991	0.0889381	0	0.196794	0.00123043	0.0923803	0	0	0.044952	0.0405264	0.0301447	0.034428	0.0521722	0.161739	0.0242918	0.0550364	0.0555915	0	0	0.0228376	0	0.345127	0.939662
TCGA-05-4396-01	0.128138	0	0.0963377	0.0368997	0	0.225611	0	0.0810594	0.0197431	0	0.0390388	0.012567	0.0409861	0.0177456	0.0512599	0.162011	0.0148932	0.0401131	0.00690908	0	0	0.0266874	0	0.261867	0.973466
TCGA-05-4397-01	0.0112981	0	0.0818623	0.018093	0	0.102191	0	0.100183	0.0370732	0	0.0750324	0.00282321	0.0592038	0.15112	0.0819793	0.201361	0	0.0630792	0	0	0	0.0147002	0	0.377946	0.926467
TCGA-05-4398-01	0.0697052	0.0317381	0.0967133	0.129937	0	0.0789803	0.0195311	0.151627	0	0	0.00455283	0.0183697	0.0921831	0.0287593	0.0353973	0.0899343	0.0508198	0.0620398	0	0.0143787	0.000436394	0.0248964	0	0.370695	0.928056
TCGA-05-4402-01	0.032214	0.0338719	0.103418	0.0286294	0	0.160226	0	0.0757628	0.022455	0	0	0.0401566	0.0191429	0.0912686	0.0371997	0.154446	0.0178895	0.0654678	0.0701751	0	0	0.0476769	0	0.364694	0.930462
TCGA-05-4403-01	0	0.0235916	0.10407	0.0519434	0	0.143133	0	0.106798	0.0313523	0	0.0289211	0.00410126	0.077422	0.0363939	0.0536208	0.152153	0.0765525	0.0346406	0.0489284	0	0	0.0263791	0	0.397899	0.917273
TCGA-05-4405-01	0.01065	0.0647562	0.121915	0.0792685	0	0.156188	0	0.0746488	0.0162202	0	0.0017057	0.0332638	0.0626276	0.0453364	0.0232537	0.1266	0.0614112	0.0338314	0.0883235	0	0	0	0	0.29852	0.955761
TCGA-05-4410-01	0.00447798	0.0661167	0.17264	0.0947324	0	0.115552	0.00552376	0.108832	0.010569	0	0	0.049454	0.0285791	0.0969124	0.0615596	0.128983	0	0.0204269	0.0303231	0	0	0.00531897	0	0.404371	0.914565
TCGA-05-4415-01	0.00333127	0	0.145956	0.0940584	0	0.126475	0.034375	0.0812567	0.0171407	0	0.0117489	0.0467154	0.017465	0.0732754	0.0327172	0.150119	0	0.0682322	0.0425408	0	0	0.0545923	0	0.327605	0.94553
TCGA-05-4417-01	0.0775274	0	0.120358	0.108494	0	0.113013	0.0233887	0.120004	0	0	0	0.0221011	0.0188064	0.0513422	0.0359717	0.136061	0.0648298	0.0567484	0.027324	0	0	0.024031	0	0.441821	0.899273
TCGA-05-4418-01	0.0728873	0	0.192541	0.0876847	0	0.0647622	0.0164887	0.12528	0.0283274	0	0.0227416	0.0142053	0.0430942	0.0608214	0.0388867	0.157333	0	0.0572509	0.0127671	0	0	0.0049283	0	0.443001	0.900044
TCGA-05-4420-01	0.0836511	0	0.134661	0.0378212	0	0.20992	0	0.0800391	0.0117419	0	0.0443643	0	0.00157625	0.0743312	0.00931192	0.142061	0.004329	0.0453042	0	0.0240457	0	0.0968416	0	0.282851	0.964182
TCGA-05-4422-01	0.0072829	0.0505866	0.18095	0.16477	0	0.14609	0	0.103146	0.0167465	0	0	0.0416188	0.0268268	0.0405115	0.0476683	0.143453	0.00469717	0.0151449	0	0	0	0.0105077	0	0.399063	0.91643
TCGA-05-4424-01	0.0967004	0	0.0297701	0.0942888	0	0.148317	0.000274495	0.0798356	0.0155838	0	0.0127657	0.00465184	0.0300772	0.137235	0.0440005	0.187406	0	0.052549	0.0380878	0	0.0030272	0.0254303	0	0.367216	0.930525
TCGA-05-4425-01	0	0.0852208	0.031708	0	0	0.170823	0.0109817	0.0879204	0	0	0.0451493	0.0234725	0.0675207	0.0354306	0.0559915	0.177733	0.105456	0.0405242	0.0594165	0	0	0.00265219	0	0.44196	0.898514
TCGA-05-4426-01	0	0.0598149	0.024438	0	0	0.261043	0	0.119202	0.0147052	0	0	0.0496309	0.0987132	0.0194048	0.03168	0.182453	0	0.0437477	0	0.0266919	0	0.0684755	0	0.305006	0.958675
TCGA-05-4427-01	0.0183581	0	0.0903708	0.0956243	0	0.131967	0.0197331	0.0982348	0	0	0.000588612	0.0213097	0.0587449	0.101522	0.0471252	0.192101	0.0183869	0.0607411	0.033263	0	0	0.0119302	0	0.360493	0.932722
TCGA-05-4430-01	0.02765	0	0.0523395	0.0777436	0	0.14984	0.024081	0.070985	0.0165707	0	0	0.0258065	0.0459291	0.0363576	0.0437763	0.137756	0.104783	0.0567252	0.100422	0	0	0.0292348	0	0.431534	0.903161
TCGA-05-4432-01	0.0477208	0	0.145249	0.0939804	0	0.13227	0.0161736	0.0744696	0.0298023	0	0.0228682	0.0221255	0.00961595	0.123826	0.0421154	0.143309	0	0.0501214	0	0	0	0.0463524	0	0.398155	0.91666
TCGA-05-4433-01	0.0424084	0	0	0.107504	0	0.219263	0	0.0673354	0.00826925	0	0.0225	0.0108517	0.0361075	0.147625	0.0461541	0.155096	0.0228244	0.0485578	0.0357372	0	0	0.0297666	0	0.382642	0.924641
TCGA-05-4434-01	0.0456215	0.00381721	0.042657	0.0644811	0	0.176574	0.0356817	0.0754735	0.022497	0	0.0380884	0	0.0376032	0.0606128	0.0721891	0.182724	0.0246469	0.0380967	0.050159	0	0	0.0290777	0	0.464481	0.887405
TCGA-05-5420-01	0.0371993	0	0.172164	0.0902615	0	0.0941101	0.0460852	0.0737649	0	0	0.00302088	0.0319238	0.0308295	0.087185	0.065039	0.157969	0.00929402	0.0133945	0.0493919	0	0.0105433	0.0278241	0	0.516366	0.870204
TCGA-05-5423-01	0.0364066	0.0272737	0.0562682	0.02402	0	0.166955	0.00884201	0.0805532	0.00772551	0	0.000242324	0.00422713	0.047064	0.0492559	0.0214843	0.17091	0.101917	0.0791684	0.0640832	0	0.0294745	0.0241298	0	0.484809	0.881291
TCGA-05-5425-01	0.0611608	0	0.110824	0.140106	0	0.0744144	0.0328756	0.115282	0.00768101	0	0	0.0189145	0.0185049	0.0897444	0.0480111	0.155417	0	0.0566796	0.0337868	0	0.00237479	0.0342239	0	0.462862	0.889148
TCGA-05-5428-01	0.044577	0	0	0.0881487	0	0.227421	0	0.0754033	0	0	0.0133763	0.00682304	0.0271942	0.0230867	0.0407188	0.193844	0.102365	0.0127036	0.0859422	0	0	0.058396	0	0.331902	0.945464
TCGA-05-5429-01	0.0651195	0	0.170552	0.0245475	0	0.292094	0	0.0477278	0	0	0	0.0159474	0.018459	0.00308339	0.0387218	0.132662	0.0913811	0.019695	0.0259129	0.0213788	0	0.0327179	0	0.277697	0.9641
TCGA-05-5715-01	0.0667686	0	0.0662665	0.0329994	0	0.165721	0	0.0781674	0	0	0	0.0302442	0.0310737	0.147292	0.026136	0.180957	0.0120969	0.0461788	0.0946747	0	0	0.0214242	0	0.349007	0.937592
TCGA-35-3615-01	0.0822352	0	0.0932999	0.0759768	0	0.111837	0.00323743	0.105535	0	0	0	0.0294669	0.018612	0.0814205	0.0403499	0.17163	0.0434509	0.0555304	0.0718367	0	0	0.0155815	0	0.38935	0.920573
TCGA-35-4122-01	0.0399259	0	0.141045	0.0678137	0	0.157264	0.012392	0.114049	0	0	0.0102624	0.0217253	0.0517137	0.0480969	0.0435256	0.149732	0.0486352	0.0554955	0.020239	0	0	0.018085	0	0.460959	0.891636
TCGA-35-4123-01	0.0189796	0	0.0973516	0.15391	0	0.141717	0.00994109	0.143104	0.0108022	0	0	0.0276408	0.0234056	0.0105264	0.0375799	0.192355	0.0130377	0.0708786	0.0374912	0	0	0.0112791	0	0.457653	0.889697
TCGA-35-5375-01	0.0128627	0.0407165	0.15137	0.110204	0	0.110466	0	0.153244	0.00403335	0	0.00569568	0.0104697	0.0133418	0.0149854	0.0512056	0.135916	0.063934	0.0575109	0.0322995	0.00390209	0	0.0278428	0	0.427919	0.904944
TCGA-38-4625-01	0.0408358	0.0441251	0.088603	0.0750249	0	0.101291	0	0.130835	0	0	0.019864	0.00355132	0.0723781	0.0253855	0.0680111	0.171822	0	0.0398741	0.0957727	0	0.00603896	0.0165867	0	0.423483	0.906651
TCGA-38-4626-01	0.0766963	0	0.0413668	0.0433887	0	0.178905	0.00533037	0.00100273	0.00874307	0	0.0279026	0.00789486	0.0485034	0.138729	0.0178037	0.232047	0	0.0514897	0.0679692	0	0	0.0522278	0	0.406207	0.913097
TCGA-38-4627-01	0.00581002	0	0.135576	0.0532293	0	0.221079	0	0.0677916	0.00216123	0	0	0.0281252	0.0773463	0.0183425	0.0500054	0.198404	0.0104861	0.0301346	0.0860054	0	0	0.015503	0	0.401	0.916134
TCGA-38-4628-01	0.0576686	0	0.0152144	0.0423594	0	0.1269	0	0.0775108	0.0261295	0	0	0.0543685	0.0538933	0.156701	0.00980338	0.181266	0.0411927	0.0481356	0.0856625	0	0	0.023195	0	0.306157	0.957059
TCGA-38-4629-01	0.0353856	0	0.123863	0.136711	0	0.0712414	0.0359481	0.0988029	0.00182668	0	0	0.0285938	0.0582296	0.0990874	0.046087	0.190233	0	0.0459145	0.0170414	0	0	0.0110348	0	0.443325	0.897547
TCGA-38-4630-01	0	0	0.0444205	0.162796	0	0.1138	0	0.148992	0	0	0.0197898	0.0158937	0.0732473	0.0440101	0.0474157	0.177995	0.106165	0.0454739	0	0	0	0	0	0.301097	0.960619
TCGA-38-4631-01	0.0869567	0	0.207967	0.0690672	0	0.126248	0	0.0894541	0.0115737	0	0.00406001	0.0451012	0.0515504	0.0466523	0.0434198	0.137178	0	0.0322771	0	0	0	0.0484947	0	0.345855	0.937906
TCGA-38-4632-01	0.0826266	0	0.0943155	0.111285	0	0.0743872	0.0314554	0.116295	0.0110759	0	0	0.00793008	0.0390784	0.0162568	0.0279764	0.171594	0.075875	0.0640024	0.0366858	0	0.0114529	0.0277073	0	0.443032	0.899354
TCGA-38-6178-01	0.082251	0	0.125129	0	0	0.200403	0	0.0474437	0.0308273	0	0	0.0280398	0.00633491	0.0565119	0.040299	0.156274	0	0.0739718	0.126877	0	0	0.0256388	0	0.324537	0.946146
TCGA-38-7271-01	0.0314246	0.13235	0.10486	0.101546	0	0.0881626	0.0135709	0.10213	0.0270622	0.00133787	0	0.0244454	0.00460867	0.0266602	0.0364837	0.145714	0.0252291	0.0528651	0.0768233	0	0	0.00472647	0	0.515829	0.868799
TCGA-38-A44F-01	0.0178545	0.0929541	0.0913985	0.0588499	0	0.11574	0	0.120935	0.017889	0	0.0296333	0	0.0378869	0.0624666	0.0593663	0.135718	0.0696641	0.031739	0.0501275	0.00777802	0	0	0	0.449828	0.89638
TCGA-44-2655-01	0.0759602	0.0493988	0.108781	0	0	0.196454	0	0.144282	0	0	0.000818737	0.0114725	0.0276979	0.0112333	0.0404739	0.145621	0.0852331	0.0509334	0.0402929	0	0	0.0113463	0	0.414341	0.910814
TCGA-44-2656-01	0.0215712	0.0123051	0.133164	0.16355	0	0.0691282	0.0218331	0.0664748	0.0152642	0	0.0153526	0.0226571	0.0376512	0.0552356	0.0605389	0.140823	0.0433567	0.0351382	0.0760746	0	0	0.00988109	0	0.464993	0.889894
TCGA-44-2657-01	0.159992	0	0.10785	0.0748569	0	0.0954576	0	0.127445	0	0	0	0.042946	0.0340171	0.0398675	0.0386912	0.0947595	0.0345307	0.0497965	0.0997901	0	0	0	0	0.477897	0.884267
TCGA-44-2659-01	0	0.0812256	0.090028	0.0436313	0	0.189938	0.000356441	0.126361	0	0	0	0.0314915	0.0593603	0.0166244	0.0366921	0.160584	0.0105185	0.0651944	0.0879944	0	0	0	0	0.39335	0.91907
TCGA-44-2661-01	0.0320651	0.00387867	0.0904375	0.0745229	0	0.11621	0	0.11225	0.0101802	0	0.00991628	0.0168677	0.0184357	0	0.0327341	0.202311	0.0938826	0.0643239	0.0963879	0	0.011305	0.0142914	0	0.510465	0.871316
TCGA-44-2662-01	0.0025084	0	0.0997755	0	0	0.202558	0.018101	0.0424196	0.00698878	0	0.0317588	0	0.0831552	0.199156	0.0442471	0.172934	0	0.0194657	0.0289301	0	0	0.0480013	0	0.394968	0.918655
TCGA-44-2665-01	0	0.0254301	0.0217516	0	0	0.283145	0	0.052445	0.0201057	0	0.0247832	0.00627458	0.0449646	0.0334011	0.0107848	0.189851	0.108815	0.102176	0.0543929	0	0	0.0216781	0	0.40056	0.915624
TCGA-44-2666-01	0	0.0388686	0.181982	0.0725564	0	0.151873	0	0.117009	0.00846717	0	0.0531241	0.0011059	0	0.00866445	0.0107269	0.0574159	0.0307294	0.0608544	0.0971894	0	0.0780906	0.0313427	0	0.258251	0.970631
TCGA-44-2668-01	0.0332285	0.0289554	0.0861448	0.0344276	0	0.186846	0.0154402	0.0700333	0.00954287	0	0.0430516	0	0.0876801	0.0336438	0.0546923	0.105718	0.0402029	0.0683723	0	0.0414829	0	0.0605373	0	0.444966	0.896807
TCGA-44-3396-01	0.0571442	0	0.14921	0.0728045	0	0.141777	0.0296137	0.095642	0	0	0.0253831	0	0.0206565	0.107868	0.0449755	0.142198	0	0.0381487	0.0116545	0.0116516	0	0.0512733	0	0.45159	0.894897
TCGA-44-3398-01	0	0.0480174	0.0736769	0.047655	0	0.159998	0.00427451	0.0714928	0	0	0.0192438	0.0204202	0.0395507	0.0154858	0.0229586	0.139645	0.13287	0.0630205	0.0953896	0	0.0192245	0.0270769	0	0.454346	0.895159
TCGA-44-3918-01	0.0233169	0	0.176095	0.0577179	0	0.158321	0.00130976	0.112465	0.015267	0	0.022905	0.0210563	0.0318694	0.00780945	0.0480648	0.170511	0.0786885	0.0383761	0.026937	0	0	0.00928955	0	0.479057	0.885236
TCGA-44-3919-01	0.0356879	0.00661895	0.131302	0.0686818	0	0.130549	0	0.110108	0.00164343	0	0	0.0465016	0.0338073	0.0111784	0.0693135	0.135315	0.0943754	0.0376953	0.0796981	0	0	0.00752497	0	0.453782	0.894859
TCGA-44-4112-01	0.00542598	0	0.184365	0.0481762	0	0.181018	0	0.0972104	0	0	0	0.0218177	0.0239443	0	0.0425229	0.164251	0.066013	0.0341287	0.0974578	0	0	0.0336682	0	0.356156	0.934172
TCGA-44-5643-01	0.108158	0	0.105822	0.0644663	0	0.0471797	0.0345413	0.156345	0.0275826	0	0.0295528	0	0.040054	0.0438727	0.0495799	0.116027	0.0837569	0.0524515	0.0406103	0	0	0	0	0.414849	0.910917
TCGA-44-5644-01	0.157626	0	0.173148	0.0811271	0	0.0149119	0.00946411	0.126448	0.00541936	0	0	0.0402239	0	0.140866	0.00718834	0.100003	0	0.0790796	0.0165459	0	0	0.0479487	0	0.226811	0.984696
TCGA-44-5645-01	0.0432956	0.0264138	0.064778	0.0074858	0	0.196103	0	0.132103	0.0283247	0	0	0.00790788	0.0202239	0.0175026	0.03337	0.163522	0.0817338	0.0790628	0.0876595	0	0	0.0105135	0	0.456297	0.892826
TCGA-44-6145-01	0.019227	0.048736	0.121163	0.146636	0	0.0840946	0.0308422	0.0915457	0.0146291	0	0	0.0341467	0	0.0829716	0.0449636	0.126815	0	0.0437286	0.0679677	0	0	0.0425327	0	0.452708	0.894082
TCGA-44-6146-01	0.0502183	0	0.0935418	0.0752107	0	0.337643	0	0.0327575	0	0	0.0652848	0	0.0508257	0.0548332	0.0376202	0.124516	0	0.0284313	0	0.0379726	0	0.0111447	0	0.21341	0.998249
TCGA-44-6147-01	0.0782797	0.0113023	0.136137	0.000739016	0	0.164077	0	0.118376	0.0244646	0	0.0487829	0	0.0503134	0.0319668	0.0285455	0.155684	0	0.0690139	0.0466637	0	0	0.0356547	0	0.386441	0.922154
TCGA-44-6148-01	0.0153871	0.06386	0.155548	0.0173171	0	0.161181	0	0.117474	0	0	0	0.024384	0.061071	0.0395498	0.0158321	0.16508	0	0.033744	0.124073	0	0	0.00550005	0	0.324216	0.94635
TCGA-44-6774-01	0.0771131	0	0.107217	0.0531384	0	0.188515	0	0.0992166	0.0209353	0	0.00653708	0.0257678	0.0654544	0.0893495	0.0312089	0.130552	0.0214183	0.0373384	0.0156905	0	0	0.0305469	0	0.338065	0.941625
TCGA-44-6775-01	0.0296121	0	0.078693	0.0112099	0	0.184186	0	0.061618	0.0462191	0	0.0163228	0.00933522	0.0676205	0.0785663	0.0353346	0.158253	0.0809789	0.0632761	0.0587363	0	0	0.020038	0	0.416528	0.909511
TCGA-44-6776-01	0.124852	0	0.147721	0.0756403	0	0.0974997	0	0.0952647	0	0	0	0.0615264	0.0336913	0.0397038	0.0232082	0.112111	0.0448933	0.0414405	0.09997	0	0	0.00247844	0	0.297191	0.956113
TCGA-44-6777-01	0.0407239	0.00684573	0.114763	0.0305716	0	0.187023	0	0.050998	0.0264709	0	0.00132353	0.0157158	0.0584548	0.0394158	0.034158	0.170504	0.0755936	0.0520992	0.0703451	0	0	0.0249941	0	0.454058	0.89566
TCGA-44-6778-01	0.0481498	0.0163473	0.111785	0.105978	0	0.118972	0.0237409	0.127962	0	0	0	0.0318901	0.015807	0.0851691	0.0522775	0.171111	0.000506258	0.0434828	0.0279076	0	0	0.0189136	0	0.47786	0.882136
TCGA-44-6779-01	0	0.0134589	0.0287503	0.151126	0	0.109052	0	0.108334	0.044415	0	0	0.0572432	0.0210928	0.0855796	0.0740516	0.150747	0	0.0175718	0.108493	0	0	0.0300853	0	0.42565	0.904003
TCGA-44-7659-01	0.0384403	0.0657371	0.117957	0.052599	0	0.173805	0	0.0831726	0.00595299	0	0.014212	0.0212819	0.0332338	0.0458364	0.0408818	0.130139	0.0427412	0.0526752	0.0783403	0	0	0.00299429	0	0.350086	0.936299
TCGA-44-7660-01	0.112056	0	0.0741485	0.124163	0	0.0251961	0.00990353	0.13126	0.0317936	0	0.00479991	0.0320409	0	0.12828	0.0529534	0.187725	0	0.0417163	0.022669	0	0	0.0212947	0	0.310837	0.954497
TCGA-44-7661-01	0.0331125	0.00561763	0	0.0252429	0	0.193401	0.076198	0.103336	0.0167789	0	0.0182333	0	0.083208	0.0468996	0.0461906	0.202601	0.0263612	0.0846434	0.0381754	0	0	0	0	0.420631	0.906693
TCGA-44-7662-01	0.079953	0	0.137727	0.0789013	0	0.128021	0.0107727	0.0630811	0.0196248	0	0.0329046	0.0110436	0.0345813	0.118113	0.0452473	0.141176	0	0.0332249	0.0423689	0	0	0.0232602	0	0.378062	0.925244
TCGA-44-7667-01	0	0.0594904	0.139014	0.104795	0	0.0954995	0.0145737	0.0908587	0	0	0	0.0764512	0.0764221	0.102391	0.0371106	0.147277	0	0.0480344	0	0	0	0.00808145	0	0.324317	0.947752
TCGA-44-7669-01	0.0505895	0.00224443	0.0753823	0.0655239	0	0.125217	0.0120907	0.0804579	0	0	0.0122903	0.0279418	0.0190324	0.131658	0.0499659	0.210902	0	0.0397703	0.0748088	0	0	0.0221251	0	0.377393	0.925557
TCGA-44-7670-01	0.0746415	0	0.115397	0.0779763	0	0.0764243	0.00773644	0.152024	0	0	0	0.05302	0.0281616	0.19	0.0549798	0.133146	0	0.0330267	0	0	0	0.00346648	0	0.287109	0.965707
TCGA-44-7671-01	0.0435257	0	0.140508	0.0121471	0	0.150608	0	0.121217	0	0	0.01447	0.0171498	0.0077633	0.0709697	0.0267251	0.207118	6.09611e-05	0.0859995	0.0730265	0	0	0.0287106	0	0.296227	0.957229
TCGA-44-7672-01	0.0365961	0.034238	0.136881	0.0784428	0	0.117454	0.0269898	0.0825213	0.0249077	0	0.0136821	0.0278507	0.0488569	0.0551969	0.0411574	0.13701	0.034625	0.0527169	0.0455973	0	0	0.00527633	0	0.466075	0.890956
TCGA-44-8117-01	0.0771166	0	0.0516094	0.0856951	0	0.160883	0.0101435	0.111157	0.00511071	0	0.0150074	0.011328	0.0268407	0.136913	0.0533298	0.15928	0	0.0289868	0.0563163	0	0	0.0102835	0	0.346321	0.93926
TCGA-44-8119-01	0.0750896	0	0.1496	0.0634809	0	0.158743	0.0220329	0.0789365	0.00311564	0	0.0513802	0.00431669	0.0338013	0.130464	0.0466905	0.130572	0	0.0235751	0.00315651	0	0	0.0250459	0	0.360958	0.932314
TCGA-44-8120-01	0.054479	0.0131327	0.0616978	0.0482933	0	0.172123	0.00460072	0.107422	0	0	0	0.0280659	0.0382926	0.0438177	0.0231488	0.172022	0.065225	0.0377565	0.102682	0	0	0.0272414	0	0.336693	0.941646
TCGA-44-A479-01	0.0738828	0	0.130538	0.0393612	0	0.214882	0	0.147886	0	0	0	0.0427598	0.0551415	0.0358691	0.0657033	0.130003	0.0179726	0.0449484	0.00105206	0	0	0	0	0.452349	0.892713
TCGA-44-A47A-01	0	0.0537669	0	0.0497057	0	0.109041	0	0.132364	0.0583624	0	0	0.0194393	0.0528728	0.0131393	0.0358531	0.158634	0.134611	0.0829777	0.0954516	0	0	0.0037814	0	0.439024	0.899006
TCGA-44-A47B-01	0	0.0116242	0.0555172	0.158112	0	0.0407549	0.0115774	0.106846	0.0692984	0	0	0.0497363	0.0269122	0.059064	0.0568865	0.154159	0.0769289	0.0276474	0.0949352	0	0	0	0	0.382513	0.923267
TCGA-44-A47G-01	0.000375083	0.0862228	0.120696	0.122884	0	0.0639802	0.0283752	0.087312	0.0232724	0	0	0.0274911	0.0440237	0.0495305	0.0561798	0.124015	0.060375	0.0342912	0.0709763	0	0	0	0	0.461295	0.892949
TCGA-44-A4SS-01	0.0771889	0	0.0326417	0.123628	0	0.117929	0.0182175	0.142375	0	0	0.00568557	0.0194095	0.0488442	0.0623756	0.0741943	0.174839	0.00286835	0.0441964	0.0462165	0	0	0.00938957	0	0.414166	0.909328
TCGA-44-A4SU-01	0.0405233	0.0926132	0.169095	0.0229821	0	0.117222	0	0.162391	0.0262314	0	0	0	0.0249875	0.0503764	0.0487244	0.0797173	0.0650288	0.0480788	0.0520286	0	0	0	0	0.377721	0.926077
TCGA-49-4486-01	0.0626537	0	0.206918	0.0392674	0	0.183745	0	0.149829	0	0	0.0056421	0.025094	0.0452777	0	0.0301137	0.149962	0.0329766	0.0685203	0	0	0	0	0	0.306064	0.953887
TCGA-49-4487-01	0.0503381	0.0957131	0.106264	0.150702	0	0.0614279	0.0571665	0.115049	0.0263395	0	0	0.00748937	0.0168507	0.0664454	0.0604104	0.136838	0.000534213	0.044165	0.00426686	0	0	0	0	0.486109	0.87816
TCGA-49-4488-01	0.0329223	0.0162972	0.106505	0.0959975	0	0.151466	0	0.0960128	0.0364231	0	0.00461063	0.0202221	0.0625054	0.0255215	0.0501296	0.119623	0.106121	0.0547939	0.0208492	0	0	0	0	0.409226	0.912271
TCGA-49-4490-01	0.12659	0	0.0707941	0.055632	0	0.0956157	0	0.107074	0.0772263	0	0	0.0306491	0.0793161	0.090443	0.0376025	0.11444	0	0.0477622	0.0668548	0	0	0	0	0.285867	0.962163
TCGA-49-4494-01	0.062705	0	0.109355	0.0412254	0	0.143325	0.0098108	0.126424	0.0592487	0	0.00120168	0.00298954	0.0682798	0.0151923	0.0517735	0.172303	0.0414237	0.0708509	0.0195255	0	0	0.00436652	0	0.389812	0.920342
TCGA-49-4501-01	0.0721681	0.010143	0.124506	0.0521353	0	0.1695	0	0.0990081	0	0	0	0.0448776	0.0394073	0.024265	0.0368385	0.125447	0.0471554	0.0585078	0.0952409	0	0	0.000799727	0	0.420017	0.908948
TCGA-49-4505-01	0.0290623	0.00772201	0.115245	0.0865552	0	0.107536	0.000447957	0.0928383	0.024346	0	0.018239	0.0145346	0.0600516	0	0.0418783	0.127184	0.0837087	0.070055	0.0933454	0	0	0.0272498	0	0.442634	0.900145
TCGA-49-4506-01	0.0511167	0.00213887	0.128464	0.185915	0	0.0487725	0.0358958	0.111774	0.00943722	0	0.0107611	0.0185458	0.0398273	0.0533154	0.0536468	0.136863	0.0343692	0.0451825	0	0	0	0.033975	0	0.451284	0.893774
TCGA-49-4507-01	0.0449019	0	0.128041	0.185844	0	0.0216417	0.0048977	0.104289	0.0548433	0	0.0393048	0.0539682	0	0.108884	0.0515395	0.134391	0	0.0135194	0.0470444	0	0.00688954	0	0	0.432262	0.90118
TCGA-49-4510-01	0.0276951	0	0.202138	0.0906437	0	0.0749968	0	0.145295	0	0	0.0444663	0.0274477	0.0413848	0	0.0216032	0.152048	0.0666645	0.047729	0.04246	0	0	0.0154281	0	0.333162	0.942651
TCGA-49-4512-01	0	0.0501469	0.0801336	0.0760779	0	0.0637779	0	0.0918588	0.0790289	0	0	0.0210239	0.0921453	0.0635646	0.0362969	0.146408	0.0489671	0.0637891	0.0867806	0	0	0	0	0.360472	0.932204
TCGA-49-4514-01	0.0992301	0	0.130477	0.140131	0	0.006311	0.0409341	0.132169	0.0198186	0	0.00646939	0.0339253	0.0200598	0.0981006	0.042255	0.144282	0	0.0584882	0.0273484	0	0	0	0	0.410525	0.911724
TCGA-49-6742-01	0.126538	0	0.112354	0.0424722	0	0.0608359	0	0.0486196	0.018919	0	0	0.0828268	0.0195457	0.151682	0.00358414	0.189175	0	0.0631802	0.0656712	0	0	0.014597	0	0.228531	0.986861
TCGA-49-6743-01	0.0597131	0	0.134392	0.0693673	0	0.142241	0.0107891	0.0853908	0	0	0.0511558	0	0.0160335	0.159279	0.0409012	0.161154	0	0.0444663	0	0	0	0.0251171	0	0.372222	0.927942
TCGA-49-6744-01	0.0275219	0.0067624	0.133275	0.0744369	0	0.137922	0.00988246	0.0976729	0.011582	0	0.00317191	0.0124729	0.0680113	0.0509325	0.0437224	0.105826	0.0520344	0.0610469	0.0878003	0	0	0.0159264	0	0.468185	0.890589
TCGA-49-6745-01	0	0.0500435	0.0214464	0.141494	0	0.131941	0.0210556	0.0883977	0.018508	0	0.0125257	0.00900622	0.0671034	0.049416	0.0478501	0.156836	0.0497186	0.0598083	0.0668313	0	0	0.00801845	0	0.392588	0.918918
TCGA-49-6761-01	0.0683721	0	0.0759501	0.0817994	0	0.170402	0.0264758	0.140763	0	0	0.0079405	0.0453042	0.0486475	0.0335787	0.050472	0.130003	0.0366156	0.0628186	0.00646589	0	0	0.0143913	0	0.392116	0.919197
TCGA-49-6767-01	0.0264849	0	0.0447378	0.0798212	0	0.148152	0	0.149348	0.0175599	0	0	0.112427	0.0675046	0.0610164	0.0551531	0.121548	0.0553424	0.0609045	0	0	0	0	0	0.414404	0.909656
TCGA-49-AAQV-01	0.0472811	0.0798986	0.0856761	0.0660293	0	0.0815974	0	0.146818	0.0548345	0	0.007368	0.00975255	0.0360267	0.0914204	0.0598489	0.10417	0.0450259	0.047333	0.0369201	0	0	0	0	0.399364	0.916307
TCGA-49-AAR0-01	0.1012	0	0.0965692	0.124257	0	0	0	0.143487	0.0459556	0	0.00905597	0.0129815	0.0260644	0.144578	0.0487257	0.179961	0	0.0256621	0.041504	0	0	0	0	0.431289	0.902268
TCGA-49-AAR2-01	0.066456	0	0.242873	0.132848	0	0.00215084	0.0239067	0.125603	0	0	0.0117875	0.026449	0.0158426	0.0904226	0.0420944	0.14882	0	0.0323343	0.0234141	0	0	0.0149975	0	0.370532	0.928782
TCGA-49-AAR3-01	0.0700744	0	0.082392	0.161393	0	0.0177991	0.0336497	0.126491	0.05171	0	0.00309956	0.0310149	0	0.118678	0.0731708	0.185499	0	0.0304846	0.00450666	0	0	0.0100365	0	0.47982	0.878607
TCGA-49-AAR4-01	0.0655256	0	0.153047	0.21231	0	0	0.0296695	0.1381	0.0284319	0	0.00979975	0.0114184	0.037759	0.0741978	0.039077	0.104663	0	0.0466981	0.0493032	0	0	0	0	0.448029	0.896107
TCGA-49-AAR9-01	0	0.102127	0.12035	0.0329597	0	0	0	0.219952	0.0919212	0	0	0.0543155	0	0.0948991	0.0402369	0.106185	0	0.117586	0	0.0194672	0	0	0	0.256502	0.977478
TCGA-49-AARE-01	0.096285	0	0.137133	0.0807672	0	0.0284494	0.0411623	0.156797	0.0354334	0	0.032127	0	0.0313197	0.121765	0.0648063	0.128826	0	0.043277	0.00185137	0	0	0	0	0.387587	0.921245
TCGA-49-AARN-01	0	0.1493	0.121499	0.0616016	0	0.132906	0	0.148497	0.0152654	0	0.014268	0.0131186	0	0.00486624	0.0470411	0.123549	0.0680933	0.052054	0.0366557	0	0	0.0112859	0	0.330771	0.944186
TCGA-49-AARO-01	0.0484202	0.052154	0.0602163	0.0590692	0	0.133192	0	0.124513	0.0201926	0	0.073362	0	0.0496391	0.0208985	0.0372886	0.145706	0.0816963	0.0682642	0.0120964	0.00184377	0	0.0114469	0	0.413844	0.909943
TCGA-49-AARQ-01	0.0278252	0	0.0700559	0	0	0.0959194	0	0.227421	0	0	0	0.126391	0.0619535	0.047647	0.0852394	0.155693	0.00203788	0.0334182	0.0663979	0	0	0	0	0.326979	0.949512
TCGA-49-AARR-01	0.106645	0	0.0918581	0.139846	0	0.0261743	0	0.113975	0.0155103	0	0.0234804	0.0195617	0.0188332	0.104386	0.028575	0.195175	0	0.0299054	0.0852367	0	0	0.000836842	0	0.380367	0.924195
TCGA-4B-A93V-01	0.0549828	0	0.205243	0.116242	0	0.0583734	0.00539565	0.114368	0.0129625	0	0.00224806	0.0511231	0.0428696	0.166571	0.0369388	0.11073	0	0.021952	0	0	0	0	0	0.357672	0.934015
TCGA-50-5044-01	0	0.0141492	0.146554	0.0901373	0	0.00341046	0.00141966	0.154966	0.0576328	0	0.00149769	0.0598409	0.0426178	0.0194059	0.0459122	0.165151	0.0422659	0.0657813	0.0892584	0	0	0	0	0.403513	0.915106
TCGA-50-5045-01	0.0997467	0	0.126883	0.127605	0	0.0410341	0.00222699	0.131319	0.0172543	0	0	0.0141986	0.0503736	0.0593857	0.0335843	0.147143	0.0672414	0.0502048	0.0268264	0	0	0.00497247	0	0.503735	0.87425
TCGA-50-5049-01	0.00786521	0.0494464	0.11992	0.0858751	0	0.0754862	0	0.130172	0.0299321	0	0.0257883	0.0247237	0.0867378	0.0319076	0.0715361	0.169549	0.0487064	0.0423549	0	0	0	0	0	0.529203	0.859958
TCGA-50-5051-01	0.096798	0.000299831	0.182803	0.102847	0	0.0562747	0	0.149184	0.00838582	0	0.0341651	0.00805106	0.0578083	0.0464314	0.00426581	0.078879	0.0360148	0.0819838	0.0363401	0	0	0.0194684	0	0.306521	0.952534
TCGA-50-5055-01	0.0795295	0.0751312	0.107253	0.0765202	0	0.100287	0	0.154421	0.00475486	0	0	0	0.0535505	0.0505998	0.0482896	0.108216	0.0504511	0.0433107	0.0476861	0	0	0	0	0.53364	0.861045
TCGA-50-5066-01	0.0275952	0.00519646	0.20711	0.129995	0	0.0761407	0.0364468	0.0717769	0.00338628	0	0	0.0216674	0.0437795	0.0829736	0.0403732	0.165859	0	0.0329652	0.0461484	0	0	0.00858573	0	0.48198	0.885815
TCGA-50-5068-01	0.049861	0.0344289	0.130702	0.0479092	0	0.117536	0	0.13451	0.0167949	0	0.0440987	0	0.0471292	0.00502101	0.0667899	0.135716	0.117358	0.0286402	0	0.0235038	0	0	0	0.497128	0.876607
TCGA-50-5072-01	0.110548	0	0.124855	0	0	0.143573	0	0.0865232	0.0107758	0	0.0118446	0.0223537	0.0325575	0.150793	0.0315014	0.149255	0	0.0523383	0.0591876	0	0	0.0138936	0	0.319902	0.948653
TCGA-50-5930-01	0.0366752	0.0363546	0.197264	0.110626	0	0.0621657	0.00632127	0.121603	0	0	0.0362875	0.0133185	0.0532404	0.132348	0.0302729	0.105694	0	0.0413885	0.0158963	0	0	0.000544699	0	0.412311	0.912088
TCGA-50-5931-01	0.0548874	0	0.148847	0.147106	0	0	0	0.22883	0	0	0.00821268	0.0461743	0.0197802	0.0848548	0.0352399	0.110492	0	0.0641978	0.0307957	0	0.0205823	0	0	0.186731	1.00303
TCGA-50-5932-01	0.0469713	0	0.103525	0.0311913	0	0.208562	0	0.0598792	0	0	0.000988945	0.0436979	0.0500178	0.141081	0.0248672	0.178543	0	0.0338078	0.0732315	0	0	0.0036353	0	0.27719	0.966857
TCGA-50-5933-01	0	0.0436776	0.0439262	0.0598644	0	0.222045	0	0.0636756	0	0	0	0.0451621	0.0535992	0.100243	0.0601406	0.176554	0.00241272	0.0417293	0.058263	0	0	0.0287063	0	0.37278	0.927823
TCGA-50-5935-01	0	0.0661843	0.116552	0.0378112	0	0.140373	0	0.0678426	0.0635164	0	0.0146435	0	0.0804937	0.0446008	0.0470706	0.0973918	0.100273	0.0704631	0.0527839	0	0	0	0	0.415396	0.91121
TCGA-50-5936-01	0.0348668	0.00422738	0.0376549	0.0180307	0	0.179603	0.0146349	0.0869331	0.0433281	0	0.0245937	0	0.0434418	0.185763	0.0258127	0.161457	0	0.102469	0	0.00987415	0	0.0273089	0	0.388018	0.922004
TCGA-50-5939-01	0.00224717	0.0815922	0.15293	0	0	0.176509	0	0.100594	0	0	0.0134999	0.020023	0.0107512	0.119808	0.0299716	0.153066	0	0.0696484	0.0343713	0	0	0.0349893	0	0.407313	0.913749
TCGA-50-5941-01	0.0478524	0.0094605	0.102284	0.157466	0	0.0786405	0.0196629	0.137926	0	0	0.00828112	0.0177649	0.0462924	0.0532676	0.066067	0.12255	0.0448372	0.0270617	0.0436429	0	0	0.0169422	0	0.463313	0.888875
TCGA-50-5942-01	0.0233299	0	0.137724	0.0386557	0	0.20795	0	0.106609	0	0	0	0.0547401	0.0692316	0	0.0118503	0.125424	0.0451989	0.0496158	0.113873	0	0	0.0157975	0	0.315813	0.949642
TCGA-50-5944-01	0.0562978	0	0.0739819	0.127669	0	0.147699	0	0.0251516	0.0401832	0	0	0.0340568	0.0654559	0.0624749	0.0299146	0.168042	0	0.0462674	0.120195	0	0	0.00261205	0	0.287479	0.961917
TCGA-50-5946-01	0.0864903	0	0.121898	0.118956	0	0.0648025	0	0.121688	0	0	0	0.0557224	0.0319023	0.110702	0.038532	0.139517	0	0.0353666	0.0718642	0	0	0.00255839	0	0.210199	0.99158
TCGA-50-6590-01	0.029963	0.00591941	0.123695	0.0280657	0	0.212662	0	0.0994649	0.0267671	0	0	0.0641984	0.0603918	0.06371	0.0705969	0.0896162	0.0719362	0.0530143	0	0	0	0	0	0.444083	0.896486
TCGA-50-6591-01	0.0254438	0	0.0195153	0.15764	0	0.165764	0	0.102505	0.0467473	0	0	0.0213106	0.142591	0.0479492	0.0340411	0.149346	0	0.0869502	0	0.000196525	0	0	0.74	0.0336213	1.07782
TCGA-50-6592-01	0.050338	0.00493623	0.129353	0.0589494	0	0.11477	0.00967784	0.15286	0	0	0.0332236	0.0235799	0.0838934	0.0376356	0.0526741	0.159143	0	0.060712	0	0.00273648	0	0.0255184	0	0.425514	0.905156
TCGA-50-6593-01	0.0143886	0.0413267	0.0130588	0.0318525	0	0.171839	0	0.0754445	0.0404261	0	0.00737606	0.0137098	0.0718067	0.0908611	0.035716	0.149656	0.0830225	0.055696	0.0721635	0	0	0.0316556	0	0.382328	0.923318
TCGA-50-6594-01	0	0.00157943	0.202905	0.00986105	0	0.237079	0	0.0392736	0.0379793	0	0.0628436	0.0166344	0.0778285	0.100513	0.0146055	0.108645	0.039056	0.0511966	0	0	0	0	0	0.287145	0.961364
TCGA-50-6595-01	0	0.00642099	0.0445395	0.0873367	0	0.134502	0.000830608	0.0868599	0.0191666	0	0.057398	0.00232497	0.0399383	0.118933	0.0686356	0.200473	0	0.0977558	0.0162734	0	0	0.0186107	0	0.426882	0.903479
TCGA-50-6597-01	0.0562517	0.00707155	0.17374	0.055366	0	0.094301	0	0.141803	0.0556778	0.00273253	0	0.0324392	0.0447624	0.0222037	0.0546089	0.119434	0.0534894	0.0494004	0.0367181	0	0	0	0	0.421034	0.908602
TCGA-50-6673-01	0.110944	0	0.160473	0	0	0.158021	0	0.122787	0.000353334	0	0	0.0321184	0.0650867	0.0577237	0.0348945	0.123209	0.0407751	0.053058	0.0405564	0	0	0	0	0.332535	0.943001
TCGA-50-7109-01	0.0994536	0	0.201077	0.0864695	0	0.128898	0.0116851	0.100571	0	0	0	0.0403425	0.055294	0.041241	0.0550063	0.126618	0	0.0329229	0.00459958	0	0	0.0158224	0	0.41564	0.910259
TCGA-50-8457-01	0	0.105391	0.152367	0.0941303	0	0.0972141	0	0.112016	0.00853851	0	0	0.0484187	0.061418	0.0151861	0.0399679	0.101365	0.0512411	0.0130127	0.0997335	0	0	0	0	0.414743	0.91177
TCGA-50-8459-01	0.025233	0.0653304	0.0701066	0.0397583	0	0.142403	0	0.0425017	0.0648211	0	0.0038568	0.0197959	0.0780057	0.0542031	0.0392473	0.137975	0.0995826	0.0341833	0.0674179	0	0	0.0155785	0	0.438809	0.901233
TCGA-50-8460-01	0.0284465	0.0242133	0.119097	0.0531664	0	0.155386	0	0.0706966	0.0410802	0	0.00521124	0.0291015	0.0836379	0.0191573	0.0246502	0.0797314	0.0732105	0.0662793	0.126934	0	0	0	0	0.408552	0.914165
TCGA-53-7624-01	0.132706	0	0.108232	0.0818121	0	0.0447278	0.0203064	0.0980945	0.0300177	0	0.00795205	0.0340861	0.0047078	0.137051	0.0689864	0.151597	0	0.0670538	0	0	0.00903782	0.0036317	0	0.355583	0.935183
TCGA-53-7626-01	0.00674151	0.0551721	0.138999	0.0825422	0	0.136664	0	0.147963	0	0	0.0209846	0	0.067011	0.00262943	0.0452995	0.120404	0.0400716	0.0425165	0.0198393	0.0348952	0	0.0382681	0	0.441341	0.899701
TCGA-53-7813-01	0.0954818	0	0.26244	0.111309	0	0.100858	0.0528837	0.0993195	0	0	0	0.0206822	0.0285715	0.0847265	0.0264473	0.0617286	0	0.0553126	0.000239427	0	0	0	0	0.362701	0.932188
TCGA-53-A4EZ-01	0.105235	0	0.139713	0.0945921	0	0.0414707	0.00782396	0.173363	0	0	0.00482649	0.027334	0.0412815	0.0583866	0.0411527	0.09402	0.09155	0.0384209	0.0408298	0	0	0	0	0.294023	0.957509
TCGA-55-1592-01	0.0972544	0	0.117442	0.0390938	0	0.154687	0	0.0656798	0.0172326	0	0.0103747	0.00102957	0.0598959	0.164469	0.0350518	0.177976	0	0.0137932	0.0101382	0.0222954	0	0.0135856	0	0.358514	0.933923
TCGA-55-1594-01	0.131292	0	0.129878	0.0914328	0	0.118052	0	0.0834945	0.00555234	0	0	0.061224	0	0.106577	0.0518989	0.15062	0	0.00104955	0.0328518	0	0	0.0360766	0	0.336623	0.942545
TCGA-55-1595-01	0.0346589	0.023885	0.162874	0.103889	0	0.0737501	0	0.131347	0	0	0	0.0479101	0.0224436	0.0661528	0.0501252	0.190618	0	0.05042	0.0419263	0	0	0	0	0.388517	0.921
TCGA-55-1596-01	0.0652162	0	0.160659	0.0435876	0	0.148961	0	0.10804	0.0283855	0	0	0.0291057	0.0838267	0.0465226	0.060819	0.125113	0.00970499	0.0661457	0.0239128	0	0	0	0	0.362184	0.931591
TCGA-55-5899-01	0.0069953	0	0.128637	0.0549635	0	0.149837	0.00139137	0.145178	0	0	0	0.0471761	0.0540068	0.0855067	0.0729362	0.184773	0	0.0150295	0.0535693	0	0	0	0	0.373813	0.92708
TCGA-55-6543-01	0.0703149	0	0.125696	0.014155	0	0.24278	0	0.00257877	0.00265035	0	0.0141652	0.00248898	0.0184813	0.128944	0.0270627	0.19208	0	0.059594	0.0374882	0.00990861	0	0.0516118	0	0.358017	0.933776
TCGA-55-6642-01	0	0.0195187	0.273236	0.102119	0	0.127164	0.034827	0.00101632	0.0498436	0	0.0144902	0.0221427	0	0.0923965	0.0319248	0.127209	0	0.0253674	0.0528858	0	0	0.0258597	0	0.395954	0.920223
TCGA-55-6712-01	0.0560237	0.0351262	0.0796142	0.0996189	0	0.14022	0.00646103	0.0860563	0	0	0.00133995	0.00761081	0.0488569	0.0536901	0.0555768	0.144729	0.0369637	0.0672393	0.0808734	0	0	0	0	0.460911	0.890906
TCGA-55-6968-01	0.0622503	0	0.147156	0.0988557	0	0.0658056	0.0116414	0.0934759	0.045803	0	0	0.055003	0.0273004	0.162769	0.0716061	0.134549	0	0	0.0170924	0	0	0.00669207	0	0.438417	0.899025
TCGA-55-6969-01	0.0458331	0.0247793	0.217795	0.0584279	0	0.146508	0.0231684	0.0938586	0.0040521	0	0.0280512	0	0.0105424	0.144522	0.0383663	0.140544	0	0.0235509	0	0	0	0	0	0.449467	0.896975
TCGA-55-6970-01	0.0294842	0.0180638	0.097784	0.0675222	0	0.151111	0.0114815	0.100693	0	0	0	0.0502275	0.0347371	0.0780283	0.0397588	0.182974	0	0.0729892	0.0483291	0	0	0.0168174	0	0.412203	0.910749
TCGA-55-6971-01	0	0.103147	0.112687	0.0860945	0	0.100751	0.0194674	0.110383	0.0120277	0	0.00445314	0.0293878	0.0322793	0.109588	0.0368234	0.134457	0	0.0364478	0.0483304	0	0	0.0236755	0	0.46025	0.891702
TCGA-55-6972-01	0.0412641	0	0.274921	0.125802	0	0.031034	0	0.0850879	0.0542629	0	0	0.0731737	0.0342893	0.0217418	0.0257712	0.141268	0	0.0689957	0	0	0.0223893	0	0	0.232284	0.980979
TCGA-55-6975-01	0.0833415	0	0.146644	0.0738797	0	0.16157	0.0256773	0.0966335	0	0	0	0.011873	0.0188213	0.0895945	0.0183997	0.140144	0	0.0879862	0.019232	0	0	0.0262036	0	0.343658	0.939136
TCGA-55-6978-01	0	0.000178467	0.0846723	0.131861	0	0.11535	0.0434502	0.131355	0	0	0.00344074	0.038269	0.0234106	0.0592704	0.0697648	0.18188	0.00944258	0.0621562	0.0433913	0	0	0.00210686	0	0.464942	0.886188
TCGA-55-6979-01	0.0289292	0.0130413	0.136451	0.0877115	0	0.133053	0.00530411	0.13471	0.000289125	0	0	0.0331281	0.0527723	0.0510013	0.0680924	0.154609	0.0369661	0.0304417	0.0262054	0	0	0.00729453	0	0.477583	0.883388
TCGA-55-6980-01	0.0730673	0	0.0663769	0.0508511	0	0.205737	0	0.0619269	0.0610058	0	0	0.0210034	0.109487	0.0252175	0.0347216	0.0862846	0.10465	0.0658371	0.0338342	0	0	0	0	0.39197	0.919398
TCGA-55-6981-01	0.113245	0	0.0884883	0	0	0.132472	0	0.133185	0	0	0	0.0311125	0.0630282	0.0554032	0.00599042	0.0922643	0.10471	0.0730581	0.107043	0	0	0	0	0.337984	0.940954
TCGA-55-6982-01	0.0271397	0.0517617	0.139055	0.017869	0	0.106276	0	0.127479	0	0	0.0175162	0.0223699	0.0300011	0.100782	0.0580945	0.153891	0.039688	0.0621891	0.027777	0	0	0.0181116	0	0.40283	0.915273
TCGA-55-6983-01	0.0636688	0.0905156	0.0658362	0.0958316	0	0.143214	0.00592901	0.150125	0	0	0	0.0339076	0.00650771	0.0455476	0.0295548	0.141137	0.0291787	0.0419703	0.0511867	0	0	0.0058888	0	0.422128	0.906239
TCGA-55-6984-01	0.0728497	0.0458425	0.0932894	0.020549	0	0.215515	0	0.102525	0.0695923	0	0.0365498	0	0	0.0519075	0.00958872	0.0996235	0.00748639	0.0604161	0	0.0618384	0	0.0524269	0	0.314191	0.952084
TCGA-55-6985-01	0.00257002	0.0283718	0.141208	0.125712	0	0.122346	0.0028395	0.120646	0.00351522	0	0.0328311	0.0218265	0.0673365	0.0404669	0.0579939	0.106987	0.0233115	0.0454824	0.0294835	0.0030773	0	0.0239956	0	0.403721	0.914366
TCGA-55-6986-01	0.0576229	0.0341703	0.0573014	0.0610271	0	0.180477	0	0.119429	0	0	0.00580527	0.0184498	0.0335325	0.0547326	0.0269773	0.173298	0.0743032	0.0354569	0.057468	0	0	0.00994898	0	0.362076	0.931774
TCGA-55-6987-01	0.0716817	0.00177102	0.153207	0.120169	0	0.069654	0.0109334	0.125548	0	0	0.03868	0.018197	0.0308142	0.108327	0.0578252	0.120367	0.000802365	0.0278142	0.0281465	0	0	0.0160621	0	0.488269	0.878796
TCGA-55-7227-01	0.024145	0.00371857	0.0212715	0.0752099	0	0.203833	0	0.102871	0.0210652	0	0.0135402	0.0127524	0.064342	0.0279549	0.057932	0.147417	0.102418	0.0562233	0.0588043	0	0	0.00650198	0	0.433754	0.900757
TCGA-55-7281-01	0	0.0867861	0.0363356	0.0473892	0	0.106142	0	0.106807	0.061039	0	0.0112715	0.0339431	0.0928364	0.0185521	0.0468493	0.129687	0.107437	0.0700703	0.0380281	0	0.00682517	0	0	0.419452	0.907792
TCGA-55-7283-01	0	0.0598173	0.0603024	0.134165	0	0.106287	0	0.120151	0	0	0.00154196	0.026466	0.0749965	0	0.0383504	0.148668	0.0313786	0.0662038	0.0992264	0	0	0.0324466	0	0.371454	0.927682
TCGA-55-7284-01	0.000417098	0	0.0403169	0.0388199	0	0.180536	0	0.0959793	0.0775274	0	0.0650945	0	0.0258004	0.0679827	0.042359	0.193068	0.056064	0.0500663	0.0470308	0	0	0.0189377	0	0.348097	0.938418
TCGA-55-7570-01	0.135134	0	0.183441	0.11418	0	0.0509053	0.0185806	0.136752	0.000190054	0	0.00399357	0.0180214	0.0104208	0.135964	0.0312594	0.105075	0	0.00959388	0.0464892	0	0	0	0	0.293289	0.958951
TCGA-55-7573-01	0.030242	0.0896355	0.0689019	0.0615671	0	0.153465	0	0.12082	0.00456326	0	0	0.0294295	0.0328863	0.00836145	0.046819	0.110798	0.102114	0.048685	0.0917114	0	0	0	0	0.400973	0.915951
TCGA-55-7574-01	0.133708	0	0.11046	0.0374694	0	0.136683	0	0.125333	0.0108095	0	0.0278219	0.0165387	0.0517635	0.034732	0.0202937	0.137032	0	0.0775437	0.0695919	0	0	0.0102192	0	0.463901	0.890697
TCGA-55-7576-01	0.0482773	0	0.0212955	0.089526	0	0.136571	0.0252724	0.095324	0.0376694	0	0	0.0138203	0.0481787	0.102222	0.0436511	0.157567	0.0479368	0.0417843	0.085472	0	0	0.00543173	0	0.363333	0.931439
TCGA-55-7724-01	0.0473839	0.0199715	0.113842	0	0	0.184074	0.00952062	0.0896825	0	0.0254366	0.00957086	0.00149938	0	0.0515808	0.0413739	0.177646	0.0165089	0.0823012	0.066678	0	0	0.0629293	0	0.438449	0.900657
TCGA-55-7725-01	0.0626805	0.0390848	0.063791	0.0510046	0	0.0996606	0.0130137	0.14947	0	0.0329689	0	0.0141085	0.0132265	0.0414849	0.054332	0.125237	0.0604008	0.0531728	0.115173	0	0	0.011191	0	0.419167	0.908378
TCGA-55-7726-01	0.0502649	0	0.182266	0.0122854	0	0.23831	0	0.0544019	0.0154776	0	0	0.0279232	0.0375328	0.0176955	0.0331417	0.107432	0.0950183	0.0687846	0.0230756	0.00458413	0.00741757	0.0243882	0	0.331111	0.943515
TCGA-55-7727-01	0.0286659	0.10875	0.120652	0.0187733	0	0.124565	0.0545328	0.0806121	0	0.0171411	0	0.00124897	0	0.0481577	0.0556114	0.179297	0.0167063	0.0468906	0.0774337	0	0	0.0209625	0	0.397631	0.918277
TCGA-55-7728-01	0	0.126531	0.0140891	0.0758729	0	0.076873	0	0.128465	0.0334437	0	0.042457	0.0143646	0.056726	0.105202	0.0322458	0.16941	0.0563922	0.0501811	0.0174358	0	0	0.000310543	0	0.44787	0.894559
TCGA-55-7815-01	0.0575934	0	0.0638618	0.00506452	0	0.224942	0.0426515	0.0820203	0	0.0317582	0	0.00666438	0.0263994	0.027502	0.0457277	0.151757	0.102311	0.0564734	0.0478056	0	0	0.0274669	0	0.40001	0.916181
TCGA-55-7816-01	0	0.0340737	0.0178841	0.129486	0	0.033589	0.00184144	0.0314625	0.0445477	0	0	0.082759	0.0947231	0.0587977	0.075577	0.280689	0	0.00179982	0.0932578	0	0	0.0195119	0	0.393677	0.919232
TCGA-55-7903-01	0.0112591	0.0160581	0.0486101	0.083181	0	0.113221	0	0.123987	0.0594586	0	0.0344703	0.0286226	0.0703317	0.0875794	0.0443714	0.140953	0.0257735	0.060465	0.0516577	0	0	0	0	0.360311	0.932883
TCGA-55-7907-01	0.00374024	0.0338713	0.0752421	0.0871309	0	0.0828548	0	0.117142	0.0654542	0	0	0.0482148	0.0260525	0.120516	0.0621866	0.164084	0	0.02648	0.0849342	0	0	0.00209533	0	0.390675	0.919838
TCGA-55-7910-01	0.0985197	0	0.233784	0	0	0.156862	0	0.102321	0.00224702	0	0.0222107	0	0	0.118736	0.00713326	0.101671	0	0.10127	0	0.0269234	0	0.0283218	0	0.316464	0.949472
TCGA-55-7911-01	0.029892	0.0110527	0.0596729	0.067018	0	0.125027	0.0406197	0.188091	0	0	0.0553124	0.00985035	0.0586146	0.0587199	0.0469496	0.136866	0	0.0940704	0.018243	0	0	0	0	0.427388	0.903451
TCGA-55-7913-01	0.0471446	0	0.0638615	0.0676277	0	0.153146	0	0.0925943	0.0790132	0	0.0575925	0	0.0247789	0.119232	0.0385927	0.112322	0.0579915	0.0235611	0	0.0265357	0	0.0360064	0	0.267698	0.972362
TCGA-55-7914-01	0.0528413	0.00963727	0.0857549	0.0277795	0	0.167032	0	0.158463	0	0	0.0266009	0.0196919	0.0653214	0.0298785	0.0676521	0.148864	0	0.0548003	0.0856826	0	0	0	0	0.37634	0.925767
TCGA-55-7994-01	0.108101	0.0150166	0.117159	0.112432	0	0.0745658	0	0.0325455	0.00252068	0	0.0638395	0.0150246	0	0.0200455	0.0551112	0.1945	0.0845792	0.0713718	0.00383699	0	0	0.02935	0	0.44389	0.896894
TCGA-55-7995-01	0	0.104249	0.0342012	0.128025	0	0.105516	0.0409083	0.0804534	0.0259156	0	0.0938705	0	0.0856428	0.0845619	0.0674429	0.125384	0	0.0238293	0	0	0	0	0	0.439687	0.897513
TCGA-55-8085-01	0.0698185	0	0.0740053	0.106142	0	0.106855	0.0227442	0.115342	0.0330936	0	0.0451382	0	0.0500125	0.137894	0.0425983	0.116259	0	0.058986	0	0.0116053	0	0.00950643	0	0.423914	0.905129
TCGA-55-8087-01	0.00764256	0.0110187	0.0115492	0	0	0.206835	0	0.042595	0.0506394	0	0	0.0729135	0.0471068	0.0388425	0.0207094	0.148093	0.155319	0.0336631	0.142632	0	0	0.0104405	0	0.310881	0.953604
TCGA-55-8089-01	0.0481718	0	0.0711666	0.113535	0	0.0470516	0.01454	0.117827	0.00771735	0	0	0.0929668	0.0473956	0.1009	0.0675704	0.151351	0.0125397	0.0398474	0.0674203	0	0	0	0	0.483607	0.877584
TCGA-55-8090-01	0	0.0638274	0.0440438	0.0167784	0	0.194348	0	0.0940269	0.0275149	0	0.0390483	0	0.0709378	0.046257	0.0427105	0.181793	0.0958606	0.0448433	0.0199884	0.00681896	0	0.0112033	0	0.35118	0.936324
TCGA-55-8091-01	0	0.0121104	0.119085	0.0122947	0	0.206539	0	0.0386467	0.0506154	0	0.0461345	0.0164981	0.0364028	0.00133165	0.0550393	0.140287	0.0822586	0.0665958	0.0791554	0	0	0.0370061	0	0.396484	0.917848
TCGA-55-8092-01	0	0.10258	0.213068	0.14218	0	0.018093	0.0258832	0.0947596	0.0247532	0	0	0.051037	0.0249909	0.108818	0.0591286	0.124716	0	0.00999245	0	0	0	0	0	0.427928	0.905108
TCGA-55-8094-01	0.105426	0	0.109557	0.086389	0	0	0	0.166917	0	0	0.0275505	0.0310869	0.00921581	0.187098	0	0.123526	0	0.139875	0.013359	0	0	0	0	0.179494	1.01005
TCGA-55-8096-01	0.0824305	0	0.166295	0.0482158	0	0.138647	0.01511	0.0101362	0.0230993	0	0.0376461	0	0.0415749	0.195232	0.026173	0.149649	0	0.0281477	0.0138436	0.0132936	0	0.0105062	0	0.363462	0.931831
TCGA-55-8097-01	0.0412096	0.0468732	0.0662387	0.0316115	0	0.134961	0	0.148574	0	0	0	0.0217929	0.0419862	0	0.031598	0.194263	0.0734949	0.0477336	0.119663	0	0	0	0	0.393069	0.919347
TCGA-55-8203-01	0	0.139853	0.175111	0.0880545	0	0.141293	0.0137778	0.0963527	0	0	0.00558066	0.01809	0.0158926	0.0624232	0.0435822	0.120256	0.0107281	0.044378	0.0136971	0	0	0.0109303	0	0.40786	0.913695
TCGA-55-8204-01	0.0443401	0	0.232901	0.0429406	0	0.166057	0	0.0744543	0	0	0.0135862	0.012165	0.0207481	0.0337254	0.0529853	0.101539	0.0417731	0.0453808	0.0710006	0	0	0.0464041	0	0.373558	0.928045
TCGA-55-8205-01	0	0.0560377	0.0281537	0.15132	0	0.124478	0.03987	0.0996623	0.000571044	0	0.01689	0.00918642	0.0518596	0.0882092	0.0683851	0.191621	0.00768522	0.0344141	0.0211098	0	0	0.0105464	0	0.444569	0.895289
TCGA-55-8206-01	0.0254029	0.0262413	0.0891453	0	0	0.186713	0	0.0679365	0.0170812	0	0.00365711	0.0119977	0.129579	0	0.0132114	0.130906	0.102314	0.0517736	0.110671	0	0.0239284	0.0094412	0	0.428847	0.906276
TCGA-55-8207-01	0.0523113	0	0.0206454	0.0702906	0	0.235508	0	0.0224654	0	0	0.0162325	0.00284183	0.0656214	0.0732982	0.0229938	0.201677	0.0583415	0.048943	0.0939832	0	0	0.0148461	0	0.37282	0.927582
TCGA-55-8208-01	0.0718564	0.00775789	0.132265	0.0640517	0	0.116586	0.00879376	0.121658	0.00748963	0	0.0196595	0.000479186	0.00393272	0.0982008	0.0672375	0.176971	0	0.0364577	0.0279644	0	0	0.0386381	0	0.499666	0.873318
TCGA-55-8299-01	0.0362646	0.0108097	0.0861631	0.148072	0	0.0270745	0.0217872	0.0894492	0.0157516	0	0.047133	0.0232486	0.0148573	0.112625	0.0481564	0.14206	0	0.0765117	0.0789473	0	0	0.0210901	0	0.466128	0.886895
TCGA-55-8301-01	0.00732671	0.0627905	0.130767	0.104569	0	0.124187	0.0103063	0.0491441	0.0298841	0	0	0.0242335	0.0518684	0.0497443	0.059939	0.147788	0.0446486	0.059808	0.0429965	0	0	0	0	0.492536	0.878679
TCGA-55-8302-01	0	0.0863277	0.081356	0.101037	0	0.0532488	0.0120714	0.146971	0.00433663	0	0.0285676	0.0155984	0.0566137	0.106052	0.0527726	0.150243	0.00393208	0.0518941	0.0462768	0	0	0.00270138	0	0.357279	0.933664
TCGA-55-8505-01	0.0500657	0	0.246182	0	0	0.13884	0	0.0439796	0.0455196	0	0.0182546	0.0161606	0	0.162735	0.0246104	0.153766	0	0.0128525	0.0397456	0.0103185	0	0.0369703	0	0.290799	0.959605
TCGA-55-8506-01	0	0.021437	0.123847	0.109395	0	0.0919455	0	0.137368	0	0	0.00316487	0.0386611	0.0792123	0.0427137	0.0462202	0.121908	0.0558008	0.0604629	0.0498014	0	0	0.0180626	0	0.340061	0.940221
TCGA-55-8507-01	0	0.0583954	0.0482995	0.0616104	0	0.0984698	0	0.0951934	0	0	0.0417495	0.0404458	0.0260687	0.145886	0.0124742	0.162604	0	0.086113	0.0711352	0	0	0.0515552	0	0.326507	0.947603
TCGA-55-8508-01	0.0867168	0	0.258202	0.102361	0	0.0415793	0.0387494	0.0801808	0.00144674	0	0.026313	0.0115574	0.0390039	0.119203	0.0166923	0.0920113	0	0.0327879	0.000484368	0	0	0.0527111	0	0.3662	0.930668
TCGA-55-8510-01	0.0100849	0.0546197	0.0152131	0.115538	0	0.11212	0.000834123	0.112603	0.0266704	0	0.041618	0	0.0425877	0.09129	0.0563386	0.173164	0.0544548	0.031805	0.0535926	0	0	0.00746573	0	0.435259	0.899998
TCGA-55-8511-01	0.0801833	0.0111791	0.0908563	0.108928	0	0.0848432	0.0378689	0.15466	0	0	0.000764644	0.0100715	0.0252714	0.128439	0.0586447	0.154573	0	0.0276873	0.0260294	0	0	0	0	0.411736	0.910823
TCGA-55-8512-01	0.0160699	0	0.085879	0.153222	0	0.00196348	0	0.142151	0	0	0.0633207	0.0501423	0.0776551	0.0972258	0.00816039	0.130761	0	0.0755781	0	0.0155886	0	0.0822824	0	0.270709	0.974317
TCGA-55-8513-01	0.00891274	0.107895	0.0299031	0.00565669	0	0.131978	0	0.124217	0	0	0.0517039	0	0.0429607	0.125929	0.0225357	0.185101	0.0522922	0.0689208	0.0251046	0	0	0.0168894	0	0.411915	0.910683
TCGA-55-8514-01	0.0567104	0.005811	0.0782519	0	0	0.0911754	0	0.158517	0.0202504	0	0.0419403	0.00726866	0.0444901	0.141398	0.048461	0.20125	0	0.0497816	0.0374063	0	0	0.0172887	0	0.337363	0.94266
TCGA-55-8614-01	0	0.0520893	0.0897699	0.0910803	0	0.0978739	0	0.11311	0.0372667	0	0	0.0339277	0.044312	0.0358066	0.0559959	0.138124	0.0327055	0.0630222	0.092048	0	0	0.0228679	0	0.328115	0.944937
TCGA-55-8615-01	0.0197422	0	0	0.0258337	0	0.153266	0	0.160214	0.0705853	0	0.0227025	0.0309173	0.0945235	0.163477	0	0.150361	0	0.0935892	0	0	0	0.0147889	0	0.263297	0.980818
TCGA-55-8616-01	0.160107	0	0.0993064	0	0	0.219811	0	0.12154	0.012095	0	0	0.0046212	0.0708457	0.0524357	0.0305474	0.091462	0	0.0613982	0.0615054	0	0	0.014326	0	0.338169	0.94152
TCGA-55-8619-01	0.0699299	0.022914	0.0748546	0.105733	0	0.0668263	0	0.10151	0.00992094	0	0.0430038	0.00271463	0.00918342	0.116524	0.0318103	0.197417	0	0.0302833	0.0730214	0	0	0.0443532	0	0.422477	0.906246
TCGA-55-8620-01	0.0770828	0	0.148329	0.116155	0	0.0303566	0.0225145	0.0996401	0.0442031	0	0	0.029388	0.0187339	0.176728	0.0618693	0.143089	0	0.00913823	0.0203461	0	0	0.00242728	0	0.388675	0.920907
TCGA-55-8621-01	0.0385122	0	0.155	0.0757561	0	0.0843905	0	0.0565838	0.0158566	0	0.0574279	0.0108285	0.0462504	0.121504	0.0425616	0.174238	0	0.0310137	0.0748595	0	0	0.0152167	0	0.435293	0.902378
TCGA-55-A48X-01	0.0565648	0.116949	0.0697264	0.0832289	0	0.118857	0	0.0999336	0.0422171	0	0.0128301	0.0220122	0.0323646	0.0279286	0.0453662	0.11424	0.0352901	0.0289481	0.0935443	0	0	0	0	0.423637	0.906336
TCGA-55-A48Y-01	0.109066	0	0.177848	0.0459737	0	0.117591	0.0117606	0.0818354	0.016635	0	0	0.0311567	0.021315	0.135469	0.0280532	0.116302	0	0.0716167	0	0	0	0.0353783	0	0.382264	0.923648
TCGA-55-A48Z-01	0	0.0337173	0.172222	0.0362507	0	0.145021	0	0.0870981	0.0749839	0	0.0437672	0.0135235	0.0432974	0.0433558	0.0468201	0.119895	0.0787846	0.0291818	0.0320822	0	0	0	0	0.351687	0.935838
TCGA-55-A490-01	0.0821053	0	0.116815	0.0902547	0	0.130973	0.015403	0.024127	0.0997811	0	0.0149797	0	0.0561282	0.138593	0.0246497	0.104851	0.0631191	0.0201419	0	0.0180782	0	0	0	0.346154	0.938519
TCGA-55-A491-01	0.116458	0	0.181515	0.0354719	0	0.0846411	0	0.0945334	0.0527054	0	0.0234699	0.0193709	0.0644079	0.0863748	0.0375771	0.11653	0	0.0339619	0.0529824	0	0	0	0	0.357956	0.933531
TCGA-55-A492-01	0.041067	0	0.199426	0.0988266	0	0.047724	0	0.104938	0.0237243	0	0.00952249	0.0547938	0.0421641	0.0849513	0.0369955	0.153656	0	0.048973	0.0532374	0	0	0	0	0.332543	0.943076
TCGA-55-A493-01	0.106492	0	0.0863255	0.102688	0	0.0896536	0.0183787	0.14159	0	0	0.0167278	0.0292554	0.0578294	0.0809199	0.0456872	0.126563	0.046194	0.0516964	0	0	0	0	0	0.426967	0.904204
TCGA-55-A494-01	0.121695	0	0.00170517	0.109944	0	0.0768037	0	0.109497	0.0490348	0	0.0194567	0	0.0901133	0	0	0.187737	0	0.114766	0	0.0861221	0	0.0331241	0.26	0.08772	1.04626
TCGA-55-A4DF-01	0.0188959	0.0321135	0.0887323	0.0639248	0	0.115065	0.0415781	0.124481	0.00725753	0	0.0205124	0.0380536	0.0573619	0.141481	0.0749429	0.140146	0	0.0257868	0.00966662	0	0	0	0	0.418132	0.907781
TCGA-55-A4DG-01	0.0347736	0.0908745	0.135301	0.113626	0	0.0529181	0	0.12325	0	0	0	0.049791	0.0251568	0.086427	0.0435758	0.124086	0	0.0291557	0.0910655	0	0	0	0	0.363296	0.931178
TCGA-55-A57B-01	0.0599823	0	0	0.0430616	0	0.142909	0	0.0710261	0.0968527	0	0.0107045	0.0157439	0.065147	0.0136073	0.0227075	0.169039	0.101424	0.0846483	0.0747454	0	0	0.0284021	0	0.338725	0.941484
TCGA-62-8394-01	0.0275272	0.000783845	0.100043	0.0716032	0	0.165814	0	0.0868133	0.0675093	0	0.0151164	0.0253022	0.0526353	0.129682	0.0553924	0.138806	0	0.0629709	0	0	0	0	0	0.333793	0.945227
TCGA-62-8395-01	0.0611001	0	0.112031	0.0399482	0	0.204592	0	0.101839	0.0322359	0	0.0239927	0.0104609	0.0396314	0.038857	0.0319471	0.151589	0.0795327	0.0274819	0.0447616	0	0	0	0	0.308248	0.952956
TCGA-62-8397-01	0.0449842	0	0.138879	0.034482	0	0.243062	0	0.0235586	0.0137469	0	0.0138947	0.0291726	0.0936919	0.0274357	0	0.104682	0.0973919	0.0347299	0.100289	0	0	0	0	0.318487	0.948573
TCGA-62-8398-01	0.0908702	0	0.106308	0.020468	0	0.166077	0	0.121126	0	0	0.038177	0.0421128	0.0725289	0.0477713	0.0537419	0.0883986	0.0711483	0.0359863	0.0202469	0	0	0.0250384	0	0.333323	0.943016
TCGA-62-8399-01	0.0671886	0	0.164278	0	0	0.179975	0	0.167206	0	0	0	0.026368	0.0693877	0.00337695	0.0312858	0.126112	0	0.0776228	0.0237752	0	0.0280781	0.0353463	0	0.299525	0.955788
TCGA-62-8402-01	0.0104628	0	0.0761168	0.0751112	0	0.191472	0.0237987	0.0847958	0.0706135	0	0	0.0528508	0.0405954	0.0956289	0.0874906	0.127166	0	0.0264266	0	0	0	0.0374708	0	0.417393	0.907992
TCGA-62-A46O-01	0.0864325	0	0.235807	0.0358845	0	0.0284233	0	0.127327	0.0190678	0	0.0361226	0.0306674	0	0.164324	0	0.0987829	0	0.120227	0.0169343	0	0	0	0	0.215937	0.988324
TCGA-62-A46P-01	0.0375443	0.00713336	0.0964476	0.0745298	0	0.14095	0	0.119987	0.0464956	0	0	0.047984	0.054232	0.0547834	0.0157534	0.162237	0.0152796	0.0755453	0.0307764	0	0	0.0203213	0	0.289515	0.961503
TCGA-62-A46R-01	0.0973443	0	0.0578598	0.110738	0	0.0986787	0	0.05492	0.0329651	0	0.0282865	0.0156468	0.101127	0.0306769	0.0148239	0.100564	0.0582513	0.0767752	0.121343	0	0	0	0	0.389011	0.92079
TCGA-62-A46S-01	0.0135086	0.0145255	0.23471	0.0233086	0	0.160686	0	0.111635	0.0306752	0	0.0438228	0.0079262	0.0773147	0.00280349	0.054384	0.151319	0.0229815	0.0474483	0.00295149	0	0	0	0	0.36408	0.931241
TCGA-62-A46U-01	0.0184629	0	0.0842094	0.00376515	0	0.221553	0	0.116961	0.00811966	0	0	0.0591522	0	0.0376138	0.0756256	0.172668	0.0743728	0.0659139	0	0	0	0.0615826	0	0.484355	0.876719
TCGA-62-A46V-01	0.0639675	0	0.135901	0	0	0.160699	0	0.055506	0.0730875	0	0	0.0210451	0.0420446	0.0196523	0	0.134015	0.125679	0.099275	0.0642327	0	0	0.0048959	0	0.309075	0.951785
TCGA-62-A46Y-01	0	0.0939156	0.049965	0.0743218	0	0.0698778	0	0.15569	0.019589	0	0.0321438	0.0245208	0.0660299	0.0270133	0.0461256	0.16662	0.0756059	0.0646916	0.0320359	0	0	0.00185465	0	0.402351	0.914872
TCGA-62-A470-01	0.0747249	0	0.0225611	0.0678231	0	0.210233	0	0.0158677	0.0430429	0	0.017605	0.0021225	0.024982	0.143027	0.0346644	0.250754	0	0.0449558	0.0145888	0.0177928	0	0.0152541	0	0.301853	0.961792
TCGA-62-A471-01	0.00264334	0.0314775	0.121302	0.114288	0	0.0206265	0	0.204864	0	0	0.0396589	0.0569195	0	0.0754698	0.0150308	0.132443	0	0.0981788	0.0494617	0	0	0.0376374	0	0.288176	0.963055
TCGA-62-A472-01	0.0376074	0.0208525	0.0461401	0.0877096	0	0.0818218	0	0.135022	0.0354088	0	0.0653968	0.0133609	0.0482946	0.0750579	0.0466959	0.131449	0.0642973	0.0387474	0.0721382	0	0	0	0	0.372729	0.927246
TCGA-64-1676-01	0.00880065	0.0170125	0.0820463	0.10738	0	0.126221	0.010165	0.0862352	0.0565975	0	0	0.0112276	0.0949879	0.080995	0.0532632	0.171106	0.0599709	0.0206653	0.00784617	0.0010049	0	0.0044745	0	0.40973	0.911715
TCGA-64-1677-01	0.113469	0	0.161269	0.107851	0	0.0531229	0.0241713	0.15672	0.0010715	0	0.0178618	0.0295636	0.0462541	0.0662273	0.0524146	0.0761679	0.0421902	0.0516466	0	0	0	0	0	0.425501	0.905653
TCGA-64-1678-01	0.101309	0	0.258862	0.107877	0	0.123777	0.0191532	0.0827866	0.0245617	0	0.0208493	0.0118543	0	0.00906572	0	0.100805	0.0539861	0.0528093	0	0.00336548	0	0.0289383	0	0.252779	0.972923
TCGA-64-1679-01	0.0111991	0	0.179572	0	0	0.249115	0	0.0428409	0.0113365	0	0	0.0143559	0.0218393	0.00810043	0.0275397	0.139841	0.115526	0.0784185	0.0207567	0.0241014	0	0.0554573	0	0.335491	0.941919
TCGA-64-1680-01	0.0567697	0	0.184273	0.0474119	0	0.171769	0	0.104001	0	0	0	0.0345971	0.00530902	0.0503065	0.0297369	0.149078	0.0130466	0.0383874	0.113572	0	0	0.00174065	0	0.301925	0.954623
TCGA-64-1681-01	0.0355874	0.019913	0.102016	0	0	0.202516	0	0.0716212	0.0222014	0	0	0.0106164	0.0500887	0.0214768	0.0528962	0.120507	0.11351	0.089653	0.0813629	0	0	0.00603466	0	0.421587	0.907988
TCGA-64-5774-01	0.0899776	0	0.209814	0	0	0.215786	0	0.118296	0.0357545	0	0	0.0645067	0.0157913	0.0380794	0.00701242	0.117518	0	0.0471776	0	0	0	0.0402863	0	0.246775	0.977735
TCGA-64-5775-01	0	0.00415865	0.0370644	0.12095	0	0.094738	0	0.0912975	0.0723337	0	0	0.0531031	0.0820234	0.072483	0.0391517	0.226072	0	0.0422337	0	0.0330204	0	0.0313706	0	0.2826	0.969459
TCGA-64-5778-01	0.0518656	0.0356191	0.143424	0.188367	0	0.0240845	0.0414656	0.111284	0.00974449	0	0	0.0406431	0.0269345	0.0689019	0.071287	0.135733	0	0.0313178	0.0193281	0	0	0	0	0.488368	0.87715
TCGA-64-5779-01	0.0832541	0	0.254225	0.0821467	0	0.166515	0.015492	0.107906	0	0	0	0.0154736	0.03489	0.0608917	0.0287437	0.0806345	0	0.0439468	0.0258813	0	0	0	0	0.387675	0.922611
TCGA-64-5781-01	0.0641329	0	0.189756	0.177358	0	0.049346	0.0104953	0.143919	0.0222929	0	0.00889332	0.0485916	0.0183871	0.0862081	0.0370698	0.0878978	0	0.0406808	0.0149721	0	0	0	0	0.42511	0.905074
TCGA-64-5815-01	0	0.0367573	0.0863772	0.0030749	0	0.233977	0.0101133	0.0455962	0.0414315	0	0.0278465	0.00323071	0.0659714	0.0500748	0.0308439	0.129922	0.10214	0.072502	0.0412888	0	0	0.0188514	0	0.429968	0.904363
TCGA-67-3770-01	0.00539932	0	0.113047	0.0587267	0	0.189289	0	0.0873248	0.010766	0	0.0274918	0.0174791	0.0470796	0	0.0517789	0.179794	0.0595577	0.0461902	0.0800074	0	0	0.0260682	0	0.436913	0.901219
TCGA-67-3771-01	0.109649	0	0.155144	0.0802739	0	0.150074	0.0271456	0.0291511	0.0319979	0	0	0.0287465	0.0432779	0.118649	0.0617204	0.138885	0	0.0107317	0	0	0	0.0145532	0	0.415462	0.90972
TCGA-67-3772-01	0.0905765	0	0.170073	0.0350015	0	0.159222	0.00189034	0.0758619	0	0	0	0.0317457	0.0515863	0.0136535	0.0275748	0.0952972	0.0937792	0.0562653	0.0880818	0	0	0.00939101	0	0.406653	0.916047
TCGA-67-3773-01	0.0229543	0	0.0900645	0.0670651	0	0.178351	0	0.112289	0.0117637	0	0	0.028116	0.0201757	0.0128798	0.0523498	0.167212	0.101844	0.0341236	0.0832652	0	0	0.0175469	0	0.450131	0.895316
TCGA-67-3774-01	0	0.0977436	0.0758386	0.0355888	0	0.168475	0	0.0999776	0.00673796	0	0	0.0423095	0.024076	0.0913735	0.0502087	0.152499	0	0.0497307	0.0735347	0	0	0.0319062	0	0.411817	0.911035
TCGA-67-4679-01	0.0467041	0	0	0.0765537	0	0.219758	0	0.0489551	0.0116475	0	0.00269506	0.00643182	0.0758698	0	0.0298638	0.162843	0.100933	0.0406912	0.146309	0	0	0.030745	0	0.367842	0.929493
TCGA-67-6215-01	0	0.125371	0.0344772	0.0102705	0	0.21767	0.00132234	0	0.0244527	0	0.0193055	0	0.0348449	0.0913288	0.0266617	0.184897	0.0766562	0.0388495	0.0985747	0	0	0.0153185	0	0.337759	0.941811
TCGA-67-6216-01	0	0.115181	0.0516117	0.0820521	0	0.14747	0	0.0822417	0.0138339	0	0.0274907	0.00301264	0.0946247	0	0.0298099	0.112851	0.10172	0.0486642	0.0894366	0	0	0	0	0.370445	0.928298
TCGA-67-6217-01	0.030533	0.0622939	0.120935	0.1228	0	0.0824583	0	0.0978692	0.00846603	0	0	0.0436262	0.0383724	0	0.0436146	0.145778	0.0703991	0.0455895	0.087265	0	0	0	0	0.405571	0.914512
TCGA-69-7760-01	0.131797	0	0.142189	0	0	0.094358	0	0.0502141	0.0733012	0	0	0.0171727	0.0597008	0.064045	0.00143449	0.163722	0	0.164464	0	0.0305916	0	0.00701027	0	0.232417	0.983179
TCGA-69-7761-01	0	0.0461656	0.161735	0.0776444	0	0.135605	0.027321	0.0953766	0.00545216	0	0.00442509	0.00239794	0.0182603	0.1024	0.0803697	0.123555	0	0.0291827	0.0663468	0	0	0.023763	0	0.438632	0.90088
TCGA-69-7763-01	0.0916593	0	0.148707	0.0519612	0	0.163895	0	0.0693966	0.00829217	0	0	0.0337175	0.0124245	0.110817	0.0283972	0.177522	0	0.0399942	0.0492151	0	0	0.0140018	0	0.365809	0.930358
TCGA-69-7764-01	0.0797545	0	0.228284	0.0257851	0	0.216638	0	0.12357	0	0	0	0.0321439	0	0.0337059	0.0331729	0.118829	0.0104476	0.0614406	0.0362288	0	0	0	0	0.377789	0.925974
TCGA-69-7765-01	0	0.0740619	0.156903	0.0448727	0	0.158112	0.00841492	0.0657588	0.030521	0	0.00606298	0.0134764	0.0115859	0.0562764	0.0428719	0.114385	0.0843185	0.0517911	0.0516758	0	0	0.0289113	0	0.390948	0.921067
TCGA-69-7973-01	0.0959239	0	0.0753622	0.165732	0	0.136152	0.0338904	0.0852629	0	0	0	0.0198332	0.0574952	0.0214506	0.023842	0.140948	0	0.0483103	0.0710844	0	0	0.024713	0	0.261776	0.972783
TCGA-69-7974-01	0	0.0558832	0.0374537	0.0645804	0	0.173857	0.00629255	0.0970564	0	0	0.0431028	0.0099584	0.0560701	0.051284	0.0538288	0.192639	0.0701017	0.0433276	0.0445109	0	0	5.32249e-05	0	0.385191	0.922125
TCGA-69-7978-01	0.0101539	0.0284164	0.099711	0.0803859	0	0.14336	0.0361868	0.0741724	0.0207961	0	0	0.0473369	0.0392137	0.0394021	0.0504963	0.127974	0.0960758	0.0424941	0.0502032	0	0	0.0136218	0	0.454156	0.894225
TCGA-69-7979-01	0.0835328	0	0.182586	0.0261515	0	0.0892109	0.0131492	0.102781	0	0	0	0.0463141	0.0424074	0.0751334	0.0528482	0.132733	0.0214703	0.0487724	0.071831	0	0	0.0110788	0	0.256891	0.970089
TCGA-69-7980-01	0.0183084	0.0284403	0.0814636	0.105479	0	0.183182	0.0108979	0.132707	0.0112255	0	0.00622511	0.0116013	0.0386198	0.0517017	0.0515766	0.187996	0	0.049008	0.02615	0	0	0.00541835	0	0.380401	0.924516
TCGA-69-8253-01	0.0465749	0.0210915	0.199383	0.00756834	0	0.0943347	0	0.162624	0	0	0.0285143	0.038991	0.0161627	0.00347137	0.00808353	0.146901	0.0742821	0.0753244	0.0360865	0	0	0.040606	0	0.373413	0.927829
TCGA-69-8254-01	0.0255877	0.0590808	0.131072	0.0701081	0	0.167562	0	0.129727	0	0	0	0	0.0254537	0.0233333	0.0497056	0.155653	0.0452995	0.0550949	0.020487	0.0186269	0	0.0232077	0	0.380063	0.924407
TCGA-69-8255-01	0.059046	0	0.152848	0.140845	0	0.0816392	0.0593707	0.131381	0	0	0.0093973	0.0332679	0.0333991	0.0950462	0.0574824	0.130407	0	0.014632	0	0	0	0.00123937	0	0.42742	0.90424
TCGA-69-8453-01	0.0130425	0.0548185	0	0.0725363	0	0.143081	0	0.141517	0.00869756	0	0.0388953	0	0.0323084	0.134295	0.0534809	0.146568	0.0525534	0.0340081	0.042699	0.00633707	0	0.0251621	0	0.462949	0.886822
TCGA-69-A59K-01	0.0532452	0	0.239878	0.0725679	0	0.115832	0.0201661	0.0751103	0.0121263	0	0.0380551	0	0.0419772	0.0572103	0.0430838	0.136874	0.0259878	0.0329609	0.0267141	0	0	0.00821019	0	0.38458	0.924305
TCGA-71-6725-01	0	0.0750555	0.0623762	0	0	0.150331	0	0.117483	0	0	0.0338358	0.0371982	0.09445	0.0375638	0.00431506	0.213626	0.0256784	0.100459	0	0.0172694	0	0.0303589	0	0.218208	0.990383
TCGA-71-8520-01	0.0153575	0	0.082067	0.00255414	0	0.239594	0	0.0883563	0.034973	0	0.0293204	0.0188145	0.056904	0.0873285	0.0254385	0.141822	0.0425967	0.0788529	0.0459953	0	0	0.0100246	0	0.279543	0.965523
TCGA-73-4658-01	0.00211159	0.0131283	0.105867	0.117716	0	0.134225	0.0121391	0.103698	0.0030138	0	0.0108923	0	0.0552495	0.0263906	0.0380126	0.161686	0.0918255	0.0559006	0.0148834	0	0.0143824	0.0388786	0	0.441364	0.898755
TCGA-73-4659-01	0	0.0268321	0.056085	0	0	0.196605	0	0.064522	0	0	0.0271059	0.0181538	0.039836	0.114422	0.00877899	0.208275	0.021012	0.0807099	0.0789633	0	0	0.0586992	0	0.379477	0.924757
TCGA-73-4662-01	0.00157999	0.0974965	0.123484	0.0655386	0	0.148661	0.0122053	0.113386	0.025574	0.00338757	0	0.0231531	0.0460542	0.0144185	0.0386909	0.128764	0.0578052	0.0509532	0.0487221	0	0	0.00012598	0	0.425246	0.906874
TCGA-73-4666-01	0	0.00441005	0.0192337	0.172423	0	0.064756	0.0565914	0.108244	0.0215231	0	0.00765733	0.0294926	0.027047	0.0955738	0.0676007	0.217126	0	0.0333073	0.0595825	0	0	0.0154327	0	0.441178	0.896676
TCGA-73-4668-01	0	0.113469	0.196687	0.00359038	0	0.0940978	0	0.133681	0.00741951	0	0.0408209	0	0.0689146	0.102287	0.00374666	0.0471881	0.0276119	0.103304	0.0304659	0	0	0.0267164	0	0.302636	0.95386
TCGA-73-4670-01	0.0614315	0	0.116361	0.0543601	0	0.159568	0.0189624	0.0789108	0	0	0.0277649	0	0.0199185	0.141532	0.0193825	0.152294	0	0.0871432	0	0.0149969	0	0.0473739	0	0.321492	0.949017
TCGA-73-4675-01	0.0592733	0	0.032416	0.00171205	0	0.134497	0	0.0537635	0.0500993	0	0	0.0324327	0.0474322	0.102691	0.00865252	0.196056	0.0824589	0.0748331	0.0953117	0	0	0.0283711	0	0.363585	0.931358
TCGA-73-4676-01	0	0.0318645	0.0292503	0.0968588	0	0.0998156	0.00719759	0.0946607	0	0	0	0.0510177	0.0694281	0.119585	0.0121747	0.174833	0.0104534	0.0691863	0.104764	0	0	0.0289101	0	0.315681	0.951969
TCGA-73-4677-01	0.014596	0.0143084	0.190805	0.0618425	0	0.182967	0	0.0795214	0	0	0.0116769	0.0162787	0.0235423	0	0.0206995	0.163287	0.03986	0.0817797	0.0566642	0	0	0.0421708	0	0.40058	0.917293
TCGA-73-7498-01	0.01724	0.0181103	0.145865	0.0923122	0	0.113876	0	0.119067	0.00675723	0	0	0.0573945	0.0868556	0.0244126	0.0194645	0.117918	0.0116629	0.0512421	0.117823	0	0	0	0	0.334014	0.942596
TCGA-73-7499-01	0.0289509	0	0.0859118	0.169709	0	0.0995612	0.0417342	0.0918235	0.0409569	0	0	0.0315461	0.0312909	0.0518535	0.0692371	0.116444	0.054602	0.0388616	0.04628	0	0	0.00123729	0	0.459179	0.889528
TCGA-73-A9RS-01	0.111132	0	0.149669	0.11588	0	0.0313428	0.0213071	0.127949	0.02093	0	0.0109261	0.00747408	0	0.125504	0.0322603	0.144328	0	0.0278495	0.072091	0	0	0.00135653	0	0.308222	0.952827
TCGA-75-5122-01	0.00288313	0.0222834	0.124689	0.12284	0	0.0843455	0.0657423	0.0799384	0	0	0	0.00222407	0.0570197	0	0.0539749	0.168149	0.115765	0.0429409	0	0.0120743	0.0430781	0.00205233	0	0.517646	0.869045
TCGA-75-5125-01	0.0129074	0	0.0823485	0.0700555	0	0.217777	0.028804	0.086708	0.00122118	0	0	0.0338754	0.0529237	0	0.0595436	0.164367	0.0322739	0.0615153	0.0483316	0	0	0.0473481	0	0.424328	0.90518
TCGA-75-5126-01	0.0425715	0	0.0284708	0.113099	0	0.100645	0.0297523	0.0780297	0	0	0.0166842	0.0137206	0.0465021	0.121572	0.0462506	0.192018	0	0.0393832	0.0674959	0	0.00695911	0.0568461	0	0.442485	0.896589
TCGA-75-5146-01	0.0591463	0.0408314	0.177845	0.0442039	0	0.153655	0	0.135918	0	0	0	0.0248199	0.0315265	0	0.033209	0.170323	0.0255705	0.0446679	0.0476588	0	0	0.0106249	0	0.423563	0.90821
TCGA-75-5147-01	0.0836919	0	0.162617	0.043857	0	0.177005	0.0343172	0.0725392	0.00678973	0	0	0	0.0434703	0.0823455	0.0468215	0.12144	0.0236929	0.0421732	0.0371959	0	0	0.022044	0	0.411355	0.913029
TCGA-75-6203-01	0	0	0.107067	0.0735539	0	0.119176	0	0.057833	0.0233265	0	0.0429696	0.0221044	0.0605569	0.0653748	0.0180574	0.216039	0.010958	0.0574905	0.0923117	0	0	0.033181	0	0.429213	0.904094
TCGA-75-6205-01	0.0857165	0	0.0693372	0.0770446	0	0.180846	0	0.0675898	0	0	0	0.040564	0	0.00173654	0.0638034	0.218664	0.0406324	0.0557441	0.0816572	0	0	0.0166642	0	0.472265	0.884276
TCGA-75-6206-01	0.126016	0	0.0867596	0.0222376	0	0.116572	0	0.0985627	0	0	0.00138776	0.0381896	0.033419	0.126188	0.0190024	0.211684	0	0.0560293	0.0479079	0	0	0.0160454	0	0.35865	0.933411
TCGA-75-6207-01	0.086421	0	0.0907705	0.0523082	0	0.244613	0	0.028405	0.018938	0	0.00320462	0.0106046	0.0454639	0.124333	0.0047677	0.126233	0.00806796	0.0925841	0.029649	0	0	0.0336367	0	0.287996	0.962961
TCGA-75-6211-01	0.10414	0	0.23371	0.0662686	0	0.139974	0.00711618	0.0921006	0.0132229	0	0.0315805	0.0152504	0.0229673	0.0391813	0.0209013	0.135639	0.00847835	0.0267104	0.0154559	0	0	0.0273048	0	0.317929	0.948586
TCGA-75-6212-01	0.119495	0	0.131119	0	0	0.176221	0	0.0626555	0.0287204	0	0	0.0474011	0.00404555	0.000128849	0.0185825	0.129751	0.0933008	0.0543536	0.114929	0	0	0.0192973	0	0.416772	0.910994
TCGA-75-6214-01	0	0	0.0674481	0.1199	0	0.133516	0	0.104934	0.0307859	0	0.031443	0.0170104	0	0.122314	0.031538	0.17174	0	0.092006	0	0.0166039	0	0.06076	0	0.233321	0.991499
TCGA-75-7025-01	0.00987301	0.108	0.0520122	0.0958667	0	0.117952	0	0.118722	0	0	0.021507	0	0.0711991	0	0.0232951	0.135501	0.0843132	0.0777669	0.0839914	0	0	0	0	0.38919	0.920758
TCGA-75-7027-01	0.145124	0	0.125967	0.0473145	0	0.134316	0.00984635	0.0592636	0.0305318	0	0.0226447	0.00509297	0.0186145	0.144306	0.0411817	0.128524	0	0.0212731	0.0617616	0	0	0.00423744	0	0.296185	0.95796
TCGA-75-7030-01	0.0771257	0	0.199532	0.0929992	0	0.113756	0	0.100592	0.00718616	0	0.0349742	0	0.0344468	0.0121785	0.0283906	0.118909	0.0655347	0.0610876	0.0453891	0	0	0.0078981	0	0.39677	0.919167
TCGA-75-7031-01	0.0186536	0	0.155404	0.109209	0	0.102458	0	0.122675	0.00513467	0	0.0261792	0.0409209	0.0465334	0.0156363	0.0602092	0.147333	0.0613772	0.0457236	0.0413729	0	0	0.00117994	0	0.406508	0.913496
TCGA-78-7143-01	0.0412097	0.0141958	0.0577966	0.0106634	0	0.17822	0	0.120355	0.0307105	0	0	0.0213567	0.0540734	0.0577297	0.0272859	0.139805	0.0899796	0.0941775	0.0624419	0	0	0	0	0.38326	0.923059
TCGA-78-7145-01	0.000781196	0	0.025471	0	0	0.311748	0.0165197	0.0429416	0.000195256	0	0	0.0218632	0.071853	0.0833496	0.00895243	0.153317	0.0671795	0.103509	0.0707388	0.00039607	0	0.0211843	0	0.3378	0.943112
TCGA-78-7146-01	0.0467237	0	0.0622206	0.109303	0	0.193004	0.0185981	0.0967447	0.0103662	0	0	0.0306062	0.0391606	0.131711	0.0488985	0.143298	0	0.042841	0.0246254	0	0	0.00189895	0	0.290755	0.96462
TCGA-78-7147-01	0.0196078	0	0.0773808	0.067256	0	0.12079	0	0.0893622	0.103841	0	0	0.0315817	0.0637368	0.035308	0.0736977	0.134654	0.0287597	0.0564441	0.0975801	0	0	0	0	0.3493	0.937046
TCGA-78-7148-01	0.0641655	0	0.111609	0.0901055	0	0.123918	0	0.105697	0.0622481	0	0.0187037	0.0351779	0.0566679	0.0552639	0.0433199	0.131603	0.00133597	0.0407486	0.0587318	0	0	0.000703505	0	0.320667	0.948508
TCGA-78-7149-01	0.101972	0	0.176941	0.0872493	0	0.0944509	0	0.0986249	0.0386366	0	0.0180834	0.0286382	0.00429694	0.0854896	0.0344771	0.122351	0	0.0358866	0.0715325	0	0	0.00136957	0	0.290495	0.959177
TCGA-78-7150-01	0.124782	0	0.115915	0.0757939	0	0.120186	0	0.107942	0.00161859	0	0	0.0564397	0	0.132245	0.0261751	0.145217	0	0.0709555	0	0	0	0.0227304	0	0.271514	0.970602
TCGA-78-7152-01	0.0103336	0.108392	0.0618242	0.133184	0	0.125008	0.00126116	0.1549	0.0252242	0	0	0.017294	0	0.0501783	0.0578695	0.138009	0.0424782	0.0268812	0.0380628	0	0	0.00909961	0	0.399394	0.916064
TCGA-78-7153-01	0.101055	0	0.183949	0.131125	0	0.137495	0	0.0986763	0	0	0.0114178	0.0107036	0.0327993	0.0352498	0.0264804	0.127651	0.0201601	0.0389193	0.0443174	0	0	0	0	0.329286	0.944654
TCGA-78-7154-01	0.0515424	0	0.0374149	0.0606105	0	0.224715	0	0.126611	0	0	0.0585106	0	0.083708	0	0.0547884	0.186786	0	0.0747355	0.0260632	0	0	0.0145147	0	0.320002	0.951571
TCGA-78-7155-01	0.0152498	0	0.0758388	0.0884863	0	0.0520959	0	0.212373	0	0	0	0.105761	0.0804044	0.0119724	0.0641887	0.221962	0	0.04158	0.030087	0	0	0	0	0.279656	0.970656
TCGA-78-7156-01	0	0	0.20597	0.0109789	0	0.149487	0	0.114371	0	0	0	0.0733775	0.0719858	0.0224615	0.0569163	0.131184	0	0.0436096	0.104667	0	0	0.0149921	0	0.28591	0.96036
TCGA-78-7158-01	0.00575466	0.0189647	0.0348094	0.0169665	0	0.255414	0	0.0427091	0.0433992	0	0	0.0134698	0.061403	0.0639835	0.0329323	0.165292	0.0696486	0.0544209	0.116468	0	0	0.00436386	0	0.303752	0.955952
TCGA-78-7159-01	0.0642478	0	0.164801	0.0632522	0	0.145679	0	0.0775964	0.016266	0	0	0.0362543	0	0.12319	0.0265525	0.13112	0	0.0815769	0.0149907	0	0	0.0544738	0	0.34142	0.940128
TCGA-78-7160-01	0.0366923	0.0178085	0.0738428	0.105759	0	0.143456	0	0.123685	0	0	0	0.047046	0.0507624	0.0403823	0.0452736	0.141404	0.0353767	0.0661001	0.0588844	0	0	0.0135283	0	0.42483	0.905115
TCGA-78-7161-01	0.0290373	0	0.177924	0	0	0.154839	0	0.116781	0.0877403	0	0.0151009	0.033142	0.0405667	0.0971105	0.02672	0.116366	0	0.0480073	0.0162491	0	0	0.0404155	0	0.246031	0.976877
TCGA-78-7162-01	0	0.0861381	0.0639916	0.107169	0	0.0731308	0	0.137028	0	0	0	0.0571733	0.0266239	0.0185639	0.0425691	0.186921	0.0312579	0.0493963	0.120038	0	0	0	0	0.420274	0.907441
TCGA-78-7163-01	0.101733	0	0.157106	0.0568294	0	0.0943987	0	0.122202	0.0835845	0	0.0416629	0.0289829	0.0413921	0.0136209	0.0372412	0.11575	0.0059557	0.0494576	0.0500827	0	0	0	0	0.272768	0.9667
TCGA-78-7166-01	0.0365935	0.0692142	0.104461	0.0926654	0	0.109038	0	0.135078	0.0534375	0	0.0336324	0.0132676	0.0357746	0.104657	0.0556124	0.110706	0	0.0458617	0	0	0	0	0	0.339246	0.942167
TCGA-78-7167-01	0.0854424	0	0.110928	0.0685917	0	0.116799	0	0.11309	0.0270957	0	0.00664147	0.0490043	0.0572795	0.0684115	0.0360176	0.122101	0.0247751	0.0242627	0.0895605	0	0	0	0	0.255714	0.972585
TCGA-78-7220-01	0.0730432	0	0.0776642	0.147339	0	0.057937	0.00265066	0.164832	0	0	0	0.0426554	0	0.131431	0.0313306	0.176866	0	0.0333133	0.0500103	0	0	0.0109264	0	0.28019	0.967911
TCGA-78-7535-01	0	0.176193	0.0810311	0.0582005	0	0.131952	0	0.0455301	0.0252128	0	0.0690433	0.00684118	0.0749924	0.00444382	0	0.145802	0.0987989	0.0359311	0	0.0265771	0.0135822	0.00586909	0	0.2623	0.970524
TCGA-78-7536-01	0.0323542	0	0.145022	0.11605	0	0.134218	0.0807205	0.0922642	0	0	0.00551712	0.00704699	0.054445	0.0570647	0.0450644	0.184929	0	0.0142035	0	0.00489054	0	0.0262102	0	0.336433	0.942194
TCGA-78-7537-01	0.0246644	0.0224986	0.200983	0.0551295	0	0.0982747	0	0.0832383	0.067341	0	0.0350532	0.0190445	0.0443932	0.0207218	0.0114644	0.127099	0.0447558	0.0628563	0.0824827	0	0	0	0	0.35253	0.935936
TCGA-78-7539-01	0.0315848	0.0406601	0.078899	0.0883387	0	0.186998	0.00118727	0.141445	0	0	0	0.0202731	0.0499814	0.0159495	0.0356632	0.153457	0.0415888	0.0828182	0.0311567	0	0	0	0	0.417202	0.908385
TCGA-78-7540-01	0	0.105182	0.0536932	0.106365	0	0.0677025	0	0.0868081	0.0379109	0	0.0584209	0.00934987	0.0339407	0.119196	0.0262544	0.143023	0.0980021	0.0413921	0.0127597	0	0	0	0	0.289773	0.962202
TCGA-78-7542-01	0.0471595	0	0.0826495	0.0501723	0	0.0756688	0.0119174	0.235257	0.00203902	0	0.00501604	0.0663521	0.0241571	0.0231862	0.0440728	0.161144	0.0549954	0.110665	0.0055485	0	0	0	0	0.32545	0.948799
TCGA-78-7633-01	0.115289	0	0.0760315	0	0	0.230695	0	0.0744725	0	0	0	0.0707409	0.0665584	0.0458138	0	0.150795	0	0.0896018	0.0680881	0	0	0.0119146	0	0.244697	0.978742
TCGA-78-8640-01	0.0745973	0	0.135051	0.0877951	0	0.101402	0	0.102303	0.0225059	0	0.0556832	0.0144886	0.0352049	0.143944	0.043259	0.136679	0	0.0268401	0.0202459	0	0	0	0	0.356678	0.934234
TCGA-78-8648-01	0	0.0610213	0.117923	0.135956	0	0.0453533	0.013837	0.0934169	0.0132587	0	0	0.0404503	0.0367035	0.143595	0.0284875	0.148676	0	0.0312677	0.0793677	0	0	0.0106857	0	0.471795	0.886202
TCGA-78-8655-01	0.0455821	0	0.0541811	0.141554	0	0.105337	0.0110634	0.0902214	0.0178963	0	0.0018594	0.0174611	0.0590387	0.0661597	0.0564363	0.201684	0.0243621	0.0344695	0.0658524	0	0	0.00684189	0	0.411705	0.910695
TCGA-78-8660-01	0.0542838	0	0.0933566	0.191052	0	0.0410133	0	0.151478	0.01009	0	0	0.0454492	0.0528496	0.0364948	0.0492827	0.158427	0.0435003	0.0429268	0.0297952	0	0	0	0	0.443352	0.89653
TCGA-78-8662-01	0.0941652	0	0.0637945	0.0924925	0	0.149094	0	0.133954	0.00497003	0	0	0.0258193	0.0292526	0.117632	0.0552285	0.156448	0	0.0631082	0	0.0140407	0	0	0	0.268706	0.973975
TCGA-80-5607-01	0	0.0280117	0.0879055	0.114968	0	0.124999	0.0227975	0.123258	0.0107036	0	0	0.0426517	0.03664	0.0142278	0.0476279	0.130202	0.0742172	0.0502033	0.0915861	0	0	0	0	0.385826	0.921923
TCGA-80-5608-01	0.054793	0	0.134091	0.0924534	0	0.0860193	0	0.119522	0.0249121	0	0.0479969	0.038345	0.0395045	0.0636459	0.0438191	0.133071	0.0169607	0.0278552	0.0249045	0	0	0.0521069	0	0.322028	0.94786
TCGA-80-5611-01	0.0211974	0	0.0671682	0.0347914	0	0.161402	0.000971541	0.0863075	0.0408956	0	0.0136761	0.0357782	0.0970392	0.0411175	0.0887403	0.158826	0.0352343	0.0519473	0.0579191	0	0	0.00698829	0	0.432325	0.90158
TCGA-83-5908-01	0.0811738	0	0.0534951	0.138056	0	0.0511588	0.0533809	0.16122	0.000409543	0	0	0.075761	0.0222665	0.0231977	0.0719392	0.150408	0.0277019	0.0417298	0.0481017	0	0	0	0	0.434574	0.899912
TCGA-86-6562-01	0.0179055	0.0169932	0.116959	0	0	0.169409	0	0.0494314	0.0382293	0	0.082004	0	0.0173873	0.123193	0.0258149	0.175386	0	0.0632896	0.0519191	0.018564	0	0.0335146	0	0.331879	0.943956
TCGA-86-6851-01	0	0.0627244	0.175644	0.116206	0	0.0800435	0.0141243	0.118444	0.0298783	0	0.00448214	0.0370045	0.0112293	0.0862218	0.0677476	0.137161	0	9.69624e-05	0.0554113	0	0	0.00358092	0	0.446188	0.897435
TCGA-86-7701-01	0.0704726	0.00528567	0.182738	0.0762409	0	0.100418	0.0205827	0.1368	0	0	0.0189722	0.0336502	0.0228578	0.0508753	0.0398149	0.0905236	0.0396297	0.0438792	0.041099	0	0	0.0261609	0	0.420617	0.909147
TCGA-86-7711-01	0	0.00464646	0.0530864	0.0793475	0	0.191737	0	0.0816348	0.00288757	0	0.0515737	0.01736	0.0395189	0.122778	0.0489559	0.160961	0	0.0535285	0.00262436	0.00991702	0	0.0794422	0	0.374578	0.92824
TCGA-86-7713-01	0.0946722	0	0.149083	0	0	0.150007	0.0103554	0.0920364	0	0	0.00421606	0.0282701	0.0413577	0.125798	0.0409607	0.152259	0	0.0982636	0	0	0	0.012721	0	0.288018	0.961984
TCGA-86-7714-01	0.104026	0	0.0482836	0.0118931	0	0.201963	0	0.0297906	0.0343881	0	0	0.0344014	0.039638	0	0.016251	0.143442	0.159725	0.0809538	0.0628555	0	0	0.0323893	0	0.333647	0.942984
TCGA-86-7953-01	0.00757923	0.0412285	0.0113983	0.0541108	0	0.24024	0.018769	0.0920757	0.0376387	0	0.0350627	0	0.0770938	0.0629251	0.0306237	0.14175	0.0277536	0.0703558	0	0.0255893	0	0.0258052	0	0.368961	0.929824
TCGA-86-7954-01	0.0236721	0.0139638	0.0460961	0.0956595	0	0.121537	0.00781421	0.130376	0.0258091	0	0	0.0331453	0.0319612	0.0857414	0.0848921	0.176063	0	0.0486066	0.0582635	0	0	0.0163998	0	0.43031	0.901936
TCGA-86-7955-01	0.11393	0	0.0974936	0.0673873	0	0.0465231	0	0.112012	0.0644354	0	0.0288966	0.0482271	0.0299481	0.0923954	0.0269612	0.0959374	0	0.0848823	0.0909706	0	0	0	0	0.237768	0.980611
TCGA-86-8054-01	0.196413	0	0.0897303	0.00846572	0	0.138459	0	0.0644251	0.010159	0	0.0187538	0.029871	0.0129341	0.117774	0.0119024	0.135486	0.0152822	0.0355754	0.0876452	0	0	0.0271238	0	0.229646	0.98416
TCGA-86-8055-01	0.104018	0	0.174566	0.00777348	0	0.221024	0.00558441	0.043697	0.0104147	0	0.0153351	0	0.0243272	0.0940295	0.0379746	0.138564	0.0180747	0.0478265	0.0234631	0.00437915	0	0.0289486	0	0.351751	0.935875
TCGA-86-8056-01	0.00755236	0.0529221	0.0475874	0.03811	0	0.151902	0	0.102259	0	0	0.0393354	0	0.0439359	0.0971535	0.043047	0.161843	0.045496	0.0599681	0.0853638	0	2.79382e-05	0.0234963	0	0.349304	0.936849
TCGA-86-8073-01	0.0230819	0	0.0984846	0.0996558	0	0.121882	0	0.0999071	0.0171872	0	0	0.0261219	0.0559401	0.0943902	0.0485255	0.194118	0	0.0400564	0.0743095	0	0	0.00633916	0	0.304925	0.955211
TCGA-86-8074-01	0.0358216	0.0290046	0.127469	0	0	0.190843	0	0.141619	0.0192915	0	0.0277187	0.00122309	0.0754091	0.0386591	0.0420751	0.111241	0.0428517	0.0770233	0	0	0	0.0397486	0	0.348823	0.936947
TCGA-86-8075-01	0.0527299	0	0.16525	0	0	0.226951	0	0.0625037	0.0152538	0	0.0421658	0	0.0262242	0.0698668	0.0253256	0.134512	0.0238789	0.0834701	0	0.0363508	0	0.0355168	0	0.321778	0.94727
TCGA-86-8076-01	0.0251019	0.0465476	0.136211	0.128999	0	0.0900411	0	0.12467	0.0276084	0	0	0.0400223	0.0204736	0.0645427	0.035302	0.099032	0.0399134	0.0450121	0.0448139	0	0	0.0317092	0	0.45783	0.892296
TCGA-86-8278-01	0	0.0732049	0.132219	0.0208264	0	0.253073	0	0.0556011	0	0	0.0403379	0.0241687	0.0102598	0.0160221	0.0397743	0.126146	0.0743943	0.060451	0.0638332	0	0	0.00968737	0	0.332821	0.943098
TCGA-86-8279-01	0.0211201	0	0.0706756	0.0626627	0	0.104909	0	0.126648	0.021481	0	0	0.0759502	0.0718159	0.0507252	0.0175402	0.121716	0.105191	0.109732	0.0398336	0	0	0	0	0.285712	0.963442
TCGA-86-8280-01	0.056336	0	0.113159	0.0304067	0	0.142721	0	0.134472	0	0	0.00261804	0.0232011	0.0652102	0.0370849	0.0549884	0.108625	0.0906605	0.0523965	0.0881206	0	0	0	0	0.452945	0.896135
TCGA-86-8281-01	0.0795092	0	0.178052	0.0396177	0	0.0893783	0	0.105347	0.018193	0	0	0.0506674	0.0298907	0.0879604	0.0344172	0.137147	0.0436029	0.0357117	0.0705048	0	0	0	0	0.352337	0.935651
TCGA-86-8358-01	0.033907	0.0311272	0.141329	0.0971787	0	0.158191	0	0.165009	0	0	0	0.00685417	0	0.035893	0.0608231	0.2455	0.0241879	0	0	0	0	0	0	0.317052	0.952051
TCGA-86-8359-01	0.0391766	0	0.162395	0.115037	0	0.146234	0	0.16389	0	0	0.0120685	0.0414897	0.0654889	0.0583822	0.0446592	0.0191021	0	0.0397494	0	0.0215948	0	0.0707331	0	0.389706	0.92034
TCGA-86-8585-01	0.0104907	0.0648107	0.0507376	0.119305	0	0.0731859	0.0408943	0.140496	0	0	0.00118198	0.0258919	0.0551415	0.154531	0.0615017	0.13908	0	0.0368333	0.0259195	0	0	0	0	0.464886	0.886396
TCGA-86-8668-01	0.00541909	0.0903894	0.113066	0.0353723	0	0.104041	0	0.127302	0.0306751	0	0	0.0487415	0.0347646	0.0477046	0.0441261	0.154001	0.0301223	0.0398709	0.0944031	0	0	0	0	0.376291	0.926165
TCGA-86-8669-01	0.0805134	0	0.199195	0.0368841	0	0.154956	0	0.115343	0	0	0.0205016	0.0151753	0.0611058	0.0176684	0.0290626	0.115133	0.0714206	0.058479	0.0062252	0	0	0.018337	0	0.41259	0.912862
TCGA-86-8671-01	0.063483	0.0349906	0.0400736	0.132909	0	0.0354137	0	0.144881	0.0354557	0	0	0.063964	0.0452632	0.0895914	0.063151	0.130855	0.0150067	0.0385762	0.0663853	0	0	0	0	0.495419	0.872297
TCGA-86-8672-01	0	0.0348998	0.166767	0.102137	0	0.0810334	0.0296481	0.147899	0	0	0.0296969	0.0365975	0.0495589	0.0956495	0.0457285	0.140499	0.00888348	0.0310021	0	0	0	0	0	0.428717	0.904143
TCGA-86-8673-01	0	0.12346	0.154054	0.126448	0	0.00462049	0	0.122433	0.0431766	0	0.0369286	0.0399171	0.038627	0.0843489	0.0335798	0.134765	0	0.0536246	0	0	0	0.00401695	0	0.353167	0.935399
TCGA-86-8674-01	0.0624209	0	0.16248	0.0174872	0	0.16272	0	0.186663	0.0177457	0	0.0296006	0.0462232	0.0331121	0.0395264	0.00715019	0.113398	0	0.0929666	0	0	0	0.0285067	0	0.255781	0.975358
TCGA-86-A456-01	0	0.050567	0.0624617	0.024739	0	0.206873	0	0.145191	0	0	0	0.0230737	0.0309512	0.10257	0.0406711	0.209736	0	0.0765325	0.00106881	0.025565	0	0	0	0.380412	0.924866
TCGA-86-A4D0-01	0.045561	0	0.152462	0.0505305	0	0.0634278	0	0.199889	0	0	0.0337573	0.0476198	0.0428266	0	0.0418528	0.198668	0.072981	0.0504245	0	0	0	0	0	0.317401	0.949737
TCGA-86-A4JF-01	0.0355108	0	0.0799672	0.090764	0	0.123659	0	0.131923	0	0	0.0298771	0.0278594	0.0328515	0.0703775	0.043771	0.148424	0.0210214	0.0845842	0.0595342	0	0	0.0198755	0	0.388948	0.920439
TCGA-86-A4P7-01	0.00856715	0.0755704	0.121278	0.107625	0	0.0542961	0	0.134107	0.0147367	0	0.0464011	0	0.0230332	0.147717	0.0250443	0.162615	0	0.0183315	0.0606776	0	0	0	0	0.398451	0.917039
TCGA-86-A4P8-01	0	0.0397618	0	0.0895251	0	0.207511	0	0.075191	0	0	0.0377291	0.0293152	0.0429977	0.132318	0.0372908	0.20408	0	0.0263058	0.0779742	0	0	0	0	0.437343	0.898569
TCGA-91-6828-01	0	0.0506381	0.0833836	0.105457	0	0.167872	0.0295797	0.0992122	0	0	0	0.00467216	0.0437424	0.055509	0.0505725	0.182497	0.0292345	0.0329752	0.0226008	0	0	0.0420545	0	0.409795	0.911693
TCGA-91-6829-01	0.143072	0	0.0279907	0.0503981	0	0.175465	0	0.0257068	0.0282745	0	0.0165281	0.0139815	0.0152334	0.188266	0.0139673	0.152613	0	0.0279976	0.0998527	0	0	0.0206537	0	0.268547	0.97351
TCGA-91-6830-01	0.0859326	0	0.0746823	0.0733526	0	0.127741	0	0.0826165	0	0	0	0.0532088	0.0179651	0.112813	0.0406997	0.150032	0	0.0524975	0.0875155	0	0	0.0409436	0	0.37434	0.926576
TCGA-91-6831-01	0.0602511	0	0.174723	0.0757682	0	0.170367	0.0204536	0.0508812	0.0176956	0	0.00568051	0.0236656	0.0339989	0.0955448	0.0532331	0.131498	0	0.0301347	0.0224854	0	0	0.0336186	0	0.358826	0.932984
TCGA-91-6835-01	0.121543	0	0.0637858	0.0550041	0	0.199673	0	0.101022	0	0	0	0.0174651	0.00842047	0.0430868	0.0457761	0.168413	0.0530464	0.0595283	0.0632347	0	0	0	0	0.467856	0.88665
TCGA-91-6836-01	0.0368996	0	0.122219	0.108318	0	0.177315	0.032206	0.0788876	0.0151442	0	0.0402065	0	0.0173008	0.106848	0.0137697	0.122675	0	0.0745773	0.00226741	0.0187528	0	0.0326136	0	0.281607	0.965577
TCGA-91-6840-01	0.0760007	0	0.100935	0.0725621	0	0.136568	0.0046434	0.120026	0	0	0	0.0597084	0.0425138	0.048044	0.0645124	0.144084	0	0.0426527	0.0877487	0	0	0	0	0.374513	0.926519
TCGA-91-6847-01	0.0107975	0	0.01165	0.0690651	0	0.0504341	0	0.188571	0.082961	0	0.144462	0.0416223	0.0688628	0.108502	0.0259626	0	0.0188701	0.0619692	0.073535	0	0	0.0427342	0.01	0.156863	1.03251
TCGA-91-6848-01	0	0.0359896	0.116284	0.0770939	0	0.187465	0.0478364	0.075663	0	0	0.0196908	0.0218156	0.056237	0.0599947	0.0617365	0.168589	0.0157983	0.0402781	0	0	0	0.0155272	0	0.404426	0.91408
TCGA-91-6849-01	0.0415874	0.0681734	0.166084	0.0710802	0	0.104629	0.00965966	0.106853	0	0	0.0195942	0.00329835	0.0132832	0.0931622	0.0173471	0.134309	0.0491642	0.0631091	0.00980716	0	0	0.028858	0	0.432303	0.904451
TCGA-91-7771-01	0.0305321	0.0216559	0.0734395	0.0919277	0	0.166418	0	0.104055	0.0107556	0	0	0.0619751	0.0294715	0.0557924	0.0476893	0.179507	0.0149735	0.0441327	0.0553804	0	0	0.0122938	0	0.425608	0.90447
TCGA-91-8496-01	0.0202583	0	0.00182665	0.0609414	0	0.140808	0	0.0702194	0.0209991	0	0.0411791	0.0272321	0.0903829	0.030622	0.0178355	0.141616	0.0907557	0.0603068	0.126303	0	0.0127701	0.045944	0	0.418135	0.907906
TCGA-91-8497-01	0.0724138	0.0414615	0.181047	0.011604	0	0.0789958	0	0.141183	0.00678021	0	0	0.0298729	0.0039766	0.0557869	0.0206436	0.156684	0.041896	0.0570049	0.09551	0	0	0.00513904	0	0.437248	0.904545
TCGA-91-8499-01	0	0.0184903	0.152608	0.057233	0	0.166465	0.0107051	0.132938	0	0	0.0200315	0.0153021	0.0331264	0.083163	0.0675819	0.214215	0	0.0123248	0.00829594	0	0	0.00752018	0	0.401736	0.915345
TCGA-91-A4BC-01	0.0376571	0	0.135242	0.165065	0	0.0628441	0.0351985	0.127579	0.0212563	0	0	0.0574168	0.0317421	0.106966	0.0464097	0.130927	0	0.00694674	0.0347493	0	0	0	0	0.445102	0.896063
TCGA-91-A4BD-01	0.0226342	0	0.105451	0.0499388	0	0.186905	0	0.0683289	0	0	0.021636	0.0282828	0.0935186	0.0405509	0.0281551	0.17998	0.0348403	0.0439968	0.0819024	0	0	0.0138787	0	0.395513	0.918393
TCGA-93-7347-01	0.0276399	0.0220571	0.0594736	0.144995	0	0.130645	0.00351526	0.111996	0.0478371	0	0	0.0105691	0.0355516	0.030062	0.0561896	0.138546	0.0606297	0.0452488	0.0750449	0	0	0	0	0.472732	0.883765
TCGA-93-7348-01	0.113101	0	0.197564	0.0623132	0	0.126453	0.00219302	0.117718	0.0226759	0	0.00634522	0.0160619	0.0259398	0.0745086	0.0401881	0.090079	0.0255019	0.0362337	0.0431238	0	0	0	0	0.371156	0.928535
TCGA-93-8067-01	0.0652076	0	0.120789	0.126543	0	0.0718887	0	0.14722	0.00836027	0	0	0.0431151	0.0504519	0.0471101	0.0515262	0.153032	0.0598754	0.0374712	0.00414422	0	0	0.0132656	0	0.334702	0.942986
TCGA-93-A4JN-01	0.124768	0	0.135278	0.0225805	0	0.071082	0	0.163416	0	0	0	0.0416701	0.0645779	0.0467065	0.0332609	0.131921	0	0.0586092	0.10613	0	0	0	0	0.365546	0.930371
TCGA-93-A4JO-01	0.00824993	0.0865711	0.0758121	0.121388	0	0.0766494	0	0.135139	0	0	0.00546562	0.0267213	0.0571433	0.0341815	0.0617783	0.183288	0.0507813	0.0155309	0.0613005	0	0	0	0	0.453648	0.893571
TCGA-93-A4JP-01	0.0481127	0	0.0241955	0.00904188	0	0.0854526	0	0.127583	0	0	0.0225394	0.032096	0.0272811	0.0909551	0.0450431	0.221359	0	0.113973	0.122071	0	0.00420192	0.0260949	0	0.367085	0.930214
TCGA-93-A4JQ-01	0.043236	0.136265	0.0369628	0.0422857	0	0.157685	0.0166743	0.206506	0	0	0.0511517	0	0.00971433	0.0462262	0.069165	0.128145	0.0198637	0.0361189	0	0	0	0	0	0.446072	0.894403
TCGA-95-7039-01	0.0573326	0	0.0517085	0.14324	0	0.0994631	0.0140964	0.117733	0.00335872	0	0	0.055003	0	0.07751	0.0573777	0.175264	0.023587	0.0411723	0.0831535	0	0	0	0	0.335921	0.943893
TCGA-95-7043-01	0.0696891	0	0.153223	0.14928	0	0.0244432	0	0.139895	0.0319917	0	0	0.0549394	0.0432029	0.051447	0.0367604	0.157152	0	0.0492462	0.03873	0	0	0	0	0.219266	0.988003
TCGA-95-7562-01	0.0576887	0	0.117605	0.0450136	0	0.182801	0.0163595	0.0752496	0.029105	0	0	0.0160226	0.0281361	0.0595393	0.0875618	0.151357	0.026327	0.0355499	0.0479451	0	0	0.0237401	0	0.380262	0.924156
TCGA-95-7567-01	0.0306663	0	0.169014	0.00656946	0	0.182807	0	0.0964236	0.0520079	0	0	0.0512123	0.0603686	0.0145195	0.0375101	0.191444	0.00154645	0.0869176	0	0.0189935	0	0	0	0.377764	0.925407
TCGA-95-7944-01	0.0176294	0	0.0486544	0.175903	0	0.0532042	0.0158265	0.128882	0.032316	0	0.0217721	0.0496021	0.0346291	0.128894	0.0604617	0.168977	0	0.0588018	0	0	0	0.00444671	0	0.474473	0.879854
TCGA-95-7947-01	0.0441904	0.00576753	0.0491083	0.0532985	0	0.179231	0	0.160491	0	0	0.0601736	0	0.0121595	0.0295588	0.0812959	0.217226	0	0.0540793	0.0317424	0	0	0.0216776	0	0.386557	0.922018
TCGA-95-7948-01	0.00146638	0.0224079	0.122865	0.102437	0	0.199286	0	0.0972717	0	0	0	0.0370438	0.0538607	0	0.0200705	0.150882	0.0696061	0.0683173	0.0544854	0	0	0	0	0.260132	0.972456
TCGA-95-8039-01	0.00680577	0.0421165	0.031593	0	0	0.233776	0	0.0564984	0.0362091	0	0.0119762	0.0326984	0.0483661	0.0121229	0.0411735	0.147948	0.102652	0.0699514	0.113064	0	0	0.0130484	0	0.419489	0.907876
TCGA-95-8494-01	0	0.0538766	0.0800822	0.00220739	0	0.200769	0	0.0728062	0.0113437	0	0.0354391	0.0340365	0.159114	0.0111867	0	0.0986019	0.0990024	0.0730569	0.0684776	0	0	0	0	0.322312	0.947231
TCGA-95-A4VK-01	0.111281	0.030433	0.158347	0.0089638	0	0.192667	0	0.15977	0	0	0.0241065	0	0.0322023	0.0720332	0.0295143	0.034628	0.000204762	0.0860932	0.0265769	0	0	0.0331799	0	0.377289	0.92561
TCGA-95-A4VN-01	0.0629594	0	0.0685403	0.179047	0	0.0737554	0.00248232	0.144633	0	0	0	0.0353579	0.0651635	0.0183879	0.0586264	0.136962	0.0484174	0.0675344	0	0.00404985	0	0.0340835	0	0.424767	0.904475
TCGA-95-A4VP-01	0.121235	0	0.0766363	0.16922	0	0.000756572	0	0.159811	0.0348508	0	0.0267194	0.00237305	0	0.123215	0.0384935	0.196963	0	0.04761	0	0	0	0.0021176	0	0.385354	0.922584
TCGA-97-7546-01	0.0307313	0.0257001	0.114424	0.0628728	0	0.193046	0	0.118595	0	0	0.0245817	0	0.0712554	0	0.0247836	0.117438	0.0630478	0.071219	0.0559983	0	0	0.0263077	0	0.399942	0.916593
TCGA-97-7547-01	0.0882562	0	0.133358	0.114387	0	0.112531	0	0.116638	0.00418435	0	0	0.0206335	0.0837747	0.0315223	0.0234448	0.116827	0.0232675	0.0500536	0.0811215	0	0	0	0	0.339919	0.940226
TCGA-97-7552-01	0.022891	0.0692698	0.121614	0.113318	0	0.0806617	0	0.121607	0.00290855	0	0	0.075742	0.0428353	0.0728205	0.0516124	0.0740472	0.0321872	0.0263513	0.0888374	0	0	0.00329602	0	0.430902	0.903261
TCGA-97-7553-01	0.060744	0	0.0429279	0.0784141	0	0.136992	0	0.110897	0	0	0.0374705	0.000730307	0.0117844	0.116802	0.0278324	0.167328	0.0414405	0.0702409	0.0454102	0.00299749	0	0.0479881	0	0.454147	0.891675
TCGA-97-7554-01	0.0510526	0.000637665	0.186592	0.0483353	0	0.19815	0	0.076372	0.00218198	0	0	0.0251115	0.0268455	0.089885	0.0404112	0.145379	0	0.054936	0.0374474	0	0	0.0166634	0	0.365883	0.930391
TCGA-97-7937-01	0.0719351	0	0.140038	0.0221247	0	0.142425	0	0.0971299	0.0104099	0	0.0253946	0.00846442	0.0383374	0.0827395	0.0305597	0.135106	0.0419568	0.071163	0.0507816	0.0140347	0	0.0174003	0	0.300782	0.954747
TCGA-97-7938-01	0.0950481	0	0.0276295	0.102545	0	0.093756	0	0.120784	0	0.00540566	0	0.0461832	0.00770555	0.0777061	0.052775	0.169276	0.0408645	0.0404417	0.108477	0	0	0.0114032	0	0.328158	0.946261
TCGA-97-7941-01	0.0126236	0.0814028	0	0.0696599	0	0.150282	0	0.116808	0.0331437	0	0.0423603	0.00374979	0.0337553	0.082263	0.0405814	0.188594	0.0470313	0.0234168	0.0743286	0	0	0	0	0.347703	0.93838
TCGA-97-8171-01	0.0989511	0	0.159147	0	0	0.141652	0	0.113989	0	0	0.00228506	0.0318948	0.050984	0.114139	0.00381414	0.155437	0.00172529	0.0853421	0.0406391	0	0	0	0	0.264905	0.969057
TCGA-97-8172-01	0	0.156593	0.0820391	0.0728054	0	0.11	0	0.132183	0	0.00333123	0	0.0309974	0.03666	0.0419827	0.0445631	0.129006	0.0126942	0.0255711	0.121574	0	0	0	0	0.421222	0.907838
TCGA-97-8174-01	0.0641394	0	0.101046	0.0497302	0	0.15671	0	0.100238	0.000984829	0	0	0.0525517	0.0549748	0.0253198	0.0518113	0.193639	0	0.0407527	0.108103	0	0	0	0	0.384733	0.922429
TCGA-97-8175-01	0	0.0830049	0	0	0	0.124906	0	0.158142	0.00480441	0	0.061315	0	0.0677735	0.0495406	0.048735	0.180653	0.0966957	0.0648309	0	0.0109371	0	0.0486619	0	0.390589	0.919809
TCGA-97-8176-01	0.051742	0.00629085	0.059681	0.0504967	0	0.0683834	0	0.0682379	0.0166237	0	0.0547371	0	0.0425696	0.185821	0.0322058	0.252327	0	0.0249647	0.022941	0	0	0.0629777	0	0.335087	0.947259
TCGA-97-8177-01	0.0678474	0.00725994	0.067944	0.0807173	0	0.137338	0	0.0948581	0.027912	0	0	0.0195347	0.0598437	0.0582576	0.024017	0.138902	0.0827576	0.0645095	0.068301	0	0	0	0	0.428607	0.904691
TCGA-97-8179-01	0.029223	0	0.117771	0	0	0.119308	0	0.179889	0	0	0.0191632	0.04984	0.0676695	0.00224095	0.0153353	0.141932	0.0290009	0.0685431	0.138173	0	0	0.0219122	0	0.264303	0.968756
TCGA-97-8547-01	0	0	0.0452091	0	0	0.152587	0	0.113953	0.0611101	0	0	0.0438139	0.0924094	0.0548057	0.028472	0.134495	0.0949495	0.0780086	0.100187	0	0	0	0	0.363977	0.930952
TCGA-97-8552-01	0	0.1097	0.0492376	0.0802066	0	0.127757	0	0.107844	0	0	0.0239606	0.0161513	0.0756812	0	0.0265794	0.162019	0.0500972	0.0654684	0.0821434	0	0	0.0231545	0	0.387679	0.92121
TCGA-97-A4LX-01	0.0436984	0.0334949	0.0941783	0.106174	0	0.0635923	0	0.124506	0.0412265	0	0.00584128	0.0328405	0.0341453	0.0613058	0.058026	0.154322	0.0319807	0.0327267	0.0692778	0	0	0.0126639	0	0.467954	0.887831
TCGA-97-A4M0-01	0	0.0582326	0.0282619	0.135118	0	0.123953	0	0.0751785	0.0767812	0	0.00715657	0.0202831	0.0915613	0.0175433	0.0401832	0.115197	0.0577471	0.0630717	0.0897315	0	0	0	0	0.382395	0.923267
TCGA-97-A4M1-01	0.0637217	0	0.0161626	0.110076	0	0.105323	0	0.0832681	0.00412707	0	0.00132791	0.0614917	0.0764235	0.0621668	0.0236625	0.182659	0.0331308	0.0321122	0.143393	0	0.000860914	9.33729e-05	0	0.334828	0.943575
TCGA-97-A4M2-01	0.00239374	0.0516359	0.0667043	0.102602	0	0.107861	0	0.101244	0.00379167	0	0.0603123	0.00487789	0.0508134	0.100006	0.0368993	0.165512	0.0341471	0.0397403	0.0605777	0	0	0.010882	0	0.449526	0.89479
TCGA-97-A4M3-01	0.129413	0	0.0346241	0.0438861	0	0.192777	0	0.13183	0.0232886	0	0	0.0389313	0.0794158	0.056992	0.0205026	0.157011	0.0173117	0.0421154	0.0187876	0.0131133	0	0	0	0.27529	0.969516
TCGA-97-A4M5-01	0.0228408	0.0228009	0.041208	0.0563311	0	0.0767966	0	0.129654	0	0	0.0936803	0.0166153	0.0502079	0.0897632	0.0406454	0.185733	0	0.0582949	0.0944319	0	0	0.0209971	0	0.387077	0.921236
TCGA-97-A4M6-01	0.105784	0	0.0277342	0.0547809	0	0.10793	0	0.128305	0.069551	0	0.0134985	0	0.0478013	0.0644786	0.0556809	0.124793	0.0557265	0.0569658	0.057851	0	0	0.0291192	0	0.41617	0.908805
TCGA-97-A4M7-01	0.0538157	0	0.071085	0.0601592	0	0.100721	0.00867761	0.15383	0.0354065	0	0	0.00708503	0.0649833	0.011929	0.0487496	0.120305	0.0917704	0.0506736	0.118581	0	0	0.00222875	0	0.429041	0.904805
TCGA-99-7458-01	0.00942862	0.0224926	0.0370815	0.0817757	0	0.191182	0	0.0902306	0.0735822	0	0	0.0322568	0.0444316	0.0282037	0.0399318	0.1112	0.112624	0.0537348	0.0718446	0	0	0	0	0.414409	0.909505
TCGA-99-8025-01	0.0370756	0.0386078	0.13848	0	0	0.162703	0	0.135529	0.00252099	0	0.0151579	0.02507	0.0127366	0.123137	0.0480869	0.182744	0	0.0414732	0.0242932	0	0	0.0123844	0	0.325823	0.946758
TCGA-99-8028-01	0.0100601	0.0285819	0.136609	0.132682	0	0.0820923	0.0323878	0.107493	0.0445994	0	0.0147613	0.0128269	0.0199388	0.101952	0.056835	0.154133	0	0.0306229	0.0269069	0	0	0.00751729	0	0.504268	0.871024
TCGA-99-8032-01	0.0754937	0	0.240497	0.0402182	0	0.0905168	0	0.0907624	0.0354616	0	0	0.0267146	0.016282	0.116904	0.0122202	0.127281	0	0.0428546	0.073572	0	0	0.0112219	0	0.364441	0.93192
TCGA-99-8033-01	0.0170913	0	0.0910633	0.145571	0	0.00801041	0.0175999	0.15553	0.00401258	0	0.0411891	0.0548048	0.0326058	0.131254	0.0304136	0.11968	0	0.0920599	0.038714	0	0	0.0204007	0	0.402384	0.91469
TCGA-99-AA5R-01	0.00577618	0.119009	0.0747105	0.117791	0	0.118939	0	0.153527	0	0	0.0569102	0	0.0268918	0.0250611	0.0510194	0.151616	0.0426426	0.0223963	0.0297773	0.0039324	0	0	0	0.458977	0.889885
TCGA-J2-8192-01	0.0715198	0	0.0740412	0.0117147	0	0.220325	0	0.0687381	0.00498513	0	0.0205092	0	0.0321717	0.0513736	0.0325005	0.159127	0.0847176	0.0612262	0.0783271	0	0	0.0287228	0	0.404603	0.914583
TCGA-J2-8194-01	0.0784274	0	0.0713679	0	0	0.256677	0.00364351	0.0545893	0	0	0	0.0213752	0.0335398	0.0456484	0.0497084	0.168508	0.0660823	0.0446215	0.0305294	0	0	0.0752826	0	0.354851	0.934762
TCGA-J2-A4AD-01	0.0400431	0	0.177754	0.045826	0	0.0821185	0	0.120804	0	0	0	0.0390255	0	0.138698	0	0.151568	0	0.103085	0.0749144	0	0	0.0261635	0	0.220552	0.986061
TCGA-J2-A4AE-01	0.00640707	0.0709824	0.163131	0.0675225	0	0.0800172	0	0.169348	0	0	0	0.0177879	0.0428322	0.00242256	0.0414993	0.148057	0.0684411	0.0702807	0.0512707	0	0	0	0	0.410334	0.913415
TCGA-J2-A4AG-01	0.0584693	0.0871987	0.0566754	0.0390917	0	0.125646	0.0277985	0.128715	0.0234467	0	0.0340715	0	0.0481001	0.0217881	0.0246034	0.146776	0.0736155	0.080028	0.00754849	0.016427	0	0	0	0.434043	0.902056
TCGA-L4-A4E5-01	0.032156	0	0.134723	0.0806642	0	0.147771	0.00874455	0.13882	0.0514728	0	0.00489964	0.0342823	0	0.0619954	0.0477841	0.139422	0.0363095	0.0318822	0.0490737	0	0	0	0	0.298337	0.95813
TCGA-L4-A4E6-01	0	0.0595759	0.0497957	0.0405863	0	0.144077	0	0.134885	0	0	0.0297869	0.0138254	0.0541856	0.105674	0.030649	0.186884	0.0484069	0.0468133	0.0421812	0	0	0.0126739	0	0.434388	0.901092
TCGA-L9-A443-01	0.0224298	0.00958448	0.106957	0.086273	0	0.17411	0	0.116983	0.0342795	0	0.0328787	0.00958628	0.0485982	0.0226419	0.05508	0.176496	0.0298505	0.0504232	0.0167272	0.00710118	0	0	0	0.325381	0.947473
TCGA-L9-A444-01	0	0.0496671	0.123743	0.157139	0	0.127155	0.0344739	0.0893678	0.0221363	0	0	0.0450826	0.0112404	0.0645791	0.0663026	0.133254	0	0.0119405	0.0617553	0	0	0.00216395	0	0.456005	0.891177
TCGA-L9-A50W-01	0.0275773	0	0.18194	0.0401053	0	0.074857	0	0.107908	0.0721391	0	0	0.0723525	0.0441621	0.00610053	0.0417937	0.118632	0.0669948	0.0422783	0.0792001	0	0	0.0239595	0	0.300493	0.954503
TCGA-L9-A5IP-01	0	0.0510702	0.0940822	0.109378	0	0.104077	0	0.110019	0.0260557	0	0.0266877	0.0356518	0	0.18131	0.0393178	0.147194	0	0.0207834	0.00297197	0	0	0.051402	0	0.296521	0.962911
TCGA-L9-A743-01	0.0219052	0.061181	0.0720678	0.0718695	0	0.110841	0.0460352	0.127613	0.015184	0	0.0474552	0	0.0326073	0.0414682	0.0473245	0.135721	0.0589856	0.0634432	0.0462975	0	0	0	0	0.453961	0.894054
TCGA-L9-A7SV-01	0.0344523	0.0473221	0.105	0	0	0.123053	0	0.206878	0	0	0.0252307	0.0198827	0.0812597	0.0154655	0.0737075	0.201562	0.0117556	0.0544317	0	0	0	0	0	0.264213	0.972579
TCGA-L9-A8F4-01	0.0224022	0.0372007	0.150275	0.133252	0	0.0187828	0.0595411	0.136848	0.0324099	0	0	0.0104491	0.0183069	0.152821	0.0584703	0.141019	0	0.000522366	0.0277004	0	0	0	0	0.4504	0.895146
TCGA-MN-A4N1-01	0.0899144	0	0	0.0217628	0	0.0963595	0	0.124288	0.111835	0	0.0102806	0.0405797	0.127826	0.103166	0.0196373	0.139672	0.0403791	0.0743001	0	0	0	0	0	0.220915	0.993733
TCGA-MN-A4N4-01	0.0575073	0	0.170186	0.0794692	0	0.083102	0.0138027	0.0520025	0.0449368	0	0.0127703	0.00894859	0.038475	0.202133	0.0344783	0.137567	0	0	0.0537102	0	0	0.0109111	0	0.334836	0.943422
TCGA-MN-A4N5-01	0.0689959	0.0164259	0.060351	0.0262126	0	0.0908617	0	0.175247	0	0	0.0743161	0.0501045	0.0580817	0.0365068	0.0686335	0.157819	0	0.0494537	0.0596484	0	0	0.00734126	0	0.350705	0.937045
TCGA-MP-A4SV-01	0.0481015	0	0.12913	0.111491	0	0.0958098	0.0284989	0.107953	0.018321	0	0	0.0528582	0.0466181	0.0376178	0.0488657	0.124806	0.0452123	0.0492876	0.055429	0	0	0	0	0.406971	0.913509
TCGA-MP-A4SW-01	0	0.107571	0.118766	0.0369999	0	0.171072	0	0.107715	0	0	0.0570586	0	0.0479703	0.0871395	0.0335527	0.139314	0.00985148	0.039239	0.0266525	0.0170983	0	0	0	0.379905	0.924691
TCGA-MP-A4SY-01	0	0	0.0635475	0.0135063	0	0.214559	0	0.0402225	0.115706	0	0.0167958	0.00511286	0.0453247	0.0792587	0.0366949	0.177268	0.0603872	0.0622884	0.0472629	0	0	0.0220655	0	0.30751	0.954952
TCGA-MP-A4T4-01	0	0.0352201	0.136383	0.142832	0	0.089209	0.0111037	0.119102	0.0186763	0	0.0449544	0.0114297	0.0327817	0.0745774	0.0609331	0.123934	0.0179435	0.0339371	0.0398184	0	0	0.00716476	0	0.440799	0.898593
TCGA-MP-A4T6-01	0.0616967	0.00655344	0.101689	0.0761466	0	0.106608	0	0.162047	0.0162426	0	0.021002	0.0170936	0.0299738	0.0743033	0.0540468	0.121986	0.0420733	0.0386694	0.0645692	0	0	0.00529855	0	0.370117	0.928331
TCGA-MP-A4T7-01	0.0128013	0.0348441	0.0488108	0.090951	0	0.143525	0	0.130335	0.0149671	0	0.031868	0.0238415	0.0309853	0.113175	0.0370159	0.160026	0	0.0857033	0.0188696	0	0	0.0222817	0	0.361249	0.933338
TCGA-MP-A4T8-01	0.139361	0	0.100288	0	0	0.112612	0	0.0603454	0.0786645	0	0.00868106	0.0457667	0.0146435	0.138774	0	0.145395	0	0.118091	0.0157305	0	0	0.0216491	0	0.28468	0.964304
TCGA-MP-A4T9-01	0.022945	0.010554	0	0.0714032	0	0.173853	0	0.0754048	0.0156468	0	0.0721578	0	0.0507709	0.12204	0.0438508	0.197979	0.00592956	0.0482018	0.0767714	0	0	0.0124921	0	0.371281	0.928938
TCGA-MP-A4TA-01	0.0838675	0	0.108728	0.112453	0	0.100101	0	0.104768	0.0467719	0	0.0309179	0.0161182	0.0516488	0.099187	0.0427717	0.143227	0	0.0556953	0	0.00374501	0	0	0	0.358504	0.933591
TCGA-MP-A4TC-01	0	0.066954	0.120836	0.032832	0	0.106872	0	0.143266	0.00924225	0	0.053966	0.00939826	0.033273	0.056143	0.0683636	0.194099	0.0193238	0.0306494	0.00742252	0.0268255	0	0.0205333	0	0.389844	0.920184
TCGA-MP-A4TD-01	0.0492424	0.0759536	0.141814	0.0993461	0	0.107746	0	0.140065	0	0	0.0131593	0.00536892	0.0509483	0.0785124	0.0203781	0.0929693	0.0500916	0.0468568	0.0275476	0	0	0	0	0.397435	0.91796
TCGA-MP-A4TE-01	0.149219	0	0.199875	0.0865782	0	0.0687744	0.00968088	0.0991462	0.0386934	0	0	0.0151155	0.00457271	0.0940021	0	0.121645	0	0.0429759	0	0	0	0.0697224	0	0.225076	0.984882
TCGA-MP-A4TF-01	0	0.0693026	0.244923	0.077748	0	0.0650495	0.0189393	0.0919003	0.0033127	0	0.0166484	0.041727	0.0073454	0.125836	0.0454915	0.0889051	0	0.0549497	0.0164572	0	0	0.0314644	0	0.323192	0.946713
TCGA-MP-A4TH-01	0.0438762	0.0942911	0.165681	0.0923964	0	0.0837972	0	0.16117	0	0	0.00359436	0.00201955	0.0206717	0.01397	0.0388429	0.148706	0.0564062	0.039255	0.0353223	0	0	0	0	0.460412	0.893107
TCGA-MP-A4TI-01	0.0315394	0	0.00672729	0.157082	0	0.0476647	0.0263813	0.132064	0.0439183	0	0.0587883	0.00401814	0.0680046	0.0447621	0.0601559	0.173996	0.0351303	0.0491451	0.0462236	0	0	0.0143989	0	0.484978	0.876393
TCGA-MP-A4TJ-01	0.00675282	0.081106	0.118781	0.120744	0	0.0805077	0.039003	0.147114	0	0	0.0221223	0.00428661	0.0187144	0.0904916	0.0544344	0.133602	0	0.030141	0.0333387	0	0	0.0188598	0	0.48437	0.880507
TCGA-MP-A4TK-01	0.0126884	0.0580744	0.200291	0.0049206	0	0.112427	0	0.113837	0.00309171	0	0.041658	0	0.0512276	0.107743	0.0365168	0.151445	0.0378508	0.0572911	0	0.010937	0	0	0	0.43364	0.904484
TCGA-MP-A5C7-01	0.132907	0	0.124947	0.0501428	0	0.144384	0	0.140603	0	0	0	0.0527877	0.0187915	0.0258855	0.0327511	0.128079	0.0674262	0.0464663	0.0348289	0	0	0	0	0.24769	0.976773
TCGA-NJ-A4YF-01	0.00155878	0	0.14026	0.0627972	0	0.110002	0.0192673	0.144368	0.0427173	0	0.0351232	0.0109771	0.0512444	0.169918	0.0463946	0.14996	0	0	0	0.00891844	0	0.00649469	0	0.328823	0.947095
TCGA-NJ-A4YG-01	0	0.0491955	0.0606586	0.0708788	0	0.133069	0	0.100175	0.0301651	0	0.00268916	0.0150212	0.044611	0.0652534	0.0329864	0.15609	0.0808769	0.0561126	0.0841576	0	0	0.0180601	0	0.388243	0.921045
TCGA-NJ-A4YI-01	0.015166	0	0.0633499	0	0	0.221972	0	0.123634	0.00693572	0	0.0265176	0.0504973	0.0902851	0.0729856	0.0134173	0.132352	0.0906325	0.037175	0.0298152	0	0	0.0252652	0	0.303693	0.956431
TCGA-NJ-A4YP-01	0	0.0496094	0.0688823	0.112237	0	0.10542	0.00900316	0.120344	0.0302325	0	0.0563926	0	0.0187813	0.0777784	0.0443555	0.152696	0.00044832	0.0836812	0.0469686	0	0	0.0231701	0	0.37805	0.925188
TCGA-NJ-A4YQ-01	0.0144617	0.0831633	0.129257	0.140327	0	0	0	0.155786	0.0163332	0	0.00858155	0.0337272	0.0116873	0.106602	0.0640025	0.155894	0	0.0115657	0.0669093	0	0	0.00170195	0	0.477185	0.883344
TCGA-NJ-A55A-01	0	0.168413	0.0257855	0.0849809	0	0.0877099	0	0.143715	0.0068753	0.000372695	0	0.0417545	0.0232145	0.00865982	0.0588575	0.13886	0.0517498	0.0362918	0.12276	0	0	0	0	0.419069	0.907679
TCGA-NJ-A55O-01	0.0476813	0.0184548	0.0262581	0.0293638	0	0.18724	0	0.0937955	0.0162277	0	0.0401909	0	0.0197416	0.138267	0.0439969	0.2482	0.00789714	0.0454812	0.0235446	0.00400135	0	0.00965839	0	0.382298	0.924357
TCGA-NJ-A55R-01	0.0654502	0.0906842	0.245506	0	0	0.0786814	0	0.129595	0	0	0	0.0448118	0	0.0917068	0.0248701	0.117363	0	0.0175099	0.0938213	0	0	0	0	0.31446	0.950118
TCGA-NJ-A7XG-01	0	0.0331915	0.117988	0.00103108	0	0.221751	0	0.0864467	0.0998462	0	0.00212994	0.02111	0.0145057	0	0.0151384	0.159886	0.0211937	0.0947212	0.11106	0	0	0	0	0.242554	0.979189
TCGA-O1-A52J-01	0.00129908	0	0.0477644	0.0353826	0	0.212166	0	0.0561281	0.0242194	0	0.0386953	0.0331518	0.131096	0.0228779	0.0226995	0.202837	0.0508133	0.0635314	0.0434283	0	0	0.0139096	0	0.362038	0.932167
TCGA-S2-AA1A-01	0.107961	0.00321946	0.17707	0.0857131	0	0.134489	0	0.117131	0	0	5.29767e-05	0.0132127	0.0157328	0.0401728	0.0355039	0.0827422	0.0653987	0.0444639	0.0771361	0	0	0	0	0.457404	0.895127
