# Supplementary material for: Identification of Immune-Related Gene Signatures in Lung Adenocarcinoma and Lung Squamous Cell Carcinoma
Source: Front Immunol. 2021 Nov 23;12:752643. doi: 10.3389/fimmu.2021.752643 (PMC8649721; doi:10.3389/fimmu.2021.752643)
Supplement: Supplementary file 1 [file DataSheet_1.zip › Supplementary table 13.xlsx]

## Sheet: Sheet1
Supplementary table 13: High and low tumor mutation burn (TMB) score groups in LUAD.
ID of patient	Cluster	TMB score	TBM Score subgroup
TCGA-78-8648-01	Cluster1	0.0263158	low
TCGA-86-8671-01	Cluster1	0.0789474	low
TCGA-44-6148-01	Cluster1	0.131579	low
TCGA-50-5055-01	Cluster1	0.131579	low
TCGA-55-8619-01	Cluster1	0.131579	low
TCGA-86-7714-01	Cluster1	0.131579	low
TCGA-97-A4M2-01	Cluster1	0.131579	low
TCGA-99-AA5R-01	Cluster1	0.131579	low
TCGA-38-A44F-01	Cluster1	0.157895	low
TCGA-55-8621-01	Cluster1	0.184211	low
TCGA-75-6203-01	Cluster1	0.289474	low
TCGA-55-6980-01	Cluster1	0.315789	low
TCGA-MP-A4T9-01	Cluster1	0.394737	low
TCGA-55-8299-01	Cluster1	0.421053	low
TCGA-38-4627-01	Cluster1	0.5	low
TCGA-67-6216-01	Cluster1	0.5	low
TCGA-55-6978-01	Cluster1	0.526316	low
TCGA-75-6212-01	Cluster1	0.526316	low
TCGA-55-8091-01	Cluster1	0.552632	low
TCGA-93-A4JP-01	Cluster1	0.552632	low
TCGA-97-7552-01	Cluster1	0.552632	low
TCGA-55-6543-01	Cluster1	0.578947	low
TCGA-78-7163-01	Cluster1	0.578947	low
TCGA-55-6986-01	Cluster1	0.605263	low
TCGA-75-6205-01	Cluster1	0.605263	low
TCGA-97-8177-01	Cluster1	0.605263	low
TCGA-97-8552-01	Cluster1	0.631579	low
TCGA-44-2666-01	Cluster1	0.657895	low
TCGA-55-6984-01	Cluster1	0.657895	low
TCGA-93-A4JO-01	Cluster1	0.657895	low
TCGA-69-7761-01	Cluster1	0.684211	low
TCGA-49-4490-01	Cluster1	0.710526	low
TCGA-91-8496-01	Cluster1	0.710526	low
TCGA-50-8460-01	Cluster1	0.736842	low
TCGA-91-A4BD-01	Cluster1	0.736842	low
TCGA-55-8087-01	Cluster1	0.763158	low
TCGA-75-7025-01	Cluster1	0.763158	low
TCGA-97-8175-01	Cluster1	0.763158	low
TCGA-55-8206-01	Cluster1	0.789474	low
TCGA-97-7553-01	Cluster1	0.789474	low
TCGA-38-7271-01	Cluster1	0.815789	low
TCGA-44-6146-01	Cluster1	0.815789	low
TCGA-44-A47G-01	Cluster1	0.815789	low
TCGA-86-8055-01	Cluster1	0.815789	low
TCGA-97-A4M6-01	Cluster1	0.815789	low
TCGA-L9-A50W-01	Cluster1	0.815789	low
TCGA-86-8668-01	Cluster1	0.842105	low
TCGA-49-AAQV-01	Cluster1	0.894737	low
TCGA-55-A57B-01	Cluster1	0.894737	low
TCGA-62-8397-01	Cluster1	0.894737	low
TCGA-NJ-A7XG-01	Cluster1	0.894737	low
TCGA-05-4434-01	Cluster1	0.921053	low
TCGA-44-2665-01	Cluster1	0.921053	low
TCGA-49-4512-01	Cluster1	0.921053	low
TCGA-50-5942-01	Cluster1	0.921053	low
TCGA-97-A4M1-01	Cluster1	0.921053	low
TCGA-05-5429-01	Cluster1	0.947368	low
TCGA-78-7540-01	Cluster1	0.973684	low
TCGA-86-8075-01	Cluster1	0.973684	low
TCGA-44-2661-01	Cluster1	1	low
TCGA-55-8505-01	Cluster1	1	low
TCGA-75-5147-01	Cluster1	1	low
TCGA-86-8280-01	Cluster1	1	low
TCGA-44-3919-01	Cluster1	1.02632	low
TCGA-62-A46Y-01	Cluster1	1.02632	low
TCGA-78-7160-01	Cluster1	1.02632	low
TCGA-38-6178-01	Cluster1	1.05263	low
TCGA-86-A4P7-01	Cluster1	1.05263	low
TCGA-J2-A4AE-01	Cluster1	1.05263	low
TCGA-NJ-A55A-01	Cluster1	1.05263	low
TCGA-62-A46U-01	Cluster1	1.07895	low
TCGA-44-5645-01	Cluster1	1.10526	low
TCGA-50-5935-01	Cluster1	1.10526	low
TCGA-05-4433-01	Cluster1	1.13158	low
TCGA-55-7284-01	Cluster1	1.13158	low
TCGA-86-6562-01	Cluster1	1.13158	low
TCGA-55-8512-01	Cluster1	1.15789	low
TCGA-49-4501-01	Cluster1	1.18421	low
TCGA-64-1680-01	Cluster1	1.18421	low
TCGA-05-4422-01	Cluster1	1.21053	low
TCGA-05-4425-01	Cluster1	1.21053	low
TCGA-91-8497-01	Cluster1	1.21053	low
TCGA-91-6835-01	Cluster1	1.26316	low
TCGA-93-A4JQ-01	Cluster1	1.28947	low
TCGA-50-6591-01	Cluster1	1.31579	low
TCGA-55-A48Z-01	Cluster1	1.31579	low
TCGA-86-7953-01	Cluster1	1.31579	low
TCGA-86-8076-01	Cluster1	1.31579	low
TCGA-49-4510-01	Cluster1	1.34211	low
TCGA-55-6981-01	Cluster1	1.34211	low
TCGA-05-4426-01	Cluster1	1.36842	low
TCGA-44-6775-01	Cluster1	1.36842	low
TCGA-64-1681-01	Cluster1	1.36842	low
TCGA-67-3772-01	Cluster1	1.36842	low
TCGA-50-6595-01	Cluster1	1.39474	low
TCGA-50-8457-01	Cluster1	1.39474	low
TCGA-55-7573-01	Cluster1	1.42105	low
TCGA-44-6147-01	Cluster1	1.44737	low
TCGA-62-A46V-01	Cluster1	1.44737	low
TCGA-MP-A4SW-01	Cluster1	1.44737	low
TCGA-44-A47B-01	Cluster1	1.5	low
TCGA-50-6673-01	Cluster1	1.5	low
TCGA-71-6725-01	Cluster1	1.5	low
TCGA-78-7162-01	Cluster1	1.52632	low
TCGA-62-8395-01	Cluster1	1.55263	low
TCGA-73-7499-01	Cluster1	1.55263	low
TCGA-75-6207-01	Cluster1	1.55263	low
TCGA-50-6597-01	Cluster1	1.57895	low
TCGA-97-8171-01	Cluster1	1.57895	low
TCGA-97-8547-01	Cluster1	1.60526	low
TCGA-62-A472-01	Cluster1	1.65789	low
TCGA-05-4402-01	Cluster1	1.71053	low
TCGA-62-8402-01	Cluster1	1.73684	low
TCGA-J2-8192-01	Cluster1	1.73684	low
TCGA-MP-A4TJ-01	Cluster1	1.73684	low
TCGA-L9-A743-01	Cluster1	1.76316	low
TCGA-86-8278-01	Cluster1	1.78947	low
TCGA-J2-A4AG-01	Cluster1	1.78947	low
TCGA-93-A4JN-01	Cluster1	1.81579	low
TCGA-05-5420-01	Cluster1	1.89474	low
TCGA-73-4675-01	Cluster1	1.92105	low
TCGA-86-8074-01	Cluster1	1.92105	low
TCGA-49-AAR3-01	Cluster1	1.94737	low
TCGA-69-7763-01	Cluster1	1.94737	low
TCGA-MP-A4T6-01	Cluster1	1.94737	low
TCGA-MP-A4TD-01	Cluster1	1.94737	low
TCGA-69-7760-01	Cluster1	2.02632	low
TCGA-91-6847-01	Cluster1	2.05263	low
TCGA-50-5944-01	Cluster1	2.07895	low
TCGA-93-7348-01	Cluster1	2.07895	low
TCGA-50-5939-01	Cluster1	2.10526	low
TCGA-78-7153-01	Cluster1	2.18421	low
TCGA-97-7941-01	Cluster1	2.18421	low
TCGA-38-4626-01	Cluster1	2.26316	low
TCGA-50-5068-01	Cluster1	2.26316	low
TCGA-55-6983-01	Cluster1	2.28947	low
TCGA-69-8254-01	Cluster1	2.28947	low
TCGA-NJ-A55O-01	Cluster1	2.28947	low
TCGA-MP-A5C7-01	Cluster1	2.31579	low
TCGA-50-5932-01	Cluster1	2.34211	low
TCGA-55-6975-01	Cluster1	2.34211	low
TCGA-62-8394-01	Cluster1	2.34211	low
TCGA-75-5122-01	Cluster1	2.36842	low
TCGA-50-5044-01	Cluster1	2.39474	low
TCGA-55-6971-01	Cluster1	2.39474	low
TCGA-50-8459-01	Cluster1	2.42105	low
TCGA-69-7764-01	Cluster1	2.44737	low
TCGA-62-8398-01	Cluster1	2.52632	low
TCGA-75-6206-01	Cluster1	2.52632	low
TCGA-71-8520-01	Cluster1	2.55263	low
TCGA-67-6215-01	Cluster1	2.60526	low
TCGA-55-6979-01	Cluster1	2.65789	low
TCGA-49-4506-01	Cluster1	2.71053	low
TCGA-49-AAR0-01	Cluster1	2.73684	low
TCGA-95-8039-01	Cluster1	2.73684	low
TCGA-55-7728-01	Cluster1	2.78947	low
TCGA-93-7347-01	Cluster1	2.78947	low
TCGA-97-A4LX-01	Cluster1	2.78947	low
TCGA-55-8090-01	Cluster1	2.81579	low
TCGA-73-4676-01	Cluster1	2.81579	low
TCGA-44-6779-01	Cluster1	2.94737	low
TCGA-55-6712-01	Cluster1	2.97368	low
TCGA-49-6745-01	Cluster1	3	low
TCGA-95-8494-01	Cluster1	3	low
TCGA-44-3398-01	Cluster1	3.02632	low
TCGA-55-7726-01	Cluster1	3.02632	low
TCGA-55-8097-01	Cluster1	3.02632	low
TCGA-MP-A4SY-01	Cluster1	3.10526	low
TCGA-MP-A4TH-01	Cluster1	3.10526	low
TCGA-50-5936-01	Cluster1	3.13158	low
TCGA-55-8096-01	Cluster1	3.13158	low
TCGA-S2-AA1A-01	Cluster1	3.15789	low
TCGA-50-5051-01	Cluster1	3.18421	low
TCGA-38-4628-01	Cluster1	3.21053	low
TCGA-67-3773-01	Cluster1	3.21053	low
TCGA-97-A4M5-01	Cluster1	3.21053	low
TCGA-NJ-A4YG-01	Cluster1	3.21053	low
TCGA-55-8208-01	Cluster1	3.23684	low
TCGA-62-A471-01	Cluster1	3.23684	low
TCGA-62-A46S-01	Cluster1	3.26316	low
TCGA-55-7724-01	Cluster1	3.28947	low
TCGA-78-8655-01	Cluster1	3.28947	low
TCGA-55-7574-01	Cluster1	3.31579	low
TCGA-44-7672-01	Cluster1	3.34211	low
TCGA-95-A4VP-01	Cluster1	3.34211	low
TCGA-91-6840-01	Cluster1	3.44737	low
TCGA-67-3774-01	Cluster1	3.47368	low
TCGA-05-4384-01	Cluster1	3.5	low
TCGA-62-A470-01	Cluster1	3.5	low
TCGA-MP-A4T7-01	Cluster1	3.5	low
TCGA-44-A4SU-01	Cluster1	3.55263	low
TCGA-73-7498-01	Cluster1	3.55263	low
TCGA-78-7633-01	Cluster1	3.55263	low
TCGA-05-5715-01	Cluster1	3.60526	low
TCGA-44-2655-01	Cluster1	3.60526	low
TCGA-49-4486-01	Cluster1	3.63158	low
TCGA-MP-A4T8-01	Cluster1	3.63158	low
TCGA-55-7815-01	Cluster1	3.68421	low
TCGA-35-3615-01	Cluster1	3.73684	low
TCGA-86-8669-01	Cluster1	3.73684	low
TCGA-80-5607-01	Cluster1	3.76316	low
TCGA-44-3396-01	Cluster1	3.78947	low
TCGA-91-6849-01	Cluster2	3.78947	high
TCGA-55-6642-01	Cluster2	3.81579	high
TCGA-78-7149-01	Cluster2	3.81579	high
TCGA-49-6744-01	Cluster2	3.84211	high
TCGA-55-8615-01	Cluster2	3.84211	high
TCGA-38-4630-01	Cluster2	4	high
TCGA-55-6987-01	Cluster2	4	high
TCGA-95-7948-01	Cluster2	4	high
TCGA-44-5643-01	Cluster2	4.02632	high
TCGA-55-7903-01	Cluster2	4.02632	high
TCGA-91-7771-01	Cluster2	4.05263	high
TCGA-97-8174-01	Cluster2	4.07895	high
TCGA-99-8028-01	Cluster2	4.07895	high
TCGA-55-7725-01	Cluster2	4.15789	high
TCGA-05-4403-01	Cluster2	4.18421	high
TCGA-MP-A4TI-01	Cluster2	4.21053	high
TCGA-75-5125-01	Cluster2	4.23684	high
TCGA-53-7813-01	Cluster2	4.26316	high
TCGA-97-8176-01	Cluster2	4.26316	high
TCGA-64-5774-01	Cluster2	4.28947	high
TCGA-MP-A4TE-01	Cluster2	4.28947	high
TCGA-78-7537-01	Cluster2	4.31579	high
TCGA-4B-A93V-01	Cluster2	4.36842	high
TCGA-44-7659-01	Cluster2	4.42105	high
TCGA-86-7954-01	Cluster2	4.47368	high
TCGA-05-5423-01	Cluster2	4.5	high
TCGA-J2-8194-01	Cluster2	4.5	high
TCGA-91-6830-01	Cluster2	4.52632	high
TCGA-62-A46R-01	Cluster2	4.55263	high
TCGA-69-8253-01	Cluster2	4.55263	high
TCGA-67-6217-01	Cluster2	4.57895	high
TCGA-44-2662-01	Cluster2	4.65789	high
TCGA-55-6982-01	Cluster2	4.65789	high
TCGA-50-5072-01	Cluster2	4.68421	high
TCGA-86-8359-01	Cluster2	4.73684	high
TCGA-99-8033-01	Cluster2	4.76316	high
TCGA-97-7547-01	Cluster2	4.78947	high
TCGA-86-7713-01	Cluster2	4.86842	high
TCGA-64-5815-01	Cluster2	4.89474	high
TCGA-78-7152-01	Cluster2	4.94737	high
TCGA-44-A47A-01	Cluster2	5	high
TCGA-49-6761-01	Cluster2	5.02632	high
TCGA-55-7227-01	Cluster2	5.05263	high
TCGA-55-7914-01	Cluster2	5.05263	high
TCGA-73-4658-01	Cluster2	5.05263	high
TCGA-O1-A52J-01	Cluster2	5.07895	high
TCGA-55-6970-01	Cluster2	5.15789	high
TCGA-55-8508-01	Cluster2	5.18421	high
TCGA-80-5608-01	Cluster2	5.18421	high
TCGA-55-A493-01	Cluster2	5.23684	high
TCGA-64-1677-01	Cluster2	5.28947	high
TCGA-78-7535-01	Cluster2	5.28947	high
TCGA-49-4494-01	Cluster2	5.39474	high
TCGA-86-7701-01	Cluster2	5.39474	high
TCGA-97-8179-01	Cluster2	5.39474	high
TCGA-78-7161-01	Cluster2	5.47368	high
TCGA-78-7167-01	Cluster2	5.55263	high
TCGA-55-7283-01	Cluster2	5.57895	high
TCGA-49-4507-01	Cluster2	5.68421	high
TCGA-55-1596-01	Cluster2	5.68421	high
TCGA-75-5146-01	Cluster2	5.71053	high
TCGA-80-5611-01	Cluster2	5.73684	high
TCGA-49-4505-01	Cluster2	5.81579	high
TCGA-55-8204-01	Cluster2	5.86842	high
TCGA-05-4430-01	Cluster2	5.89474	high
TCGA-97-A4M3-01	Cluster2	5.92105	high
TCGA-05-4389-01	Cluster2	5.94737	high
TCGA-73-4662-01	Cluster2	5.97368	high
TCGA-83-5908-01	Cluster2	5.97368	high
TCGA-55-7911-01	Cluster2	6.05263	high
TCGA-78-7145-01	Cluster2	6.05263	high
TCGA-44-6776-01	Cluster2	6.10526	high
TCGA-44-7661-01	Cluster2	6.10526	high
TCGA-78-7148-01	Cluster2	6.10526	high
TCGA-55-1594-01	Cluster2	6.15789	high
TCGA-86-7711-01	Cluster2	6.15789	high
TCGA-05-4415-01	Cluster2	6.18421	high
TCGA-55-7727-01	Cluster2	6.23684	high
TCGA-50-5045-01	Cluster2	6.31579	high
TCGA-50-5066-01	Cluster2	6.34211	high
TCGA-75-7031-01	Cluster2	6.39474	high
TCGA-78-8660-01	Cluster2	6.39474	high
TCGA-55-8614-01	Cluster2	6.44737	high
TCGA-MP-A4SV-01	Cluster2	6.5	high
TCGA-73-4659-01	Cluster2	6.52632	high
TCGA-55-8301-01	Cluster2	6.57895	high
TCGA-05-4244-01	Cluster2	6.65789	high
TCGA-67-3770-01	Cluster2	6.73684	high
TCGA-86-8054-01	Cluster2	6.81579	high
TCGA-49-4487-01	Cluster2	6.84211	high
TCGA-78-7166-01	Cluster2	6.86842	high
TCGA-35-4122-01	Cluster2	6.97368	high
TCGA-44-A479-01	Cluster2	7	high
TCGA-50-7109-01	Cluster2	7	high
TCGA-L9-A443-01	Cluster2	7.07895	high
TCGA-86-8056-01	Cluster2	7.10526	high
TCGA-78-7158-01	Cluster2	7.18421	high
TCGA-50-6592-01	Cluster2	7.21053	high
TCGA-86-8281-01	Cluster2	7.23684	high
TCGA-97-8172-01	Cluster2	7.28947	high
TCGA-91-6828-01	Cluster2	7.34211	high
TCGA-95-7944-01	Cluster2	7.34211	high
TCGA-44-7671-01	Cluster2	7.36842	high
TCGA-55-A492-01	Cluster2	7.44737	high
TCGA-55-A494-01	Cluster2	7.47368	high
TCGA-NJ-A55R-01	Cluster2	7.47368	high
TCGA-49-6742-01	Cluster2	7.5	high
TCGA-MP-A4TC-01	Cluster2	7.52632	high
TCGA-73-4677-01	Cluster2	7.71053	high
TCGA-75-7027-01	Cluster2	7.76316	high
TCGA-78-7154-01	Cluster2	7.76316	high
TCGA-95-A4VK-01	Cluster2	7.78947	high
TCGA-50-5941-01	Cluster2	7.81579	high
TCGA-55-6972-01	Cluster2	7.86842	high
TCGA-05-4396-01	Cluster2	7.89474	high
TCGA-J2-A4AD-01	Cluster2	7.97368	high
TCGA-97-A4M7-01	Cluster2	8	high
TCGA-69-7973-01	Cluster2	8.05263	high
TCGA-62-A46P-01	Cluster2	8.10526	high
TCGA-78-7156-01	Cluster2	8.13158	high
TCGA-91-6831-01	Cluster2	8.18421	high
TCGA-97-7546-01	Cluster2	8.18421	high
TCGA-05-4418-01	Cluster2	8.23684	high
TCGA-86-8672-01	Cluster2	8.23684	high
TCGA-50-6593-01	Cluster2	8.26316	high
TCGA-55-8510-01	Cluster2	8.28947	high
TCGA-86-A456-01	Cluster2	8.34211	high
TCGA-44-2668-01	Cluster2	8.36842	high
TCGA-55-8085-01	Cluster2	8.36842	high
TCGA-55-A48Y-01	Cluster2	8.39474	high
TCGA-44-6145-01	Cluster2	8.42105	high
TCGA-55-A48X-01	Cluster2	8.5	high
TCGA-05-4395-01	Cluster2	8.57895	high
TCGA-44-6774-01	Cluster2	8.57895	high
TCGA-55-8514-01	Cluster2	8.57895	high
TCGA-38-4629-01	Cluster2	8.60526	high
TCGA-MP-A4T4-01	Cluster2	8.60526	high
TCGA-35-4123-01	Cluster2	8.65789	high
TCGA-69-8255-01	Cluster2	8.65789	high
TCGA-44-6777-01	Cluster2	8.71053	high
TCGA-05-4417-01	Cluster2	8.76316	high
TCGA-05-4420-01	Cluster2	8.76316	high
TCGA-67-4679-01	Cluster2	8.76316	high
TCGA-MP-A4TK-01	Cluster2	8.76316	high
TCGA-49-4488-01	Cluster2	8.86842	high
TCGA-55-7910-01	Cluster2	8.89474	high
TCGA-49-AAR4-01	Cluster2	9	high
TCGA-L9-A5IP-01	Cluster2	9.10526	high
TCGA-MP-A4TA-01	Cluster2	9.13158	high
TCGA-50-5931-01	Cluster2	9.18421	high
TCGA-78-7159-01	Cluster2	9.18421	high
TCGA-86-8674-01	Cluster2	9.21053	high
TCGA-05-4405-01	Cluster2	9.28947	high
TCGA-49-4514-01	Cluster2	9.34211	high
TCGA-86-7955-01	Cluster2	9.39474	high
TCGA-55-1595-01	Cluster2	9.47368	high
TCGA-55-7913-01	Cluster2	9.65789	high
TCGA-05-4249-01	Cluster2	9.78947	high
TCGA-44-7660-01	Cluster2	9.86842	high
TCGA-55-8207-01	Cluster2	9.92105	high
TCGA-95-A4VN-01	Cluster2	9.94737	high
TCGA-55-7576-01	Cluster2	10.0263	high
TCGA-44-A4SS-01	Cluster2	10.0789	high
TCGA-44-2657-01	Cluster2	10.2368	high
TCGA-78-7147-01	Cluster2	10.2368	high
TCGA-91-8499-01	Cluster2	10.2895	high
TCGA-L4-A4E5-01	Cluster2	10.4737	high
TCGA-55-A491-01	Cluster2	10.5	high
TCGA-75-6211-01	Cluster2	10.5263	high
TCGA-64-5779-01	Cluster2	10.5526	high
TCGA-91-A4BC-01	Cluster2	10.6579	high
TCGA-99-8032-01	Cluster2	10.8421	high
TCGA-05-4250-01	Cluster2	10.9737	high
TCGA-44-6778-01	Cluster2	11.1316	high
TCGA-78-7542-01	Cluster2	11.1579	high
TCGA-53-7626-01	Cluster2	11.2105	high
TCGA-55-6969-01	Cluster2	11.2105	high
TCGA-05-5428-01	Cluster2	11.2895	high
TCGA-78-7146-01	Cluster2	11.5263	high
TCGA-97-7938-01	Cluster2	11.5526	high
TCGA-55-7570-01	Cluster2	11.6316	high
TCGA-73-4670-01	Cluster2	11.6579	high
TCGA-MP-A4TF-01	Cluster2	11.8158	high
TCGA-97-A4M0-01	Cluster2	11.8684	high
TCGA-73-4666-01	Cluster2	11.9211	high
TCGA-55-8205-01	Cluster2	12.1842	high
TCGA-55-6985-01	Cluster2	12.2895	high
TCGA-49-AAR2-01	Cluster2	12.3158	high
TCGA-78-7150-01	Cluster2	12.3158	high
TCGA-44-2659-01	Cluster2	12.3421	high
TCGA-95-7562-01	Cluster2	12.4211	high
TCGA-97-7554-01	Cluster2	12.4474	high
TCGA-69-7978-01	Cluster2	12.5526	high
TCGA-35-5375-01	Cluster2	12.6579	high
TCGA-44-7667-01	Cluster2	12.8684	high
TCGA-55-8203-01	Cluster2	12.8684	high
TCGA-99-7458-01	Cluster2	12.8947	high
TCGA-44-4112-01	Cluster2	12.9211	high
TCGA-MN-A4N1-01	Cluster2	13.0263	high
TCGA-50-5933-01	Cluster2	13.0789	high
TCGA-44-7669-01	Cluster2	13.1579	high
TCGA-55-7281-01	Cluster2	13.2368	high
TCGA-78-7539-01	Cluster2	13.3158	high
TCGA-MN-A4N5-01	Cluster2	13.3684	high
TCGA-97-7937-01	Cluster2	13.3947	high
TCGA-86-8673-01	Cluster2	13.4737	high
TCGA-55-6968-01	Cluster2	13.5	high
TCGA-49-6767-01	Cluster2	13.5263	high
TCGA-55-5899-01	Cluster2	13.5526	high
TCGA-49-AARN-01	Cluster2	13.6316	high
TCGA-38-4632-01	Cluster2	13.7105	high
TCGA-64-1679-01	Cluster2	13.7105	high
TCGA-69-7974-01	Cluster2	13.8158	high
TCGA-99-8025-01	Cluster2	14.0263	high
TCGA-NJ-A4YI-01	Cluster2	14.1316	high
TCGA-55-8616-01	Cluster2	14.1842	high
TCGA-55-8094-01	Cluster2	14.3684	high
TCGA-75-5126-01	Cluster2	14.3947	high
TCGA-05-5425-01	Cluster2	14.4211	high
TCGA-64-5778-01	Cluster2	14.5526	high
TCGA-69-A59K-01	Cluster2	14.5526	high
TCGA-05-4432-01	Cluster2	14.7632	high
TCGA-NJ-A4YP-01	Cluster2	14.8421	high
TCGA-L9-A444-01	Cluster2	14.9211	high
TCGA-93-8067-01	Cluster2	14.9474	high
TCGA-55-8511-01	Cluster2	15.0263	high
TCGA-91-6836-01	Cluster2	15.0789	high
TCGA-62-8399-01	Cluster2	15.1579	high
TCGA-55-8620-01	Cluster2	15.2368	high
TCGA-69-7765-01	Cluster2	15.3947	high
TCGA-44-7662-01	Cluster2	15.4211	high
TCGA-64-5775-01	Cluster2	15.4737	high
TCGA-55-1592-01	Cluster2	15.6842	high
TCGA-49-AARO-01	Cluster2	15.7632	high
TCGA-86-8279-01	Cluster2	15.7632	high
TCGA-55-8092-01	Cluster2	16.0789	high
TCGA-86-8585-01	Cluster2	16.5526	high
TCGA-95-7947-01	Cluster2	16.6053	high
TCGA-50-6594-01	Cluster2	16.6316	high
TCGA-05-4390-01	Cluster2	16.6842	high
TCGA-53-A4EZ-01	Cluster2	16.7632	high
TCGA-50-5049-01	Cluster2	16.7895	high
TCGA-55-8302-01	Cluster2	16.8684	high
TCGA-38-4625-01	Cluster2	17.1316	high
TCGA-91-6848-01	Cluster2	17.1316	high
TCGA-05-4424-01	Cluster2	17.2368	high
TCGA-73-4668-01	Cluster2	17.7105	high
TCGA-05-4398-01	Cluster2	18.1316	high
TCGA-64-1676-01	Cluster2	18.2105	high
TCGA-91-6829-01	Cluster2	18.3421	high
TCGA-44-8119-01	Cluster2	18.5	high
TCGA-NJ-A4YF-01	Cluster2	18.5789	high
TCGA-44-8120-01	Cluster2	18.9474	high
TCGA-55-A4DG-01	Cluster2	19.2632	high
TCGA-78-7536-01	Cluster2	19.3684	high
TCGA-75-6214-01	Cluster2	19.6579	high
TCGA-50-5946-01	Cluster2	19.7632	high
TCGA-49-6743-01	Cluster2	20	high
TCGA-78-8640-01	Cluster2	20.1579	high
TCGA-55-7995-01	Cluster2	20.3421	high
TCGA-44-2656-01	Cluster2	20.6316	high
TCGA-49-AAR9-01	Cluster2	20.7105	high
TCGA-49-AARQ-01	Cluster2	20.7895	high
TCGA-55-A4DF-01	Cluster2	21.2895	high
TCGA-L9-A8F4-01	Cluster2	21.6053	high
TCGA-38-4631-01	Cluster2	21.9211	high
TCGA-44-3918-01	Cluster2	22.4211	high
TCGA-50-6590-01	Cluster2	22.4474	high
TCGA-69-7980-01	Cluster2	23.0789	high
TCGA-44-8117-01	Cluster2	23.5263	high
TCGA-95-7567-01	Cluster2	24.3158	high
TCGA-86-6851-01	Cluster2	25.2368	high
TCGA-53-7624-01	Cluster2	25.6053	high
TCGA-05-4397-01	Cluster2	25.8684	high
TCGA-78-7220-01	Cluster2	26.5	high
TCGA-62-A46O-01	Cluster2	27.2895	high
TCGA-05-4410-01	Cluster2	28.0789	high
TCGA-05-4427-01	Cluster2	28.6316	high
TCGA-73-A9RS-01	Cluster2	28.9211	high
TCGA-NJ-A4YQ-01	Cluster2	28.9737	high
TCGA-55-8507-01	Cluster2	29.6316	high
TCGA-44-5644-01	Cluster2	30	high
TCGA-67-3771-01	Cluster2	30.9737	high
TCGA-64-5781-01	Cluster2	31.0789	high
TCGA-50-5930-01	Cluster2	32.0263	high
TCGA-55-8089-01	Cluster2	32.3947	high
TCGA-44-7670-01	Cluster2	33.4211	high
TCGA-95-7043-01	Cluster2	34.0526	high
TCGA-86-8358-01	Cluster2	34.3421	high
TCGA-86-A4JF-01	Cluster2	34.9211	high
TCGA-55-7907-01	Cluster2	35.2895	high
TCGA-95-7039-01	Cluster2	35.9211	high
TCGA-78-8662-01	Cluster2	36.3158	high
TCGA-MN-A4N4-01	Cluster2	36.7105	high
TCGA-55-A490-01	Cluster2	38.0526	high
TCGA-05-4382-01	Cluster2	38.6579	high
TCGA-86-8073-01	Cluster2	39.7632	high
TCGA-49-AARE-01	Cluster2	42.8684	high
TCGA-69-7979-01	Cluster2	43.2368	high
TCGA-55-7994-01	Cluster2	47.0526	high
TCGA-78-7155-01	Cluster2	48.1053	high
TCGA-L9-A7SV-01	Cluster2	48.4211	high
TCGA-55-8506-01	Cluster2	51.8421	high
