# Supplementary material for: Identification of Immune-Related Gene Signatures in Lung Adenocarcinoma and Lung Squamous Cell Carcinoma
Source: Front Immunol. 2021 Nov 23;12:752643. doi: 10.3389/fimmu.2021.752643 (PMC8649721; doi:10.3389/fimmu.2021.752643)
Supplement: Supplementary file 1 [file DataSheet_1.zip › Supplementary table 15.xlsx]

## Sheet: Sheet2
Supplementary table 15: Differentially expressed genes (DEGs) between high and low immunity groups in LUAD.
Gene (DEG)	conMean	treatMean	logFC	pValue	FDR
C19orf45	2.43781	1.58093	-0.624809	7.04e-10	7.65e-10
LOC100131551	2.1871	1.45982	-0.583232	2.41e-06	2.53e-06
KIF1A	5.73205	3.82885	-0.582139	4.89e-07	5.16e-07
NECAB2	2.48461	1.67274	-0.580808	3.3e-06	3.42e-06
COL25A1	3.79527	2.57403	-0.580172	0.00660577	0.00672588
SRMS	2.89601	1.98886	-0.58213	4.31e-07	4.59e-07
CASKIN1	3.98893	2.75093	-0.586086	1.44e-15	1.66e-15
INHA	4.79356	3.32765	-0.586593	2.65e-08	2.85e-08
CHRNA9	2.67876	1.86736	-0.580565	0.0754013	0.0760806
FAM184B	2.28664	1.60353	-0.581976	3.96e-05	4.07e-05
CTLA4	5.17045	6.84828	0.585451	7.73e-51	9.62e-50
PDCD1	4.9398	6.78309	0.587489	4.88e-53	7.81e-52
HLA-DPB2	1.48558	2.07809	0.584227	3.73e-23	5.89e-23
DNAH8	1.49774	2.25512	0.590414	2.15e-16	2.59e-16
FXYD7	1.39882	2.11058	0.593433	5.26e-16	6.26e-16
BLK	3.8871	5.90721	0.603782	1.31e-30	3.4e-30
CHRNA6	1.49086	2.26656	0.604358	2.36e-18	2.97e-18
P2RY12	3.2521	4.94559	0.604768	1.27e-32	3.65e-32
IL9R	2.57653	3.91976	0.605336	4.65e-41	2.26e-40
LTA	3.34458	5.09407	0.606992	1.28e-58	4.77e-57
LGALS2	3.58049	5.45961	0.608641	2.23e-33	6.58e-33
CD70	2.94629	4.51301	0.615192	1.63e-36	6.31e-36
TNFRSF13B	3.1043	4.75522	0.615246	6.13e-25	1.07e-24
KLRC2	2.45945	3.77861	0.619523	1.51e-20	2.09e-20
PAX5	3.04768	4.68849	0.621412	1.67e-23	2.67e-23
PTCRA	2.13194	3.28455	0.623528	4.49e-27	9.5e-27
GPR18	3.24981	5.00962	0.624347	2.5e-60	1.4e-58
CLECL1	2.94466	4.54737	0.626933	3.76e-48	4.21e-47
DTHD1	2.77606	4.29305	0.628965	4.39e-21	6.31e-21
FASLG	3.57965	5.55133	0.633016	3.28e-55	7.36e-54
C5orf20	3.38099	5.26278	0.638379	2.57e-45	2.22e-44
COL19A1	1.32984	2.07026	0.63856	4.62e-12	5.17e-12
TIMD4	2.33434	3.63825	0.640228	7.21e-21	1.02e-20
PROX2	0.915409	1.43102	0.644553	5.39e-12	5.98e-12
CLEC12B	1.34343	2.10208	0.645896	7.08e-14	8.01e-14
LILRA4	2.96454	4.65652	0.651442	2.14e-36	8e-36
TRAT1	3.76175	5.9259	0.65563	7.67e-64	8.59e-62
CCR9	1.27421	2.00756	0.655833	3.57e-11	3.92e-11
XCL2	2.92025	4.60473	0.657026	3.1e-45	2.48e-44
CD1B	2.67585	4.23094	0.660979	2.77e-19	3.74e-19
TXNDC3	1.51146	2.39065	0.661454	4.99e-26	9.8e-26
FCRL3	3.65277	5.79368	0.665489	2.01e-42	1.19e-41
BEND4	2.03462	3.2454	0.673637	1.43e-24	2.39e-24
KLRC1	2.64155	4.21513	0.674193	7.39e-31	2.02e-30
CLEC9A	1.80709	2.90881	0.686761	1.62e-18	2.06e-18
IL22RA2	2.97456	4.80051	0.690512	1.4e-26	2.8e-26
NCR3	2.92628	4.82085	0.720219	3.68e-56	1.03e-54
TMIGD2	2.28687	3.77862	0.724482	3.73e-41	1.9e-40
GPR174	2.85148	4.72789	0.729485	2.52e-54	4.71e-53
CLNK	1.23459	2.05449	0.734749	6.24e-19	8.13e-19
KIR2DL4	2.00665	3.34347	0.736554	4.43e-19	5.84e-19
KEL	1.75637	2.92865	0.737638	1.02e-18	1.32e-18
PVALB	1.74768	2.91536	0.738233	1.19e-22	1.85e-22
BTN1A1	1.18158	1.97525	0.741315	4.63e-17	5.7e-17
FAM129C	2.38203	3.98868	0.743721	7.75e-25	1.33e-24
FCRL1	2.75698	4.64256	0.751835	1.03e-30	2.74e-30
CLEC4D	1.9373	3.26373	0.752475	4.7e-30	1.2e-29
CYP4F22	1.63446	2.7656	0.758777	1.65e-29	3.85e-29
CASP5	1.77325	3.00269	0.759859	3.25e-25	5.78e-25
LOC284749	1.81331	3.07263	0.760848	8.51e-22	1.29e-21
TIFAB	2.72261	4.6511	0.772579	1.16e-51	1.62e-50
SLC12A3	1.77756	3.04843	0.778168	7.56e-35	2.57e-34
KLRC3	1.83689	3.15165	0.778842	1.54e-24	2.54e-24
CXCR2P1	3.21975	5.54853	0.785159	1.13e-43	7.91e-43
CR1L	1.28177	2.22491	0.795613	1.11e-19	1.52e-19
FCER2	2.3664	4.13405	0.804863	8.67e-25	1.47e-24
ZNF80	1.94403	3.41576	0.81316	2.08e-33	6.29e-33
BFSP2	1.43236	2.53706	0.824762	8.74e-22	1.31e-21
CLEC17A	1.97885	3.50697	0.82556	8.01e-28	1.76e-27
UTS2	1.22693	2.1755	0.826296	1.21e-15	1.42e-15
LOC400696	1.79835	3.21221	0.836894	1.48e-21	2.15e-21
GPR25	1.54596	2.78395	0.848632	1.43e-29	3.42e-29
C4orf7	3.11792	5.62039	0.850088	2.18e-25	3.93e-25
CCL25	1.12524	2.03984	0.858226	1.07e-16	1.3e-16
ITGAD	1.70158	3.13498	0.881578	1.38e-26	2.8e-26
TCL1A	2.62597	4.84458	0.883523	9.9e-37	3.96e-36
IL27	1.1611	2.14484	0.885379	8.71e-26	1.68e-25
FCRL4	1.74013	3.22318	0.889292	1.01e-25	1.91e-25
SLFN14	0.974233	1.8199	0.901518	1.47e-21	2.15e-21
CNR2	1.90785	3.65411	0.937569	5.07e-35	1.77e-34
HSF5	0.958766	1.85986	0.955944	3.31e-32	9.28e-32
AICDA	1.1207	2.31813	1.04856	2.82e-28	6.32e-28
C1orf200	0.807056	1.70119	1.07581	5.1e-36	1.84e-35
CLEC6A	1.31536	2.82575	1.10317	2.55e-34	7.94e-34
IFNG	2.03569	4.39209	1.10939	1.21e-46	1.23e-45
NCR1	0.844918	1.8929	1.16372	1.61e-25	2.95e-25
TTC24	1.18698	2.87703	1.27728	1.19e-44	8.92e-44
HLA-A	4.9398	6.78309	0.587489	4.88e-53	7.81e-52
HLA-B	1.48558	2.07809	0.584227	3.73e-23	5.89e-23
HLA-C	1.49774	2.25512	0.590414	2.15e-16	2.59e-16
HLA-DMA	1.39882	2.11058	0.593433	5.26e-16	6.26e-16
HLA-DMB	3.8871	5.90721	0.603782	1.31e-30	3.4e-30
HLA-DOA	1.49086	2.26656	0.604358	2.36e-18	2.97e-18
HLA-DOB	3.2521	4.94559	0.604768	1.27e-32	3.65e-32
HLA-DPA1	2.57653	3.91976	0.605336	4.65e-41	2.26e-40
HLA-DPB1	3.34458	5.09407	0.606992	1.28e-58	4.77e-57
HLA-DQA1	3.58049	5.45961	0.608641	2.23e-33	6.58e-33
HLA-DQA2	2.94629	4.51301	0.615192	1.63e-36	6.31e-36
HLA-DQB1	3.1043	4.75522	0.615246	6.13e-25	1.07e-24
HLA-DQB2	2.45945	3.77861	0.619523	1.51e-20	2.09e-20
HLA-DRA	3.04768	4.68849	0.621412	1.67e-23	2.67e-23
HLA-DRB1	2.13194	3.28455	0.623528	4.49e-27	9.5e-27
HLA-DRB5	3.24981	5.00962	0.624347	2.5e-60	1.4e-58
HLA-DRB6	4.9398	6.78309	0.587489	4.88e-53	7.81e-52
HLA-E	1.48558	2.07809	0.584227	3.73e-23	5.89e-23
HLA-F	1.49774	2.25512	0.590414	2.15e-16	2.59e-16
HLA-G	1.39882	2.11058	0.593433	5.26e-16	6.26e-16
HLA-H	3.8871	5.90721	0.603782	1.31e-30	3.4e-30
HLA-J	1.49086	2.26656	0.604358	2.36e-18	2.97e-18
HLA-L	3.2521	4.94559	0.604768	1.27e-32	3.65e-32
PD1	2.57653	3.91976	0.605336	4.65e-41	2.26e-40
SLC14A2	2.43781	1.58093	-0.624809	7.04e-10	7.65e-10
