# Supplementary material for: Identification of Immune-Related Gene Signatures in Lung Adenocarcinoma and Lung Squamous Cell Carcinoma
Source: Front Immunol. 2021 Nov 23;12:752643. doi: 10.3389/fimmu.2021.752643 (PMC8649721; doi:10.3389/fimmu.2021.752643)
Supplement: Supplementary file 1 [file DataSheet_1.zip › Supplementary table 16.xlsx]

## Sheet: Sheet1
Supplementary table 16. Differentially expressed genes (DEGs) between high and low immunity groups in LUSC.
Gene (DEG)	conMean	treatMean	logFC	pValue	FDR
DNAJB3	2.84032	1.7111	-0.731125	4.9e-14	5.53e-14
DYSFIP1	1.73736	1.0588	-0.714463	2.55e-11	2.73e-11
TLX2	2.43866	1.55951	-0.644998	1.16e-07	1.18e-07
MGC2889	3.10442	2.00881	-0.627981	5.83e-13	6.47e-13
FAM184B	2.75792	1.79682	-0.618132	7.28e-07	7.31e-07
UGT2A1	3.59956	2.35146	-0.614265	1.74e-07	1.75e-07
KRT9	2.95842	1.9402	-0.608619	2.89e-09	2.98e-09
UGT1A1	4.45063	2.96607	-0.585458	1.54e-11	1.67e-11
HLA-E	12.7175	13.6656	0.629226	6.11e-46	2.31e-45
HLA-A	13.9142	14.9778	0.628766	8.14e-37	2e-36
HLA-C	13.4817	14.7296	0.626836	1.62e-42	4.98e-42
HLA-H	10.3038	11.33	0.62366	1.25e-31	2.29e-31
HLA-B	13.9682	15.4296	0.623212	1.62e-50	7.49e-50
HLA-F	9.75693	11.2023	0.622637	4.77e-45	1.7e-44
HLA-L	4.96608	5.7196	0.621828	1.7e-14	1.93e-14
HLA-DRA	12.598	14.7656	0.620926	4.01e-64	7.71e-63
HLA-DPB1	10.5851	12.5089	0.620555	2.45e-62	3.33e-61
HLA-DPA1	11.0729	13.1225	0.619363	2.63e-64	5.52e-63
HLA-DRB1	11.0243	13.0679	0.619289	2.55e-53	1.51e-52
HLA-DQB1	9.8214	11.6463	0.618734	9.75e-37	2.37e-36
HLA-DMA	9.30335	11.0343	0.61495	3.51e-58	3.12e-57
HLA-G	6.09604	7.25802	0.61466	4.93e-18	5.97e-18
HLA-DRB5	9.12072	11.1184	0.614193	6.77e-38	1.8e-37
HLA-DMB	8.96667	11.0715	0.613047	2.45e-64	5.52e-63
CD274	5.88613	7.27517	0.611147	4.02e-18	4.89e-18
HLA-DQA1	9.50389	11.7569	0.610902	6.88e-48	2.84e-47
HLA-J	2.86576	3.55401	0.609201	4.11e-09	4.22e-09
HLA-DOB	6.18668	7.69147	0.608182	1.24e-36	2.95e-36
HLA-DOA	8.15994	10.146	0.598928	2.45e-53	1.49e-52
HLA-DRB6	7.16762	8.99039	0.598879	4.02e-42	1.22e-41
HLA-DQA2	7.34017	9.53361	0.597689	2.67e-44	8.93e-44
HLA-DQB2	6.17928	8.14144	0.59756	2.64e-35	5.81e-35
CTLA4	4.7948	6.84623	0.596008	6.81e-63	1.05e-61
PLA2G2A	3.60755	5.39508	0.580624	3.95e-15	4.5e-15
PDCD1	4.50469	6.7386	0.581022	2.19e-64	5.52e-63
INSL3	1.73601	2.59746	0.581331	4.32e-21	5.8e-21
RETN	1.49237	2.2331	0.581442	1.06e-05	1.06e-05
KLRD1	4.06566	6.09269	0.583591	2.17e-56	1.62e-55
KIAA0748	3.7827	5.67209	0.584463	1.25e-57	1.07e-56
ICOS	4.26698	6.40852	0.586777	4.88e-68	3.76e-66
PNOC	3.53413	5.31348	0.588302	1.76e-27	2.88e-27
GYPE	1.81268	2.72615	0.588739	9.93e-19	1.25e-18
SLAMF1	4.31872	6.4958	0.588904	2.13e-60	2.14e-59
LIPC	2.28366	3.43684	0.589734	8.13e-24	1.17e-23
GZMH	4.68212	7.05966	0.592438	1.82e-62	2.62e-61
NLRP12	1.97516	2.9801	0.593393	9.65e-16	1.13e-15
ITIH3	2.44194	3.68467	0.593509	1.57e-19	2.02e-19
GRAPL	1.29198	1.95286	0.596008	6.59e-14	7.39e-14
KIAA1486	1.31613	1.9915	0.59756	9.16e-09	9.36e-09
TM7SF4	2.93279	4.43816	0.597689	6.46e-24	9.45e-24
CXCL11	5.16921	7.82897	0.598879	1.22e-45	4.47e-45
RGL4	2.8142	4.26236	0.598928	2.46e-47	9.81e-47
PATL2	2.86951	4.36284	0.604465	1.05e-33	2.17e-33
IL18RAP	3.51201	5.3401	0.604568	1.14e-49	5.05e-49
FCAR	2.3443	3.56647	0.605342	3.33e-18	4.1e-18
IL22RA2	2.94435	4.48402	0.606842	2.29e-23	3.22e-23
CCDC141	2.54338	3.87572	0.607719	7.66e-23	1.06e-22
SLFN12L	3.00699	4.58224	0.607735	7.29e-54	4.68e-53
GZMK	5.02766	7.66384	0.608182	4.41e-64	7.84e-63
GPR82	2.56284	3.90939	0.609201	2.29e-36	5.28e-36
TRIM55	1.61098	2.46031	0.610902	1.9e-09	1.96e-09
MS4A1	4.84758	7.40456	0.611147	5.35e-31	9.66e-31
SH2D1A	4.54107	6.94551	0.613047	1.46e-67	8.42e-66
FUT7	3.14984	4.82147	0.614193	1.08e-47	4.38e-47
LCNL1	1.0843	1.66027	0.61466	1.22e-07	1.23e-07
CRB2	1.90924	2.92401	0.61495	3.34e-11	3.54e-11
PKHD1L1	2.55778	3.92754	0.618734	6.54e-21	8.69e-21
RANBP3L	1.81918	2.79447	0.619289	2.4e-12	2.64e-12
C17orf60	3.11687	4.78813	0.619363	8.77e-53	4.71e-52
DIO1	1.21271	1.86451	0.620555	3.05e-11	3.24e-11
CEACAM21	3.24643	4.99257	0.620926	4.63e-48	1.95e-47
HTRA4	3.08294	4.7441	0.621828	4.79e-33	9.62e-33
ASPA	1.40681	2.16604	0.622637	4.2e-12	4.6e-12
CD70	3.25049	5.00673	0.623212	9.47e-30	1.64e-29
C14orf73	2.95065	4.54629	0.62366	1.09e-19	1.42e-19
SIRPG	4.35787	6.72931	0.626836	3.64e-70	8.41e-68
KLRB1	4.13689	6.39663	0.628766	4.35e-53	2.51e-52
EMR4P	2.24032	3.46519	0.629226	4.18e-22	5.71e-22
TNFRSF9	3.90558	6.04956	0.631292	2.48e-57	2.04e-56
GPR171	3.89326	6.03099	0.631415	1.92e-60	2.02e-59
PKD2L1	2.08325	3.23072	0.633018	2.39e-18	2.97e-18
XCR1	1.88463	2.92447	0.633893	1.76e-17	2.11e-17
LOC100233209	3.56296	5.52923	0.634002	6.82e-53	3.84e-52
TNFSF8	3.75706	5.84351	0.63723	8.25e-55	5.61e-54
ZNF683	3.77266	5.87122	0.63808	2.15e-41	6.27e-41
PLA2G2D	5.11315	7.96225	0.638962	4.75e-46	1.83e-45
DBH	1.9469	3.0332	0.639659	1.58e-21	2.15e-21
DHH	1.30429	2.03326	0.640529	1.01e-15	1.17e-15
CD226	3.50926	5.47844	0.642598	2.01e-61	2.44e-60
TNFRSF17	4.06572	6.35524	0.644434	1.2e-36	2.89e-36
CXCR5	3.66597	5.73741	0.646202	9.7e-40	2.73e-39
C11orf21	2.59955	4.0695	0.646591	5.45e-33	1.07e-32
MYL4	1.03638	1.62356	0.647598	8.03e-13	8.87e-13
BLK	3.31573	5.2003	0.649265	3.85e-23	5.39e-23
RGS13	2.48095	3.89949	0.652391	4.76e-24	7.04e-24
EMR1	3.36293	5.29531	0.654995	2.26e-32	4.25e-32
GPR120	1.81275	2.85828	0.656962	3.19e-18	3.94e-18
ZNF831	3.70196	5.85626	0.661691	7.22e-54	4.68e-53
ZNF804A	2.29502	3.63236	0.662402	1.56e-35	3.46e-35
TBX21	3.38746	5.36346	0.662959	2.27e-59	2.19e-58
SIGLEC8	3.64866	5.77773	0.663139	6.68e-41	1.93e-40
CRYBB1	1.88418	2.9911	0.666741	1.36e-28	2.26e-28
CD19	3.9316	6.24188	0.666864	1.22e-31	2.25e-31
VIPR2	1.4611	2.32046	0.667352	2.62e-10	2.74e-10
LTA	3.00952	4.78505	0.668998	1.42e-56	1.09e-55
C17orf87	3.52927	5.62276	0.67191	2.62e-57	2.09e-56
LOC401463	1.27713	2.03742	0.673833	1.95e-16	2.28e-16
SUCNR1	2.96912	4.73814	0.674286	8.24e-34	1.73e-33
FFAR3	1.49257	2.39093	0.67977	5.66e-17	6.74e-17
C10orf128	2.8246	4.53641	0.683503	1.09e-44	3.82e-44
HLA-DPB2	2.33525	3.75356	0.68468	6.82e-29	1.15e-28
CEACAM4	2.47168	3.97741	0.68634	5.22e-34	1.11e-33
FAM129C	2.10264	3.38476	0.686853	3.57e-18	4.37e-18
FCRL2	3.38882	5.45766	0.687498	1.78e-30	3.19e-30
KEL	2.26702	3.65197	0.687877	2.12e-15	2.45e-15
S100Z	0.969717	1.56355	0.689188	2.24e-15	2.57e-15
SAMD3	3.23445	5.21845	0.6901	4.87e-52	2.5e-51
KCNJ10	3.18033	5.13352	0.690773	1.42e-37	3.64e-37
GPR15	2.47123	3.99441	0.692755	4.79e-19	6.12e-19
SPIB	4.028	6.52232	0.695321	3.3e-37	8.39e-37
C4orf7	3.87816	6.29811	0.699545	2.79e-15	3.19e-15
SLC24A4	1.92173	3.12791	0.702791	5.14e-33	1.01e-32
P2RY10	3.78094	6.17622	0.707978	2.17e-65	7.17e-64
GPR141	2.30888	3.77319	0.708592	2.47e-39	6.8e-39
LCN10	1.8307	3.00933	0.717045	1.79e-20	2.36e-20
EPYC	1.8733	3.0828	0.718661	5.8e-12	6.32e-12
C8orf80	3.27023	5.38317	0.719063	1.97e-39	5.48e-39
CD3G	3.80495	6.26745	0.72	4.96e-66	2.29e-64
SCML4	3.2901	5.42197	0.720685	2.56e-56	1.85e-55
GPR18	2.82344	4.66793	0.725331	1.55e-60	1.74e-59
LILRA1	2.20747	3.65727	0.728374	5.04e-36	1.14e-35
TMEM150B	3.11408	5.16548	0.730095	1.48e-53	9.23e-53
BTLA	3.10674	5.16903	0.734492	7.48e-53	4.11e-52
CUX2	1.32523	2.20924	0.737309	5.85e-19	7.42e-19
IL9R	2.29712	3.83175	0.738179	5.8e-44	1.91e-43
UBASH3A	3.51513	5.87068	0.739948	2.24e-64	5.52e-63
CRTAM	3.38332	5.65896	0.742095	1.99e-65	7.17e-64
SHD	1.03568	1.73269	0.742437	2.22e-11	2.39e-11
WNT1	1.10759	1.85322	0.742606	2.7e-21	3.65e-21
SPNS3	2.08112	3.48765	0.744895	3.93e-36	8.98e-36
STAP1	2.83316	4.75271	0.746339	1.26e-36	2.97e-36
C5orf20	2.92258	4.91085	0.748733	1.12e-44	3.85e-44
DNAJC5B	3.0985	5.20951	0.74958	1.97e-43	6.41e-43
DNASE2B	1.62899	2.7447	0.752671	1.56e-13	1.74e-13
KCNIP1	1.19226	2.00908	0.752837	1.84e-20	2.41e-20
PYHIN1	3.52673	5.96565	0.758346	2.07e-68	2.39e-66
IDO2	1.71213	2.90142	0.760966	1.99e-26	3.19e-26
FCRL6	2.75453	4.6713	0.762018	1.32e-51	6.48e-51
C9orf139	1.92442	3.2672	0.76363	1.01e-32	1.92e-32
GPA33	1.9155	3.25705	0.765845	9.61e-25	1.46e-24
CCR8	2.58791	4.40133	0.766152	5.7e-50	2.58e-49
KIR2DL4	2.26404	3.85481	0.767761	1.21e-28	2.03e-28
CD300E	1.67099	2.846	0.768232	1.91e-18	2.38e-18
JAKMIP1	2.92166	4.97934	0.769167	4.2e-51	2.02e-50
FCRL3	3.18439	5.42848	0.769534	2.94e-43	9.19e-43
C12orf63	1.55953	2.6603	0.770482	2.06e-20	2.68e-20
PAK3	1.29192	2.2066	0.772313	1.59e-11	1.72e-11
LGALS2	2.93934	5.02732	0.7743	1.35e-37	3.51e-37
IL5RA	1.8647	3.19017	0.774692	6.56e-17	7.78e-17
CCR4	3.22571	5.51956	0.774937	5.81e-52	2.92e-51
GHRL	1.53367	2.62536	0.77553	3.09e-27	5.03e-27
FASLG	3.11088	5.3302	0.776865	6.46e-59	5.97e-58
C4BPB	1.47362	2.52984	0.77968	5.14e-11	5.4e-11
LOC100188949	2.42093	4.17551	0.786395	1.1e-55	7.67e-55
CLECL1	2.22929	3.85077	0.788562	1.13e-44	3.86e-44
MEP1A	1.35221	2.3365	0.789033	2.56e-25	3.94e-25
TSHR	1.88329	3.26189	0.792456	3.54e-30	6.3e-30
TARP	2.53644	4.414	0.799282	2.42e-48	1.05e-47
ABCD2	2.79128	4.86837	0.802512	1.58e-60	1.74e-59
AMPD1	2.09895	3.6655	0.804342	5.27e-24	7.75e-24
CATSPER1	1.64914	2.89796	0.813326	1.74e-24	2.62e-24
FXYD2	1.80905	3.18456	0.815863	1.69e-24	2.55e-24
LILRA4	2.6036	4.5867	0.816948	3.04e-39	8.16e-39
CASP5	1.88067	3.32244	0.820997	9.33e-35	2.01e-34
FCAMR	1.22735	2.16928	0.821672	2.87e-10	2.99e-10
IL17REL	1.75442	3.12837	0.834417	4.36e-11	4.6e-11
BTN1A1	1.03589	1.84887	0.835774	4.67e-21	6.23e-21
TXNDC3	1.19556	2.13447	0.836192	6.41e-27	1.04e-26
TNFRSF13B	2.27271	4.0624	0.837917	1.34e-27	2.21e-27
NCR3	2.36328	4.25535	0.84849	7.34e-46	2.74e-45
CD40LG	2.57756	4.65448	0.852611	6.32e-51	2.98e-50
ARRDC5	1.36707	2.47181	0.854477	6.48e-33	1.25e-32
TRAT1	3.07568	5.56397	0.855207	1.42e-63	2.35e-62
TCL1A	2.63115	4.78148	0.861764	5.07e-29	8.62e-29
FLT3	2.32611	4.23348	0.86392	2.41e-43	7.62e-43
CCL23	1.83081	3.33763	0.866345	6.26e-25	9.58e-25
LOC100240735	1.23993	2.26461	0.869006	1.53e-25	2.38e-25
LAIR2	1.384	2.54117	0.876643	6.57e-24	9.54e-24
P2RY12	2.16275	3.98389	0.881313	6.79e-40	1.94e-39
TIFAB	2.45161	4.51766	0.881845	9.1e-53	4.78e-52
KLRC1	2.25654	4.16698	0.884893	1.57e-41	4.65e-41
FCRL1	2.09199	3.8717	0.88809	2.54e-26	4.02e-26
SLC12A3	1.41856	2.62581	0.88833	4.83e-33	9.62e-33
ZNF80	1.92521	3.56488	0.888838	8.53e-38	2.24e-37
CXCR2P1	3.03447	5.62493	0.890389	4.15e-45	1.5e-44
ITGAD	1.60262	2.97358	0.891765	1.7e-23	2.41e-23
PTCRA	1.48759	2.76533	0.894475	3.32e-35	7.24e-35
FCER2	1.85175	3.45537	0.899948	2.02e-19	2.6e-19
FAM177B	1.15817	2.165	0.902516	1.76e-16	2.08e-16
LILRP2	0.859915	1.61437	0.908705	2.34e-17	2.81e-17
TREML1	1.15225	2.17601	0.917228	6.43e-30	1.13e-29
CD1B	1.72107	3.27638	0.928801	5.94e-26	9.33e-26
ART4	1.35109	2.57513	0.930519	6.52e-23	9.08e-23
IL12B	1.2829	2.45099	0.933958	1.11e-31	2.06e-31
TMIGD2	1.87467	3.59444	0.939132	2.01e-43	6.45e-43
CLEC17A	1.86731	3.58331	0.940328	1.14e-33	2.34e-33
MAP1LC3C	1.41815	2.73858	0.949414	1.05e-23	1.5e-23
KLRC2	2.03006	3.93493	0.954817	2.25e-36	5.25e-36
LOC400696	1.44252	2.81622	0.965174	1.3e-18	1.64e-18
GPR174	2.29087	4.47664	0.966523	3.4e-62	4.36e-61
ACSM5	1.66372	3.27931	0.978982	3.99e-37	9.91e-37
CLEC4D	1.75779	3.46981	0.981091	7.59e-42	2.28e-41
SLFN14	0.745094	1.49424	1.00392	1.67e-22	2.3e-22
CNR2	1.45022	2.96809	1.03326	3.89e-29	6.71e-29
CHRNA6	1.31243	2.74243	1.06322	2.47e-26	3.94e-26
GPR25	1.05215	2.22193	1.07847	1.47e-25	2.29e-25
TTC24	1.21541	2.56679	1.07852	9.16e-34	1.91e-33
AICDA	1.0268	2.19551	1.0964	1.27e-23	1.81e-23
IFNG	2.0664	4.43061	1.10039	2.64e-48	1.13e-47
FCRL4	1.39495	2.99477	1.10223	3.62e-31	6.59e-31
ANKRD55	0.918686	1.99309	1.11736	4.65e-29	7.96e-29
KLRC3	1.42614	3.10018	1.12024	5.39e-36	1.21e-35
TIMD4	1.4373	3.16835	1.14037	3.43e-34	7.33e-34
CLEC9A	1.19597	2.64199	1.14345	1.73e-33	3.5e-33
CCL25	0.934519	2.09044	1.16151	2.06e-24	3.07e-24
DNAH8	0.898816	2.02243	1.16999	4.59e-30	8.09e-30
LOC100129066	1.08907	2.46113	1.17623	1.12e-32	2.13e-32
IL27	0.881397	2.05279	1.21972	2.92e-39	7.94e-39
BFSP2	1.16209	2.72941	1.23187	3.41e-37	8.57e-37
CR1L	0.868815	2.07178	1.25375	5.86e-33	1.14e-32
CLEC6A	1.0534	2.88828	1.45515	5.47e-47	2.14e-46
