# Supplementary material for: Identification of Immune-Related Gene Signatures in Lung Adenocarcinoma and Lung Squamous Cell Carcinoma
Source: Front Immunol. 2021 Nov 23;12:752643. doi: 10.3389/fimmu.2021.752643 (PMC8649721; doi:10.3389/fimmu.2021.752643)
Supplement: Supplementary file 1 [file DataSheet_1.zip › Supplementary table 17.xlsx]

## Sheet: Sheet2
Supplementary table 17: Statistically significant GO enrichment terms based on 112 DEGs between high and low immunity subtypes in LUAD.
GO ID	GO Term	Ontology Source	Term P Value	Term P Value Corrected with Benjamini-Hochberg	Number of Genes	Gene ID of DEG
GO:0001910	regulation of leukocyte mediated cytotoxicity	GO_BiologicalProcess-EBI-UniProt-GOA-ACAP-ARAP_08.05.2020_00h00	0	0	11	[CD1B, CLEC12B, HLA-A, HLA-B, HLA-E, HLA-F, HLA-G, HLA-H, KIR2DL4, NCR1, NCR3]
GO:0002768	immune response-regulating cell surface receptor signaling pathway	GO_BiologicalProcess-EBI-UniProt-GOA-ACAP-ARAP_08.05.2020_00h00	0	0	22	[BLK, BTN1A1, CLEC12B, CLEC4D, CLEC6A, CTLA4, FCRL3, HLA-A, HLA-DPA1, HLA-DPB1, HLA-DQA1, HLA-DQA2, HLA-DQB1, HLA-DQB2, HLA-DRA, HLA-DRB1, HLA-DRB5, HLA-G, LILRA4, NCR3, PAX5, TRAT1]
GO:0050852	T cell receptor signaling pathway	GO_BiologicalProcess-EBI-UniProt-GOA-ACAP-ARAP_08.05.2020_00h00	0	0	13	[BTN1A1, CTLA4, HLA-A, HLA-DPA1, HLA-DPB1, HLA-DQA1, HLA-DQA2, HLA-DQB1, HLA-DQB2, HLA-DRA, HLA-DRB1, HLA-DRB5, TRAT1]
GO:0050863	regulation of T cell activation	GO_BiologicalProcess-EBI-UniProt-GOA-ACAP-ARAP_08.05.2020_00h00	0	0	17	[CD70, CLECL1, CTLA4, HLA-A, HLA-DMB, HLA-DOA, HLA-DPA1, HLA-DPB1, HLA-DQB1, HLA-DQB2, HLA-DRB1, HLA-E, HLA-G, IFNG, IL27, PDCD1, TMIGD2]
GO:0051249	regulation of lymphocyte activation	GO_BiologicalProcess-EBI-UniProt-GOA-ACAP-ARAP_08.05.2020_00h00	0	0	22	[CD70, CLECL1, CLNK, CTLA4, FCRL3, HLA-A, HLA-DMB, HLA-DOA, HLA-DPA1, HLA-DPB1, HLA-DQB1, HLA-DQB2, HLA-DRB1, HLA-E, HLA-F, HLA-G, IFNG, IL27, INHA, PDCD1, TMIGD2, TNFRSF13B]
GO:0060333	interferon-gamma-mediated signaling pathway	GO_BiologicalProcess-EBI-UniProt-GOA-ACAP-ARAP_08.05.2020_00h00	0	0	17	[HLA-A, HLA-B, HLA-C, HLA-DPA1, HLA-DPB1, HLA-DQA1, HLA-DQA2, HLA-DQB1, HLA-DQB2, HLA-DRA, HLA-DRB1, HLA-DRB5, HLA-E, HLA-F, HLA-G, HLA-H, IFNG]
GO:0002706	regulation of lymphocyte mediated immunity	GO_BiologicalProcess-EBI-UniProt-GOA-ACAP-ARAP_08.05.2020_00h00	0	0	14	[CD1B, CLEC12B, CLNK, FCER2, HLA-A, HLA-B, HLA-E, HLA-F, HLA-G, HLA-H, KIR2DL4, LTA, NCR1, NCR3]
GO:0019221	cytokine-mediated signaling pathway	GO_BiologicalProcess-EBI-UniProt-GOA-ACAP-ARAP_08.05.2020_00h00	0	0	28	[CCL25, CCR9, CD70, FASLG, FCER2, HLA-A, HLA-B, HLA-C, HLA-DPA1, HLA-DPB1, HLA-DQA1, HLA-DQA2, HLA-DQB1, HLA-DQB2, HLA-DRA, HLA-DRB1, HLA-DRB5, HLA-E, HLA-F, HLA-G, HLA-H, IFNG, IL22RA2, IL27, IL9R, LTA, TNFRSF13B, XCL2]
GO:0030098	lymphocyte differentiation	GO_BiologicalProcess-EBI-UniProt-GOA-ACAP-ARAP_08.05.2020_00h00	0	0	13	[AICDA, CCR9, CLEC4D, CTLA4, FCRL3, GPR18, HLA-DOA, HLA-DQB1, HLA-DQB2, HLA-G, IFNG, IL27, INHA]
GO:0031348	negative regulation of defense response	GO_BiologicalProcess-EBI-UniProt-GOA-ACAP-ARAP_08.05.2020_00h00	0	0	10	[CLEC12B, CNR2, HLA-A, HLA-B, HLA-DRB1, HLA-E, HLA-F, HLA-G, IL22RA2, KIR2DL4]
GO:0045088	regulation of innate immune response	GO_BiologicalProcess-EBI-UniProt-GOA-ACAP-ARAP_08.05.2020_00h00	0	0	13	[CLEC12B, CLEC4D, CLEC6A, CLNK, HLA-A, HLA-B, HLA-E, HLA-F, HLA-G, IFNG, KIR2DL4, NCR1, NCR3]
GO:0050851	antigen receptor-mediated signaling pathway	GO_BiologicalProcess-EBI-UniProt-GOA-ACAP-ARAP_08.05.2020_00h00	0	0	16	[BLK, BTN1A1, CTLA4, FCRL3, HLA-A, HLA-DPA1, HLA-DPB1, HLA-DQA1, HLA-DQA2, HLA-DQB1, HLA-DQB2, HLA-DRA, HLA-DRB1, HLA-DRB5, PAX5, TRAT1]
GO:0034341	response to interferon-gamma	GO_BiologicalProcess-EBI-UniProt-GOA-ACAP-ARAP_08.05.2020_00h00	0	0	20	[CCL25, FASLG, HLA-A, HLA-B, HLA-C, HLA-DPA1, HLA-DPB1, HLA-DQA1, HLA-DQA2, HLA-DQB1, HLA-DQB2, HLA-DRA, HLA-DRB1, HLA-DRB5, HLA-E, HLA-F, HLA-G, HLA-H, IFNG, XCL2]
GO:0071346	cellular response to interferon-gamma	GO_BiologicalProcess-EBI-UniProt-GOA-ACAP-ARAP_08.05.2020_00h00	0	0	20	[CCL25, FASLG, HLA-A, HLA-B, HLA-C, HLA-DPA1, HLA-DPB1, HLA-DQA1, HLA-DQA2, HLA-DQB1, HLA-DQB2, HLA-DRA, HLA-DRB1, HLA-DRB5, HLA-E, HLA-F, HLA-G, HLA-H, IFNG, XCL2]
GO:0002705	positive regulation of leukocyte mediated immunity	GO_BiologicalProcess-EBI-UniProt-GOA-ACAP-ARAP_08.05.2020_00h00	0	0	12	[CD1B, CLNK, FCER2, HLA-A, HLA-B, HLA-E, HLA-F, HLA-G, HLA-H, KIR2DL4, LTA, NCR3]
GO:0002708	positive regulation of lymphocyte mediated immunity	GO_BiologicalProcess-EBI-UniProt-GOA-ACAP-ARAP_08.05.2020_00h00	0	0	12	[CD1B, CLNK, FCER2, HLA-A, HLA-B, HLA-E, HLA-F, HLA-G, HLA-H, KIR2DL4, LTA, NCR3]
GO:0002228	natural killer cell mediated immunity	GO_BiologicalProcess-EBI-UniProt-GOA-ACAP-ARAP_08.05.2020_00h00	0	0	11	[CLEC12B, CLNK, HLA-A, HLA-B, HLA-E, HLA-F, HLA-G, KIR2DL4, KLRC2, NCR1, NCR3]
GO:0002715	regulation of natural killer cell mediated immunity	GO_BiologicalProcess-EBI-UniProt-GOA-ACAP-ARAP_08.05.2020_00h00	0	0	10	[CLEC12B, CLNK, HLA-A, HLA-B, HLA-E, HLA-F, HLA-G, KIR2DL4, NCR1, NCR3]
GO:0042098	T cell proliferation	GO_BiologicalProcess-EBI-UniProt-GOA-ACAP-ARAP_08.05.2020_00h00	0	0	12	[CD70, CLECL1, CTLA4, HLA-A, HLA-DMB, HLA-DPA1, HLA-DPB1, HLA-DRB1, HLA-E, HLA-G, IL27, TMIGD2]
GO:0042129	regulation of T cell proliferation	GO_BiologicalProcess-EBI-UniProt-GOA-ACAP-ARAP_08.05.2020_00h00	0	0	12	[CD70, CLECL1, CTLA4, HLA-A, HLA-DMB, HLA-DPA1, HLA-DPB1, HLA-DRB1, HLA-E, HLA-G, IL27, TMIGD2]
GO:0032944	regulation of mononuclear cell proliferation	GO_BiologicalProcess-EBI-UniProt-GOA-ACAP-ARAP_08.05.2020_00h00	0	0	14	[CD70, CLECL1, CTLA4, FCRL3, HLA-A, HLA-DMB, HLA-DPA1, HLA-DPB1, HLA-DRB1, HLA-E, HLA-G, IL27, TMIGD2, TNFRSF13B]
GO:0050670	regulation of lymphocyte proliferation	GO_BiologicalProcess-EBI-UniProt-GOA-ACAP-ARAP_08.05.2020_00h00	0	0	14	[CD70, CLECL1, CTLA4, FCRL3, HLA-A, HLA-DMB, HLA-DPA1, HLA-DPB1, HLA-DRB1, HLA-E, HLA-G, IL27, TMIGD2, TNFRSF13B]
GO:0002253	activation of immune response	GO_BiologicalProcess-EBI-UniProt-GOA-ACAP-ARAP_08.05.2020_00h00	0	0	20	[BLK, BTN1A1, CLEC4D, CLEC6A, CR1L, CTLA4, FCRL3, HLA-A, HLA-DPA1, HLA-DPB1, HLA-DQA1, HLA-DQA2, HLA-DQB1, HLA-DQB2, HLA-DRA, HLA-DRB1, HLA-DRB5, NCR3, PAX5, TRAT1]
GO:0002757	immune response-activating signal transduction	GO_BiologicalProcess-EBI-UniProt-GOA-ACAP-ARAP_08.05.2020_00h00	0	0	19	[BLK, BTN1A1, CLEC4D, CLEC6A, CTLA4, FCRL3, HLA-A, HLA-DPA1, HLA-DPB1, HLA-DQA1, HLA-DQA2, HLA-DQB1, HLA-DQB2, HLA-DRA, HLA-DRB1, HLA-DRB5, NCR3, PAX5, TRAT1]
GO:0002429	immune response-activating cell surface receptor signaling pathway	GO_BiologicalProcess-EBI-UniProt-GOA-ACAP-ARAP_08.05.2020_00h00	0	0	19	[BLK, BTN1A1, CLEC4D, CLEC6A, CTLA4, FCRL3, HLA-A, HLA-DPA1, HLA-DPB1, HLA-DQA1, HLA-DQA2, HLA-DQB1, HLA-DQB2, HLA-DRA, HLA-DRB1, HLA-DRB5, NCR3, PAX5, TRAT1]
GO:0002821	positive regulation of adaptive immune response	GO_BiologicalProcess-EBI-UniProt-GOA-ACAP-ARAP_08.05.2020_00h00	0	0	11	[CD1B, FCER2, HLA-A, HLA-B, HLA-DQB1, HLA-DQB2, HLA-E, HLA-F, HLA-G, HLA-H, LTA]
GO:0002822	regulation of adaptive immune response based on somatic recombination of immune receptors built from immunoglobulin superfamily domains	GO_BiologicalProcess-EBI-UniProt-GOA-ACAP-ARAP_08.05.2020_00h00	0	0	12	[CD1B, FCER2, HLA-A, HLA-B, HLA-DQB1, HLA-DQB2, HLA-E, HLA-F, HLA-G, HLA-H, IL27, LTA]
GO:0002824	positive regulation of adaptive immune response based on somatic recombination of immune receptors built from immunoglobulin superfamily domains	GO_BiologicalProcess-EBI-UniProt-GOA-ACAP-ARAP_08.05.2020_00h00	0	0	11	[CD1B, FCER2, HLA-A, HLA-B, HLA-DQB1, HLA-DQB2, HLA-E, HLA-F, HLA-G, HLA-H, LTA]
GO:0002696	positive regulation of leukocyte activation	GO_BiologicalProcess-EBI-UniProt-GOA-ACAP-ARAP_08.05.2020_00h00	0	0	17	[CD70, CLEC4D, CLECL1, CTLA4, FCRL3, HLA-A, HLA-DMB, HLA-DPA1, HLA-DPB1, HLA-DQB1, HLA-DQB2, HLA-E, HLA-F, HLA-G, IFNG, PDCD1, TMIGD2]
GO:0022409	positive regulation of cell-cell adhesion	GO_BiologicalProcess-EBI-UniProt-GOA-ACAP-ARAP_08.05.2020_00h00	0	0	14	[CD70, CLECL1, CTLA4, HLA-A, HLA-DMB, HLA-DPA1, HLA-DPB1, HLA-DQB1, HLA-DQB2, HLA-E, HLA-G, IFNG, PDCD1, TMIGD2]
GO:0051251	positive regulation of lymphocyte activation	GO_BiologicalProcess-EBI-UniProt-GOA-ACAP-ARAP_08.05.2020_00h00	0	0	16	[CD70, CLECL1, CTLA4, FCRL3, HLA-A, HLA-DMB, HLA-DPA1, HLA-DPB1, HLA-DQB1, HLA-DQB2, HLA-E, HLA-F, HLA-G, IFNG, PDCD1, TMIGD2]
GO:1903037	regulation of leukocyte cell-cell adhesion	GO_BiologicalProcess-EBI-UniProt-GOA-ACAP-ARAP_08.05.2020_00h00	0	0	16	[CCL25, CD70, CLECL1, CTLA4, HLA-A, HLA-DMB, HLA-DPA1, HLA-DPB1, HLA-DQB1, HLA-DQB2, HLA-DRB1, HLA-E, HLA-G, IFNG, PDCD1, TMIGD2]
GO:1903039	positive regulation of leukocyte cell-cell adhesion	GO_BiologicalProcess-EBI-UniProt-GOA-ACAP-ARAP_08.05.2020_00h00	0	0	14	[CD70, CLECL1, CTLA4, HLA-A, HLA-DMB, HLA-DPA1, HLA-DPB1, HLA-DQB1, HLA-DQB2, HLA-E, HLA-G, IFNG, PDCD1, TMIGD2]
GO:0050870	positive regulation of T cell activation	GO_BiologicalProcess-EBI-UniProt-GOA-ACAP-ARAP_08.05.2020_00h00	0	0	14	[CD70, CLECL1, CTLA4, HLA-A, HLA-DMB, HLA-DPA1, HLA-DPB1, HLA-DQB1, HLA-DQB2, HLA-E, HLA-G, IFNG, PDCD1, TMIGD2]
GO:0031901	early endosome membrane	GO_CellularComponent-EBI-UniProt-GOA-ACAP-ARAP_08.05.2020_00h00	2.7921e-06	2.89551e-06	8	[HLA-A, HLA-B, HLA-C, HLA-E, HLA-F, HLA-G, HLA-H, KIR2DL4]
GO:0042611	MHC protein complex	GO_CellularComponent-EBI-UniProt-GOA-ACAP-ARAP_08.05.2020_00h00	2.84758e-41	7.97342e-40	20	[HLA-A, HLA-B, HLA-C, HLA-DMA, HLA-DMB, HLA-DOA, HLA-DOB, HLA-DPA1, HLA-DPB1, HLA-DQA1, HLA-DQA2, HLA-DQB1, HLA-DQB2, HLA-DRA, HLA-DRB1, HLA-DRB5, HLA-E, HLA-F, HLA-G, HLA-H]
GO:0010008	endosome membrane	GO_CellularComponent-EBI-UniProt-GOA-ACAP-ARAP_08.05.2020_00h00	1.07526e-14	2.31595e-14	22	[CD1B, HLA-A, HLA-B, HLA-C, HLA-DMA, HLA-DMB, HLA-DOA, HLA-DOB, HLA-DPA1, HLA-DPB1, HLA-DQA1, HLA-DQA2, HLA-DQB1, HLA-DQB2, HLA-DRA, HLA-DRB1, HLA-DRB5, HLA-E, HLA-F, HLA-G, HLA-H, KIR2DL4]
GO:0005774	vacuolar membrane	GO_CellularComponent-EBI-UniProt-GOA-ACAP-ARAP_08.05.2020_00h00	6.87592e-10	8.37069e-10	16	[CD1B, HLA-DMA, HLA-DMB, HLA-DOA, HLA-DOB, HLA-DPA1, HLA-DPB1, HLA-DQA1, HLA-DQA2, HLA-DQB1, HLA-DQB2, HLA-DRA, HLA-DRB1, HLA-DRB5, HLA-F, HLA-H]
GO:0042613	MHC class II protein complex	GO_CellularComponent-EBI-UniProt-GOA-ACAP-ARAP_08.05.2020_00h00	1.09538e-27	1.02236e-26	13	[HLA-DMA, HLA-DMB, HLA-DOA, HLA-DOB, HLA-DPA1, HLA-DPB1, HLA-DQA1, HLA-DQA2, HLA-DQB1, HLA-DQB2, HLA-DRA, HLA-DRB1, HLA-DRB5]
GO:0098852	lytic vacuole membrane	GO_CellularComponent-EBI-UniProt-GOA-ACAP-ARAP_08.05.2020_00h00	8.83671e-11	1.17823e-10	16	[CD1B, HLA-DMA, HLA-DMB, HLA-DOA, HLA-DOB, HLA-DPA1, HLA-DPB1, HLA-DQA1, HLA-DQA2, HLA-DQB1, HLA-DQB2, HLA-DRA, HLA-DRB1, HLA-DRB5, HLA-F, HLA-H]
GO:0005765	lysosomal membrane	GO_CellularComponent-EBI-UniProt-GOA-ACAP-ARAP_08.05.2020_00h00	8.83671e-11	1.17823e-10	16	[CD1B, HLA-DMA, HLA-DMB, HLA-DOA, HLA-DOB, HLA-DPA1, HLA-DPB1, HLA-DQA1, HLA-DQA2, HLA-DQB1, HLA-DQB2, HLA-DRA, HLA-DRB1, HLA-DRB5, HLA-F, HLA-H]
GO:0005802	trans-Golgi network	GO_CellularComponent-EBI-UniProt-GOA-ACAP-ARAP_08.05.2020_00h00	5.63062e-06	5.63062e-06	9	[HLA-DPA1, HLA-DPB1, HLA-DQA1, HLA-DQA2, HLA-DQB1, HLA-DQB2, HLA-DRA, HLA-DRB1, HLA-DRB5]
GO:0030136	clathrin-coated vesicle	GO_CellularComponent-EBI-UniProt-GOA-ACAP-ARAP_08.05.2020_00h00	9.54025e-08	1.02741e-07	10	[CTLA4, HLA-DPA1, HLA-DPB1, HLA-DQA1, HLA-DQA2, HLA-DQB1, HLA-DQB2, HLA-DRA, HLA-DRB1, HLA-DRB5]
GO:0032588	trans-Golgi network membrane	GO_CellularComponent-EBI-UniProt-GOA-ACAP-ARAP_08.05.2020_00h00	1.35498e-09	1.58081e-09	9	[HLA-DPA1, HLA-DPB1, HLA-DQA1, HLA-DQA2, HLA-DQB1, HLA-DQB2, HLA-DRA, HLA-DRB1, HLA-DRB5]
GO:0030665	clathrin-coated vesicle membrane	GO_CellularComponent-EBI-UniProt-GOA-ACAP-ARAP_08.05.2020_00h00	1.26575e-08	1.41764e-08	9	[HLA-DPA1, HLA-DPB1, HLA-DQA1, HLA-DQA2, HLA-DQB1, HLA-DQB2, HLA-DRA, HLA-DRB1, HLA-DRB5]
GO:0045334	clathrin-coated endocytic vesicle	GO_CellularComponent-EBI-UniProt-GOA-ACAP-ARAP_08.05.2020_00h00	5.71968e-13	9.42065e-13	10	[CTLA4, HLA-DPA1, HLA-DPB1, HLA-DQA1, HLA-DQA2, HLA-DQB1, HLA-DQB2, HLA-DRA, HLA-DRB1, HLA-DRB5]
GO:0030669	clathrin-coated endocytic vesicle membrane	GO_CellularComponent-EBI-UniProt-GOA-ACAP-ARAP_08.05.2020_00h00	6.06751e-13	9.43835e-13	9	[HLA-DPA1, HLA-DPB1, HLA-DQA1, HLA-DQA2, HLA-DQB1, HLA-DQB2, HLA-DRA, HLA-DRB1, HLA-DRB5]
GO:0031300	intrinsic component of organelle membrane	GO_CellularComponent-EBI-UniProt-GOA-ACAP-ARAP_08.05.2020_00h00	2.5234e-10	3.2116e-10	16	[HLA-A, HLA-B, HLA-C, HLA-DPA1, HLA-DPB1, HLA-DQA1, HLA-DQA2, HLA-DQB1, HLA-DQB2, HLA-DRA, HLA-DRB1, HLA-DRB5, HLA-E, HLA-F, HLA-G, HLA-H]
GO:0098576	lumenal side of membrane	GO_CellularComponent-EBI-UniProt-GOA-ACAP-ARAP_08.05.2020_00h00	1.21833e-27	8.52829e-27	16	[HLA-A, HLA-B, HLA-C, HLA-DPA1, HLA-DPB1, HLA-DQA1, HLA-DQA2, HLA-DQB1, HLA-DQB2, HLA-DRA, HLA-DRB1, HLA-DRB5, HLA-E, HLA-F, HLA-G, HLA-H]
GO:0030133	transport vesicle	GO_CellularComponent-EBI-UniProt-GOA-ACAP-ARAP_08.05.2020_00h00	5.21487e-11	7.68507e-11	17	[HLA-A, HLA-B, HLA-C, HLA-DPA1, HLA-DPB1, HLA-DQA1, HLA-DQA2, HLA-DQB1, HLA-DQB2, HLA-DRA, HLA-DRB1, HLA-DRB5, HLA-E, HLA-F, HLA-G, HLA-H, KIF1A]
GO:0031227	intrinsic component of endoplasmic reticulum membrane	GO_CellularComponent-EBI-UniProt-GOA-ACAP-ARAP_08.05.2020_00h00	2.88256e-16	8.96795e-16	16	[HLA-A, HLA-B, HLA-C, HLA-DPA1, HLA-DPB1, HLA-DQA1, HLA-DQA2, HLA-DQB1, HLA-DQB2, HLA-DRA, HLA-DRB1, HLA-DRB5, HLA-E, HLA-F, HLA-G, HLA-H]
GO:0031301	integral component of organelle membrane	GO_CellularComponent-EBI-UniProt-GOA-ACAP-ARAP_08.05.2020_00h00	7.88835e-11	1.10437e-10	16	[HLA-A, HLA-B, HLA-C, HLA-DPA1, HLA-DPB1, HLA-DQA1, HLA-DQA2, HLA-DQB1, HLA-DQB2, HLA-DRA, HLA-DRB1, HLA-DRB5, HLA-E, HLA-F, HLA-G, HLA-H]
GO:0098553	lumenal side of endoplasmic reticulum membrane	GO_CellularComponent-EBI-UniProt-GOA-ACAP-ARAP_08.05.2020_00h00	1.9955e-29	2.7937e-28	16	[HLA-A, HLA-B, HLA-C, HLA-DPA1, HLA-DPB1, HLA-DQA1, HLA-DQA2, HLA-DQB1, HLA-DQB2, HLA-DRA, HLA-DRB1, HLA-DRB5, HLA-E, HLA-F, HLA-G, HLA-H]
GO:0005798	Golgi-associated vesicle	GO_CellularComponent-EBI-UniProt-GOA-ACAP-ARAP_08.05.2020_00h00	1.4032e-15	3.57178e-15	16	[HLA-A, HLA-B, HLA-C, HLA-DPA1, HLA-DPB1, HLA-DQA1, HLA-DQA2, HLA-DQB1, HLA-DQB2, HLA-DRA, HLA-DRB1, HLA-DRB5, HLA-E, HLA-F, HLA-G, HLA-H]
GO:0030135	coated vesicle	GO_CellularComponent-EBI-UniProt-GOA-ACAP-ARAP_08.05.2020_00h00	3.02174e-13	5.64058e-13	17	[CTLA4, HLA-A, HLA-B, HLA-C, HLA-DPA1, HLA-DPB1, HLA-DQA1, HLA-DQA2, HLA-DQB1, HLA-DQB2, HLA-DRA, HLA-DRB1, HLA-DRB5, HLA-E, HLA-F, HLA-G, HLA-H]
GO:0030139	endocytic vesicle	GO_CellularComponent-EBI-UniProt-GOA-ACAP-ARAP_08.05.2020_00h00	5.22794e-13	9.1489e-13	17	[CTLA4, HLA-A, HLA-B, HLA-C, HLA-DPA1, HLA-DPB1, HLA-DQA1, HLA-DQA2, HLA-DQB1, HLA-DQB2, HLA-DRA, HLA-DRB1, HLA-DRB5, HLA-E, HLA-F, HLA-G, HLA-H]
GO:0030176	integral component of endoplasmic reticulum membrane	GO_CellularComponent-EBI-UniProt-GOA-ACAP-ARAP_08.05.2020_00h00	1.34524e-16	4.70833e-16	16	[HLA-A, HLA-B, HLA-C, HLA-DPA1, HLA-DPB1, HLA-DQA1, HLA-DQA2, HLA-DQB1, HLA-DQB2, HLA-DRA, HLA-DRB1, HLA-DRB5, HLA-E, HLA-F, HLA-G, HLA-H]
GO:0030658	transport vesicle membrane	GO_CellularComponent-EBI-UniProt-GOA-ACAP-ARAP_08.05.2020_00h00	2.29749e-14	4.59498e-14	16	[HLA-A, HLA-B, HLA-C, HLA-DPA1, HLA-DPB1, HLA-DQA1, HLA-DQA2, HLA-DQB1, HLA-DQB2, HLA-DRA, HLA-DRB1, HLA-DRB5, HLA-E, HLA-F, HLA-G, HLA-H]
GO:0030660	Golgi-associated vesicle membrane	GO_CellularComponent-EBI-UniProt-GOA-ACAP-ARAP_08.05.2020_00h00	6.36433e-19	2.54573e-18	16	[HLA-A, HLA-B, HLA-C, HLA-DPA1, HLA-DPB1, HLA-DQA1, HLA-DQA2, HLA-DQB1, HLA-DQB2, HLA-DRA, HLA-DRB1, HLA-DRB5, HLA-E, HLA-F, HLA-G, HLA-H]
GO:0030662	coated vesicle membrane	GO_CellularComponent-EBI-UniProt-GOA-ACAP-ARAP_08.05.2020_00h00	2.11614e-15	4.93765e-15	16	[HLA-A, HLA-B, HLA-C, HLA-DPA1, HLA-DPB1, HLA-DQA1, HLA-DQA2, HLA-DQB1, HLA-DQB2, HLA-DRA, HLA-DRB1, HLA-DRB5, HLA-E, HLA-F, HLA-G, HLA-H]
GO:0030666	endocytic vesicle membrane	GO_CellularComponent-EBI-UniProt-GOA-ACAP-ARAP_08.05.2020_00h00	3.46669e-16	9.70673e-16	16	[HLA-A, HLA-B, HLA-C, HLA-DPA1, HLA-DPB1, HLA-DQA1, HLA-DQA2, HLA-DQB1, HLA-DQB2, HLA-DRA, HLA-DRB1, HLA-DRB5, HLA-E, HLA-F, HLA-G, HLA-H]
GO:0030134	COPII-coated ER to Golgi transport vesicle	GO_CellularComponent-EBI-UniProt-GOA-ACAP-ARAP_08.05.2020_00h00	3.42853e-20	1.59998e-19	16	[HLA-A, HLA-B, HLA-C, HLA-DPA1, HLA-DPB1, HLA-DQA1, HLA-DQA2, HLA-DQB1, HLA-DQB2, HLA-DRA, HLA-DRB1, HLA-DRB5, HLA-E, HLA-F, HLA-G, HLA-H]
GO:0071556	integral component of lumenal side of endoplasmic reticulum membrane	GO_CellularComponent-EBI-UniProt-GOA-ACAP-ARAP_08.05.2020_00h00	1.9955e-29	2.7937e-28	16	[HLA-A, HLA-B, HLA-C, HLA-DPA1, HLA-DPB1, HLA-DQA1, HLA-DQA2, HLA-DQB1, HLA-DQB2, HLA-DRA, HLA-DRB1, HLA-DRB5, HLA-E, HLA-F, HLA-G, HLA-H]
GO:0012507	ER to Golgi transport vesicle membrane	GO_CellularComponent-EBI-UniProt-GOA-ACAP-ARAP_08.05.2020_00h00	3.25568e-23	1.82318e-22	16	[HLA-A, HLA-B, HLA-C, HLA-DPA1, HLA-DPB1, HLA-DQA1, HLA-DQA2, HLA-DQB1, HLA-DQB2, HLA-DRA, HLA-DRB1, HLA-DRB5, HLA-E, HLA-F, HLA-G, HLA-H]
GO:0005125	cytokine activity	GO_MolecularFunction-EBI-UniProt-GOA-ACAP-ARAP_08.05.2020_00h00	5.62858e-05	5.62858e-05	8	[CCL25, CD70, FASLG, IFNG, IL27, INHA, LTA, XCL2]
GO:0023023	MHC protein complex binding	GO_MolecularFunction-EBI-UniProt-GOA-ACAP-ARAP_08.05.2020_00h00	5.86102e-13	8.79154e-13	8	[HLA-DMA, HLA-DMB, HLA-DOA, HLA-DOB, HLA-DRA, HLA-DRB1, KLRC1, KLRC2]
GO:0042277	peptide binding	GO_MolecularFunction-EBI-UniProt-GOA-ACAP-ARAP_08.05.2020_00h00	1.53383e-11	1.8406e-11	16	[CD1B, COL25A1, HLA-A, HLA-B, HLA-C, HLA-DPA1, HLA-DPB1, HLA-DQA1, HLA-DQB1, HLA-DQB2, HLA-DRA, HLA-DRB1, HLA-DRB5, HLA-E, HLA-F, HLA-G]
GO:0042605	peptide antigen binding	GO_MolecularFunction-EBI-UniProt-GOA-ACAP-ARAP_08.05.2020_00h00	3.02741e-24	1.81645e-23	14	[HLA-A, HLA-B, HLA-C, HLA-DPA1, HLA-DPB1, HLA-DQA1, HLA-DQB1, HLA-DQB2, HLA-DRA, HLA-DRB1, HLA-DRB5, HLA-E, HLA-F, HLA-G]
GO:0140375	immune receptor activity	GO_MolecularFunction-EBI-UniProt-GOA-ACAP-ARAP_08.05.2020_00h00	3.75315e-13	7.5063e-13	13	[CCR9, HLA-DOA, HLA-DOB, HLA-DPA1, HLA-DQA1, HLA-DQA2, HLA-DQB1, HLA-DQB2, HLA-DRA, HLA-DRB1, IL22RA2, IL9R, KIR2DL4]
GO:0032395	MHC class II receptor activity	GO_MolecularFunction-EBI-UniProt-GOA-ACAP-ARAP_08.05.2020_00h00	1.05414e-19	3.16242e-19	9	[HLA-DOA, HLA-DOB, HLA-DPA1, HLA-DQA1, HLA-DQA2, HLA-DQB1, HLA-DQB2, HLA-DRA, HLA-DRB1]
