# Supplementary material for: Identification of Immune-Related Gene Signatures in Lung Adenocarcinoma and Lung Squamous Cell Carcinoma
Source: Front Immunol. 2021 Nov 23;12:752643. doi: 10.3389/fimmu.2021.752643 (PMC8649721; doi:10.3389/fimmu.2021.752643)
Supplement: Supplementary file 1 [file DataSheet_1.zip › Supplementary table 18.xlsx]

## Sheet: Sheet1
Supplementary table 18: Statistically significant GO enrichment terms based on 231 DEGs between high and low immunity subtypes in LUSC.
GO ID	GO Term	Ontology Source	Term P Value	Term P Value Corrected with Benjamini-Hochberg	Numbe of Genes	Gene ID of DEG
GO:0042129	regulation of T cell proliferation	GO_BiologicalProcess-EBI-UniProt-GOA-ACAP-ARAP_08.05.2020_00h00	5.50942e-14	2.28247e-13	19	[CD274, CD40LG, CD70, CLECL1, CRTAM, CTLA4, HLA-A, HLA-DMB, HLA-DPA1, HLA-DPB1, HLA-DRB1, HLA-E, HLA-G, IL12B, IL27, PLA2G2A, PLA2G2D, TMIGD2, TNFSF8]
GO:0050870	positive regulation of T cell activation	GO_BiologicalProcess-EBI-UniProt-GOA-ACAP-ARAP_08.05.2020_00h00	4.65343e-15	4.49832e-14	22	[BTLA, CD274, CD40LG, CD70, CLECL1, CTLA4, HLA-A, HLA-DMB, HLA-DPA1, HLA-DPB1, HLA-DQB1, HLA-DQB2, HLA-E, HLA-G, ICOS, IFNG, IL12B, PAK3, PDCD1, SIRPG, TESPA1, TMIGD2]
GO:0060333	interferon-gamma-mediated signaling pathway	GO_BiologicalProcess-EBI-UniProt-GOA-ACAP-ARAP_08.05.2020_00h00	3.50057e-16	1.01517e-14	17	[HLA-A, HLA-B, HLA-C, HLA-DPA1, HLA-DPB1, HLA-DQA1, HLA-DQA2, HLA-DQB1, HLA-DQB2, HLA-DRA, HLA-DRB1, HLA-DRB5, HLA-E, HLA-F, HLA-G, HLA-H, IFNG]
GO:0071346	cellular response to interferon-gamma	GO_BiologicalProcess-EBI-UniProt-GOA-ACAP-ARAP_08.05.2020_00h00	2.58084e-15	3.74222e-14	21	[CCL23, CCL25, FASLG, HLA-A, HLA-B, HLA-C, HLA-DPA1, HLA-DPB1, HLA-DQA1, HLA-DQA2, HLA-DQB1, HLA-DQB2, HLA-DRA, HLA-DRB1, HLA-DRB5, HLA-E, HLA-F, HLA-G, HLA-H, IFNG, IL12B]
GO:1902105	regulation of leukocyte differentiation	GO_BiologicalProcess-EBI-UniProt-GOA-ACAP-ARAP_08.05.2020_00h00	4.0142e-06	6.12694e-06	14	[CRTAM, CTLA4, DCSTAMP, FCRL3, HLA-B, HLA-DOA, HLA-DRB1, HLA-G, IFNG, IL12B, IL27, TBX21, TESPA1, ZNF683]
GO:0002717	positive regulation of natural killer cell mediated immunity	GO_BiologicalProcess-EBI-UniProt-GOA-ACAP-ARAP_08.05.2020_00h00	1.98653e-13	7.20116e-13	10	[CD226, CRTAM, HLA-E, HLA-F, HLA-G, IL12B, IL18RAP, KIR2DL4, NCR3, SH2D1A]
GO:0030217	T cell differentiation	GO_BiologicalProcess-EBI-UniProt-GOA-ACAP-ARAP_08.05.2020_00h00	6.06934e-10	1.25722e-09	18	[CD3G, CLEC4D, CRTAM, CTLA4, FUT7, GPR18, HLA-DOA, HLA-G, IFNG, IL12B, IL27, PLA2G2D, TARP, TBX21, TESPA1, TNFSF8, WNT1, ZNF683]
GO:0045089	positive regulation of innate immune response	GO_BiologicalProcess-EBI-UniProt-GOA-ACAP-ARAP_08.05.2020_00h00	1.71808e-07	2.76802e-07	14	[CD226, CLEC4D, CLEC6A, CRTAM, HLA-E, HLA-F, HLA-G, IL12B, IL18RAP, KIR2DL4, NCR3, PAK3, PYHIN1, SH2D1A]
GO:0046634	regulation of alpha-beta T cell activation	GO_BiologicalProcess-EBI-UniProt-GOA-ACAP-ARAP_08.05.2020_00h00	1.13019e-08	2.18503e-08	11	[CD274, CRTAM, HLA-A, HLA-DQB1, HLA-DQB2, HLA-E, IFNG, IL12B, IL27, TBX21, ZNF683]
GO:0050852	T cell receptor signaling pathway	GO_BiologicalProcess-EBI-UniProt-GOA-ACAP-ARAP_08.05.2020_00h00	3.74393e-12	9.04783e-12	19	[BTN1A1, CD226, CD3G, CTLA4, HLA-A, HLA-DPA1, HLA-DPB1, HLA-DQA1, HLA-DQA2, HLA-DQB1, HLA-DQB2, HLA-DRA, HLA-DRB1, HLA-DRB5, PAK3, TARP, TESPA1, TRAT1, UBASH3A]
GO:0002521	leukocyte differentiation	GO_BiologicalProcess-EBI-UniProt-GOA-ACAP-ARAP_08.05.2020_00h00	4.06246e-13	1.30902e-12	30	[AICDA, CD19, CD3G, CD40LG, CLEC4D, CRTAM, CTLA4, DCSTAMP, FCRL3, FLT3, FUT7, GPR18, HLA-B, HLA-DOA, HLA-DQB1, HLA-DQB2, HLA-DRB1, HLA-G, IFNG, IL12B, IL27, MS4A1, PLA2G2D, TARP, TBX21, TESPA1, TNFSF8, TSHR, WNT1, ZNF683]
GO:0030098	lymphocyte differentiation	GO_BiologicalProcess-EBI-UniProt-GOA-ACAP-ARAP_08.05.2020_00h00	8.94223e-15	5.1865e-14	27	[AICDA, CD19, CD3G, CD40LG, CLEC4D, CRTAM, CTLA4, FCRL3, FLT3, FUT7, GPR18, HLA-DOA, HLA-DQB1, HLA-DQB2, HLA-G, IFNG, IL12B, IL27, MS4A1, PLA2G2D, TARP, TBX21, TESPA1, TNFSF8, TSHR, WNT1, ZNF683]
GO:0045619	regulation of lymphocyte differentiation	GO_BiologicalProcess-EBI-UniProt-GOA-ACAP-ARAP_08.05.2020_00h00	5.19489e-06	7.53259e-06	11	[CRTAM, CTLA4, FCRL3, HLA-DOA, HLA-G, IFNG, IL12B, IL27, TBX21, TESPA1, ZNF683]
GO:0045580	regulation of T cell differentiation	GO_BiologicalProcess-EBI-UniProt-GOA-ACAP-ARAP_08.05.2020_00h00	6.72116e-06	9.28161e-06	10	[CRTAM, CTLA4, HLA-DOA, HLA-G, IFNG, IL12B, IL27, TBX21, TESPA1, ZNF683]
GO:0050671	positive regulation of lymphocyte proliferation	GO_BiologicalProcess-EBI-UniProt-GOA-ACAP-ARAP_08.05.2020_00h00	4.82199e-08	8.22575e-08	12	[CD274, CD40LG, CD70, CLECL1, FCRL3, HLA-A, HLA-DMB, HLA-DPA1, HLA-DPB1, HLA-E, IL12B, TMIGD2]
GO:0042102	positive regulation of T cell proliferation	GO_BiologicalProcess-EBI-UniProt-GOA-ACAP-ARAP_08.05.2020_00h00	1.54727e-08	2.80443e-08	11	[CD274, CD40LG, CD70, CLECL1, HLA-A, HLA-DMB, HLA-DPA1, HLA-DPB1, HLA-E, IL12B, TMIGD2]
GO:0050663	cytokine secretion	GO_BiologicalProcess-EBI-UniProt-GOA-ACAP-ARAP_08.05.2020_00h00	4.51387e-05	5.69141e-05	12	[CD274, CLEC6A, CLEC9A, CLECL1, CRTAM, FFAR4, GHRL, HLA-DRB1, IFNG, LILRP2, NLRP12, TNFRSF9]
GO:0050707	regulation of cytokine secretion	GO_BiologicalProcess-EBI-UniProt-GOA-ACAP-ARAP_08.05.2020_00h00	6.22824e-05	7.52579e-05	11	[CD274, CLEC6A, CLEC9A, CRTAM, FFAR4, GHRL, HLA-DRB1, IFNG, LILRP2, NLRP12, TNFRSF9]
GO:0002793	positive regulation of peptide secretion	GO_BiologicalProcess-EBI-UniProt-GOA-ACAP-ARAP_08.05.2020_00h00	0.000324613	0.000336206	12	[BLK, CD274, CLEC6A, CLEC9A, CRTAM, FFAR4, GHRL, HLA-DRB1, HLA-E, IFNG, LILRP2, NLRP12]
GO:0050714	positive regulation of protein secretion	GO_BiologicalProcess-EBI-UniProt-GOA-ACAP-ARAP_08.05.2020_00h00	0.000623645	0.000623645	11	[BLK, CD274, CLEC6A, CLEC9A, CRTAM, GHRL, HLA-DRB1, HLA-E, IFNG, LILRP2, NLRP12]
GO:0002429	immune response-activating cell surface receptor signaling pathway	GO_BiologicalProcess-EBI-UniProt-GOA-ACAP-ARAP_08.05.2020_00h00	1.58524e-11	3.53631e-11	27	[BLK, BTN1A1, CD19, CD226, CD3G, CLEC4D, CLEC6A, CTLA4, FCRL3, HLA-A, HLA-DPA1, HLA-DPB1, HLA-DQA1, HLA-DQA2, HLA-DQB1, HLA-DQB2, HLA-DRA, HLA-DRB1, HLA-DRB5, MS4A1, NCR3, PAK3, STAP1, TARP, TESPA1, TRAT1, UBASH3A]
GO:0050851	antigen receptor-mediated signaling pathway	GO_BiologicalProcess-EBI-UniProt-GOA-ACAP-ARAP_08.05.2020_00h00	9.56707e-13	2.77445e-12	24	[BLK, BTN1A1, CD19, CD226, CD3G, CTLA4, FCRL3, HLA-A, HLA-DPA1, HLA-DPB1, HLA-DQA1, HLA-DQA2, HLA-DQB1, HLA-DQB2, HLA-DRA, HLA-DRB1, HLA-DRB5, MS4A1, PAK3, STAP1, TARP, TESPA1, TRAT1, UBASH3A]
GO:0042267	natural killer cell mediated cytotoxicity	GO_BiologicalProcess-EBI-UniProt-GOA-ACAP-ARAP_08.05.2020_00h00	2.07432e-12	5.46866e-12	12	[CD226, CRTAM, HLA-A, HLA-B, HLA-E, HLA-F, HLA-G, IL12B, IL18RAP, KIR2DL4, NCR3, SH2D1A]
GO:0002715	regulation of natural killer cell mediated immunity	GO_BiologicalProcess-EBI-UniProt-GOA-ACAP-ARAP_08.05.2020_00h00	2.94887e-14	1.42529e-13	12	[CD226, CRTAM, HLA-A, HLA-B, HLA-E, HLA-F, HLA-G, IL12B, IL18RAP, KIR2DL4, NCR3, SH2D1A]
GO:0042269	regulation of natural killer cell mediated cytotoxicity	GO_BiologicalProcess-EBI-UniProt-GOA-ACAP-ARAP_08.05.2020_00h00	8.11232e-15	5.88143e-14	12	[CD226, CRTAM, HLA-A, HLA-B, HLA-E, HLA-F, HLA-G, IL12B, IL18RAP, KIR2DL4, NCR3, SH2D1A]
GO:0007204	positive regulation of cytosolic calcium ion concentration	GO_BiologicalProcess-EBI-UniProt-GOA-ACAP-ARAP_08.05.2020_00h00	3.80346e-05	5.01366e-05	14	[CCR4, CCR8, CD19, CXCL11, CXCR5, FASLG, FFAR4, GHRL, GPR174, GPR18, MS4A1, P2RY10, SLC24A4, XCR1]
GO:0006874	cellular calcium ion homeostasis	GO_BiologicalProcess-EBI-UniProt-GOA-ACAP-ARAP_08.05.2020_00h00	0.000124486	0.00013885	16	[CCL23, CCR4, CCR8, CD19, CXCL11, CXCR5, FASLG, FFAR4, GHRL, GPR174, GPR18, KEL, MS4A1, P2RY10, SLC24A4, XCR1]
GO:0055074	calcium ion homeostasis	GO_BiologicalProcess-EBI-UniProt-GOA-ACAP-ARAP_08.05.2020_00h00	0.000162962	0.000175033	16	[CCL23, CCR4, CCR8, CD19, CXCL11, CXCR5, FASLG, FFAR4, GHRL, GPR174, GPR18, KEL, MS4A1, P2RY10, SLC24A4, XCR1]
GO:0051480	regulation of cytosolic calcium ion concentration	GO_BiologicalProcess-EBI-UniProt-GOA-ACAP-ARAP_08.05.2020_00h00	0.000124234	0.000144111	14	[CCR4, CCR8, CD19, CXCL11, CXCR5, FASLG, FFAR4, GHRL, GPR174, GPR18, MS4A1, P2RY10, SLC24A4, XCR1]
GO:0005774	vacuolar membrane	GO_CellularComponent-EBI-UniProt-GOA-ACAP-ARAP_08.05.2020_00h00	3.36188e-07	4.35067e-07	19	[CD1B, FFAR4, HLA-DMA, HLA-DMB, HLA-DOA, HLA-DOB, HLA-DPA1, HLA-DPB1, HLA-DQA1, HLA-DQA2, HLA-DQB1, HLA-DQB2, HLA-DRA, HLA-DRB1, HLA-DRB5, HLA-F, HLA-H, MAP1LC3C, TMEM150B]
GO:0030139	endocytic vesicle	GO_CellularComponent-EBI-UniProt-GOA-ACAP-ARAP_08.05.2020_00h00	3.54976e-10	6.00729e-10	20	[CTLA4, FFAR4, HLA-A, HLA-B, HLA-C, HLA-DPA1, HLA-DPB1, HLA-DQA1, HLA-DQA2, HLA-DQB1, HLA-DQB2, HLA-DRA, HLA-DRB1, HLA-DRB5, HLA-E, HLA-F, HLA-G, HLA-H, SCIMP, WNT1]
GO:0042613	MHC class II protein complex	GO_CellularComponent-EBI-UniProt-GOA-ACAP-ARAP_08.05.2020_00h00	3.14542e-23	3.45997e-22	13	[HLA-DMA, HLA-DMB, HLA-DOA, HLA-DOB, HLA-DPA1, HLA-DPB1, HLA-DQA1, HLA-DQA2, HLA-DQB1, HLA-DQB2, HLA-DRA, HLA-DRB1, HLA-DRB5]
GO:0045334	clathrin-coated endocytic vesicle	GO_CellularComponent-EBI-UniProt-GOA-ACAP-ARAP_08.05.2020_00h00	1.08296e-09	1.7018e-09	10	[CTLA4, HLA-DPA1, HLA-DPB1, HLA-DQA1, HLA-DQA2, HLA-DQB1, HLA-DQB2, HLA-DRA, HLA-DRB1, HLA-DRB5]
GO:0005802	trans-Golgi network	GO_CellularComponent-EBI-UniProt-GOA-ACAP-ARAP_08.05.2020_00h00	0.000445808	0.000445808	10	[FUT7, HLA-DPA1, HLA-DPB1, HLA-DQA1, HLA-DQA2, HLA-DQB1, HLA-DQB2, HLA-DRA, HLA-DRB1, HLA-DRB5]
GO:0010008	endosome membrane	GO_CellularComponent-EBI-UniProt-GOA-ACAP-ARAP_08.05.2020_00h00	7.49483e-11	1.64886e-10	26	[CD1B, CD274, DCSTAMP, FFAR4, HLA-A, HLA-B, HLA-C, HLA-DMA, HLA-DMB, HLA-DOA, HLA-DOB, HLA-DPA1, HLA-DPB1, HLA-DQA1, HLA-DQA2, HLA-DQB1, HLA-DQB2, HLA-DRA, HLA-DRB1, HLA-DRB5, HLA-E, HLA-F, HLA-G, HLA-H, KIR2DL4, TMEM150B]
GO:0030135	coated vesicle	GO_CellularComponent-EBI-UniProt-GOA-ACAP-ARAP_08.05.2020_00h00	1.33849e-09	1.96312e-09	19	[CD3G, CTLA4, HLA-A, HLA-B, HLA-C, HLA-DPA1, HLA-DPB1, HLA-DQA1, HLA-DQA2, HLA-DQB1, HLA-DQB2, HLA-DRA, HLA-DRB1, HLA-DRB5, HLA-E, HLA-F, HLA-G, HLA-H, TARP]
GO:0030662	coated vesicle membrane	GO_CellularComponent-EBI-UniProt-GOA-ACAP-ARAP_08.05.2020_00h00	3.04474e-12	9.56918e-12	18	[CD3G, HLA-A, HLA-B, HLA-C, HLA-DPA1, HLA-DPB1, HLA-DQA1, HLA-DQA2, HLA-DQB1, HLA-DQB2, HLA-DRA, HLA-DRB1, HLA-DRB5, HLA-E, HLA-F, HLA-G, HLA-H, TARP]
GO:0030136	clathrin-coated vesicle	GO_CellularComponent-EBI-UniProt-GOA-ACAP-ARAP_08.05.2020_00h00	2.61458e-06	2.87604e-06	12	[CD3G, CTLA4, HLA-DPA1, HLA-DPB1, HLA-DQA1, HLA-DQA2, HLA-DQB1, HLA-DQB2, HLA-DRA, HLA-DRB1, HLA-DRB5, TARP]
GO:0030665	clathrin-coated vesicle membrane	GO_CellularComponent-EBI-UniProt-GOA-ACAP-ARAP_08.05.2020_00h00	9.76468e-08	1.34264e-07	11	[CD3G, HLA-DPA1, HLA-DPB1, HLA-DQA1, HLA-DQA2, HLA-DQB1, HLA-DQB2, HLA-DRA, HLA-DRB1, HLA-DRB5, TARP]
GO:0098852	lytic vacuole membrane	GO_CellularComponent-EBI-UniProt-GOA-ACAP-ARAP_08.05.2020_00h00	9.6615e-07	1.1187e-06	17	[CD1B, FFAR4, HLA-DMA, HLA-DMB, HLA-DOA, HLA-DOB, HLA-DPA1, HLA-DPB1, HLA-DQA1, HLA-DQA2, HLA-DQB1, HLA-DQB2, HLA-DRA, HLA-DRB1, HLA-DRB5, HLA-F, HLA-H]
GO:0005765	lysosomal membrane	GO_CellularComponent-EBI-UniProt-GOA-ACAP-ARAP_08.05.2020_00h00	9.6615e-07	1.1187e-06	17	[CD1B, FFAR4, HLA-DMA, HLA-DMB, HLA-DOA, HLA-DOB, HLA-DPA1, HLA-DPB1, HLA-DQA1, HLA-DQA2, HLA-DQB1, HLA-DQB2, HLA-DRA, HLA-DRB1, HLA-DRB5, HLA-F, HLA-H]
GO:0030133	transport vesicle	GO_CellularComponent-EBI-UniProt-GOA-ACAP-ARAP_08.05.2020_00h00	4.73594e-06	4.96146e-06	17	[DBH, HLA-A, HLA-B, HLA-C, HLA-DPA1, HLA-DPB1, HLA-DQA1, HLA-DQA2, HLA-DQB1, HLA-DQB2, HLA-DRA, HLA-DRB1, HLA-DRB5, HLA-E, HLA-F, HLA-G, HLA-H]
GO:0031227	intrinsic component of endoplasmic reticulum membrane	GO_CellularComponent-EBI-UniProt-GOA-ACAP-ARAP_08.05.2020_00h00	4.19511e-12	1.15366e-11	17	[DCSTAMP, HLA-A, HLA-B, HLA-C, HLA-DPA1, HLA-DPB1, HLA-DQA1, HLA-DQA2, HLA-DQB1, HLA-DQB2, HLA-DRA, HLA-DRB1, HLA-DRB5, HLA-E, HLA-F, HLA-G, HLA-H]
GO:0031301	integral component of organelle membrane	GO_CellularComponent-EBI-UniProt-GOA-ACAP-ARAP_08.05.2020_00h00	8.69267e-07	1.06244e-06	17	[DCSTAMP, HLA-A, HLA-B, HLA-C, HLA-DPA1, HLA-DPB1, HLA-DQA1, HLA-DQA2, HLA-DQB1, HLA-DQB2, HLA-DRA, HLA-DRB1, HLA-DRB5, HLA-E, HLA-F, HLA-G, HLA-H]
GO:0098553	lumenal side of endoplasmic reticulum membrane	GO_CellularComponent-EBI-UniProt-GOA-ACAP-ARAP_08.05.2020_00h00	6.75623e-24	1.48637e-22	16	[HLA-A, HLA-B, HLA-C, HLA-DPA1, HLA-DPB1, HLA-DQA1, HLA-DQA2, HLA-DQB1, HLA-DQB2, HLA-DRA, HLA-DRB1, HLA-DRB5, HLA-E, HLA-F, HLA-G, HLA-H]
GO:0005798	Golgi-associated vesicle	GO_CellularComponent-EBI-UniProt-GOA-ACAP-ARAP_08.05.2020_00h00	2.04295e-10	4.08591e-10	16	[HLA-A, HLA-B, HLA-C, HLA-DPA1, HLA-DPB1, HLA-DQA1, HLA-DQA2, HLA-DQB1, HLA-DQB2, HLA-DRA, HLA-DRB1, HLA-DRB5, HLA-E, HLA-F, HLA-G, HLA-H]
GO:0030176	integral component of endoplasmic reticulum membrane	GO_CellularComponent-EBI-UniProt-GOA-ACAP-ARAP_08.05.2020_00h00	1.93842e-12	7.10753e-12	17	[DCSTAMP, HLA-A, HLA-B, HLA-C, HLA-DPA1, HLA-DPB1, HLA-DQA1, HLA-DQA2, HLA-DQB1, HLA-DQB2, HLA-DRA, HLA-DRB1, HLA-DRB5, HLA-E, HLA-F, HLA-G, HLA-H]
GO:0030658	transport vesicle membrane	GO_CellularComponent-EBI-UniProt-GOA-ACAP-ARAP_08.05.2020_00h00	3.37422e-10	6.18606e-10	17	[DBH, HLA-A, HLA-B, HLA-C, HLA-DPA1, HLA-DPB1, HLA-DQA1, HLA-DQA2, HLA-DQB1, HLA-DQB2, HLA-DRA, HLA-DRB1, HLA-DRB5, HLA-E, HLA-F, HLA-G, HLA-H]
GO:0030660	Golgi-associated vesicle membrane	GO_CellularComponent-EBI-UniProt-GOA-ACAP-ARAP_08.05.2020_00h00	1.35784e-13	5.97451e-13	16	[HLA-A, HLA-B, HLA-C, HLA-DPA1, HLA-DPB1, HLA-DQA1, HLA-DQA2, HLA-DQB1, HLA-DQB2, HLA-DRA, HLA-DRB1, HLA-DRB5, HLA-E, HLA-F, HLA-G, HLA-H]
GO:0030666	endocytic vesicle membrane	GO_CellularComponent-EBI-UniProt-GOA-ACAP-ARAP_08.05.2020_00h00	5.05568e-12	1.23583e-11	17	[HLA-A, HLA-B, HLA-C, HLA-DPA1, HLA-DPB1, HLA-DQA1, HLA-DQA2, HLA-DQB1, HLA-DQB2, HLA-DRA, HLA-DRB1, HLA-DRB5, HLA-E, HLA-F, HLA-G, HLA-H, WNT1]
GO:0030134	COPII-coated ER to Golgi transport vesicle	GO_CellularComponent-EBI-UniProt-GOA-ACAP-ARAP_08.05.2020_00h00	8.09106e-15	4.45008e-14	16	[HLA-A, HLA-B, HLA-C, HLA-DPA1, HLA-DPB1, HLA-DQA1, HLA-DQA2, HLA-DQB1, HLA-DQB2, HLA-DRA, HLA-DRB1, HLA-DRB5, HLA-E, HLA-F, HLA-G, HLA-H]
GO:0071556	integral component of lumenal side of endoplasmic reticulum membrane	GO_CellularComponent-EBI-UniProt-GOA-ACAP-ARAP_08.05.2020_00h00	6.75623e-24	1.48637e-22	16	[HLA-A, HLA-B, HLA-C, HLA-DPA1, HLA-DPB1, HLA-DQA1, HLA-DQA2, HLA-DQB1, HLA-DQB2, HLA-DRA, HLA-DRB1, HLA-DRB5, HLA-E, HLA-F, HLA-G, HLA-H]
GO:0012507	ER to Golgi transport vesicle membrane	GO_CellularComponent-EBI-UniProt-GOA-ACAP-ARAP_08.05.2020_00h00	9.15406e-18	6.71298e-17	16	[HLA-A, HLA-B, HLA-C, HLA-DPA1, HLA-DPB1, HLA-DQA1, HLA-DQA2, HLA-DQB1, HLA-DQB2, HLA-DRA, HLA-DRB1, HLA-DRB5, HLA-E, HLA-F, HLA-G, HLA-H]
GO:0004888	transmembrane signaling receptor activity	GO_MolecularFunction-EBI-UniProt-GOA-ACAP-ARAP_08.05.2020_00h00	1.93805e-14	5.81416e-14	51	[ADGRE1, ADGRE4P, CCR4, CCR8, CD3G, CHRNA6, CNR2, CXCR5, FFAR3, FFAR4, FLT3, GPR141, GPR15, GPR171, GPR174, GPR18, GPR25, GPR82, HLA-DOA, HLA-DOB, HLA-DPA1, HLA-DQA1, HLA-DQA2, HLA-DQB1, HLA-DQB2, HLA-DRA, HLA-DRB1, IFNG, IL12B, IL17REL, IL18RAP, IL22RA2, IL5RA, IL9R, KIR2DL4, KLRB1, KLRC1, KLRC2, KLRC3, KLRD1, LILRA1, P2RY10, P2RY12, PKD2L1, SIGLEC8, SLAMF1, SUCNR1, TARP, TSHR, VIPR2, XCR1]
GO:0004896	cytokine receptor activity	GO_MolecularFunction-EBI-UniProt-GOA-ACAP-ARAP_08.05.2020_00h00	1.37213e-08	2.46983e-08	11	[CCR4, CCR8, CXCR5, FLT3, IL12B, IL17REL, IL18RAP, IL22RA2, IL5RA, IL9R, XCR1]
GO:0023023	MHC protein complex binding	GO_MolecularFunction-EBI-UniProt-GOA-ACAP-ARAP_08.05.2020_00h00	9.88939e-14	2.22511e-13	10	[HLA-DMA, HLA-DMB, HLA-DOA, HLA-DOB, HLA-DRA, HLA-DRB1, KLRC1, KLRC2, KLRD1, MS4A1]
GO:0048018	receptor ligand activity	GO_MolecularFunction-EBI-UniProt-GOA-ACAP-ARAP_08.05.2020_00h00	0.000290357	0.000290357	16	[CCL23, CCL25, CD40LG, CD70, CXCL11, FASLG, GHRL, IFNG, IL12B, IL27, INSL3, LTA, PNOC, RETN, TNFSF8, WNT1]
GO:0140375	immune receptor activity	GO_MolecularFunction-EBI-UniProt-GOA-ACAP-ARAP_08.05.2020_00h00	4.21563e-18	1.89703e-17	21	[CCR4, CCR8, CXCR5, FLT3, HLA-DOA, HLA-DOB, HLA-DPA1, HLA-DQA1, HLA-DQA2, HLA-DQB1, HLA-DQB2, HLA-DRA, HLA-DRB1, IL12B, IL17REL, IL18RAP, IL22RA2, IL5RA, IL9R, KIR2DL4, XCR1]
GO:0005126	cytokine receptor binding	GO_MolecularFunction-EBI-UniProt-GOA-ACAP-ARAP_08.05.2020_00h00	7.89967e-05	8.88713e-05	12	[CCL23, CCL25, CD40LG, CD70, CXCL11, FASLG, IFNG, IL12B, IL27, LTA, STAP1, TNFSF8]
GO:0005125	cytokine activity	GO_MolecularFunction-EBI-UniProt-GOA-ACAP-ARAP_08.05.2020_00h00	2.78795e-05	3.58451e-05	12	[CCL23, CCL25, CD40LG, CD70, CXCL11, FASLG, IFNG, IL12B, IL27, LTA, TNFSF8, WNT1]
GO:0042277	peptide binding	GO_MolecularFunction-EBI-UniProt-GOA-ACAP-ARAP_08.05.2020_00h00	9.21638e-07	1.38246e-06	16	[CD1B, HLA-A, HLA-B, HLA-C, HLA-DPA1, HLA-DPB1, HLA-DQA1, HLA-DQB1, HLA-DQB2, HLA-DRA, HLA-DRB1, HLA-DRB5, HLA-E, HLA-F, HLA-G, VIPR2]
GO:0042605	peptide antigen binding	GO_MolecularFunction-EBI-UniProt-GOA-ACAP-ARAP_08.05.2020_00h00	1.74314e-19	1.56882e-18	14	[HLA-A, HLA-B, HLA-C, HLA-DPA1, HLA-DPB1, HLA-DQA1, HLA-DQB1, HLA-DQB2, HLA-DRA, HLA-DRB1, HLA-DRB5, HLA-E, HLA-F, HLA-G]
