# Supplementary material for: Identification of Immune-Related Gene Signatures in Lung Adenocarcinoma and Lung Squamous Cell Carcinoma
Source: Front Immunol. 2021 Nov 23;12:752643. doi: 10.3389/fimmu.2021.752643 (PMC8649721; doi:10.3389/fimmu.2021.752643)
Supplement: Supplementary file 1 [file DataSheet_1.zip › Supplementary table 19.xlsx]

## Sheet: Sheet2
Supplementary table 19: Statistically significant KEGG pathways based on DEGs between high and low immunity subtypes in LUAD.
KEGG ID	Pathway name	p value	Adjusted p value	Gene ID of DEG
hsa05332	Graft-versus-host disease	1.70271e-36	1.36217e-34	3458/3821/356/3119/3123/3109/3108/3127/3115/3111/3112/3105/3107/3106/3133/3118/3135/3117/3134/3113/3122
hsa04940	Type I diabetes mellitus	6.60058e-36	2.64023e-34	3458/356/4049/3119/3123/3109/3108/3127/3115/3111/3112/3105/3107/3106/3133/3118/3135/3117/3134/3113/3122
hsa05330	Allograft rejection	4.76365e-35	1.27031e-33	3458/356/3119/3123/3109/3108/3127/3115/3111/3112/3105/3107/3106/3133/3118/3135/3117/3134/3113/3122
hsa04612	Antigen processing and presentation	3.53082e-33	7.06164e-32	3458/3823/3805/3821/3822/3119/3123/3109/3108/3127/3115/3111/3112/3105/3107/3106/3133/3118/3135/3117/3134/3113/3122
hsa05320	Autoimmune thyroid disease	2.69164e-31	4.30662e-30	356/3119/3123/3109/3108/3127/3115/3111/3112/3105/3107/3106/3133/3118/3135/3117/3134/3113/3122/1493
hsa05416	Viral myocarditis	5.37011e-26	7.16014e-25	3119/3123/3109/3108/3127/3115/3111/3112/3105/3107/3106/3133/3118/3135/3117/3134/3113/3122
hsa04672	Intestinal immune network for IgA production	8.2994e-24	9.48503e-23	57379/6370/10803/23495/3119/3123/3109/3108/3127/3115/3111/3112/3118/3117/3113/3122
hsa04514	Cell adhesion molecules (CAMs)	2.40403e-21	2.40403e-20	3119/3123/3109/3108/3127/3115/3111/3112/3105/3107/3106/3133/3118/3135/3117/3134/3113/3122/1493/5133
hsa05310	Asthma	4.72961e-19	4.2041e-18	3119/3123/3109/3108/3127/3115/3111/3112/3118/3117/3113/3122
hsa04640	Hematopoietic cell lineage	2.21218e-18	1.76974e-17	2208/1379/910/3581/3119/3123/3109/3108/3127/3115/3111/3112/3118/3117/3113/3122
hsa04145	Phagosome	3.92953e-18	2.85784e-17	3119/3123/3109/3108/3127/3115/3111/3112/3105/3107/3106/3133/3118/3135/3117/3134/3113/3122
hsa05169	Epstein-Barr virus infection	2.919e-17	1.946e-16	2208/3119/3123/3109/3108/3127/3115/3111/3112/3105/3107/3106/3133/3118/3135/3117/3134/3113/3122
hsa05140	Leishmaniasis	6.67883e-17	4.11005e-16	3458/1379/3119/3123/3109/3108/3127/3115/3111/3112/3118/3117/3113/3122
hsa05166	Human T-cell leukemia virus 1 infection	1.47974e-16	8.45564e-16	4049/3119/3123/3109/3108/3127/3115/3111/3112/3105/3107/3106/3133/3118/3135/3117/3134/3113/3122
hsa05321	Inflammatory bowel disease (IBD)	2.56121e-16	1.36598e-15	3458/3119/3123/3109/3108/3127/3115/3111/3112/3118/3117/3113/3122
hsa05323	Rheumatoid arthritis	1.0899e-15	5.44949e-15	3458/3119/3123/3109/3108/3127/3115/3111/3112/3118/3117/3113/3122/1493
hsa04658	Th1 and Th2 cell differentiation	3.04144e-14	1.43127e-13	3458/3119/3123/3109/3108/3127/3115/3111/3112/3118/3117/3113/3122
hsa04659	Th17 cell differentiation	2.28832e-13	1.01703e-12	3458/3119/3123/3109/3108/3127/3115/3111/3112/3118/3117/3113/3122
hsa05145	Toxoplasmosis	4.18554e-13	1.76233e-12	3458/3119/3123/3109/3108/3127/3115/3111/3112/3118/3117/3113/3122
hsa05150	Staphylococcus aureus infection	1.50349e-12	6.01397e-12	3119/3123/3109/3108/3127/3115/3111/3112/3118/3117/3113/3122
hsa04650	Natural killer cell mediated cytotoxicity	3.25125e-12	1.23857e-11	9437/3458/3823/3805/259197/3821/356/3822/3105/3107/3106/3133/3135
hsa05168	Herpes simplex virus 1 infection	3.78981e-12	1.37811e-11	3458/356/4049/3119/3123/3109/3108/3127/3115/3111/3112/3105/3107/3106/3133/3118/3135/3117/3134/3113/3122
hsa05322	Systemic lupus erythematosus	5.28117e-12	1.83693e-11	3458/3119/3123/3109/3108/3127/3115/3111/3112/3118/3117/3113/3122
hsa05164	Influenza A	5.59301e-12	1.86434e-11	3458/356/3119/3123/3109/3108/3127/3115/3111/3112/3118/3117/3113/3122
hsa05152	Tuberculosis	1.22239e-11	3.91166e-11	3458/1379/3119/3123/3109/3108/3127/3115/3111/3112/3118/3117/3113/3122
hsa04060	Cytokine-cytokine receptor interaction	4.43834e-06	1.36564e-05	3458/246778/6370/10803/6846/356/970/23495/3581/4049/3623
hsa04218	Cellular senescence	0.000110727	0.000328081	3805/3105/3107/3106/3133/3135/3134
hsa05170	Human immunodeficiency virus 1 infection	0.000620756	0.00177359	356/3105/3107/3106/3133/3135/3134
hsa05163	Human cytomegalovirus infection	0.000883263	0.00243659	356/3105/3107/3106/3133/3135/3134
hsa05167	Kaposi sarcoma-associated herpesvirus infection	0.0019047	0.0050792	3105/3107/3106/3133/3135/3134
hsa05203	Viral carcinogenesis	0.00279708	0.00721828	3105/3107/3106/3133/3135/3134
hsa04061	Viral protein interaction with cytokine and cytokine receptor	0.00504245	0.0126061	6370/10803/6846/4049
hsa04144	Endocytosis	0.00723912	0.0175494	3105/3107/3106/3133/3135/3134
hsa05165	Human papillomavirus infection	0.00756725	0.0178053	356/3105/3107/3106/3133/3135/3134
