# Supplementary material for: Identification of Immune-Related Gene Signatures in Lung Adenocarcinoma and Lung Squamous Cell Carcinoma
Source: Front Immunol. 2021 Nov 23;12:752643. doi: 10.3389/fimmu.2021.752643 (PMC8649721; doi:10.3389/fimmu.2021.752643)
Supplement: Supplementary file 1 [file DataSheet_1.zip › Supplementary table 20.xlsx]

## Sheet: Sheet1
Supplementary table 20: Statistically significant KEGG pathways based on DEGs between high and low immunity subtypes in LUSC.
KEGG ID	Pathway name	p value	Adjusted P value	Gene ID of DEGs
hsa05330	Allograft rejection	3.09932e-32	4.80395e-30	356/959/3105/3106/3107/3108/3109/3111/3112/3113/3115/3117/3118/3119/3122/3123/3127/3133/3134/3135/3458/3593
hsa05332	Graft-versus-host disease	3.30076e-31	2.55809e-29	356/3105/3106/3107/3108/3109/3111/3112/3113/3115/3117/3118/3119/3122/3123/3127/3133/3134/3135/3458/3821/3824
hsa04940	Type I diabetes mellitus	1.38896e-30	7.17629e-29	356/3105/3106/3107/3108/3109/3111/3112/3113/3115/3117/3118/3119/3122/3123/3127/3133/3134/3135/3458/3593/4049
hsa05320	Autoimmune thyroid disease	5.48018e-28	2.12357e-26	356/959/1493/3105/3106/3107/3108/3109/3111/3112/3113/3115/3117/3118/3119/3122/3123/3127/3133/3134/3135/7253
hsa04612	Antigen processing and presentation	9.19397e-27	2.85013e-25	3105/3106/3107/3108/3109/3111/3112/3113/3115/3117/3118/3119/3122/3123/3127/3133/3134/3135/3458/3805/3821/3822/3823/3824
hsa04672	Intestinal immune network for IgA production	7.65675e-22	1.97799e-20	608/959/3108/3109/3111/3112/3113/3115/3117/3118/3119/3122/3123/3127/6370/23495/29851/57379
hsa05416	Viral myocarditis	1.42449e-21	3.15423e-20	959/3105/3106/3107/3108/3109/3111/3112/3113/3115/3117/3118/3119/3122/3123/3127/3133/3134/3135
hsa04640	Hematopoietic cell lineage	1.00392e-19	1.94509e-18	910/917/930/931/1379/2208/2322/3108/3109/3111/3112/3113/3115/3117/3118/3119/3122/3123/3127/3568/3581
hsa04514	Cell adhesion molecules (CAMs)	1.50508e-19	2.59209e-18	959/1493/3105/3106/3107/3108/3109/3111/3112/3113/3115/3117/3118/3119/3122/3123/3127/3133/3134/3135/5133/10666/29126/29851
hsa05310	Asthma	6.09486e-17	9.44704e-16	959/3108/3109/3111/3112/3113/3115/3117/3118/3119/3122/3123/3127
hsa05321	Inflammatory bowel disease (IBD)	2.45932e-16	3.4654e-15	3108/3109/3111/3112/3113/3115/3117/3118/3119/3122/3123/3127/3458/3593/8807/30009
hsa04658	Th1 and Th2 cell differentiation	8.80083e-14	1.13437e-12	917/3108/3109/3111/3112/3113/3115/3117/3118/3119/3122/3123/3127/3458/3593/30009
hsa05140	Leishmaniasis	9.51404e-14	1.13437e-12	1379/3108/3109/3111/3112/3113/3115/3117/3118/3119/3122/3123/3127/3458/3593
hsa04145	Phagosome	1.80841e-13	2.00217e-12	2204/3105/3106/3107/3108/3109/3111/3112/3113/3115/3117/3118/3119/3122/3123/3127/3133/3134/3135
hsa05169	Epstein-Barr virus infection	3.12202e-13	3.22609e-12	917/930/2208/3105/3106/3107/3108/3109/3111/3112/3113/3115/3117/3118/3119/3122/3123/3127/3133/3134/3135
hsa04659	Th17 cell differentiation	1.44209e-11	1.38313e-10	917/3108/3109/3111/3112/3113/3115/3117/3118/3119/3122/3123/3127/3458/30009
hsa05166	Human T-cell leukemia virus 1 infection	1.51698e-11	1.38313e-10	917/3105/3106/3107/3108/3109/3111/3112/3113/3115/3117/3118/3119/3122/3123/3127/3133/3134/3135/4049
hsa05323	Rheumatoid arthritis	2.68348e-11	2.31077e-10	1493/3108/3109/3111/3112/3113/3115/3117/3118/3119/3122/3123/3127/3458
hsa05145	Toxoplasmosis	2.8346e-11	2.31244e-10	959/3108/3109/3111/3112/3113/3115/3117/3118/3119/3122/3123/3127/3458/3593
hsa05150	Staphylococcus aureus infection	4.1824e-11	3.24136e-10	2204/3108/3109/3111/3112/3113/3115/3117/3118/3119/3122/3123/3127/3857
hsa04060	Cytokine-cytokine receptor interaction	4.62991e-10	3.41732e-09	356/608/643/944/959/970/1233/1237/2829/3458/3568/3581/3593/3604/4049/6368/6370/6373/8807/23495/246778
hsa04650	Natural killer cell mediated cytotoxicity	2.85758e-09	2.01329e-08	356/3105/3106/3107/3133/3135/3458/3805/3821/3822/3823/3824/4068/259197
hsa05322	Systemic lupus erythematosus	4.6836e-09	3.15634e-08	959/3108/3109/3111/3112/3113/3115/3117/3118/3119/3122/3123/3127/3458
hsa05164	Influenza A	1.07448e-08	6.93933e-08	356/3108/3109/3111/3112/3113/3115/3117/3118/3119/3122/3123/3127/3458/3593
hsa05152	Tuberculosis	2.34051e-08	1.45112e-07	1379/3108/3109/3111/3112/3113/3115/3117/3118/3119/3122/3123/3127/3458/3593
hsa05168	Herpes simplex virus 1 infection	8.24018e-07	4.91241e-06	356/3105/3106/3107/3108/3109/3111/3112/3113/3115/3117/3118/3119/3122/3123/3127/3133/3134/3135/3458/3593/4049
hsa04061	Viral protein interaction with cytokine and cytokine receptor	9.43203e-06	5.41468e-05	643/1233/1237/2829/4049/6368/6370/6373/8807
hsa05340	Primary immunodeficiency	0.000166759	0.000923131	930/959/23495/29851/57379
hsa04660	T cell receptor signaling pathway	0.000589116	0.00314872	917/959/1493/3458/5063/5133/29851
hsa05143	African trypanosomiasis	0.00165304	0.00854071	356/3458/3593/169355
hsa05170	Human immunodeficiency virus 1 infection	0.00272558	0.0136279	356/917/3105/3106/3107/3133/3134/3135/5063
hsa05167	Kaposi sarcoma-associated herpesvirus infection	0.00475794	0.0230463	1233/1237/3105/3106/3107/3133/3134/3135
hsa05144	Malaria	0.00501892	0.0235737	959/1379/3458/3820
hsa04218	Cellular senescence	0.00684765	0.0312172	3105/3106/3107/3133/3134/3135/3805
hsa05203	Viral carcinogenesis	0.00746835	0.0330741	1233/1237/3105/3106/3107/3133/3134/3135
