# Supplementary material for: Identification of Immune-Related Gene Signatures in Lung Adenocarcinoma and Lung Squamous Cell Carcinoma
Source: Front Immunol. 2021 Nov 23;12:752643. doi: 10.3389/fimmu.2021.752643 (PMC8649721; doi:10.3389/fimmu.2021.752643)
Supplement: Supplementary file 1 [file DataSheet_1.zip › Supplementary table 21.xlsx]

## Sheet: Sheet2
Supplementary table 21: PPI network based on 112 immune-realted DEGs in LUAD.
Node 1 (DEG)	Node 2 (DEG)	Coexpression	Combined_score
HLA-DMB	HLA-DMA	0.771	0.999
KLRC1	HLA-E	0	0.999
HLA-DRA	HLA-DRB1	0.876	0.999
HLA-DQB1	HLA-DQA1	0.546	0.998
HLA-DRA	HLA-DRB5	0.709	0.998
HLA-DMA	HLA-DRB1	0.426	0.997
HLA-DMB	HLA-DRA	0.819	0.996
CCL25	CCR9	0.062	0.996
HLA-DPB1	HLA-DPA1	0.435	0.995
HLA-DOB	HLA-DMA	0.171	0.995
HLA-DRA	HLA-DMA	0.479	0.994
HLA-G	KIR2DL4	0	0.992
HLA-DMA	HLA-DOA	0.195	0.99
HLA-DOB	HLA-DOA	0.127	0.99
HLA-DQB1	HLA-DQA2	0.479	0.989
HLA-DQB2	HLA-DQA1	0.552	0.989
HLA-DQB2	HLA-DQA2	0.515	0.989
KLRC2	HLA-E	0	0.988
HLA-G	HLA-F	0.076	0.987
HLA-B	HLA-A	0.37	0.986
HLA-A	HLA-C	0.394	0.984
HLA-G	HLA-A	0.077	0.982
HLA-G	HLA-C	0.099	0.981
HLA-DMB	HLA-DPA1	0.701	0.981
HLA-DRB5	HLA-DRB1	0.289	0.98
HLA-A	HLA-DQA1	0	0.979
HLA-DMB	HLA-DRB1	0.645	0.979
HLA-DQB1	HLA-DMA	0.337	0.978
HLA-DPB1	HLA-DMA	0.244	0.977
HLA-B	HLA-C	0.523	0.976
HLA-DPA1	HLA-DRB1	0.561	0.975
HLA-E	HLA-F	0.141	0.969
HLA-B	HLA-DQA2	0.069	0.969
HLA-DQB2	HLA-DMA	0.309	0.969
HLA-C	HLA-DQA1	0	0.969
HLA-G	HLA-B	0.076	0.969
HLA-G	HLA-E	0.073	0.969
HLA-C	HLA-F	0.137	0.969
KLRC1	HLA-A	0	0.968
HLA-DRB5	HLA-DMA	0.211	0.967
HLA-E	HLA-C	0.335	0.967
HLA-B	HLA-E	0.348	0.966
HLA-C	HLA-DQA2	0	0.966
HLA-DRA	HLA-DQB1	0.388	0.966
HLA-DMB	HLA-DOA	0.221	0.966
HLA-A	HLA-DQA2	0	0.965
CNR2	GPR18	0.107	0.965
HLA-A	HLA-DMA	0.11	0.964
HLA-DRB1	HLA-DQA1	0.237	0.964
HLA-DPA1	HLA-DQB1	0.353	0.964
HLA-DQA2	HLA-DRB1	0.261	0.963
HLA-B	HLA-DMA	0.153	0.963
HLA-DMB	HLA-DQA1	0.36	0.96
HLA-DPB1	HLA-DRA	0.394	0.959
HLA-DMB	HLA-DQA2	0.352	0.959
HLA-DMB	HLA-DOB	0.21	0.959
HLA-E	HLA-DMA	0.139	0.958
HLA-C	HLA-DMA	0.126	0.958
HLA-DRA	HLA-DQA2	0.564	0.956
HLA-DRB5	HLA-DQA1	0.193	0.956
HLA-A	HLA-DOA	0	0.956
HLA-DRB5	HLA-DQA2	0.177	0.956
HLA-B	HLA-DOA	0	0.956
HLA-DMB	HLA-DRB5	0.492	0.956
HLA-DPA1	HLA-DRA	0.56	0.955
HLA-DRA	HLA-DQA1	0.557	0.955
HLA-A	KLRC2	0	0.955
HLA-DRA	HLA-E	0.175	0.953
HLA-DPA1	HLA-DRB5	0.205	0.952
HLA-C	HLA-DOA	0	0.952
HLA-DPA1	HLA-DMA	0.443	0.952
HLA-DPA1	HLA-DQB2	0.148	0.951
HLA-DPA1	HLA-E	0.154	0.95
HLA-DPB1	HLA-DQA1	0.174	0.95
HLA-DQB2	HLA-DRA	0.162	0.95
HLA-DPB1	HLA-DMB	0.38	0.948
HLA-DQB1	HLA-DRB1	0.478	0.947
HLA-DPB1	HLA-DOA	0.219	0.946
HLA-DQB1	HLA-DOA	0.215	0.946
HLA-DPB1	HLA-DQA2	0.133	0.945
HLA-DMB	HLA-DQB1	0.346	0.945
HLA-DRB1	HLA-DOA	0.174	0.944
HLA-C	KIR2DL4	0	0.944
HLA-E	HLA-DOA	0.065	0.943
HLA-B	HLA-DRB1	0.163	0.942
HLA-E	HLA-DQA2	0.066	0.942
HLA-G	HLA-DQA2	0	0.942
HLA-A	HLA-F	0.112	0.941
HLA-E	KIR2DL4	0.062	0.94
HLA-E	HLA-DQA1	0	0.94
HLA-B	HLA-DPA1	0.213	0.939
HLA-C	HLA-DRB1	0.13	0.939
HLA-G	HLA-DQA1	0	0.939
PAX5	BLK	0.158	0.939
HLA-DPA1	HLA-DQA2	0.382	0.938
HLA-DPA1	HLA-A	0.126	0.938
HLA-A	HLA-DRB1	0.107	0.938
HLA-DQB2	HLA-DOA	0.13	0.938
HLA-B	HLA-DRA	0.213	0.936
HLA-A	HLA-E	0.264	0.936
HLA-DPA1	HLA-DQA1	0.363	0.936
HLA-B	HLA-DQB1	0.096	0.935
HLA-C	HLA-DQB1	0.087	0.934
HLA-DOB	HLA-DRA	0.194	0.934
HLA-DPB1	HLA-DRB1	0.347	0.934
HLA-DPA1	HLA-F	0.152	0.934
HLA-A	HLA-DQB1	0.084	0.934
HLA-A	KIR2DL4	0	0.933
HLA-DPA1	HLA-C	0.133	0.933
HLA-A	HLA-DRB5	0.051	0.933
HLA-DRB5	HLA-DOA	0.079	0.933
HLA-DPB1	HLA-C	0.088	0.933
HLA-DPB1	HLA-A	0.08	0.933
HLA-DPB1	HLA-B	0.111	0.933
HLA-B	KIR2DL4	0.063	0.933
HLA-DQB2	HLA-DRB1	0.331	0.932
HLA-DRB1	PDCD1	0.098	0.931
HLA-DQB2	HLA-DRB5	0.326	0.931
HLA-DRB5	HLA-DQB1	0.311	0.93
HLA-DPA1	HLA-DOB	0.18	0.93
HLA-A	HLA-DRA	0.127	0.93
HLA-DQA2	HLA-DMA	0.197	0.929
HLA-B	HLA-DQA1	0	0.929
HLA-DPB1	HLA-E	0.11	0.929
HLA-DMA	HLA-DQA1	0.18	0.929
HLA-DRA	HLA-F	0.152	0.929
HLA-DRA	HLA-C	0.137	0.929
HLA-DOB	HLA-DQA2	0.097	0.928
HLA-DQB1	HLA-F	0.144	0.927
HLA-DMB	HLA-DQB2	0.163	0.927
HLA-DRB1	HLA-F	0.148	0.927
HLA-DQB1	PDCD1	0.088	0.926
HLA-E	HLA-DRB1	0.147	0.926
HLA-DPB1	HLA-DQB1	0.273	0.926
HLA-DRB5	PDCD1	0.077	0.926
HLA-DPB1	HLA-F	0.124	0.926
KLRC1	KLRC2	0.265	0.925
HLA-B	HLA-DRB5	0.051	0.925
HLA-B	HLA-DOB	0.143	0.925
HLA-DOB	HLA-DQA1	0.097	0.924
HLA-DQA2	HLA-F	0.076	0.923
HLA-C	HLA-DRB5	0.051	0.923
HLA-DQA1	PDCD1	0.085	0.922
HLA-DRA	PDCD1	0.122	0.922
HLA-DPB1	PDCD1	0.088	0.922
HLA-B	HLA-DMB	0.142	0.922
HLA-E	HLA-DQB1	0.107	0.922
HLA-DOB	HLA-C	0.109	0.922
HLA-DQB2	PDCD1	0.061	0.921
HLA-DMB	HLA-C	0.098	0.92
HLA-G	LILRA4	0	0.92
NCR3	NCR1	0	0.92
HLA-DOB	HLA-A	0.098	0.92
HLA-DQA1	HLA-F	0.088	0.92
HLA-DMB	HLA-A	0.091	0.919
HLA-G	HLA-DQB1	0.061	0.919
HLA-DMB	HLA-E	0.124	0.919
HLA-G	HLA-DRB1	0.051	0.919
HLA-DOB	HLA-E	0.123	0.919
HLA-G	HLA-DPA1	0	0.918
HLA-DPA1	HLA-DOA	0.181	0.918
HLA-DRB5	HLA-F	0.072	0.918
HLA-DQB2	HLA-C	0.061	0.918
HLA-G	HLA-DPB1	0	0.918
CNR2	P2RY12	0.062	0.918
HLA-DRA	HLA-DOA	0.19	0.918
HLA-B	HLA-DQB2	0.061	0.917
HLA-DQB2	HLA-F	0.084	0.917
HLA-G	HLA-DRA	0	0.917
HLA-B	HLA-F	0.185	0.916
HLA-DQA1	HLA-DOA	0.173	0.916
LILRA4	HLA-F	0.078	0.914
HLA-DQB2	HLA-A	0.061	0.914
KLRC1	HLA-G	0	0.914
HLA-DOB	HLA-DRB1	0.157	0.914
COL19A1	COL25A1	0.061	0.913
HLA-G	HLA-DRB5	0.051	0.913
HLA-G	HLA-DQB2	0.061	0.912
HLA-DOB	HLA-DQB1	0.126	0.912
HLA-DPB1	HLA-DOB	0.129	0.912
HLA-DQB2	HLA-DQB1	0.138	0.911
HLA-E	HLA-DRB5	0.051	0.911
HLA-DQB2	HLA-E	0.061	0.911
HLA-E	LILRA4	0.076	0.91
HLA-DQA2	PDCD1	0.085	0.91
HLA-DQA2	HLA-DOA	0.097	0.909
HLA-DQB2	HLA-DOB	0.09	0.909
CCL25	GPR18	0.063	0.909
HLA-B	LILRA4	0.076	0.908
HLA-DPB1	HLA-DRB5	0.098	0.908
CHRNA9	CHRNA6	0	0.907
HLA-DPA1	PDCD1	0.112	0.907
HLA-DPB1	HLA-DQB2	0.088	0.907
HLA-C	LILRA4	0.065	0.907
CCR9	GPR18	0.065	0.907
HLA-DOB	HLA-DRB5	0.08	0.906
HLA-A	LILRA4	0	0.906
GPR18	P2RY12	0.064	0.905
PDCD1	CTLA4	0.153	0.904
HLA-DQA2	HLA-DQA1	0.07	0.903
CNR2	CCR9	0.077	0.903
ITGAD	CTLA4	0	0.902
XCL2	UTS2	0	0.902
CCR9	P2RY12	0	0.902
CCL25	CNR2	0	0.9
CCL25	P2RY12	0	0.9
KIR2DL4	HLA-F	0.07	0.894
KLRC1	HLA-C	0	0.887
HLA-G	KLRC2	0	0.877
KLRC1	NCR1	0.061	0.868
CTLA4	IFNG	0.166	0.856
KLRC2	HLA-C	0	0.85
KLRC1	HLA-B	0	0.85
KLRC1	NCR3	0.069	0.84
PAX5	AICDA	0.115	0.831
HLA-DMA	HLA-F	0.11	0.827
FASLG	CTLA4	0.088	0.806
KLRC2	NCR1	0.061	0.805
FASLG	IFNG	0.261	0.802
KLRC1	HLA-F	0	0.798
LTA	IFNG	0.152	0.796
KLRC2	NCR3	0	0.793
HLA-B	KLRC2	0	0.788
DNAH8	NME8	0.077	0.776
HLA-G	HLA-DMA	0.063	0.771
KLRC1	KIR2DL4	0.076	0.752
KLRC2	HLA-F	0	0.748
CLEC12B	CLEC4D	0.316	0.732
HFE	HLA-E	0	0.727
KLRC3	HLA-E	0	0.713
HLA-G	HLA-DOA	0	0.712
HFE	HLA-B	0	0.711
HLA-E	NCR3	0.076	0.71
HFE	HLA-C	0	0.709
