# Supplementary material for: Identification of Immune-Related Gene Signatures in Lung Adenocarcinoma and Lung Squamous Cell Carcinoma
Source: Front Immunol. 2021 Nov 23;12:752643. doi: 10.3389/fimmu.2021.752643 (PMC8649721; doi:10.3389/fimmu.2021.752643)
Supplement: Supplementary file 1 [file DataSheet_1.zip › Supplementary table 22.xlsx]

## Sheet: Sheet1
Supplementary table 22: PPI network based on 231 immune-related DEGs in LUSC.
Node 1 (DEG)	Node 2 (DEG)	Coexpression	Combined_score
HLA-DMB	HLA-DMA	0.771	0.999
HLA-DRA	HLA-DRB1	0.876	0.999
KLRC1	HLA-E	0	0.999
CD274	PDCD1	0.061	0.999
KLRD1	HLA-E	0	0.998
HLA-DRA	HLA-DRB5	0.709	0.998
HLA-DQB1	HLA-DQA1	0.546	0.998
HLA-DMA	HLA-DRB1	0.426	0.997
HLA-DMB	HLA-DRA	0.819	0.996
HLA-DPB1	HLA-DPA1	0.435	0.995
HLA-DOB	HLA-DMA	0.171	0.995
HLA-DRA	HLA-DMA	0.479	0.994
HLA-G	KIR2DL4	0	0.992
HLA-DOB	HLA-DOA	0.127	0.99
HLA-DMA	HLA-DOA	0.195	0.99
HLA-DQB1	HLA-DQA2	0.479	0.989
HLA-DQB2	HLA-DQA2	0.515	0.989
HLA-DQB2	HLA-DQA1	0.552	0.989
KLRC1	KLRD1	0.096	0.989
KLRC2	HLA-E	0	0.988
HLA-G	HLA-F	0.076	0.987
SH2D1A	SLAMF1	0.104	0.986
HLA-B	HLA-A	0.37	0.986
HLA-A	HLA-C	0.394	0.984
HLA-G	HLA-A	0.077	0.982
FFAR4	FFAR3	0	0.982
HLA-DMB	HLA-DPA1	0.701	0.981
HLA-G	HLA-C	0.099	0.981
HLA-DRB5	HLA-DRB1	0.289	0.98
HLA-A	HLA-DQA1	0	0.979
HLA-DMB	HLA-DRB1	0.645	0.979
HLA-DQB1	HLA-DMA	0.337	0.978
HLA-DPB1	HLA-DMA	0.244	0.977
HLA-B	HLA-C	0.523	0.976
HLA-DPA1	HLA-DRB1	0.561	0.975
HLA-C	HLA-DQA1	0	0.969
HLA-B	HLA-DQA2	0.069	0.969
HLA-E	HLA-F	0.141	0.969
HLA-C	HLA-F	0.137	0.969
HLA-G	HLA-E	0.073	0.969
HLA-G	HLA-B	0.076	0.969
HLA-DQB2	HLA-DMA	0.309	0.969
HLA-A	KLRD1	0	0.969
KLRC1	HLA-A	0	0.968
CCL25	CXCL11	0	0.968
HLA-E	HLA-C	0.335	0.967
HLA-DRB5	HLA-DMA	0.211	0.967
HLA-B	HLA-E	0.348	0.966
HLA-DMB	HLA-DOA	0.221	0.966
HLA-DRA	HLA-DQB1	0.388	0.966
HLA-C	HLA-DQA2	0	0.966
CNR2	GPR18	0.107	0.965
HLA-A	HLA-DQA2	0	0.965
HLA-DPA1	HLA-DQB1	0.353	0.964
HLA-DRB1	HLA-DQA1	0.237	0.964
HLA-A	HLA-DMA	0.11	0.964
HLA-B	HLA-DMA	0.153	0.963
HLA-DQA2	HLA-DRB1	0.261	0.963
HLA-DMB	HLA-DQA1	0.36	0.96
HLA-DMB	HLA-DQA2	0.352	0.959
HLA-DPB1	HLA-DRA	0.394	0.959
HLA-DMB	HLA-DOB	0.21	0.959
HLA-C	HLA-DMA	0.126	0.958
HLA-E	HLA-DMA	0.139	0.958
HLA-DRA	HLA-DQA2	0.564	0.956
HLA-A	HLA-DOA	0	0.956
HLA-DRB5	HLA-DQA1	0.193	0.956
HLA-DMB	HLA-DRB5	0.492	0.956
HLA-DRB5	HLA-DQA2	0.177	0.956
HLA-B	HLA-DOA	0	0.956
HLA-A	KLRC2	0	0.955
HLA-DPA1	HLA-DRA	0.56	0.955
HLA-DRA	HLA-DQA1	0.557	0.955
HLA-DRA	HLA-E	0.175	0.953
HLA-C	HLA-DOA	0	0.952
HLA-DPA1	HLA-DMA	0.443	0.952
HLA-DPA1	HLA-DRB5	0.205	0.952
CCL25	CCR8	0.062	0.952
CD274	CTLA4	0.061	0.951
HLA-DPA1	HLA-DQB2	0.148	0.951
KLRD1	KLRC2	0.109	0.951
HLA-DPA1	HLA-E	0.154	0.95
HLA-DQB2	HLA-DRA	0.162	0.95
HLA-DPB1	HLA-DQA1	0.174	0.95
HLA-DPB1	HLA-DMB	0.38	0.948
LTA	CD40LG	0.098	0.948
CCR8	CXCL11	0	0.948
HLA-DQB1	HLA-DRB1	0.478	0.947
CCL25	CXCR5	0	0.947
HLA-DQB1	HLA-DOA	0.215	0.946
CXCL11	CXCR5	0.061	0.946
HLA-DPB1	HLA-DOA	0.219	0.946
HLA-DMB	HLA-DQB1	0.346	0.945
HLA-DPB1	HLA-DQA2	0.133	0.945
HLA-DRB1	HLA-DOA	0.174	0.944
HLA-C	KIR2DL4	0	0.944
HLA-E	HLA-DOA	0.065	0.943
CD3G	TRAT1	0.249	0.943
HLA-G	HLA-DQA2	0	0.942
HLA-E	HLA-DQA2	0.066	0.942
HLA-B	HLA-DRB1	0.163	0.942
HLA-A	HLA-F	0.112	0.941
HLA-E	KIR2DL4	0.062	0.94
HLA-E	HLA-DQA1	0	0.94
HLA-C	HLA-DRB1	0.13	0.939
HLA-B	HLA-DPA1	0.213	0.939
HLA-G	HLA-DQA1	0	0.939
HLA-A	HLA-DRB1	0.107	0.938
HLA-DPA1	HLA-DQA2	0.382	0.938
HLA-DQB2	HLA-DOA	0.13	0.938
HLA-DPA1	HLA-A	0.126	0.938
HLA-G	LILRA1	0	0.937
HLA-F	LILRA1	0.123	0.937
HLA-DPA1	HLA-DQA1	0.363	0.936
HLA-A	HLA-E	0.264	0.936
HLA-B	HLA-DRA	0.213	0.936
HLA-B	HLA-DQB1	0.096	0.935
HLA-C	LILRA1	0.088	0.935
HLA-A	HLA-DQB1	0.084	0.934
HLA-DOB	HLA-DRA	0.194	0.934
HLA-C	HLA-DQB1	0.087	0.934
HLA-DPB1	HLA-DRB1	0.347	0.934
CD3G	HLA-DRA	0.063	0.934
HLA-DPA1	HLA-F	0.152	0.934
HLA-DPA1	HLA-C	0.133	0.933
HLA-DPB1	HLA-C	0.088	0.933
HLA-B	KIR2DL4	0.063	0.933
HLA-DPB1	HLA-B	0.111	0.933
HLA-A	KIR2DL4	0	0.933
HLA-DPB1	HLA-A	0.08	0.933
HLA-DRB5	HLA-DOA	0.079	0.933
HLA-A	HLA-DRB5	0.051	0.933
CD40LG	ICOS	0.291	0.933
HLA-DQB2	HLA-DRB1	0.331	0.932
HLA-DRB1	PDCD1	0.098	0.931
HLA-DQB2	HLA-DRB5	0.326	0.931
CD3G	HLA-DQB2	0.088	0.93
HLA-DRB5	HLA-DQB1	0.311	0.93
HLA-A	HLA-DRA	0.127	0.93
HLA-DPA1	HLA-DOB	0.18	0.93
HLA-DMA	HLA-DQA1	0.18	0.929
HLA-DRA	HLA-F	0.152	0.929
HLA-B	HLA-DQA1	0	0.929
HLA-DRA	CD274	0.09	0.929
HLA-DRA	HLA-C	0.137	0.929
HLA-DQB2	CD274	0.064	0.929
HLA-DPB1	HLA-E	0.11	0.929
HLA-DQA2	HLA-DMA	0.197	0.929
HLA-DOB	HLA-DQA2	0.097	0.928
HLA-DRB1	HLA-F	0.148	0.927
HLA-DMB	HLA-DQB2	0.163	0.927
HLA-DQB1	HLA-F	0.144	0.927
HLA-DPB1	HLA-DQB1	0.273	0.926
HLA-DPB1	HLA-F	0.124	0.926
HLA-E	HLA-DRB1	0.147	0.926
HLA-DRB5	PDCD1	0.077	0.926
HLA-DQB1	PDCD1	0.088	0.926
HLA-E	LILRA1	0.138	0.925
KLRC1	KLRC2	0.265	0.925
CD3G	HLA-DQB1	0.088	0.925
HLA-B	HLA-DOB	0.143	0.925
CD3G	HLA-DPA1	0.063	0.925
CD3G	HLA-DRB1	0.088	0.925
HLA-B	HLA-DRB5	0.051	0.925
CD3G	HLA-DPB1	0.081	0.924
HLA-DOB	HLA-DQA1	0.097	0.924
CD274	HLA-DRB1	0.082	0.923
HLA-C	HLA-DRB5	0.051	0.923
CD3G	HLA-DQA2	0.063	0.923
HLA-DQA2	HLA-F	0.076	0.923
HLA-DOB	HLA-C	0.109	0.922
HLA-E	HLA-DQB1	0.107	0.922
HLA-DQA1	PDCD1	0.085	0.922
HLA-DPB1	PDCD1	0.088	0.922
CD274	HLA-DQB1	0.063	0.922
HLA-B	HLA-DMB	0.142	0.922
HLA-DRA	PDCD1	0.122	0.922
CD274	HLA-DQA1	0.062	0.921
CCR4	CXCL11	0	0.921
HLA-A	LILRA1	0.076	0.921
CD3G	CD274	0.061	0.921
HLA-DQB2	PDCD1	0.061	0.921
HLA-G	KLRD1	0	0.921
CD3G	PDCD1	0.104	0.921
CD3G	HLA-DQA1	0.108	0.921
GPR25	GPR15	0.094	0.921
HLA-DQA1	HLA-F	0.088	0.92
CXCL11	IFNG	0.116	0.92
HLA-DMB	HLA-C	0.098	0.92
HLA-DOB	HLA-A	0.098	0.92
HLA-G	LILRA4	0	0.92
TSHR	INSL3	0.061	0.92
FCAR	CLEC4D	0.124	0.919
HLA-G	HLA-DRB1	0.051	0.919
HLA-DOB	HLA-E	0.123	0.919
HLA-DMB	HLA-E	0.124	0.919
HLA-G	HLA-DQB1	0.061	0.919
HLA-DMB	HLA-A	0.091	0.919
HLA-DRB5	HLA-F	0.072	0.918
GPR18	CXCR5	0.168	0.918
HLA-DQB2	HLA-C	0.061	0.918
CCL25	CCR4	0.062	0.918
HLA-DRA	HLA-DOA	0.19	0.918
HLA-G	HLA-DPA1	0	0.918
CNR2	P2RY12	0.062	0.918
HLA-DPA1	HLA-DOA	0.181	0.918
HLA-G	HLA-DPB1	0	0.918
HLA-B	LILRA1	0.125	0.917
HLA-G	HLA-DRA	0	0.917
HLA-B	HLA-DQB2	0.061	0.917
HLA-DQB2	HLA-F	0.084	0.917
HLA-DPA1	CD274	0.096	0.916
XCR1	P2RY10	0.186	0.916
HLA-B	HLA-F	0.185	0.916
HLA-DQA1	HLA-DOA	0.173	0.916
HLA-DQB2	HLA-A	0.061	0.914
P2RY12	PNOC	0.077	0.914
LILRA4	HLA-F	0.078	0.914
HLA-DPB1	CD274	0.048	0.914
HLA-DOB	HLA-DRB1	0.157	0.914
KLRC1	HLA-G	0	0.914
HLA-G	HLA-DRB5	0.051	0.913
CD40LG	CTLA4	0.16	0.913
CCR8	CXCR5	0	0.912
HLA-G	HLA-DQB2	0.061	0.912
HLA-DOB	HLA-DQB1	0.126	0.912
HLA-DPB1	HLA-DOB	0.129	0.912
HLA-E	HLA-DRB5	0.051	0.911
HLA-DQB2	HLA-DQB1	0.138	0.911
CCR4	CXCR5	0.062	0.911
HLA-DQB2	HLA-E	0.061	0.911
HLA-B	KLRD1	0	0.911
CNR2	CXCR5	0.062	0.91
SUCNR1	P2RY12	0.065	0.91
CD3G	HLA-DRB5	0.088	0.91
CNR2	CCR4	0.141	0.91
HLA-E	LILRA4	0.076	0.91
CD3G	HLA-B	0	0.91
HLA-DQA2	PDCD1	0.085	0.91
CD274	HLA-DQA2	0.062	0.909
CCL25	GPR18	0.063	0.909
HLA-DQB2	HLA-DOB	0.09	0.909
SUCNR1	GPR18	0	0.909
HLA-DQA2	HLA-DOA	0.097	0.909
CNR2	PNOC	0	0.908
CD3G	HLA-G	0	0.908
HLA-B	LILRA4	0.076	0.908
CD3G	HLA-C	0	0.908
HLA-DPB1	HLA-DRB5	0.098	0.908
CD274	HLA-DRB5	0.061	0.908
CD3G	HLA-A	0	0.907
HLA-DPB1	HLA-DQB2	0.088	0.907
CCR4	CCR8	0.083	0.907
HLA-DPA1	PDCD1	0.112	0.907
HLA-C	LILRA4	0.065	0.907
TSHR	VIPR2	0.061	0.906
P2RY12	CXCL11	0	0.906
HLA-DOB	HLA-DRB5	0.08	0.906
HLA-A	LILRA4	0	0.906
P2RY12	CXCR5	0.063	0.905
GPR18	P2RY12	0.064	0.905
CD3G	CD1B	0.092	0.905
TSHR	GPR15	0.061	0.905
CD3G	HLA-F	0	0.904
CD3G	HLA-E	0	0.904
PDCD1	CTLA4	0.153	0.904
HLA-DQA2	HLA-DQA1	0.07	0.903
PNOC	CXCR5	0.071	0.903
TSHR	GPR25	0.044	0.903
FFAR4	P2RY10	0.061	0.903
FFAR3	P2RY10	0.078	0.903
GPR18	PNOC	0.066	0.902
GPR18	CCR4	0.069	0.902
SUCNR1	CXCL11	0.068	0.902
ITGAD	CTLA4	0	0.902
CNR2	SUCNR1	0	0.902
GPR18	CXCL11	0	0.902
CNR2	CXCL11	0	0.901
FFAR3	XCR1	0	0.901
SUCNR1	PNOC	0	0.901
GPR18	CCR8	0.054	0.901
IFNG	TBX21	0.229	0.901
CCL25	CNR2	0	0.9
GPR15	VIPR2	0	0.9
CCR8	PNOC	0	0.9
CNR2	CCR8	0	0.9
INSL3	GPR25	0	0.9
CCR4	PNOC	0	0.9
INSL3	VIPR2	0	0.9
CCR4	P2RY12	0	0.9
INSL3	GPR15	0	0.9
CCL25	PNOC	0	0.9
GPR25	VIPR2	0	0.9
CCL25	P2RY12	0	0.9
CCL25	SUCNR1	0	0.9
SUCNR1	CCR8	0	0.9
SUCNR1	CXCR5	0	0.9
FFAR4	XCR1	0	0.9
CXCL11	PNOC	0	0.9
SUCNR1	CCR4	0	0.9
CCR8	P2RY12	0	0.9
KIR2DL4	HLA-F	0.07	0.894
KLRC1	HLA-C	0	0.887
KLRD1	HLA-C	0	0.887
TNFRSF13B	TNFRSF17	0.14	0.883
HLA-G	KLRC2	0	0.877
CTLA4	IFNG	0.166	0.856
CD274	IFNG	0.09	0.85
KLRC2	HLA-C	0	0.85
KLRC1	HLA-B	0	0.85
TNFRSF9	CTLA4	0.057	0.843
NCR3	CD226	0.076	0.843
KLRC1	NCR3	0.069	0.84
CD19	MS4A1	0.596	0.834
CD40LG	CD70	0	0.832
PDCD1	TBX21	0.213	0.827
HLA-DMA	HLA-F	0.11	0.827
FCAR	FCAMR	0	0.822
KLRD1	NCR3	0	0.809
GPR25	RETN	0	0.809
CD40LG	FASLG	0.105	0.807
FASLG	CTLA4	0.088	0.806
CD19	CTLA4	0.097	0.805
FASLG	IFNG	0.261	0.802
KLRC1	HLA-F	0	0.798
BFSP2	CRYBB1	0.08	0.798
LTA	IFNG	0.152	0.796
KLRC2	NCR3	0	0.793
ICOS	CTLA4	0.334	0.791
CTLA4	TBX21	0.135	0.788
HLA-B	KLRC2	0	0.788
KLRD1	KIR2DL4	0.101	0.787
KLRD1	HLA-F	0	0.783
GZMK	KLRB1	0.722	0.783
DNAH8	NME8	0.077	0.776
CLEC9A	XCR1	0.085	0.773
CCL25	XCR1	0	0.772
HLA-G	HLA-DMA	0.063	0.771
CD19	CXCR5	0.198	0.768
SLAMF1	FLT3	0.069	0.765
CD19	CD40LG	0.076	0.764
KLRD1	CD226	0.14	0.761
CD19	BLK	0.609	0.755
KLRC1	KIR2DL4	0.076	0.752
BTLA	CTLA4	0.118	0.752
KLRC1	CD226	0.077	0.749
KLRC2	HLA-F	0	0.748
SLC24A4	NME8	0.082	0.737
TNFRSF9	CD274	0.061	0.735
XCR1	CXCL11	0.061	0.734
CD19	TCL1A	0.478	0.734
GHRL	RETN	0.069	0.733
GZMK	GZMH	0.678	0.732
FASLG	TBX21	0.211	0.732
HFE	HLA-E	0	0.727
PDCD1	ICOS	0.167	0.719
CD19	TNFRSF13B	0.174	0.714
KLRC3	HLA-E	0	0.713
HLA-G	HLA-DOA	0	0.712
HFE	HLA-B	0	0.711
CD274	BTLA	0.069	0.71
HLA-E	NCR3	0.076	0.71
KLRC2	CD226	0.054	0.709
HFE	HLA-C	0	0.709
GPR174	P2RY10	0.689	0.705
CD40LG	IFNG	0.116	0.703
CD19	SLAMF1	0.191	0.701
ICOS	CXCR5	0.087	0.701
PDCD1	BTLA	0.11	0.701
