# Supplementary material for: Identification of Immune-Related Gene Signatures in Lung Adenocarcinoma and Lung Squamous Cell Carcinoma
Source: Front Immunol. 2021 Nov 23;12:752643. doi: 10.3389/fimmu.2021.752643 (PMC8649721; doi:10.3389/fimmu.2021.752643)
Supplement: Supplementary file 1 [file DataSheet_1.zip › Supplementary table 23.xlsx]

## Sheet: Sheet2
Supplementary table 23: Lasso regression model was constructed to examine the relationship between immune-related gene signature and LUAD risk.
ID of patient	futime	fustat	CD1B	CHRNA6	CLEC17A	CLNK	INHA	SLC14A2	riskScore	risk
TCGA-05-4249-01	4.1726	0	6.3198	2.3745	3.7948	3.7948	2.0771	2.0771	0.392368	low
TCGA-05-4250-01	0.331507	1	1.58	0.4132	2.1097	1.2181	3.4082	0.9962	0.736009	high
TCGA-05-4382-01	1.66301	0	1.4196	1.9529	4.3828	1.1352	1.2844	1.2844	0.348602	low
TCGA-05-4384-01	1.16712	0	3.2558	1.1517	0.6879	1.5021	11.8163	7.8498	0.687457	high
TCGA-05-4389-01	3.75068	0	8.1216	2.4229	2.6711	2.4229	0.4175	3.0085	0.353867	low
TCGA-05-4390-01	3.08493	0	1.544	1.1873	2.4517	1.544	9.478	6.5584	0.616073	high
TCGA-05-4396-01	0.830137	1	2.0117	0.8141	1.3313	0.8141	9.3442	6.4992	0.725169	high
TCGA-05-4397-01	2.00274	1	2.1808	0.5278	0.9134	0	4.0215	0.9134	0.775577	high
TCGA-05-4398-01	3.92055	0	5.4756	2.5855	3.0694	0.7247	4.0954	0	0.559451	high
TCGA-05-4402-01	0.668493	1	2.9096	2.9552	2.8139	1.2914	0.9746	0.7856	0.541255	high
TCGA-05-4403-01	1.58356	0	4.7321	0.6378	1.6889	2.1164	2.0208	0.3539	0.64093	high
TCGA-05-4405-01	1.67123	0	2.1088	3.5363	3.5363	0	2.3149	1.5791	0.514932	high
TCGA-05-4415-01	0.249315	1	0.5305	0	1.4739	0	7.6981	0.5305	0.779369	high
TCGA-05-4417-01	1.24658	0	5.6779	3.6365	3.5609	3.3965	9.6283	8.0516	0.409583	low
TCGA-05-4418-01	0.750685	1	1.22	2.2191	4.4554	0.7353	8.0708	0.9979	0.691779	high
TCGA-05-4420-01	2.49863	0	1.2109	1.7513	1.5062	0.3369	8.2869	0.3369	1.07569	high
TCGA-05-4422-01	1	0	4.3128	4.3128	3.1061	3.4251	5.0822	11.3519	0.192287	low
TCGA-05-4424-01	2.50137	0	2.1165	2.6423	1.5393	0.5623	4.3267	2.5277	0.601784	high
TCGA-05-4425-01	1.83288	0	6.3892	2.7216	1.0835	0	0.6412	1.0835	0.598577	high
TCGA-05-4426-01	2.16712	0	1.7533	1.4743	1.7533	0.3745	7.6366	0.3745	0.852143	high
TCGA-05-4427-01	2.16712	0	4.1416	1.3298	1.0065	1.3298	0.5893	1.0065	0.537858	high
TCGA-05-4430-01	2.08493	0	6.3296	2.6832	3.0032	0.9686	2.9446	1.1864	0.535318	high
TCGA-05-4432-01	2.08493	0	2.061	2.061	4.0759	1.2882	7.545	7.1206	0.43766	low
TCGA-05-4433-01	2	0	3.2117	2.1063	2.7624	3.6519	3.335	1.4076	0.456673	low
TCGA-05-4434-01	1.25205	1	5.1069	3.2954	5.5514	2.5787	9.199	1.4899	0.366415	low
TCGA-05-5420-01	1.25205	0	5.6504	3.1787	5.9717	1.8817	7.5687	0	0.382944	low
TCGA-05-5423-01	0.413699	0	6.5439	2.7784	4.3254	2.6155	3.6692	0	0.36839	low
TCGA-05-5425-01	2.41644	0	4.0736	2.6066	3.4081	1.9366	9.4028	1.0917	0.660592	high
TCGA-05-5428-01	1.83562	0	1.8544	2.1661	0.9046	0	6.2478	0	0.958624	high
TCGA-05-5429-01	0.753425	1	1.7313	1.7313	0	0.8265	2.6812	0.8265	0.961173	high
TCGA-05-5715-01	0.169863	0	2.0438	1.357	1.357	1.357	0	1.7409	0.672889	high
TCGA-35-3615-01	0.0383562	0	3.1894	2.2924	3.2399	1.5604	10.2857	6.5433	0.502817	low
TCGA-35-4122-01	0.616438	0	4.5305	1.5898	2.8136	1.0036	0.5874	1.5898	0.530141	high
TCGA-35-4123-01	0.49863	0	5.7816	2.308	2.8374	2.0264	0.9094	0.9094	0.420943	low
TCGA-35-5375-01	0.723288	0	2.1142	1.687	2.1142	1.0772	0	0	0.559276	high
TCGA-38-4625-01	8.14521	0	2.0348	0.8835	3.6164	0.3579	2.7295	0.6445	0.512862	high
TCGA-38-4626-01	10.0658	0	1.9786	1.4905	2.7828	0.7473	2.4659	1.8933	0.384827	low
TCGA-38-4627-01	3.14247	1	3.7048	2.7734	2.2167	0.4487	2.9197	1.9703	0.61891	high
TCGA-38-4628-01	4.08767	1	4.8327	0.9621	0.3963	0	0.3963	0.7067	0.776049	high
TCGA-38-4629-01	2.36712	1	3.1957	0	2.2103	1.8956	2.9915	0.3811	0.661254	high
TCGA-38-4630-01	2.93973	1	4.8975	2.8926	1.3511	0.2888	3.8374	5.2977	0.488929	low
TCGA-38-4631-01	0.969863	1	0.8358	1.3615	3.5834	0	8.8629	0.8358	0.846724	high
TCGA-38-4632-01	3.71781	1	5.9933	2.8314	3.4516	0.8194	2.2701	1.3387	0.442892	low
TCGA-38-6178-01	1.2274	0	2.0427	0.8319	1.3562	1.7399	2.856	1.3562	0.783604	high
TCGA-38-7271-01	2.19178	1	5.7385	2.474	6.8055	3.5398	0	3.3379	0.225402	low
TCGA-38-A44F-01	0.364384	0	5.0428	2.4767	5.0428	2.8636	4.9919	1.0987	0.333463	low
TCGA-44-2655-01	3.6274	0	5.5416	2.1265	4.7071	1.619	3.4384	10.0281	0.194867	low
TCGA-44-2656-01	3.91507	0	4.9195	2.5552	2.5552	3.0559	0.346	1.2356	0.502823	high
TCGA-44-2657-01	3.70137	0	5.9559	3.6334	6.5383	2.3296	2.6711	0	0.341229	low
TCGA-44-2659-01	3.74521	0	2.9142	4.0325	3.0342	0.986	0.986	2.2995	0.485039	low
TCGA-44-2661-01	3.17534	0	7.5198	4.4365	5.0523	2.6515	2.7578	2.4122	0.230392	low
TCGA-44-2662-01	3.50685	0	1.0547	0.7809	0.7809	1.0547	1.4831	0.7809	0.630609	high
TCGA-44-2665-01	3.56438	0	6.6864	3.1027	0.9626	2.1113	4.5711	0.9626	0.748703	high
TCGA-44-2666-01	0.265753	1	3.7561	2.1165	0.5029	1.4159	3.7109	1.6254	0.628629	high
TCGA-44-2668-01	2.08493	1	4.564	2.096	2.2694	2.3489	2.629	0.6284	0.507546	high
TCGA-44-3396-01	3.09589	0	3.5257	2.1232	4.2058	1.5916	4.1524	1.3597	0.42714	low
TCGA-44-3398-01	3.1863	0	6.8228	2.4013	3.1917	5.4817	3.321	1.1921	0.350555	low
TCGA-44-3918-01	2.83836	0	2.5748	3.2312	4.0563	2.8283	1.3366	0.8179	0.357605	low
TCGA-44-3919-01	2.81096	1	4.6662	3.0276	3.7743	1.8486	1.3929	2.2935	0.443459	low
TCGA-44-4112-01	2.2137	1	2.8925	0.8506	1.5888	0.4871	2.3266	2.4377	0.609032	high
TCGA-44-5643-01	2.77534	0	4.5909	2.4613	3.9679	0.6447	3.0573	0	0.49132	low
TCGA-44-5644-01	2.36438	0	0.7355	0	0.7355	0	6.616	6.0039	0.766006	high
TCGA-44-5645-01	2.33425	0	7.2685	4.0436	4.2315	2.4828	1.4442	0.6542	0.402526	low
TCGA-44-6145-01	1.63014	0	0.7064	2.741	4.9397	2.2601	6.7261	1.5336	0.345856	low
TCGA-44-6146-01	1.99452	0	3.5083	1.235	2.5763	0.5373	2.8714	0.9279	0.707084	high
TCGA-44-6147-01	2.31507	0	3.3631	2.5651	4.2084	3.5087	2.0972	1.4002	0.438228	low
TCGA-44-6148-01	1.92877	0	3.2587	3.5501	3.6147	2.6683	2.785	1.3824	0.384361	low
TCGA-44-6774-01	1.80274	0	2.908	3.6032	2.4974	0	6.0658	6.9064	0.372457	low
TCGA-44-6775-01	1.93151	0	6.4315	3.8708	2.9188	1.5942	2.333	1.3302	0.421024	low
TCGA-44-6776-01	7.16712	0	3.6432	0.7811	2.4088	1.285	2.5918	9.0666	0.34468	low
TCGA-44-6777-01	2.70411	1	5.4291	3.5262	4.0688	1.6342	0.6098	1.6342	0.377518	low
TCGA-44-6778-01	5.10685	0	4.7557	2.0609	5.4434	3.5591	6.7664	5.5644	0.264166	low
TCGA-44-6779-01	1.36986	1	2.0662	3.506	0.8456	1.3751	5.4074	0	0.806163	high
TCGA-44-7659-01	1.89315	0	4.7633	0.8052	3.6101	1.3189	0.8052	1.697	0.403672	low
TCGA-44-7660-01	1.62192	0	0	1.4235	2.3801	0	2.3801	0.8806	0.664549	high
TCGA-44-7661-01	1.52603	1	4.4545	2.5071	2.6575	1.1694	2.2472	1.1694	0.39523	low
TCGA-44-7662-01	0.59726	0	1.9854	1.6191	1.4729	2.0894	3.3883	0.9168	0.681504	high
TCGA-44-7667-01	3.00548	0	0.4146	0	0.4146	0.4146	3.8058	9.886	0.522975	high
TCGA-44-7669-01	1.5726	1	3.0097	1.6539	2.8954	4.7909	3.7298	1.9108	0.476391	low
TCGA-44-7670-01	2.41644	0	1.7962	0	2.8446	1.9193	5.3533	1.7962	0.633304	high
TCGA-44-7671-01	2.43562	0	0.705	1.1765	1.5313	0	9.7192	9.5519	0.504104	high
TCGA-44-7672-01	1.96986	0	4.5152	3.0736	5.2367	1.1186	2.1745	1.3572	0.398648	low
TCGA-44-8117-01	1.05479	0	1.5962	0.6582	1.7279	1.1085	1.4512	0.6582	0.679904	high
TCGA-44-8119-01	0.780822	0	3.2353	0.8392	1.8601	3.3514	8.1946	2.1439	0.817776	high
TCGA-44-8120-01	0.712329	0	5.519	1.2641	3.2342	0.8805	5.4186	2.0299	0.537147	high
TCGA-44-A479-01	1.33151	0	3.3335	2.8566	4.4216	3.9249	3.8128	7.9829	0.204412	low
TCGA-44-A47A-01	1.27671	0	8.3733	3.1998	1.3422	1.6074	2.613	2.1961	0.455456	low
TCGA-44-A47B-01	0.786301	0	1.4809	1.2287	0.9227	0.5339	1.8824	6.3024	0.440619	low
TCGA-44-A47G-01	0.961644	0	6.4192	1.4468	4.515	2.4862	2.3299	1.9549	0.305174	low
TCGA-44-A4SS-01	1.13699	0	4.3881	1.9143	1.0757	2.286	2.9347	0.6358	0.568473	high
TCGA-44-A4SU-01	1.12055	1	4.72	2.0999	4.0844	2.921	5.1213	0	0.577299	high
TCGA-49-4486-01	6.35068	1	1.7344	0.9982	1.2203	0.4141	5.7152	9.2443	0.391892	low
TCGA-49-4487-01	2.34247	1	3.8559	2.5981	6.023	1.8186	8.684	2.3819	0.387317	low
TCGA-49-4488-01	2.38082	1	6.5576	0.7939	3.0597	3.4948	4.3794	1.3031	0.555663	high
TCGA-49-4490-01	1.05479	1	1.5221	2.726	2.506	2.2462	2.2462	2.2462	0.514641	high
TCGA-49-4494-01	2.96164	1	3.8137	0.6488	0.6488	0.3605	4.2176	0.3605	0.86956	high
TCGA-49-4501-01	3.89315	1	5.6631	2.7111	4.9099	0.3382	1.5107	2.2323	0.431312	low
TCGA-49-4505-01	1.1726	1	5.3324	2.5974	2.6628	0.6427	1.6984	0.6427	0.542269	high
TCGA-49-4506-01	2.73699	1	5.2178	2.1959	2.53	1.9206	8.1189	0	0.676755	high
TCGA-49-4507-01	0.734247	1	0.7586	0.7586	0	1.6208	10.2132	0.7586	1.27084	high
TCGA-49-4510-01	2.45479	1	3.4876	0.3998	2.2724	1.1872	11.3198	7.2899	0.594071	high
TCGA-49-4512-01	2.47945	1	4.762	1.725	3.1188	0	2.276	0	0.454076	low
TCGA-49-4514-01	4.65753	0	1.3393	1.7204	3.8081	1.3393	6.0113	2.483	0.609101	high
TCGA-49-6742-01	1.33699	1	1.317	0	1.317	0	3.8503	0.8038	0.8384	high
TCGA-49-6743-01	4.4411	0	0	2.8008	3.192	1.8926	3.1037	2.5566	0.513706	high
TCGA-49-6744-01	4.61096	0	5.8202	2.9296	3.1932	2.1904	2.0197	2.1904	0.426705	low
TCGA-49-6745-01	1.43014	0	5.5301	2.5641	1.7895	0.9875	1.5683	1.5683	0.549429	high
TCGA-49-6761-01	0.969863	0	0.7935	0	2.9259	1.3025	1.9757	0	0.559171	high
TCGA-49-6767-01	1.85479	0	4.5537	1.985	0.6706	0.6706	1.1266	0	0.658262	high
TCGA-49-AAQV-01	1.85479	1	4.9005	1.9827	4.226	2.3963	5.1739	1.5696	0.441218	low
TCGA-49-AAR0-01	13.0548	0	4.1979	1.9908	3.796	0.5809	4.8211	4.7956	0.293454	low
TCGA-49-AAR2-01	6.09315	0	2.2364	0	2.2364	2.0333	3.3618	11.3512	0.244625	low
TCGA-49-AAR3-01	5.1863	0	2.6384	2.6384	3.7219	1.4553	2.6384	0.9039	0.373186	low
TCGA-49-AAR4-01	2.40822	1	2.2579	0.7053	3.6264	1.8164	3.9544	1.5319	0.388478	low
TCGA-49-AAR9-01	0.712329	1	0.5449	0	0	0	3.6929	0	1.1631	high
TCGA-49-AARE-01	3.36712	1	2.3495	0.9338	3.1273	2.2145	4.9561	1.2421	0.560171	high
TCGA-49-AARN-01	3.10959	1	4.8004	2.2422	3.517	1.6955	4.1225	0.8043	0.496608	low
TCGA-49-AARO-01	10.2986	0	7.2096	2.4886	4.9533	2.4886	3.8339	1.1064	0.302629	low
TCGA-49-AARQ-01	18.4438	0	2.3023	0.6432	1.0865	2.1279	3.0537	1.6992	0.54093	high
TCGA-49-AARR-01	13.6767	0	2.022	1.6046	5.5986	3.1134	3.2742	2.7253	0.30206	low
TCGA-4B-A93V-01	0.821918	1	0.5667	0	2.8588	0.9725	11.6285	8.3369	0.554185	high
TCGA-50-5044-01	1.70959	1	2.3489	0	0	1.0169	3.8385	0	1.11229	high
TCGA-50-5045-01	5.95616	1	6.4478	3.533	5.0872	2.1323	1.6393	0.8844	0.324565	low
TCGA-50-5049-01	8.47671	0	5.3832	3.1396	5.1309	1.9223	0.6397	0.6397	0.356312	low
TCGA-50-5051-01	1.30959	1	3.7435	0	3.251	2.0351	7.9043	11.2633	0.32749	low
TCGA-50-5055-01	5.0137	1	7.3484	3.5604	7.5017	2.581	2.1118	1.412	0.255071	low
TCGA-50-5066-01	3.95068	0	4.06	1.4553	5.2975	2.1649	2.6384	0	0.334358	low
TCGA-50-5068-01	4.10685	1	7.9399	2.3993	5.3339	1.4384	3.3793	0	0.443459	low
TCGA-50-5072-01	0.684932	1	2.4903	0.944	1.7266	0.5478	8.0333	2.0818	0.804057	high
TCGA-50-5930-01	0.772603	1	2.3174	0	4.0821	1.2192	12.719	1.2192	0.896968	high
TCGA-50-5931-01	1.18904	1	0.706	0.706	0	0.706	3.9561	1.178	0.481595	low
TCGA-50-5932-01	3.38356	1	1.9669	0.5014	0.5014	1.8048	5.4394	4.6737	0.652826	high
TCGA-50-5933-01	6.55616	1	2.7253	1.6046	0	1.3396	0	1.3396	0.705316	high
TCGA-50-5935-01	1.78904	1	6.6756	1.1848	1.1848	0.7107	3.3093	2.881	0.709799	high
TCGA-50-5936-01	0.70411	1	0	1.9723	2.4292	0	3.8235	0.7916	0.78254	high
TCGA-50-5939-01	1.26027	1	2.1442	1.2438	3.2031	0.752	10.3745	1.9016	0.763563	high
TCGA-50-5941-01	4.03836	0	4.4271	2.759	4.5106	1.5475	0	2.759	0.339362	low
TCGA-50-5942-01	5.06027	0	4.086	3.4046	3.7167	0.7131	2.2738	0.7131	0.517372	high
TCGA-50-5944-01	4.79452	0	1.7822	1.7822	2.2201	0.6869	1.1504	1.1504	0.578509	high
TCGA-50-5946-01	4.43014	0	0	0.7166	0.7166	1.1932	6.1908	1.3831	0.962104	high
TCGA-50-6590-01	3.52877	1	3.356	1.8943	4.0195	1.3953	4.243	0.6262	0.512344	high
TCGA-50-6591-01	0.326027	1	0.6757	0	0	0	1.7611	1.134	0.982816	high
TCGA-50-6592-01	2.12877	1	1.4397	1.1918	3.1914	1.4397	0.8924	0	0.454824	low
TCGA-50-6593-01	0.920548	1	5.0193	1.8342	1.5481	0.7149	3.5734	0	0.615663	high
TCGA-50-6594-01	1.0137	1	1.6382	1.2681	0.7691	1.6382	0	1.9324	0.572159	high
TCGA-50-6595-01	0.517808	1	1.8369	0.7164	0.7164	0.7164	4.4315	1.193	0.951733	high
TCGA-50-6597-01	3.47397	1	5.9383	2.5141	2.254	2.7344	1.9364	0	0.665428	high
TCGA-50-6673-01	0.060274	1	3.4719	1.4236	0.6424	1.4236	2.7243	1.4236	0.760502	high
TCGA-50-7109-01	0.843836	1	1.5011	0	3.6546	0	7.0794	4.3594	0.528884	high
TCGA-50-8457-01	3.08219	0	5.0809	2.6613	5.1901	2.0381	0.53	2.6613	0.314466	low
TCGA-50-8459-01	3.06575	0	5.9276	2.1233	4.1065	2.1233	5.0879	0.6411	0.367339	low
TCGA-50-8460-01	2.27123	0	6.6635	2.8472	4.148	2.8472	2.8472	2.238	0.318075	low
TCGA-53-7624-01	2.85753	1	0.5253	1.6762	2.0265	2.6485	11.5402	0.5253	0.999968	high
TCGA-53-7626-01	2.54521	1	6.4559	2.8599	4.5357	2.6139	1.8322	1.4368	0.350253	low
TCGA-53-7813-01	1.16164	0	0	2.0297	4.037	0	5.7937	9.9672	0.306829	low
TCGA-53-A4EZ-01	2.93425	0	4.7104	0.8375	2.0522	2.6123	2.9427	8.0347	0.336718	low
TCGA-55-1592-01	1.92055	1	3.5639	1.3917	1.3917	1.3917	2.7406	1.3917	0.591274	high
TCGA-55-1594-01	3.2274	0	3.5377	1.5682	2.9416	0.8369	7.9556	7.6203	0.395536	low
TCGA-55-1595-01	4.05205	0	2.3986	1.7831	2.4797	0.6874	5.5	9.75	0.304941	low
TCGA-55-1596-01	5.65753	0	0.6709	1.752	1.752	1.127	1.9856	1.4731	0.65852	high
TCGA-55-5899-01	2.54795	0	3.4966	1.9477	0.6521	4.2697	3.2589	4.5057	0.397354	low
TCGA-55-6543-01	1.19178	0	0.6391	1.6914	0.6391	0.6391	1.418	1.0805	0.774213	high
TCGA-55-6642-01	6.70959	0	2.3021	2.3021	4.0641	2.3021	8.4497	3.6017	0.56912	high
TCGA-55-6712-01	0.468493	1	4.4925	2.1969	3.4408	2.4545	0	1.4816	0.490658	low
TCGA-55-6968-01	3.54247	1	3.7648	2.3239	3.3446	0.653	1.4421	0.653	0.5162	high
TCGA-55-6969-01	3.39452	0	0	2.0372	4.7846	2.3616	2.5433	9.5217	0.145615	low
TCGA-55-6970-01	1.27123	1	2.7618	2.4587	4.0927	2.5406	12.2723	0.9736	0.799116	high
TCGA-55-6971-01	3.83562	0	2.546	3.2798	5.7354	3.5421	7.9249	6.6541	0.249533	low
TCGA-55-6972-01	4.47123	1	1.0987	0	0	0	3.4949	11.4878	0.48419	low
TCGA-55-6975-01	0.323288	1	0.8783	1.8134	2.9459	0	7.6714	2.592	0.752515	high
TCGA-55-6978-01	0.482192	1	4.4042	2.2024	1.0571	3.0985	3.2699	0.7828	0.565028	high
TCGA-55-6979-01	0.649315	1	4.0447	3.1295	3.9159	3.4417	1.9331	2.1774	0.30964	low
TCGA-55-6980-01	5.77808	0	5.381	3.7418	1.469	4.4152	4.0802	0	0.553751	high
TCGA-55-6981-01	3.77808	1	5.8364	2.1727	4.0695	2.1727	2.6469	0	0.566206	high
TCGA-55-6982-01	2.72603	1	2.2288	2.2288	3.3531	1.5078	1.5078	0	0.622668	high
TCGA-55-6983-01	7.73425	0	4.2544	1.6451	5.642	1.9399	3.7067	8.8361	0.215666	low
TCGA-55-6984-01	2.08219	1	1.4999	0.9367	3.5812	0	3.9658	0	0.650356	high
TCGA-55-6985-01	3.37808	0	3.6938	1.9946	3.4197	1.6955	2.2422	0	0.443052	low
TCGA-55-6986-01	8.93425	0	4.2607	1.2948	3.8883	0.788	3.4821	1.2948	0.498748	low
TCGA-55-6987-01	5.85479	0	1.6409	2.3888	5.2904	3.3478	8.722	2.7333	0.330564	low
TCGA-55-7227-01	2.60822	1	5.207	3.4162	2.3636	2.1556	2.1556	1.6198	0.456352	low
TCGA-55-7281-01	2.38904	0	7.0262	1.7133	0.6506	1.438	1.438	0.6506	0.656144	high
TCGA-55-7283-01	1.66849	0	4.8108	1.3241	1.0018	0.5862	1.8099	1.5874	0.707969	high
TCGA-55-7284-01	0.665753	1	3.8166	2.9739	1.8046	3.7175	2.9155	1.1678	0.405194	low
TCGA-55-7570-01	2.25753	0	1.2061	3.9014	2.018	1.2061	5.5998	0.5218	0.654539	high
TCGA-55-7573-01	1.33425	0	5.5921	2.537	5.0801	2.8885	3.7015	1.3792	0.458335	low
TCGA-55-7574-01	2.72603	1	3.7762	0	6.2557	1.7576	7.0614	3.6901	0.29239	low
TCGA-55-7576-01	1.83562	0	5.5378	2.8785	2.727	2.7793	2.8298	1.4387	0.510669	high
TCGA-55-7724-01	1.93151	0	2.0022	2.3242	3.5876	2.0022	0	1.5869	0.434462	low
TCGA-55-7725-01	1.21096	0	3.8734	3.9732	4.8758	2.8684	0	0	0.307417	low
TCGA-55-7726-01	1.7863	0	4.7405	2.1856	1.8726	0.9163	0.9163	0.9163	0.674269	high
TCGA-55-7727-01	0.326027	0	3.7912	1.9078	5.0492	0.9392	0	0	0.373599	low
TCGA-55-7728-01	1.92877	0	6.3335	2.8674	4.3926	3.0069	5.5974	1.0781	0.280995	low
TCGA-55-7815-01	2.11781	0	3.3245	3.4621	4.0902	2.3242	4.8608	2.3242	0.37779	low
TCGA-55-7816-01	1.28219	1	4.0048	2.1509	2.0039	1.1955	4.5726	5.5286	0.331669	low
TCGA-55-7903-01	1.55342	0	3.519	0.9975	2.166	1.5816	1.8038	0	0.504992	high
TCGA-55-7907-01	0.939726	1	1.3582	2.5087	2.2955	0.8334	4.1226	1.3582	0.654326	high
TCGA-55-7910-01	2.84932	0	1.5119	1.9175	3.0717	2.2338	9.3729	7.5116	0.394325	low
TCGA-55-7911-01	1.47123	0	0.6122	3.0705	3.7179	3.32	3.0705	2.5254	0.329158	low
TCGA-55-7913-01	1.53699	1	3.993	0.6543	0.896	0.896	7.0615	1.9522	0.878725	high
TCGA-55-7914-01	0.512329	1	1.5845	2.6998	3.1693	0.5848	0.5848	0.5848	0.525384	high
TCGA-55-7994-01	1.65205	0	5.4717	1.8209	5.5223	2.1644	0.7077	0.9633	0.284405	low
TCGA-55-7995-01	2.43562	0	1.7063	2.2258	5.3132	3.3296	1.7063	2.1358	0.262125	low
TCGA-55-8085-01	2.47671	0	3.9965	2.0467	3.7577	2.4655	2.6367	9.1911	0.270055	low
TCGA-55-8087-01	1.26575	0	5.66	2.7191	0.4319	2.8645	2.7936	0.4319	0.58991	high
TCGA-55-8089-01	1.92329	1	4.0705	1.1683	3.8799	3.3432	2.9361	0.8732	0.38401	low
TCGA-55-8090-01	1.63836	1	3.9878	2.1397	1.6635	0.3892	6.3436	1.5151	0.613884	high
TCGA-55-8091-01	1.64384	0	3.4267	1.7008	1.0877	2.0004	2.2483	0	0.652287	high
TCGA-55-8092-01	0.421918	1	0.531	1.4748	4.5387	2.4459	6.3333	0.9182	0.486111	low
TCGA-55-8094-01	1.48219	0	0.6745	0	0	0	12.1395	3.991	1.12679	high
TCGA-55-8096-01	1.96986	1	2.1474	1.8052	2.1474	2.5825	5.31	1.1683	0.650267	high
TCGA-55-8097-01	1.30411	0	4.7981	2.2025	3.908	1.3792	3.1054	0.4857	0.465449	low
TCGA-55-8203-01	1.49863	0	2.9773	2.3346	5.1933	2.214	7.2881	6.9056	0.327667	low
TCGA-55-8204-01	1.41096	0	3.7945	2.2496	3.1775	1.6535	4.5891	1.0517	0.570623	high
TCGA-55-8205-01	1.6411	0	4.017	1.9442	4.452	1.3687	0.7074	1.3687	0.282146	low
TCGA-55-8206-01	2.43288	0	6.3405	3.5762	1.9831	3.776	4.1325	1.8711	0.278454	low
TCGA-55-8207-01	2.67671	0	3.699	1.8248	2.9142	1.8248	2.6054	2.3207	0.432032	low
TCGA-55-8208-01	1.84658	0	3.127	2.7383	5.2333	2.8458	0.6	1.0225	0.273661	low
TCGA-55-8299-01	1.28493	1	1.6377	2.1306	4.0184	2.385	2.6984	1.9843	0.36209	low
TCGA-55-8301-01	1.46301	0	4.8981	2.8118	4.043	2.8976	2.2842	1.4438	0.344004	low
TCGA-55-8302-01	1.30959	0	1.0756	1.0756	2.7088	0.6358	4.2687	0	0.67417	high
TCGA-55-8505-01	1.20548	0	0.6684	0	1.7472	0.6684	7.9639	1.7472	0.796798	high
TCGA-55-8506-01	0.030137	0	3.0565	1.7015	1.9318	0.6444	2.9555	0.6444	0.670911	high
TCGA-55-8507-01	1.14521	0	0	1.3914	1.3914	0	5.6967	7.6133	0.538613	high
TCGA-55-8508-01	1.69041	0	0	2.4385	3.6432	1.469	9.831	6.682	0.467773	low
TCGA-55-8510-01	1.47671	0	5.4133	2.5597	3.4319	0.6889	2.0215	1.1532	0.379666	low
TCGA-55-8511-01	1.51233	0	2.4178	2.0901	4.2825	1.6653	4.0182	1.0607	0.443564	low
TCGA-55-8512-01	1.66301	1	1.8767	0	1.6498	0.6178	7.0202	7.4488	0.461152	low
TCGA-55-8513-01	2.16712	0	4.1749	2.4465	4.0513	1.3125	1.6895	1.6895	0.498026	low
TCGA-55-8514-01	1.42466	0	3.1279	2.0792	2.2842	0.7183	3.3266	1.5536	0.52796	high
TCGA-55-8614-01	1.46849	0	2.9846	1.8133	2.735	1.1746	2.8652	3.2929	0.417942	low
TCGA-55-8615-01	1.22192	0	1.8773	1.0493	0	0.6181	7.8312	8.8247	0.55973	high
TCGA-55-8616-01	0.131507	0	3.3116	1.0359	4.2767	0	1.8584	2.0536	0.452741	low
TCGA-55-8619-01	1.13973	0	3.1944	1.1142	5.5902	1.1142	2.5006	2.1682	0.335393	low
TCGA-55-8620-01	1.0274	1	1.4782	1.1314	3.0257	0.6738	3.2226	1.4782	0.527015	high
TCGA-55-8621-01	1.41096	0	5.0271	1.0506	2.893	1.6521	2.402	6.288	0.254384	low
TCGA-55-A48X-01	1.88767	0	3.7245	2.1445	6.7022	3.0586	2.8785	0.9837	0.303235	low
TCGA-55-A48Y-01	1.72603	0	2.2254	1.6326	2.2254	1.3649	2.2254	7.28	0.435037	low
TCGA-55-A48Z-01	1.78356	0	2.6521	1.5471	1.7667	0.5661	3.4714	0.5661	0.69288	high
TCGA-55-A490-01	0.271233	1	3.067	0.9884	1.5695	0	0	0	0.525952	high
TCGA-55-A491-01	1.71507	0	2.3882	4.2071	2.6539	0	3.884	0	0.743812	high
TCGA-55-A492-01	1.63288	0	3.0872	0.6188	0	0	8.3421	10.2084	0.630722	high
TCGA-55-A493-01	0.0767123	0	5.8986	3.1303	3.4828	1.7756	3.1303	0.5703	0.379774	low
TCGA-55-A494-01	1.31781	0	0.5296	0	0	1.2206	4.6912	8.1471	0.633348	high
TCGA-55-A4DF-01	1.68219	1	2.0828	1.5106	3.4207	1.5106	2.4914	3.1472	0.336043	low
TCGA-55-A4DG-01	1.66575	0	2.0582	2.3839	4.2428	1.6368	3.317	1.3687	0.435838	low
TCGA-55-A57B-01	1.49589	0	7.0151	3.8121	2.8772	2.0613	3.6186	1.4662	0.44081	low
TCGA-62-8394-01	0.380822	1	2.1133	2.1133	2.1133	0	2.2457	1.8053	0.642842	high
TCGA-62-8395-01	3.33151	0	3.9103	2.0251	2.4293	1.675	6.4424	9.8084	0.323925	low
TCGA-62-8397-01	3.53151	0	5.8195	4.0924	3.053	2.4275	3.053	0	0.444936	low
TCGA-62-8398-01	1.21644	1	3.0235	2.6449	1.5244	1.3227	6.4971	0	0.891339	high
TCGA-62-8399-01	7.3863	0	0.4628	1.094	1.5316	0.8126	6.9966	1.8669	0.701249	high
TCGA-62-8402-01	4.10411	1	2.5672	0.9894	0	1.3092	6.4302	5.2081	0.637574	high
TCGA-62-A46O-01	3.98356	1	0	0.6391	2.4487	0.6391	12.2024	0.6391	0.799478	high
TCGA-62-A46P-01	1.6274	1	1.7029	1.7029	2.6469	0	5.091	6.9135	0.401473	low
TCGA-62-A46R-01	4.72603	1	5.6445	3.1705	2.5855	2.1704	0	1.0003	0.309353	low
TCGA-62-A46S-01	4.52877	1	0.913	1.8675	2.0323	1.4678	1.4678	9.0675	0.270178	low
TCGA-62-A46U-01	5.66301	0	5.1838	2.2324	1.159	1.955	2.9215	2.2324	0.433494	low
TCGA-62-A46V-01	6.02466	0	4.797	1.7997	2.1615	0.5814	3.1603	1.5778	0.440824	low
TCGA-62-A46Y-01	1.13425	1	4.0909	2.91	3.2512	2.1727	3.6472	0	0.374807	low
TCGA-62-A470-01	3.27123	1	2.5671	0	1.7921	0	1.7921	10.2529	0.291728	low
TCGA-62-A471-01	3.4137	0	0	1.0165	2.1955	1.0165	5.5399	0	0.636565	high
TCGA-62-A472-01	2.49315	0	4.2735	0.9747	2.2813	3.1247	4.2735	0	0.466747	low
TCGA-64-1676-01	4.73425	0	4.4905	1.6223	0.7595	0	0.7595	0	0.629343	high
TCGA-64-1677-01	1.72055	1	2.0984	2.6939	4.122	2.4266	2.6939	4.5161	0.408164	low
TCGA-64-1678-01	3.25753	0	0.9535	0	0	3.3737	11.6011	9.3128	0.59143	high
TCGA-64-1679-01	6.81644	0	4.4137	2.0677	0.3676	1.2934	2.8844	0.6603	0.709224	high
TCGA-64-1680-01	3.08493	0	1.9962	1.3189	1.3189	0	0	0.8052	0.75832	high
TCGA-64-1681-01	3.19726	1	6.3312	0.7848	2.3149	2.0884	2.8368	0	0.616696	high
TCGA-64-5774-01	7.33151	0	1.522	0	2.62	3.1627	9.0795	7.2179	0.554326	high
TCGA-64-5775-01	0.169863	1	0.9473	0	0	0	0	0.9473	0.857652	high
TCGA-64-5778-01	3.57534	0	2.746	2.2118	4.3363	0.603	2.9535	0	0.503272	high
TCGA-64-5779-01	2.36712	0	1.3987	1.7887	4.7648	3.4356	5.5238	5.0407	0.365136	low
TCGA-64-5781-01	4.27123	0	1.8369	0.7164	1.5506	3.4969	9.5659	1.193	0.979167	high
TCGA-64-5815-01	2.3726	0	5.2147	2.5143	1.3624	1.747	4.6186	1.747	0.601165	high
TCGA-67-3770-01	1.67123	0	4.9134	0.9559	0.9559	0	2.922	1.9334	0.660204	high
TCGA-67-3771-01	1.67123	0	1.2035	2.635	4.165	0.7238	0.7238	1.8504	0.343593	low
TCGA-67-3772-01	1.56986	0	5.7013	1.9294	3.0859	2.6205	2.0967	1.2657	0.52335	high
TCGA-67-3773-01	1.16986	0	5.498	1.6114	1.6114	1.0198	2.0297	0	0.575167	high
TCGA-67-3774-01	1.05479	0	3.5677	1.1873	2.7545	2.4517	5.1493	9.0213	0.334132	low
TCGA-67-4679-01	1.2274	0	6.294	3.1753	1.952	1.952	0	1.7204	0.352766	low
TCGA-67-6215-01	0.476712	0	4.2385	1.8508	1.316	0.8031	0.8031	0.8031	0.577019	high
TCGA-67-6216-01	0.386301	0	5.0367	2.6563	3.1147	1.7473	3.6766	1.4689	0.365682	low
TCGA-67-6217-01	1.15616	0	6.4499	2.1412	3.1635	2.1412	1.7112	1.7112	0.411275	low
TCGA-69-7760-01	0.553425	0	0.7001	1.1694	0	1.523	4.3915	1.523	0.897525	high
TCGA-69-7761-01	0.509589	0	5.9026	3.9099	3.2682	2.2563	3.0028	1.0561	0.38435	low
TCGA-69-7763-01	1.89041	0	0.67	1.9839	2.6599	0	12.2877	7.5115	0.478145	low
TCGA-69-7764-01	1.13425	0	2.8008	1.8689	2.8008	0.7339	5.9232	8.8555	0.361778	low
TCGA-69-7765-01	0.452055	0	5.9869	2.4248	3.0859	0.6997	2.9757	1.8061	0.425903	low
TCGA-69-7973-01	0.630137	0	1.9404	1.1954	2.2055	2.4968	5.4791	10.8311	0.320583	low
TCGA-69-7974-01	0.50411	0	3.7696	1.7447	3.1113	1.4665	0.667	1.7447	0.385164	low
TCGA-69-7978-01	0.367123	0	4.5356	3.4264	3.7842	2.8181	1.8836	3.514	0.311301	low
TCGA-69-7979-01	1.11781	0	0.3673	1.1109	0.9029	0.6598	2.5678	0.3673	0.816738	high
TCGA-69-7980-01	0.991781	0	3.2122	1.9092	1.6524	1.9092	4.4477	1.3397	0.527102	high
TCGA-69-8253-01	1.16712	0	4.2261	0.8931	4.0128	1.4406	9.1738	9.487	0.335666	low
TCGA-69-8254-01	1.12055	0	4.3359	0.5774	2.9801	2.1522	2.23	0.5774	0.542646	high
TCGA-69-8255-01	0.353425	0	1.5567	1.4138	3.304	1.077	1.5567	0.6367	0.518084	high
TCGA-69-8453-01	2.2274	0	6.051	1.781	4.0526	2.1412	3.6663	0.5727	0.343331	low
TCGA-69-A59K-01	1.43014	0	3.5179	1.157	3.7986	1.157	3.7334	1.157	0.454868	low
TCGA-71-6725-01	0.70137	0	2.6564	0	1.3562	0.3918	2.6564	0	0.718901	high
TCGA-71-8520-01	0.575342	1	3.275	2.0356	2.4168	2.0356	3.8718	0	0.687743	high
TCGA-73-4658-01	4.38356	1	6.0573	2.7557	1.4468	0	1.1048	2.4862	0.549666	high
TCGA-73-4659-01	1.94795	1	2.3243	1.4264	1.9832	2.0582	8.6337	9.9032	0.399133	low
TCGA-73-4662-01	6.89041	0	6.6529	3.4699	3.9574	2.2482	0.3038	1.6368	0.317487	low
TCGA-73-4666-01	2.19178	0	3.4342	0.5878	1.3272	1.465	0	0.8111	0.564124	high
TCGA-73-4668-01	1.27945	0	2.5656	0.9884	0.5772	0.5772	5.7716	0.3173	1.03825	high
TCGA-73-4670-01	0.358904	0	0.6292	1.0658	1.9005	0.3486	12.6118	0	1.29475	high
TCGA-73-4675-01	2.52603	1	4.5426	1.5154	1.3499	1.3499	5.9476	10.9663	0.371367	low
TCGA-73-4676-01	0.769863	1	1.6373	1.3691	1.0394	1.0394	1.8633	1.0394	0.674956	high
TCGA-73-4677-01	0.10411	1	5.1101	1.1087	1.2902	1.4514	9.6252	10.2464	0.424465	low
TCGA-73-7498-01	3.25753	0	4.7637	2.4225	3.3977	1.54	8.9171	8.2891	0.301884	low
TCGA-73-7499-01	4.19452	1	5.7833	2.3042	4.0972	1.6547	1.4805	0.7792	0.404112	low
TCGA-73-A9RS-01	0.931507	1	2.1767	1.465	0	1.8643	6.3101	0.911	1.08083	high
TCGA-75-5125-01	5.55342	1	4.9004	1.6144	2.3572	2.4955	3.4321	1.0221	0.452909	low
TCGA-75-5146-01	6.48767	0	3.8546	2.1838	3.1368	1.6444	1.2735	5.9857	0.395904	low
TCGA-75-5147-01	3.65205	0	3.644	2.3586	3.2558	1.4696	1.8695	0.9143	0.445811	low
TCGA-75-6206-01	7.09589	0	3.6239	0	1.1755	0.7043	6.6591	8.8108	0.456997	low
TCGA-75-6212-01	4.15342	1	8.2854	3.5744	5.1092	2.8551	1.3555	0	0.38886	low
TCGA-75-6214-01	3.05479	1	0.9344	0.3826	0.3826	0.3826	3.904	0	1.09101	high
TCGA-75-7025-01	9.05479	0	6.1644	2.8179	4.7601	2.5648	4.9486	1.3294	0.285074	low
TCGA-75-7027-01	8.38082	0	1.1098	0.902	2.2521	1.1098	8.6747	0.902	0.826604	high
TCGA-78-7143-01	13.5918	1	5.8841	3.2686	3.4056	1.2866	1.9557	0	0.448953	low
TCGA-78-7145-01	2.26301	1	4.7017	1.7345	0	3.1933	2.1672	0	0.82473	high
TCGA-78-7146-01	0.473973	1	0.5826	1.5801	0.5826	0.5826	3.1635	0	0.873073	high
TCGA-78-7147-01	1.60548	1	4.1557	2.2965	1.1202	1.1202	2.5097	1.359	0.656863	high
TCGA-78-7148-01	1.71507	1	3.5405	1.3759	0.6152	1.8714	11.2322	3.8374	0.980806	high
TCGA-78-7149-01	10.7945	0	1.0723	0	1.9096	1.4083	8.2829	8.9451	0.544971	high
TCGA-78-7150-01	1.82466	1	0.6542	0	0.6542	1.4442	10.4837	0.6542	1.19404	high
TCGA-78-7152-01	3.32877	1	2.237	0.9475	3.7083	0.9475	0	8.0733	0.283855	low
TCGA-78-7153-01	9.9589	0	2.7063	1.1558	1.1558	0.6907	4.6049	12.2665	0.388053	low
TCGA-78-7154-01	1.62466	1	1.1314	1.4782	1.1314	0	3.8173	0	0.973343	high
TCGA-78-7155-01	3.20822	1	1.1093	1.9611	1.7289	0.6587	2.6342	0	0.832375	high
TCGA-78-7156-01	2.67397	1	1.1659	0.6977	1.1659	0.6977	6.8967	9.9346	0.477243	low
TCGA-78-7158-01	0.490411	1	4.0676	0.8718	0.5007	0	1.6204	0.8718	0.827721	high
TCGA-78-7159-01	5.40822	0	1.4076	2.1063	3.4486	2.435	10.7941	7.9241	0.410681	low
TCGA-78-7160-01	1.90959	1	3.7675	1.1775	3.0995	2.0547	10.0707	0.7057	0.794147	high
TCGA-78-7161-01	0.79726	1	0.4514	0	0.4514	1.6801	10.9966	5.6716	0.837799	high
TCGA-78-7162-01	8.68219	1	5.591	2.102	3.2901	0.4499	2.6979	8.4195	0.288396	low
TCGA-78-7163-01	19.8575	0	1.9027	0.4248	1.4393	0.4248	3.5378	1.2446	0.850236	high
TCGA-78-7166-01	0.706849	1	0.9197	0.5319	1.6912	0.5319	13.7039	0	1.15083	high
TCGA-78-7167-01	7.34521	1	2.0939	0.9195	0.673	1.3138	8.9844	9.309	0.444338	low
TCGA-78-7220-01	2.21096	1	1.3472	1.613	1.0211	0	10.0835	0	1.07054	high
TCGA-78-7535-01	2.6	1	3.6699	0.4387	0.7747	1.8023	4.7133	0	0.901923	high
TCGA-78-7536-01	0.668493	1	0	2.0253	0.8219	1.1887	0.5963	1.3422	0.764852	high
TCGA-78-7537-01	4.44384	1	4.7567	1.4767	0.7768	1.8059	5.0172	10.0718	0.375677	low
TCGA-78-7539-01	2.16712	0	4.2455	3.2981	2.7217	4.6695	0.6682	0.9136	0.476986	low
TCGA-78-7540-01	3.27945	1	2.4956	0.9958	1.9937	2.109	1.7311	0	0.749883	high
TCGA-78-7542-01	0.879452	1	1.4186	0.6395	0.877	0.3549	3.0925	0.3549	0.878536	high
TCGA-78-7633-01	4.1863	1	2.8168	0.6561	0.365	0	5.1864	8.3128	0.580884	high
TCGA-78-8640-01	19.3479	0	1.4597	0	1.7373	0.6631	2.1703	1.1157	0.680015	high
TCGA-78-8648-01	3.31233	1	4.215	0.8188	4.1543	0	1.7189	2.02	0.417	low
TCGA-78-8655-01	6.46575	0	4.3219	2.7441	3.1043	1.821	1.821	0.7078	0.402902	low
TCGA-78-8660-01	0.879452	1	3.1964	1.1154	3.9069	0.6629	2.3457	2.1699	0.414268	low
TCGA-78-8662-01	9.20822	1	2.7983	0	1.2164	0	5.0342	1.2164	0.860177	high
TCGA-80-5608-01	7.7589	0	2.0676	0.4379	0.7734	2.1847	9.8864	8.7919	0.583313	high
TCGA-80-5611-01	7.10959	0	4.4346	2.2933	1.0805	1.0805	2.1192	0	0.602167	high
TCGA-83-5908-01	2.25753	0	3.3768	1.5249	2.1308	3.0241	1.7018	1.0885	0.50366	high
TCGA-86-6562-01	1.03014	1	0.6192	2.8937	2.669	0	2.4027	0	0.640436	high
TCGA-86-6851-01	0.490411	0	2.9701	2.8612	4.5892	4.2864	0	2.2335	0.271173	low
TCGA-86-7701-01	2.59452	0	3.9775	2.6482	5.9071	5.6887	7.0522	8.168	0.214484	low
TCGA-86-7711-01	2.86575	1	0.6678	1.3054	2.2708	1.1225	0.913	0.6678	0.473167	low
TCGA-86-7713-01	3.16986	0	0	2.4138	1.6619	0.3109	11.8135	5.155	0.815572	high
TCGA-86-7714-01	1.71233	1	8.0141	0	1.9334	3.0907	0.9559	1.9334	0.524341	high
TCGA-86-7953-01	2.73151	0	3.5405	3.8073	3.5034	2.8489	2.2752	0.6698	0.439231	low
TCGA-86-7954-01	1.65753	0	3.7344	4.18	2.0742	2.7267	2.326	0.6184	0.421725	low
TCGA-86-7955-01	2.93699	0	0.3798	1.3254	2.0044	0.3798	3.1911	0.3798	0.788026	high
TCGA-86-8054-01	3.14521	0	0.9994	0.9994	0.9994	0.4147	8.1382	8.8473	0.61229	high
TCGA-86-8055-01	0.339726	1	1.6522	2.147	3.0508	0.5146	3.2589	0.5146	0.559779	high
TCGA-86-8056-01	0.380822	0	4.082	3.8242	3.9907	2.9871	1.0281	1.4501	0.285381	low
TCGA-86-8073-01	2.0274	0	3.0978	3.8484	2.9771	1.4428	1.4428	0	0.413181	low
TCGA-86-8074-01	0.0657534	0	4.2651	3.6774	1.9483	2.1935	3.1478	0.4408	0.579884	high
TCGA-86-8075-01	1.90137	1	3.0751	1.8364	2.55	1.4404	2.8649	0	0.648673	high
TCGA-86-8076-01	2.72055	0	4.9366	2.2922	4.6756	2.042	7.4174	4.0859	0.380469	low
TCGA-86-8278-01	2.5863	0	4.5739	1.9456	2.4351	2.2896	3.8563	1.0265	0.551321	high
TCGA-86-8279-01	2.6	0	5.1078	0	0.9175	4.7745	5.2936	0	0.913258	high
TCGA-86-8280-01	1.92055	0	6.2178	2.6899	4.1474	2.5174	4.4884	1.2951	0.374558	low
TCGA-86-8358-01	1.78904	0	2.6565	0.7339	2.3158	1.8689	2.6565	0	0.759993	high
TCGA-86-8359-01	1.21644	1	1.497	2.0135	1.497	1.497	9.1054	1.1474	1.00098	high
TCGA-86-8585-01	0.967123	0	2.9292	1.6806	3.5883	1.6806	9.9928	1.0723	0.530697	high
TCGA-86-8668-01	1.1589	0	4.6328	3.1992	4.0553	1.6925	2.6342	1.315	0.513385	high
TCGA-86-8669-01	2.56986	0	4.6406	1.1765	3.4701	2.9876	1.8158	10.8943	0.151495	low
TCGA-86-8671-01	2.29863	0	5.7669	3.2952	6.4873	3.6521	2.7027	2.9284	0.216774	low
TCGA-86-8672-01	0.0520548	1	0	0.7596	0	0	11.1307	1.6225	1.39059	high
TCGA-86-8673-01	2.36164	0	0	0.6658	0.6658	0	6.1215	1.4644	1.05232	high
TCGA-86-8674-01	2.20822	0	0.6435	0	0	0	8.3582	8.8339	0.729745	high
TCGA-86-A456-01	2.45479	0	0	3.3033	2.5189	2.5189	1.4722	0.6704	0.460479	low
TCGA-86-A4D0-01	0.317808	1	2.6132	0.5512	1.2606	3.8574	6.947	10.4205	0.29183	low
TCGA-86-A4JF-01	2.01918	1	0.9153	0.9153	1.6847	0.9153	2.0358	0.9153	0.690141	high
TCGA-86-A4P7-01	1.13699	0	2.7426	2.522	3.4544	1.2769	1.7536	2.3976	0.30016	low
TCGA-86-A4P8-01	2.20548	0	5.1738	1.4973	3.463	0.9348	2.6937	2.0671	0.287923	low
TCGA-91-6828-01	0.884932	0	3.3589	1.8177	2.5971	3.8548	2.1266	9.7602	0.235802	low
TCGA-91-6829-01	3.44658	1	0.6006	2.947	1.3498	1.3498	1.3498	2.947	0.584873	high
TCGA-91-6830-01	0.164384	0	0.8207	1.722	2.834	0.8207	4.8372	1.3406	0.555624	high
TCGA-91-6831-01	0.849315	0	2.2806	0.8252	2.8428	2.2806	9.4532	3.5613	0.645293	high
TCGA-91-6835-01	0.216438	0	5.9635	3.0398	6.5407	4.146	1.4885	1.891	0.247358	low
TCGA-91-6836-01	1.14247	0	2.4359	1.467	2.549	0.9124	1.467	0	0.663512	high
TCGA-91-6840-01	1.01918	0	2.2692	2.9776	3.1112	0	5.4012	1.7191	0.612931	high
TCGA-91-6847-01	2.30685	0	1.0201	0	0.4251	0.7531	3.5809	1.0201	0.989525	high
TCGA-91-6848-01	0.613699	0	5.2738	3.5713	2.9448	0	1.8125	0.8777	0.459466	low
TCGA-91-6849-01	0.0958904	0	5.7355	1.0788	4.0508	2.1167	5.8232	9.1757	0.228415	low
TCGA-91-7771-01	1.34795	0	3.7625	1.4406	3.7004	3.0753	4.9137	8.9588	0.268542	low
TCGA-91-8496-01	1.38356	0	6.2354	3.7431	0	0	2.2845	0	0.607058	high
TCGA-91-8497-01	1.18904	1	6.3649	2.494	4.4276	4.7801	4.4713	5.6433	0.22914	low
TCGA-91-8499-01	0.0986301	0	1.1253	0	6.0047	0.6698	3.1177	1.9832	0.353875	low
TCGA-91-A4BC-01	0.120548	0	0	1.5647	4.6526	2.2976	6.1988	1.5647	0.586475	high
TCGA-91-A4BD-01	1.65205	0	5.025	0	0	1.4612	3.6319	1.4612	0.47187	low
TCGA-93-7347-01	1.87123	0	5.9174	4.1774	3.6167	2.5971	2.0384	1.557	0.32261	low
TCGA-93-7348-01	1.45479	0	4.6309	0.7315	3.8287	0.7315	2.9269	0.7315	0.524274	high
TCGA-93-8067-01	0.509589	0	3.8179	0.891	1.2775	0.6505	6.2134	6.0432	0.53848	high
TCGA-93-A4JN-01	1.96712	0	2.4782	1.622	4.445	2.4782	5.2317	0.5014	0.402403	low
TCGA-93-A4JO-01	0.090411	1	4.7062	3.4512	4.5215	1.6286	3.8677	0	0.379235	low
TCGA-93-A4JP-01	1.58356	0	2.8796	0.8439	1.1325	2.1945	5.2765	0.4828	0.593822	high
TCGA-93-A4JQ-01	1.4411	0	4.3657	2.9954	6.7405	2.5348	5.1823	0.9044	0.303701	low
TCGA-95-7039-01	3.48493	0	3.1468	2.1926	2.1926	0	0.7776	0.7776	0.615157	high
TCGA-95-7043-01	1.37808	1	0	0.835	1.3605	0	0	0	0.828989	high
TCGA-95-7562-01	0.238356	1	1.483	1.2305	0	0	1.2305	0	0.934873	high
TCGA-95-7567-01	1.55616	0	1.9309	1.57	3.3621	0.3576	4.1826	1.57	0.568138	high
TCGA-95-7944-01	1.03288	0	0.7925	0.7925	2.2204	3.3946	5.4537	2.5257	0.569356	high
TCGA-95-7947-01	1.30685	0	1.1521	2.2225	3.059	1.1521	0	0.3847	0.571599	high
TCGA-95-7948-01	1.30411	0	2.9833	2.3995	0.7294	0.7294	2.3067	2.3067	0.713786	high
TCGA-95-8039-01	2.27397	0	6.777	2.6769	2.9885	1.5493	3.4106	1.1084	0.392093	low
TCGA-95-8494-01	0.230137	0	4.9521	1.8276	1.8276	0.7113	1.8276	0.7113	0.47443	low
TCGA-95-A4VK-01	1.78356	0	3.6682	1.5618	4.6669	1.3011	12.2879	0.5734	0.578995	high
TCGA-95-A4VN-01	1.51507	0	5.0627	2.8117	3.223	1.918	2.3698	1.2567	0.399076	low
TCGA-95-A4VP-01	1.65753	0	0.6081	1.6307	4.3501	3.5859	10.0091	8.6585	0.333849	low
TCGA-97-7546-01	3.52055	0	4.5511	1.8518	4.1458	1.0313	0.6059	1.6265	0.403235	low
TCGA-97-7547-01	5.38356	0	3.0005	2.5397	2.742	0.5238	2.0228	0.9072	0.606305	high
TCGA-97-7552-01	5.29315	0	4.8059	2.3744	5.9631	4.1864	0.9487	2.2389	0.265435	low
TCGA-97-7553-01	5.12329	0	4.7964	2.1927	4.0161	2.4501	0.9206	1.4781	0.321564	low
TCGA-97-7554-01	2.12329	0	2.808	2.0005	3.2486	1.0004	0.5853	1.5854	0.547274	high
TCGA-97-7937-01	1.54521	0	0.8508	2.2066	1.141	1.3824	2.0752	0	0.84954	high
TCGA-97-7938-01	0.0493151	1	4.0095	1.7727	2.816	1.7727	2.3867	1.7727	0.488697	low
TCGA-97-7941-01	1.32603	0	3.2342	2.2873	3.3758	0	4.6022	1.8431	0.545585	high
TCGA-97-8171-01	1.55616	0	0	0.8817	0.6431	0.8817	1.0864	0.8817	0.790481	high
TCGA-97-8172-01	1.49315	0	5.209	3.0259	5.9694	3.5008	2.9782	2.8779	0.210289	low
TCGA-97-8174-01	0.449315	1	4.3531	2.0041	3.4763	2.4277	5.8769	10.0196	0.223179	low
TCGA-97-8175-01	1.50959	0	6.2438	1.4537	2.6363	1.2578	3.1131	0.4306	0.606786	high
TCGA-97-8176-01	1.28219	1	1.4771	1.7564	1.4771	1.7564	7.5106	0	0.934081	high
TCGA-97-8177-01	1.36712	0	5.9965	2.6992	4.9644	1.9059	2.1486	2.1486	0.339423	low
TCGA-97-8179-01	1.19178	0	5.6958	1.1138	0	0.473	7.9001	7.0713	0.576985	high
TCGA-97-8547-01	1.8	0	5.3517	2.8335	0.8205	2.9808	4.537	2.2721	0.480712	low
TCGA-97-8552-01	1.71507	0	6.4324	2.8273	5.2085	2.9462	3.6537	0	0.282301	low
TCGA-97-A4LX-01	1.68219	0	5.3431	3.5847	5.1951	4.2836	1.4645	0	0.282615	low
TCGA-97-A4M0-01	1.7863	0	5.4999	3.2732	2.2171	1.7141	2.3521	0.5422	0.44334	low
TCGA-97-A4M1-01	1.64658	0	4.9011	1.7855	0.5748	0	4.0156	0.5748	0.503401	high
TCGA-97-A4M2-01	1.70959	0	6.7213	1.769	3.1997	1.769	3.7573	6.7667	0.189144	low
TCGA-97-A4M3-01	1.47945	0	2.4731	1.0083	1.332	0	11.6415	6.3384	0.545382	high
TCGA-97-A4M5-01	1.73699	0	2.2536	1.174	2.7788	1.4195	6.4264	8.1608	0.284911	low
TCGA-97-A4M6-01	1.55616	0	5.9804	2.8868	3.9653	1.9035	3.3416	2.8868	0.324529	low
TCGA-97-A4M7-01	1.72329	0	6.6723	3.3255	4.2187	2.7195	3.5538	0.5157	0.35788	low
TCGA-99-7458-01	2.04658	0	7.0952	3.4504	3.313	2.4943	2.314	2.2146	0.369981	low
TCGA-99-8025-01	2.90411	0	0.4149	0.4149	2.4146	1.5846	3.5439	0.7367	0.697175	high
TCGA-99-8028-01	3.06301	0	3.3888	3.1296	3.9271	1.6569	2.0053	1.6569	0.335554	low
TCGA-99-8032-01	0.120548	0	1.12	1.3587	3.5791	5.8011	9.4462	9.337	0.276719	low
TCGA-99-8033-01	1.79726	1	1.3576	1.3576	0.4757	2.6935	9.3714	1.119	0.895011	high
TCGA-99-AA5R-01	1.80274	0	6.2151	2.0899	5.1152	3.0103	3.6942	1.8931	0.247097	low
TCGA-J2-8192-01	2.02466	0	5.976	3.6162	3.0238	3.2109	2.6452	1.7015	0.419448	low
TCGA-J2-8194-01	1.98356	0	4.0236	1.2068	1.6693	2.4225	8.217	7.5214	0.399139	low
TCGA-J2-A4AD-01	1.50685	1	1.3918	1.1493	1.3918	0	4.6176	0	0.794715	high
TCGA-J2-A4AE-01	2.95616	0	5.2343	1.9837	3.9796	1.4714	2.361	1.1257	0.291643	low
TCGA-J2-A4AG-01	2.70685	0	6.1107	2.8462	5.2535	2.6006	1.9313	2.7286	0.310109	low
TCGA-L4-A4E5-01	1.58356	0	3.7319	2.0654	0	1.4958	3.0498	1.242	0.684405	high
TCGA-L4-A4E6-01	1.19178	0	4.0016	1.9188	2.5863	0.638	2.5863	2.1168	0.32965	low
TCGA-L9-A443-01	0.528767	1	5.1166	1.0862	0	0	3.1476	0.643	1.00312	high
TCGA-L9-A444-01	0.841096	0	1.7128	2.262	3.4424	2.262	2.8226	0.815	0.405661	low
TCGA-L9-A50W-01	1.21096	1	5.8398	0.8076	1.0877	3.9313	4.0005	0.4595	0.706602	high
TCGA-L9-A5IP-01	0.158904	1	1.2108	1.2108	0.908	0.908	9.2141	0	1.22952	high
TCGA-L9-A743-01	1.81918	0	6.6663	2.8355	4.7277	3.3177	3.6785	1.2729	0.309505	low
TCGA-L9-A7SV-01	1.54795	0	2.0064	0.811	1.8641	0.4617	0	0	0.615482	high
TCGA-L9-A8F4-01	1.30411	0	2.1197	2.5895	4.3976	1.9737	9.567	1.4185	0.488214	low
TCGA-MN-A4N1-01	2.26575	0	2.4778	0	1.1677	0	5.2784	0.8726	0.883589	high
TCGA-MN-A4N4-01	3.21918	0	0.5661	2.9498	2.8572	0	6.361	1.2877	0.716072	high
TCGA-MN-A4N5-01	0.230137	0	0.8379	1.9092	2.4143	1.1251	5.1396	0.8379	0.560326	high
TCGA-MP-A4SV-01	7.17808	1	2.8044	2.3993	3.0476	1.6497	2.7132	0	0.467918	low
TCGA-MP-A4SW-01	4.87123	1	3.6825	2.8827	3.2011	1.9	2.0661	1.4965	0.39403	low
TCGA-MP-A4SY-01	4.11233	1	1.662	0.8999	0	0	2.6311	0.5189	0.702449	high
TCGA-MP-A4T4-01	7.16986	1	3.4789	2.4195	3.5989	1.9635	2.132	1.5525	0.353626	low
TCGA-MP-A4T6-01	4.90411	1	4.7143	1.5007	3.6258	2.9236	3.8252	0.7924	0.431715	low
TCGA-MP-A4T7-01	0.457534	1	2.1792	2.549	2.1792	0	12.4725	0.5272	0.915326	high
TCGA-MP-A4T8-01	0.441096	1	0.5058	1.4221	0.8796	3.4697	9.6042	6.9933	0.685029	high
TCGA-MP-A4T9-01	3.46575	1	3.9759	0.4836	2.958	1.5807	4.5424	1.5807	0.499192	low
TCGA-MP-A4TA-01	2.60274	1	0.4894	1.9364	2.2127	1.9364	7.8046	0	0.625977	high
TCGA-MP-A4TC-01	0.20274	1	1.8991	2.214	0.9335	1.7114	3.3997	0	0.797239	high
TCGA-MP-A4TD-01	0.841096	1	2.3053	0.9896	4.2657	1.7926	7.6447	9.7745	0.312103	low
TCGA-MP-A4TE-01	2.45479	1	1.2151	0.9116	1.6792	0.9116	9.5463	11.0226	0.426262	low
TCGA-MP-A4TF-01	0.920548	1	0.8605	1.3958	2.0917	1.3958	8.5678	0	0.909474	high
TCGA-MP-A4TH-01	2.03014	0	6.5783	3.2176	6.7364	3.067	2.9853	9.055	0.125734	low
TCGA-MP-A4TI-01	1.17534	1	4.3916	2.6148	3.2018	1.833	3.2018	0.597	0.408678	low
TCGA-MP-A4TJ-01	0.928767	1	2.9976	3.9862	5.1673	2.1678	4.8112	5.394	0.244309	low
TCGA-MP-A4TK-01	1.59452	1	5.2535	1.9898	3.7947	1.3138	3.9414	1.7976	0.413608	low
TCGA-MP-A5C7-01	6.1589	0	3.2172	0	0.8718	1.6205	3.1513	10.8854	0.280416	low
TCGA-NJ-A4YF-01	5.92055	0	0.6848	0	0.6848	0	11.3338	4.3534	0.973942	high
TCGA-NJ-A4YG-01	6.19452	0	5.7269	2.4903	1.9586	1.1075	2.1584	1.1075	0.469695	low
TCGA-NJ-A4YI-01	0.0109589	1	4.1525	2.6715	0.7411	0.7411	1.5917	0.7411	0.508832	high
TCGA-NJ-A4YP-01	0.136986	0	2.1881	2.0175	1.924	1.6005	7.5584	6.5738	0.430126	low
TCGA-NJ-A4YQ-01	3.92329	0	2.8634	2.0492	5.3191	2.8634	2.8634	1.1734	0.323162	low
TCGA-NJ-A55A-01	0.0410959	0	5.2702	1.857	5.0968	2.6427	2.1689	1.857	0.333224	low
TCGA-NJ-A55O-01	0.0356164	0	3.5952	0.663	1.9698	1.1156	5.4651	1.9698	0.58746	high
TCGA-NJ-A55R-01	1.65205	0	1.9573	2.203	4.5599	2.1257	7.1648	10.6234	0.260812	low
TCGA-NJ-A7XG-01	1.69041	0	3.69	0.5439	0.5439	0.5439	4.3056	0.5439	0.93618	high
TCGA-O1-A52J-01	4.92603	1	5.26	1.9526	1.2842	1.7623	4.6669	0.5641	0.47688	low
TCGA-S2-AA1A-01	1.40548	0	7.6686	3.9462	5.6479	3.0369	4.0063	2.3019	0.262333	low
