# Supplementary material for: Identification of Immune-Related Gene Signatures in Lung Adenocarcinoma and Lung Squamous Cell Carcinoma
Source: Front Immunol. 2021 Nov 23;12:752643. doi: 10.3389/fimmu.2021.752643 (PMC8649721; doi:10.3389/fimmu.2021.752643)
Supplement: Supplementary file 1 [file DataSheet_1.zip › Supplementary table 24.xlsx]

## Sheet: Sheet1
Supplementary table 24: Lasso regression was constructed to examine the relationship between immune-relate gene signature and LUSC risk.
ID of patient	futime	fustat	C4BPB	FCAMR	GRAPL	MAP1LC3C	MGC2889	TRIM55	UGT1A1	VIPR2	riskScore	risk
TCGA-63-A5M9-01	0.00273973	0	1.7109	1.0955	2.4718	1.8689	4.5222	0.8139	7.4638	0.4635	1.18248	high
TCGA-63-5131-01	0.00273973	0	5.527	2.078	1.1429	2.4411	4.7211	0.8524	5.278	1.3847	1.11466	low
TCGA-63-5128-01	0.00273973	0	0	0	1.0676	0.6304	4.0307	1.4028	7.8447	0	1.07797	low
TCGA-63-A5MU-01	0.00273973	0	0	0.5765	0.5765	0.5765	2.4384	0.5765	6.9492	1.3545	1.00273	low
TCGA-56-6546-01	0.00273973	0	2.6572	3.3422	1.9815	2.5882	0.6688	2.0854	0	1.4833	1.21966	high
TCGA-33-4579-01	0.00273973	0	0	0	0	1.4984	0	0	0	0.9355	1.05772	low
TCGA-79-5596-01	0.00273973	0	0	3.5857	1.2484	1.6152	3.7788	0	5.649	1.6055	0.874265	low
TCGA-6A-AB49-01	0.00273973	0	0.4559	0.8018	1.128	0.4559	0.4559	0	0	0.4559	1.06691	low
TCGA-58-8386-01	0.00273973	1	3.3817	0.4954	2.9652	4.6301	0	1.1565	0	1.5984	1.64747	high
TCGA-NC-A5HD-01	0.00547945	1	0	0	0	0	4.223	0	4.3474	3.8761	0.948771	low
TCGA-56-7731-01	0.00821918	1	4.4029	0.828	1.5548	2.2857	4.2643	2.684	3.4741	2.16	1.35005	high
TCGA-56-A5DR-01	0.0109589	0	0.5301	0.5301	0.5301	0	0	0.5301	6.6027	0	1.02295	low
TCGA-94-7557-01	0.0136986	1	3.8266	1.6772	0.9575	1.3618	2.4319	5.46	6.8941	0.394	1.34031	high
TCGA-77-7338-01	0.0136986	1	1.2868	0.7823	2.4113	1.8155	3.2689	2.5945	5.6598	0	1.32352	high
TCGA-XC-AA0X-01	0.0164384	1	3.9649	3.5804	2.2184	3.8125	3.9649	2.5104	5.1755	2.329	1.24605	high
TCGA-56-A5DS-01	0.0219178	0	2.46	4.13	1.8324	1.0004	4.2486	3.6445	4.8152	2.7862	1.0953	low
TCGA-33-A5GW-01	0.0246575	1	1.2966	1.7772	1.9683	0.9789	3.8185	0.5709	4.0568	1.5568	1.07527	low
TCGA-37-4141-01	0.0328767	0	1.761	1.2421	1.9853	3.1458	1.8994	1.4365	0	0.7508	1.3047	high
TCGA-51-4079-01	0.0328767	0	2.727	0	0.6472	0.487	3.6137	1.3818	4.3382	0.487	1.12169	low
TCGA-51-4080-01	0.0328767	0	0.7703	0.4359	0	0.4359	1.7947	0	4.5325	0	0.95548	low
TCGA-37-3792-01	0.0328767	0	8.8039	0.8212	2.7764	5.7319	0.4682	0.4682	0	2.2042	1.77263	high
TCGA-37-3789-01	0.0356164	0	5.2289	0	2.0496	3.8425	3.3259	4.1281	2.5155	0	1.68971	high
TCGA-NK-A7XE-01	0.0356164	0	0	2.7418	0.7067	0.7067	3.4743	1.179	5.0484	4.4502	0.936497	low
TCGA-77-7141-01	0.0410959	0	0.3667	1.5974	0.3667	1.7292	5.4824	1.7292	5.4059	2.9368	0.990341	low
TCGA-22-4596-01	0.0465753	1	6.5422	2.8139	2.8297	7.8548	0	3.5571	0	2.0648	1.88062	high
TCGA-85-8479-01	0.060274	0	0.5375	0	0.9283	0.9283	1.2354	0.5375	4.1896	0	1.1107	low
TCGA-85-8287-01	0.0630137	1	0	3.8468	1.8378	1.3476	2.032	3.683	2.6504	2.2693	1.12039	low
TCGA-22-5478-01	0.0657534	1	1.9618	4.22	1.8723	2.8185	4.1995	2.0561	4.729	2.5212	1.0608	low
TCGA-66-2755-01	0.0767123	0	0.439	1.0477	2.1882	5.1787	0.439	1.2768	3.1921	8.4789	1.50983	high
TCGA-66-2744-01	0.0821918	0	1.5063	2.8037	2.5314	4.2085	1.5063	2.5998	0	2.2881	1.37999	high
TCGA-66-2763-01	0.0821918	0	1.0864	1.0864	0.6431	1.2656	2.7862	2.5982	3.8761	1.5929	1.13321	low
TCGA-66-2756-01	0.0821918	0	5.475	0	0	7.8603	1.8943	1.5563	0	3.5772	1.54149	high
TCGA-66-2766-01	0.0849315	0	0.8419	0	1.1585	3.4984	3.1577	0.4815	5.9271	2.5247	1.21237	high
TCGA-66-2753-01	0.0849315	0	2.5165	1.0085	1.4257	2.1285	0.7437	1.8868	4.038	1.6669	1.28673	high
TCGA-34-7107-01	0.0931507	1	0.7639	1.0337	1.9232	1.0337	2.3754	0.7639	3.8891	2.3311	1.15857	low
TCGA-85-7843-01	0.0958904	0	0	0.6569	3.2203	1.1067	5.1304	1.1067	5.5682	0	1.22599	high
TCGA-NC-A5HH-01	0.10137	0	0	0	0.9775	0.9775	2.6621	5.2411	0	0.9775	1.38297	high
TCGA-56-8503-01	0.112329	0	0.7183	1.1955	1.5536	2.4636	1.8402	2.4636	3.7913	1.2435	1.25988	high
TCGA-85-7710-01	0.115068	0	0.4247	1.0192	1.9414	1.2443	2.2524	1.2443	2.2483	2.0287	1.19445	high
TCGA-33-4589-01	0.128767	1	3.6368	0	0	2.9303	0	2.8116	3.5914	0	1.33042	high
TCGA-39-5028-01	0.142466	1	4.6305	1.4158	0.875	2.3702	0.5028	5.6498	0	1.6234	1.53768	high
TCGA-22-1011-01	0.145205	1	0.6332	5.6289	2.9845	2.575	3.1233	5.3062	1.9214	2.7026	1.24277	high
TCGA-56-8622-01	0.150685	0	1.817	1.0068	1.0068	1.0068	0	6.8525	2.7029	1.7471	1.52724	high
TCGA-39-5030-01	0.161644	1	1.7941	4.091	2.5695	3.3583	0	2.2333	0	4.6257	1.29401	high
TCGA-66-2785-01	0.164384	0	4.3612	2.6543	2.0682	2.6543	0	1.9453	0	7.2882	1.41131	high
TCGA-85-8355-01	0.167123	0	2.129	6.7734	3.4196	3.899	4.1595	2.6966	5.2307	4.9104	1.13007	low
TCGA-66-2777-01	0.167123	0	3.1706	0.8817	0.8817	3.9768	3.0289	2.8717	4.3951	2.9382	1.35537	high
TCGA-66-2737-01	0.167123	0	2.0851	0	1.169	2.4487	2.8239	2.7389	6.4222	1.2327	1.32897	high
TCGA-66-2767-01	0.167123	0	3.9073	3.4879	2.9659	4.5674	1.5323	1.7097	3.6961	1.6291	1.36753	high
TCGA-66-2754-01	0.167123	0	8.7294	0	0.5403	2.7879	2.2125	4.4226	4.9206	1.2406	1.6051	high
TCGA-98-A53B-01	0.167123	0	3.1762	2.9447	2.7324	2.3276	0.9209	2.1931	4.975	2.0773	1.31594	high
TCGA-66-2768-01	0.167123	0	5.3019	0	2.1806	3.6732	2.0627	3.0546	4.022	1.0189	1.65948	high
TCGA-66-2765-01	0.167123	0	2.4026	0.7779	1.051	1.948	1.8078	1.4785	4.8534	1.4617	1.20211	high
TCGA-92-8065-01	0.191781	0	0	1.2874	0.9713	1.2874	4.4364	1.7661	1.7415	1.3071	1.05749	low
TCGA-34-2596-01	0.219178	1	1.6682	5.4659	1.8242	1.965	3.3327	0.7874	6.5622	3.9268	0.91236	low
TCGA-92-7340-01	0.224658	0	1.2823	1.0525	3.1987	1.8099	1.6545	0.7791	3.3349	2.4661	1.35392	high
TCGA-68-7755-01	0.227397	0	0	1.1601	1.4514	1.3467	0.6936	0.9456	5.9968	0.9456	1.11807	low
TCGA-98-8020-01	0.230137	1	1.5295	0.7039	0	2.5925	0	6.631	0	1.4619	1.49112	high
TCGA-18-4086-01	0.232877	1	0	3.2197	0.8416	1.5753	2.4212	3.0915	2.0401	1.2854	1.03485	low
TCGA-NC-A5HL-01	0.241096	1	1.8148	1.3281	2.3302	2.0078	3.8676	1.0052	6.9123	1.3281	1.19628	high
TCGA-90-7767-01	0.243836	0	0	0	0	1.2284	1.882	1.0052	0	6.4087	1.1224	low
TCGA-43-8118-01	0.243836	0	3.2176	0	2.3428	1.9136	3.1443	0.943	4.3427	0	1.33953	high
TCGA-66-2773-01	0.252055	1	2.2551	1.175	2.1224	0.8786	2.4886	0.8786	6.2058	1.3979	1.18051	high
TCGA-85-8353-01	0.257534	1	2.5495	2.3138	1.5909	1.4674	1.4674	2.6544	3.9101	1.4925	1.20866	high
TCGA-60-2720-01	0.265753	0	1.4095	2.4376	0	2.1087	0	2.8225	0	2.575	1.11237	low
TCGA-37-5819-01	0.282192	0	10.214	0	2.5644	1.5313	5.6152	2.7379	1.8439	0	1.63424	high
TCGA-56-8305-01	0.287671	0	1.026	1.026	1.0442	2.5016	2.3632	1.353	4.2337	1.026	1.15116	low
TCGA-92-7341-01	0.290411	0	0	0	0.414	0.414	1.9969	0.9979	5.4553	0	1.04016	low
TCGA-56-8304-01	0.290411	0	0.6383	1.4166	0	0.6383	5.6107	2.1175	2.4703	1.9194	0.960438	low
TCGA-60-2696-01	0.29863	1	2.6894	1.9661	1.0636	3.6585	0	0.788	5.5184	1.0636	1.17946	high
TCGA-NK-A5CX-01	0.30411	0	2.2965	1.5637	0.9841	0.5744	0.5744	1.3029	5.0371	0.5744	1.09372	low
TCGA-85-A5B5-01	0.30411	0	0	2.2887	1.4474	0	4.8825	0	4.7296	0	0.885603	low
TCGA-O2-A52Q-01	0.309589	1	6.014	2.1633	2.3137	4.6922	0.9957	4.3494	0	2.9925	1.72902	high
TCGA-43-6773-01	0.317808	1	1.0674	6.2999	2.2734	3.3663	3.2043	3.512	2.8416	2.8227	1.06441	low
TCGA-66-2781-01	0.331507	0	0	1.0385	0.7678	1.0385	4.0409	2.9404	5.1321	1.8815	1.10714	low
TCGA-92-8063-01	0.334247	0	0	0.6977	2.516	1.8022	0.6977	0	6.3515	2.3779	1.23276	high
TCGA-66-2795-01	0.334247	0	2.2553	1.5296	2.4338	2.0514	3.0957	2.2553	5.6748	1.8722	1.30827	high
TCGA-94-8035-01	0.334247	0	0.9795	0.9795	0.5713	0.5713	5.5595	4.8909	1.2568	0.5713	1.17657	high
TCGA-37-3783-01	0.334247	0	2.4912	0	1.0195	2.4912	2.9405	0.598	0	1.6109	1.22817	high
TCGA-34-8455-01	0.336986	1	1.5447	0.97	1.5447	2.1229	1.2858	0.97	5.3125	1.7082	1.20569	high
TCGA-66-2789-01	0.336986	1	3.2618	1.0845	2.4549	3.4707	1.5199	2.4549	3.9522	1.7899	1.49907	high
TCGA-NC-A5HK-01	0.350685	0	0.427	0	1.0237	1.4446	0	1.0237	0	1.8576	1.22788	high
TCGA-22-1002-01	0.358904	1	3.7238	0	3.0901	4.1243	3.6716	1.7436	1.862	2.4959	1.64241	high
TCGA-46-3769-01	0.369863	0	0	0.4356	1.9884	4.2462	0.4356	1.6392	0	1.4659	1.42787	high
TCGA-18-3407-01	0.372603	1	3.1839	0.9646	0.5614	1.2793	3.1063	1.2793	3.9476	1.1242	1.09976	low
TCGA-NC-A5HF-01	0.378082	1	2.9025	0	1.5864	0.5833	1.8038	2.9025	6.1152	1.4536	1.35734	high
TCGA-33-A4WN-01	0.391781	1	1.3785	2.0704	0.4854	1.3785	3.7442	1.926	6.5104	1.9015	1.00631	low
TCGA-18-3410-01	0.4	1	2.6136	6.6247	2.7036	1.1255	0.8382	2.0535	0	3.0847	1.02427	low
TCGA-56-8083-01	0.410959	0	3.0392	0.6	0.6	2.0337	4.876	2.8458	0	4.6868	1.26389	high
TCGA-34-5929-01	0.413699	1	1.0024	0.4868	1.8514	1.7688	0.6799	0.6799	6.1536	1.2573	1.23218	high
TCGA-66-2791-01	0.419178	1	1.8947	0	1.3524	0.4733	3.5217	2.3983	3.943	2.1621	1.2506	high
TCGA-94-8490-01	0.419178	1	0	0	1.1693	1.1693	4.3026	0	4.8081	1.4143	1.05551	low
TCGA-92-8064-01	0.438356	0	0.7469	1.2366	2.8286	0.7469	0.7469	1.2366	5.8703	0.7469	1.25673	high
TCGA-85-8352-01	0.441096	1	0	0	0.5527	0	1.2072	0	0	5.4076	1.07981	low
TCGA-52-7809-01	0.454795	1	2.2626	3.3189	3.0447	3.3189	4.6339	1.2517	2.2606	3.6777	1.22978	high
TCGA-43-6771-01	0.454795	1	0.3468	0	2.0368	1.8943	0	0.3468	0	0	1.2859	high
TCGA-98-A539-01	0.473973	0	2.2329	2.8102	2.6061	1.9167	0	1.2557	6.2524	0	1.20551	high
TCGA-77-A5G7-01	0.493151	1	1.1729	0.7026	0.7026	1.1729	6.0768	7.8414	4.2087	0	1.38793	high
TCGA-18-4083-01	0.515068	1	0.8805	0	1.5531	1.6335	5.6375	1.8168	4.4917	0.8805	1.1941	high
TCGA-85-6798-01	0.534247	1	0	0	0.8303	2.0399	4.3264	0	6.498	0.8303	1.04177	low
TCGA-77-8007-01	0.542466	1	1.379	0.6169	2.9135	3.3699	3.2537	0.8483	0	0	1.37862	high
TCGA-56-7730-01	0.542466	1	1.4711	0.3256	0.8152	1.1801	2.2623	1.1801	7.32	1.0037	1.11984	low
TCGA-68-7756-01	0.553425	0	2.5737	0	2.1392	0.9476	0.6953	2.2372	6.6757	0.8519	1.39902	high
TCGA-37-4135-01	0.567123	0	3.3055	0	1.1493	2.8625	4.3088	3.3055	0	0.6066	1.40459	high
TCGA-68-7757-01	0.578082	0	4.2301	1.0109	2.0164	2.7189	3.3416	1.0109	4.8986	1.335	1.29751	high
TCGA-33-AASB-01	0.578082	0	4.2535	0	0.5675	1.3822	5.6322	1.5889	3.6493	6.787	1.22765	high
TCGA-77-8145-01	0.580822	1	0.8828	0.8828	0	1.4264	2.6001	0.8828	5.2932	0	0.98609	low
TCGA-66-2769-01	0.589041	1	3.2783	3.0988	2.47	4.0455	0	2.5653	0	7.6362	1.50039	high
TCGA-22-0944-01	0.610959	1	0.3982	1.5397	1.949	0.71	1.949	1.6894	3.4905	0.3982	1.14521	low
TCGA-37-4132-01	0.621918	0	0	0.9197	3.1008	3.6544	0	3.5484	0	2.0429	1.6559	high
TCGA-85-8481-01	0.646575	1	0.6994	1.1684	0.705	3.0851	2.4241	1.5218	4.5535	0	1.11826	low
TCGA-43-7657-01	0.646575	1	0	0	1.0509	0.9945	3.9897	0.7326	5.3374	1.2161	1.07805	low
TCGA-37-4133-01	0.652055	0	2.3038	3.0768	2.8893	1.858	0.5236	1.2095	2.0787	0.9069	1.23	high
TCGA-37-4129-01	0.663014	0	0	0	0	1.0557	3.8017	0.4432	2.1958	3.5631	1.01427	low
TCGA-68-8250-01	0.668493	0	2.4313	2.649	1.8624	4.7741	4.5216	2.649	6.3372	2.1042	1.26693	high
TCGA-37-4130-01	0.676712	0	7.8332	0	3.5977	2.2333	0	0	6.5504	0	1.64928	high
TCGA-O2-A52W-01	0.715068	1	2.9974	0.6204	1.3852	1.0529	5.0075	1.0529	7.1042	0.6749	1.11965	low
TCGA-52-7811-01	0.728767	1	2.4392	1.8962	1.8962	2.527	0.7489	2.6098	3.4693	0.7489	1.31782	high
TCGA-60-2712-01	0.750685	1	1.6234	2.9372	3.5031	3.2209	1.9684	3.4022	1.5958	1.9514	1.47189	high
TCGA-34-5236-01	0.756164	1	1.0751	3.092	0	3.129	4.2924	2.252	3.8357	1.2915	0.964227	low
TCGA-21-1081-01	0.778082	1	0.3439	1.5283	3.1386	1.3869	4.4942	0.3439	4.3772	1.0544	1.1612	low
TCGA-90-7766-01	0.791781	0	5.0246	2.5312	2.3626	1.9517	1.1857	5.8352	5.1711	1.2625	1.57543	high
TCGA-22-4609-01	0.79726	1	2.6056	1.0124	2.6838	4.1108	1.0124	2.6838	3.6386	1.5738	1.57444	high
TCGA-85-6175-01	0.805479	1	3.9379	1.2657	4.0644	2.9526	0.6432	2.2178	1.6536	2.5971	1.72413	high
TCGA-43-A475-01	0.810959	0	1.802	1.1658	1.3389	1.802	3.4526	1.4103	6.0071	1.276	1.13855	low
TCGA-46-3768-01	0.819178	1	1.2038	0.724	0.4069	0.9837	2.7793	0.4069	3.6282	0	1.0023	low
TCGA-56-8626-01	0.827397	1	3.8302	1.1389	2.0019	1.7673	1.1389	7.9474	3.1466	2.1083	1.8153	high
TCGA-66-2793-01	0.838356	1	0	0.5983	1.1324	1.3457	5.0827	1.6114	2.6514	3.9486	1.1231	low
TCGA-85-8277-01	0.841096	1	0.527	1.2159	0.9121	0.9121	3.0867	0	5.2683	0.303	0.970906	low
TCGA-60-2698-01	0.852055	1	2.5713	1.0422	2.585	4.5168	1.4675	1.2705	2.5782	1.3939	1.46679	high
TCGA-56-8625-01	0.863014	1	1.8579	0	2.053	3.3853	3.5878	2.6437	1.4911	1.9152	1.47669	high
TCGA-90-A59Q-01	0.882192	1	5.0086	0	0.6885	0	0.6885	2.7014	2.1052	7.3655	1.40105	high
TCGA-46-6025-01	0.887671	0	1.0074	0.3249	2.1814	0.8137	2.3338	0.5899	5.8018	0.426	1.19268	high
TCGA-21-5787-01	0.90137	1	7.6453	0.7916	2.7687	1.4995	0.7916	2.8507	0	4.9407	1.73577	high
TCGA-77-7138-01	0.931507	1	0.4087	0	1.3758	1.5682	2.5639	1.5682	3.4573	0.4087	1.21191	high
TCGA-O2-A5IB-01	0.931507	1	2.9859	0.3405	0.6159	0	4.5626	3.4397	0	1.2423	1.20531	high
TCGA-18-3412-01	0.945205	1	1.1202	0.8339	1.3742	1.9025	1.743	0	5.051	0.5282	1.1065	low
TCGA-63-A5MN-01	0.945205	1	3.7977	1.3498	3.4789	5.7035	0	3.3635	0	2.4973	1.90777	high
TCGA-77-8140-01	0.961644	1	3.4268	3.3225	0.8076	0	4.5552	3.3225	3.9156	0.8076	1.00678	low
TCGA-43-A474-01	0.967123	0	0	0	0.5011	0.8723	2.9344	0.5011	6.8107	0	1.01602	low
TCGA-22-5482-01	0.978082	1	0.6999	0.392	0.9535	1.1692	4.054	1.5227	4.3785	1.1692	1.1081	low
TCGA-22-4613-01	0.980822	1	1.4698	1.8698	2.1826	2.8469	6.2852	1.8698	4.7549	1.6103	1.17788	high
TCGA-90-7769-01	0.980822	1	0	0.4402	0	0.4402	4.7572	0	7.1229	0.7769	0.89136	low
TCGA-60-2726-01	0.980822	1	1.5559	0.9782	2.6634	2.9617	5.2052	1.7761	3.3865	1.5559	1.32536	high
TCGA-43-8116-01	0.980822	1	3.6678	2.1741	1.9736	0.6649	2.6483	2.1741	3.4432	0	1.18629	high
TCGA-MF-A522-01	0.986301	1	0	1.189	0	1.189	1.6476	0.5126	6.2133	2.3968	0.961583	low
TCGA-66-2782-01	1	1	1.5812	2.3174	2.8696	0.9972	2.2179	2.6582	5.1732	0.7347	1.26597	high
TCGA-66-2780-01	1.00274	1	0.4485	0.4485	2.3764	2.9188	2.098	2.6097	3.7063	0.4485	1.41656	high
TCGA-43-A56V-01	1.00274	1	3.8991	2.0332	1.3486	0	5.5667	1.839	5.7776	0.3427	1.03992	low
TCGA-70-6722-01	1.00548	0	1.916	2.0093	0.6507	2.097	0	1.3294	1.1177	0	1.10061	low
TCGA-46-3766-01	1.0137	0	3.8585	3.921	2.7629	5.3069	0.7164	5.9108	0	2.2881	1.69366	high
TCGA-18-3406-01	1.01644	1	0	0.8379	0.8379	2.5171	3.8466	0	0	1.072	1.04204	low
TCGA-60-2697-01	1.01918	1	4.9506	7.1784	4.7101	4.8094	1.2881	4.1063	2.8402	2.8604	1.4862	high
TCGA-70-6723-01	1.0274	0	0	0	1.3386	0	4.7271	0	6.6329	1.1526	1.01455	low
TCGA-85-A53L-01	1.03288	0	0.8328	4.7004	0.4757	1.119	4.2456	1.5622	5.1841	1.9009	0.823961	low
TCGA-56-5897-01	1.03562	0	0.7861	1.8218	1.0612	2.0908	0.4459	2.4185	6.3566	0.8161	1.16226	low
TCGA-85-8584-01	1.04932	1	4.0458	1.3514	1.7344	0.8285	0	1.7344	2.0008	1.683	1.29734	high
TCGA-77-8131-01	1.04932	1	1.6218	3.1073	1.9146	4.0211	0	4.5761	2.7215	1.6218	1.42296	high
TCGA-O2-A52S-01	1.06027	1	0.4997	1.8005	1.019	0.8701	2.2404	0.4997	8.7453	2.6737	0.990346	low
TCGA-46-3767-01	1.06301	0	2.9234	4.1879	2.0143	2.8237	3.0167	4.34	2.8154	2.5643	1.25758	high
TCGA-L3-A4E7-01	1.07397	0	3.9675	2.3927	2.4107	0.5582	3.0153	0.9595	6.3124	1.2128	1.14228	low
TCGA-56-8201-01	1.08767	1	0.6128	1.3716	1.0415	1.3716	0	1.3716	0	1.64	1.15	low
TCGA-22-4604-01	1.09315	1	1.5061	0.3859	1.3412	2.4857	4.2783	1.7883	4.3005	1.8448	1.23147	high
TCGA-LA-A446-01	1.09863	0	2.4857	4.3091	2.6865	3.0198	3.0924	0.5042	5.8057	0.9662	1.06624	low
TCGA-85-8288-01	1.10137	1	2.0776	0.4881	0.4881	2.0776	0.8522	3.7091	2.1526	4.0699	1.36448	high
TCGA-58-8387-01	1.10411	1	1.2934	0.7871	1.2934	2.2103	3.8135	4.2027	0	1.2934	1.35134	high
TCGA-56-A4BX-01	1.10959	0	0	0.8308	1.1164	0	4.7595	0	6.2032	0.6917	0.944106	low
TCGA-46-3765-01	1.10959	0	1.8099	0	0.6289	2.0027	4.7314	2.4624	5.0429	1.0018	1.19344	high
TCGA-68-8251-01	1.11233	0	4.2759	1.9719	0.5033	3.2881	1.6265	0.8759	4.9104	2.0037	1.13413	low
TCGA-43-8115-01	1.11507	0	1.0561	1.389	1.389	3.6862	4.2742	7.0459	0	2.6797	1.57613	high
TCGA-LA-A7SW-01	1.11781	1	0.9047	2.1664	2.7109	0	2.996	5.8933	0	4.4705	1.46664	high
TCGA-68-A59J-01	1.12055	0	3.7639	1.1242	2.0518	1.3635	2.5158	0.8371	7.2784	2.087	1.23228	high
TCGA-58-8388-01	1.12877	1	3.04	0	2.7391	3.2888	2.4969	0	1.2244	7.4766	1.51427	high
TCGA-NC-A5HJ-01	1.14521	1	5.7093	0.6026	3.2164	5.7927	2.7447	0.6026	0	0.6026	1.67054	high
TCGA-56-8624-01	1.15068	0	1.9736	3.5998	0	4.2145	2.1741	5.9101	2.5464	3.3838	1.24749	high
TCGA-46-6026-01	1.1589	0	1.0996	2.0507	2.322	1.7163	4.0129	2.7473	2.1301	1.6948	1.23786	high
TCGA-90-7964-01	1.1726	0	2.6767	1.0557	0.7817	4.2734	2.309	1.9548	5.1697	1.4973	1.26711	high
TCGA-56-8309-01	1.1726	0	3.1219	1.1917	1.8353	2.5132	3.1219	2.1456	4.8172	6.5298	1.36889	high
TCGA-68-A59I-01	1.1726	0	0.9894	5.471	1.7921	1.5708	2.442	3.6807	4.6757	3.2028	1.03326	low
TCGA-33-4586-01	1.1726	0	1.036	0	0.7659	1.6328	0	0	6.7621	0.8718	1.12556	low
TCGA-22-1012-01	1.17534	1	1.9193	1.4165	2.1173	1.0793	2.2914	2.7148	1.0793	0.9728	1.29261	high
TCGA-94-A4VJ-01	1.17808	0	0.5608	1.945	0.5608	1.5362	1.5362	3.6867	4.8492	0.9671	1.13674	low
TCGA-43-A56U-01	1.18356	0	4.1164	7.0139	4.0078	3.467	2.4331	6.6303	0	4.1738	1.51103	high
TCGA-56-A62T-01	1.20548	0	0	1.0976	1.0976	0.4647	3.0392	2.2631	5.5416	1.3334	1.08957	low
TCGA-56-7223-01	1.21096	1	0.5168	0.2814	1.9713	0.7192	5.2662	0.5168	3.4352	1.7526	1.12285	low
TCGA-22-5474-01	1.21918	1	1.4006	3.2018	0.6292	1.0659	1.243	3.0671	4.3912	2.0848	1.04922	low
TCGA-NC-A5HQ-01	1.2274	1	1.7179	5.2857	3.1038	1.906	5.4458	1.2472	6.2209	1.3178	0.985528	low
TCGA-22-1000-01	1.24384	1	3.1649	1.6842	1.8774	3.9644	0.5288	4.5042	4.0103	2.4682	1.57705	high
TCGA-85-A511-01	1.24658	1	1.7102	1.7102	1.4945	2.2126	2.4709	2.3476	4.075	2.5846	1.22435	high
TCGA-56-8082-01	1.24658	1	0.8693	2.1068	0.8693	0.4992	4.0978	0.8693	4.1061	0.8693	0.942373	low
TCGA-63-A5MM-01	1.24932	1	3.2632	0.9301	2.58	3.3932	0	8.0666	1.5701	2.3763	2.07598	high
TCGA-85-A512-01	1.27397	0	0	0	2.0051	0.5817	4.5141	0	4.6776	0.8396	1.10069	low
TCGA-21-1078-01	1.29863	1	0	0	0.4745	0	1.1166	0.4745	9.0243	0.4745	1.01289	low
TCGA-56-8629-01	1.31781	0	0.9904	1.5721	1.9855	0	5.3734	0.9904	6.1889	1.9674	1.03901	low
TCGA-85-A510-01	1.32055	0	1.4106	0	1.0742	4.7539	4.2662	2.8239	0	0	1.38663	high
TCGA-L3-A524-01	1.34247	1	0	0	0	1.2709	2.5136	1.9359	6.3214	3.1298	1.09924	low
TCGA-94-A5I4-01	1.34521	0	0.6533	0.6533	2.1495	0.6533	5.2567	1.1014	6.2807	0	1.11533	low
TCGA-85-A50Z-01	1.35068	0	1.5182	0.552	0.552	0	4.2613	1.262	4.2301	0	1.01282	low
TCGA-63-A5MT-01	1.36438	0	0	3.4138	0.9092	0	0	1.4625	1.7901	0	0.933991	low
TCGA-58-8392-01	1.3726	1	1.1749	0.5051	1.1749	0.5051	3.4675	0.5051	5.935	0	1.04852	low
TCGA-22-5492-01	1.3863	1	4.6891	1.3596	2.5105	3.1845	3.3413	1.3596	3.4074	1.4409	1.38731	high
TCGA-56-8504-01	1.39726	0	1.1528	1.7853	1.5034	0.6886	3.1623	0	4.3516	0.6886	0.996382	low
TCGA-85-8351-01	1.39726	0	2.3173	0.5288	1.4999	2.5532	4.3245	0.5288	0	1.183	1.19752	high
TCGA-NK-A5D1-01	1.4	0	1.9711	0	1.4668	0.6637	5.2178	0.6637	0	5.3737	1.19049	high
TCGA-34-5241-01	1.41096	1	2.5923	0.5051	2.6892	4.8623	0	1.1748	4.4551	0	1.54632	high
TCGA-66-2727-01	1.4137	1	1.651	0.4402	1.9464	1.8063	3.2025	1.2792	5.0702	1.4771	1.25175	high
TCGA-56-8308-01	1.41644	0	0	5.1474	2.0436	1.9524	4.0443	2.3272	7.0077	2.0335	0.953866	low
TCGA-39-5040-01	1.42192	1	9.2525	1.5171	1.6657	4.0729	1.3515	1.8003	0	1.5948	1.54901	high
TCGA-96-8170-01	1.45479	0	4.0716	1.4139	0.981	2.5835	3.4578	3.2208	3.5458	1.5013	1.28783	high
TCGA-56-7822-01	1.45753	1	1.5877	2.6357	1.1397	0.8498	2.6357	6.9559	5.9068	0.5709	1.29961	high
TCGA-94-A5I6-01	1.47397	0	0.9694	0	0.5646	0.9694	4.071	0	7.154	2.0883	1.01904	low
TCGA-77-8138-01	1.47671	1	2.0242	2.0242	1.7883	1.1551	0.6902	1.1551	6.246	1.5061	1.14612	low
TCGA-56-A4BY-01	1.48767	1	1.5846	3.2923	1.1372	3.1038	3.1694	2.887	5.998	3.7848	1.12812	low
TCGA-39-5039-01	1.49041	1	4.8337	2.6711	2.947	2.3296	0	2.6711	1.4638	1.4065	1.47377	high
TCGA-85-8664-01	1.50685	1	0.5958	0.5958	0	0	4.2785	0	3.4222	3.7303	0.927288	low
TCGA-98-A53A-01	1.51233	1	0.9879	0	2.9787	0.5769	3.4373	2.3025	7.3727	2.5271	1.39177	high
TCGA-56-5898-01	1.52055	0	2.5387	1.672	1.5674	1.4591	3.1492	0.5234	4.2565	1.5716	1.09923	low
TCGA-96-8169-01	1.52603	0	3.1104	1.5406	1.6674	1.5406	0.4665	3.1104	6.6226	1.3742	1.32825	high
TCGA-94-7943-01	1.53151	1	1.2195	1.8709	2.047	1.5816	3.1111	7.6556	6.7059	3.6955	1.56995	high
TCGA-43-5668-01	1.53151	1	1.6368	7.1614	1.7026	2.5228	4.6888	1.3687	0	3.0319	0.846169	low
TCGA-56-7222-01	1.53973	1	1.4582	0.4324	0.5404	0.4324	0	1.631	4.3993	1.0346	1.14159	low
TCGA-98-A53I-01	1.54795	0	0.5121	6.5917	2.8003	3.6928	1.188	0.8892	5.8048	3.375	0.991776	low
TCGA-56-A4ZK-01	1.56164	0	0	0	1.4325	2.6083	4.817	1.8274	6.3587	1.2201	1.21088	high
TCGA-22-5483-01	1.56986	1	0.307	0.56	1.2935	1.4114	2.331	1.2767	5.6644	0.0991	1.13134	low
TCGA-85-7950-01	1.57808	0	2.5614	4.1826	1.9406	1.305	0.5756	2.2992	2.2978	2.6292	1.12329	low
TCGA-66-2771-01	1.58356	0	4.6035	1.1147	1.1147	3.3679	2.6427	4.4958	3.5577	2.1818	1.49011	high
TCGA-66-2778-01	1.58356	0	3.2332	0.5061	0.5061	1.1766	5.696	2.7829	3.7607	0	1.14158	low
TCGA-85-8049-01	1.5863	0	1.848	5.2449	2.1103	2.6323	0	3.696	4.4332	3.9385	1.19069	high
TCGA-J1-A4AH-01	1.59178	0	0	0	1.4797	0.9218	4.4311	4.0184	7.3126	3.0103	1.30592	high
TCGA-56-A4BW-01	1.60274	0	1.9623	1.7301	1.5591	0.6594	1.9623	0.6594	4.0733	1.1102	1.0801	low
TCGA-22-4607-01	1.60822	1	3.6923	0.8036	2.3505	2.3505	1.3167	2.6365	5.4211	0.5184	1.46375	high
TCGA-96-A4JK-01	1.6137	0	0	0.553	0.553	0.553	2.7237	0	6.4627	1.1742	0.969622	low
TCGA-43-7656-01	1.63288	0	2.0355	6.2657	3.4796	1.3504	2.6835	2.4981	4.0654	2.4981	1.07608	low
TCGA-85-A4QR-01	1.64384	0	1.235	0.9279	1.7032	0.9279	4.1454	0	4.6346	0.5373	1.05576	low
TCGA-33-6737-01	1.64658	1	3.2669	0.6925	2.4245	3.8937	0	0.3875	3.1964	2.8715	1.46331	high
TCGA-56-7582-01	1.64658	1	0	1.3504	0.6008	0.6008	3.1291	0	5.9681	1.3504	0.925823	low
TCGA-85-A4JC-01	1.65479	1	0.7143	1.5471	1.5471	0	4.089	5.4986	1.606	1.7	1.28372	high
TCGA-56-7221-01	1.66575	0	3.1759	2.1815	1.1928	0.4022	3.2263	3.0131	6.4029	1.8078	1.13176	low
TCGA-90-A4ED-01	1.68493	0	0	1.4481	2.8752	1.7244	1.4481	4.1463	1.256	6.9367	1.55076	high
TCGA-56-8628-01	1.68767	0	4.0274	2.6094	1.0934	4.0274	3.2485	1.7083	6.5049	1.3331	1.16567	high
TCGA-98-A53H-01	1.69315	0	4.2286	5.8045	2.3324	4.7768	0.8682	4.5917	4.3906	4.0131	1.3536	high
TCGA-22-4591-01	1.70685	1	4.5845	1.6535	1.5056	2.0235	4.6028	1.1546	5.7197	0	1.1429	low
TCGA-98-A53J-01	1.72603	0	0	0	2.4433	1.1815	4.7883	0	6.0788	2.0603	1.16499	low
TCGA-77-7140-01	1.73151	1	0	0	0.459	0	0.459	0	6.2495	0	1.00633	low
TCGA-56-A49D-01	1.74521	0	4.132	1.3237	3.0583	5.3066	4.0902	1.8094	1.6504	1.6573	1.56436	high
TCGA-66-2758-01	1.75068	0	2.094	0.447	1.4937	1.0633	3.9903	2.9142	6.4206	0.5146	1.24858	high
TCGA-56-A4ZJ-01	1.75342	0	4.0178	0.9215	1.877	3.7082	1.6938	3.1774	5.1905	1.5969	1.51347	high
TCGA-94-7033-01	1.75342	0	5.2001	1.4345	0.5117	0	3.1148	1.8296	3.9103	0.2682	1.08419	low
TCGA-66-2742-01	1.75616	0	4.127	2.6269	0.957	1.7455	5.105	1.5274	3.9075	0	1.02769	low
TCGA-60-2695-01	1.7589	0	1.7241	0.4104	1.7241	3.646	4.3283	2.9226	0	1.1384	1.40758	high
TCGA-98-A53D-01	1.76712	1	4.9259	4.4088	2.3205	2.861	0.9737	3.2005	0	1.7939	1.30616	high
TCGA-98-8023-01	1.77808	0	2.1313	2.3384	0.7452	0.7452	2.5194	1.5987	0	5.7512	1.07707	low
TCGA-98-7454-01	1.7863	0	4.3653	3.4097	3.3095	4.8486	0.44	3.3605	0	4.2882	1.65104	high
TCGA-43-6770-01	1.78904	0	0.7879	0.3129	1.8111	1.9658	5.1649	0.5699	7.1668	1.1682	1.13871	low
TCGA-37-A5EN-01	1.80822	0	0	4.3424	1.6521	0.7776	3.7162	1.9475	6.0756	2.2436	0.928018	low
TCGA-56-6545-01	1.82466	0	3.2195	1.0763	0.3839	3.4196	0.353	6.6431	1.0163	1.8051	1.58823	high
TCGA-60-2707-01	1.8274	1	3.5374	2.22	2.102	1.676	1.3008	1.5005	2.6575	1.378	1.24042	high
TCGA-22-0940-01	1.83288	1	1.0854	1.6977	0.5236	2.804	3.2632	2.3544	3.7678	2.6405	1.1243	low
TCGA-22-A5C4-01	1.83836	0	1.0182	0	0.4242	2.6935	2.6935	2.2509	5.239	7.3846	1.28639	high
TCGA-77-A5G6-01	1.85753	1	1.3548	2.9541	1.3548	1.6214	5.6231	1.8464	3.4229	0.4195	0.992889	low
TCGA-85-8350-01	1.87123	0	2.9459	0.5645	2.2022	1.7633	5.4939	3.1925	4.0925	3.8785	1.40626	high
TCGA-43-2578-01	1.87397	1	3.4879	0.4631	4.0983	3.2214	2.7393	2.3683	3.1383	1.4667	1.73263	high
TCGA-85-8666-01	1.88219	1	0	2.6657	1.6499	2.8903	1.049	0.6178	4.0191	1.8768	1.08351	low
TCGA-90-A4EE-01	1.88493	0	0.5383	3.6735	2.2074	3.4529	1.4901	0	2.6617	5.8004	1.10489	low
TCGA-56-8623-01	1.89589	1	4.8429	1.9756	2.0904	7.2186	0.407	5.1382	0	3.8561	1.92023	high
TCGA-66-2790-01	1.91507	0	5.6946	2.5371	1.9051	1.9051	4.0089	4.6252	5.4507	3.9757	1.41437	high
TCGA-43-6143-01	1.91507	0	1.0779	1.0779	1.3535	3.5442	4.481	1.8744	5.1417	1.5849	1.20558	high
TCGA-66-2788-01	1.91507	0	3.5404	2.0535	1.3649	3.2128	3.0847	3.9241	4.7864	1.1255	1.33218	high
TCGA-66-2770-01	1.91781	0	2.4316	1.4278	1.8893	2.6801	5.0046	2.3382	6.3548	0.4202	1.23038	high
TCGA-77-6845-01	1.93973	1	0	0	0.7631	0.4315	3.6441	0.7631	7.1289	0.7631	1.03042	low
TCGA-18-3414-01	1.96164	1	5.8998	1.5089	1.4002	2.536	4.1686	1.3085	3.3044	0.4879	1.22735	high
TCGA-60-2724-01	1.96438	0	0	0.4659	0.4659	1.1	3.68	0.4659	4.7509	0.8175	0.993027	low
TCGA-85-8052-01	2.01096	0	2.4071	2.4071	1.2837	1.6563	3.7219	0.7802	6.0687	1.3091	1.02342	low
TCGA-22-4595-01	2.01096	0	2.2296	0.4174	2.3293	0.4174	5.1382	1.8812	1.1963	0.9354	1.25859	high
TCGA-39-5029-01	2.0274	1	1.1157	5.9192	1.7372	2.8528	2.5986	3.0688	3.6892	2.7287	1.0113	low
TCGA-85-A4PA-01	2.03014	0	5.1017	10.5322	6.4489	5.1713	0.6463	2.4648	0	4.8568	1.36985	high
TCGA-43-6647-01	2.07397	0	2.2462	1.5221	1.8564	3.6984	0	3.8181	4.7708	4.8987	1.54319	high
TCGA-90-6837-01	2.07671	0	2.1119	1.6213	3.9184	2.3654	4.205	2.6779	0.5713	1.9661	1.51281	high
TCGA-66-2783-01	2.07945	0	0	1.0252	1.0252	2.2089	3.1316	3.5692	6.5039	0	1.20094	high
TCGA-66-2759-01	2.08767	0	0.7963	0.7963	0	1.3064	3.2986	1.5067	6.895	0.4524	1.00156	low
TCGA-85-8048-01	2.09589	0	3.1634	5.4662	3.0688	4.4985	2.8587	6.0771	2.8034	3.3726	1.47682	high
TCGA-63-A5MP-01	2.10685	0	2.673	3.5553	1.4816	1.9324	4.541	0.8223	6.9349	1.774	0.973451	low
TCGA-NC-A5HP-01	2.10959	1	0.6855	1.1483	0	0.6855	0	0	6.1277	2.0321	0.963	low
TCGA-66-2786-01	2.16438	0	2.8186	0.776	1.4884	3.7126	0.4396	2.7439	5.952	1.3602	1.4378	high
TCGA-77-8143-01	2.2	1	1.7198	0	0.5448	0.9392	0	2.5961	2.2235	2.9158	1.28714	high
TCGA-34-8456-01	2.20274	0	0	1.0659	1.521	0.6292	2.5658	1.0659	6.0597	2.2365	1.08964	low
TCGA-NC-A5HT-01	2.20274	0	1.4688	1.2717	0	0	3.8517	0	6.3791	1.0432	0.879457	low
TCGA-94-8491-01	2.21918	0	0.6128	4.8337	2.3877	1.3716	3.0718	1.64	4.3331	2.2339	0.990535	low
TCGA-85-8071-01	2.23288	0	1.2856	0.7815	0.7815	0	2.4096	0	7.575	1.9544	0.991492	low
TCGA-60-2725-01	2.23562	0	3.0138	0.5284	1.2184	3.6438	0.5284	3.0907	1.5282	3.7053	1.50956	high
TCGA-56-8307-01	2.2411	0	1.4956	1.7114	1.5504	0.541	0.541	0.9335	0	0.541	1.1186	low
TCGA-98-A53C-01	2.25205	0	3.8929	5.3111	3.0763	5.9242	0.9676	3.6943	2.873	2.8271	1.4525	high
TCGA-22-1016-01	2.25205	0	4.3484	1.7745	3.9188	3.8798	2.8183	3.8798	2.5956	2.8638	1.78539	high
TCGA-85-A50M-01	2.26301	0	3.2988	0.5069	0.8813	0.8813	1.4244	1.1782	0	0.8813	1.1925	high
TCGA-98-A538-01	2.26301	0	0.4519	0	1.0727	1.3053	5.9033	1.9791	4.6968	1.0727	1.13079	low
TCGA-33-AASL-01	2.26301	0	0	1.7985	0.6957	0.6957	3.3639	1.5155	4.1146	3.8711	1.00607	low
TCGA-18-5595-01	2.26575	1	0.6482	0	1.5779	2.3934	4.6003	0.8881	5.176	1.0938	1.18762	high
TCGA-77-8144-01	2.28219	0	0.5484	0	1.5434	0.5484	1.2556	1.511	0	0.5484	1.23525	high
TCGA-52-7812-01	2.28767	1	8.6762	1.5842	2.3279	5.5287	1.3778	3.7431	0	1.9252	1.85472	high
TCGA-77-A5GF-01	2.30137	1	0	1.5357	0.9633	2.2626	2.935	0.9633	6.4166	1.9445	1.04835	low
TCGA-96-A4JL-01	2.30685	0	1.4177	2.3726	3.9268	1.6273	0	3.4633	0	4.8293	1.60382	high
TCGA-43-5670-01	2.32603	0	0.78	0.4421	0.4421	1.4817	1.2834	3.5987	5.143	2.2228	1.2499	high
TCGA-52-7622-01	2.36164	0	2.7585	3.4715	2.0815	3.5085	1.449	2.2475	6.1901	1.926	1.22748	high
TCGA-37-A5EM-01	2.37534	0	0	1.5198	3.3032	2.2435	0.5528	0.5528	0	0.5528	1.31501	high
TCGA-56-1622-01	2.4137	1	1.1335	0.4834	0.8447	0	2.0648	1.5801	3.9184	0	1.09188	low
TCGA-77-6842-01	2.46301	1	7.4904	2.4028	2.2997	0.8934	0	0.5148	4.9319	1.4065	1.27501	high
TCGA-60-2722-01	2.48767	0	0	1.7793	1.4529	0.7613	5.5181	0.4303	5.9116	0	0.940492	low
TCGA-58-A46N-01	2.49315	0	0	0	1.2592	0	1.9212	0.5505	7.684	0	1.07018	low
TCGA-85-A513-01	2.49315	0	5.3801	4.2032	2.2842	4.0984	0	5.2638	0	3.5052	1.57809	high
TCGA-51-4081-01	2.49589	0	0	0	1.435	0	2.7088	0.512	6.6226	1.1878	1.08577	low
TCGA-85-7844-01	2.49589	0	2.0575	0.3965	1.3681	1.1795	3.5549	2.522	6.3908	0.6501	1.2311	high
TCGA-58-8390-01	2.49589	0	2.0086	0	1.1991	2.1557	1.4478	1.1991	3.2882	1.6598	1.27474	high
TCGA-66-2792-01	2.50137	0	0.9904	0	2.9831	0.4102	3.2557	0.4102	4.3255	1.4029	1.27063	high
TCGA-22-5485-01	2.50959	1	1.7152	0.6516	0.9144	3.1686	1.7152	0.3622	8.1332	1.8204	1.15542	low
TCGA-85-A4CL-01	2.52329	1	0	1.8752	0.5308	0	3.3067	0	6.5057	3.3576	0.887578	low
TCGA-52-7810-01	2.52877	0	0	0.465	0	0.816	2.9	0.465	3.401	0	0.957304	low
TCGA-56-7580-01	2.53425	0	0.4661	0.8179	0	0	1.7173	2.9754	4.4669	1.5395	1.07214	low
TCGA-85-A4QQ-01	2.53973	1	1.701	0.9264	0	0	1.8881	3.447	1.6788	0.9264	1.11857	low
TCGA-85-8072-01	2.55342	0	3.1315	1.1978	0.7198	1.5562	3.0208	1.5562	5.5805	3.4034	1.14132	low
TCGA-98-8022-01	2.55616	1	0.7428	2.1267	2.1267	3.0717	3.4727	6.1089	2.1488	1.9694	1.49201	high
TCGA-77-A5GB-01	2.56712	1	0	0	1.2137	0	1.8633	1.2137	0	1.2137	1.14732	low
TCGA-98-8021-01	2.56712	1	1.0895	2.4626	2.3069	2.6031	3.0587	2.1323	5.5166	3.2035	1.22623	high
TCGA-85-A4JB-01	2.58082	0	0.548	0	0.548	0.548	5.0989	2.6048	2.3593	1.9296	1.12585	low
TCGA-56-7579-01	2.60548	1	0	0.5255	0	0.9097	0	0	5.4306	0.5255	0.981512	low
TCGA-85-7698-01	2.60822	0	1.3253	3.2829	1.3253	2.7489	1.636	0.6801	4.5955	3.0934	1.04138	low
TCGA-85-8070-01	2.63014	0	0.7004	0.7004	0	0	3.5392	0.7004	6.7525	0	0.921237	low
TCGA-21-5782-01	2.63562	1	2.1279	3.1482	2.458	2.1279	5.0206	4.6203	5.2024	3.2758	1.30625	high
TCGA-21-1079-01	2.64384	1	0	0.5134	3.1298	2.7128	0	1.1904	0.5134	0.8913	1.45701	high
TCGA-18-3416-01	2.66575	1	0.6396	0.6396	1.2898	1.4188	1.922	1.0812	5.8074	8.7829	1.22889	high
TCGA-22-4605-01	2.66849	1	2.8008	0.8041	2.0037	2.5482	3.5629	4.5473	4.4346	3.2916	1.52646	high
TCGA-21-A5DI-01	2.68219	0	0.7608	0	0.7608	0	3.5131	0	5.345	1.9175	1.01544	low
TCGA-60-2721-01	2.69315	0	0	1.1202	2.0462	1.5638	4.7664	1.1202	6.4344	2.9269	1.13305	low
TCGA-77-7465-01	2.71233	0	4.0592	4.6032	1.141	1.3825	0.8509	1.141	0	0.8509	0.988956	low
TCGA-85-8354-01	2.72603	0	0	0	1.6189	0	4.5078	0.6021	7.9098	0	1.05567	low
TCGA-34-2608-01	2.73973	1	2.2012	1.9557	2.2259	5.3301	1.9557	5.8273	3.1985	2.6572	1.70677	high
TCGA-85-7699-01	2.74247	1	0	2.577	2.6339	0.8701	2.1976	2.0127	0	2.1535	1.18264	high
TCGA-O2-A52N-01	2.75616	1	2.0972	0.6289	1.4002	1.6717	2.4254	1.0655	2.5463	0.6289	1.19415	high
TCGA-43-3920-01	2.7589	0	2.7954	0.9367	2.7954	1.2457	4.7332	2.6971	3.7643	0.9367	1.36444	high
TCGA-56-7823-01	2.76986	0	0	0	0	0	0.6766	0	5.5792	0	0.967643	low
TCGA-34-A5IX-01	2.82466	0	2.1304	2.4606	0	0.6444	4.3721	1.9318	0	0	0.932656	low
TCGA-21-5786-01	2.8274	0	0	0.4186	1.747	0.7427	3.8206	2.5142	2.4482	3.6152	1.24772	high
TCGA-85-A4CN-01	2.84384	0	0	0	0.6622	0	1.4581	1.4581	5.8348	1.1143	1.09141	low
TCGA-58-A46K-01	2.86301	1	0	0.7925	1.9739	0	4.2149	2.2204	5.7145	1.6764	1.15286	low
TCGA-85-8276-01	2.87671	0	0.6226	3.7455	1.389	2.7942	3.1851	2.6773	5.4454	2.2416	1.06384	low
TCGA-63-A5MY-01	2.88219	0	0	0	0	0.5492	3.7558	0.5492	5.4861	0	0.958209	low
TCGA-22-4601-01	2.89589	1	1.3353	0	0.8169	1.3353	3.2292	1.3353	4.568	2.0167	1.15708	low
TCGA-58-8393-01	2.89863	0	2.991	1.4529	1.6654	2.2956	2.5307	1.8506	5.7076	2.2115	1.25353	high
TCGA-21-1077-01	2.89863	0	0.5312	0.5312	2.0536	2.1893	4.6963	2.5598	5.5941	1.6895	1.28724	high
TCGA-85-7697-01	2.91233	0	1.5867	5.3193	0.3631	2.5523	5.0089	3.1722	4.5707	2.5795	0.897721	low
TCGA-22-4593-01	2.92329	1	0.3406	0	2.1577	2.3953	2.8329	0.3406	2.5974	1.0463	1.25577	high
TCGA-58-A46M-01	2.93699	0	0	0	0	0	1.7037	0.6455	7.0094	1.3832	0.987959	low
TCGA-60-2715-01	2.94521	1	2.6918	2.2794	3.2347	4.773	0.4018	2.5406	2.3709	2.5999	1.59029	high
TCGA-60-2723-01	2.99178	0	0.8196	1.339	2.1512	3.2922	2.9789	1.8786	6.7873	0.4672	1.26284	high
TCGA-18-3417-01	3.00548	1	2.7557	0	1.1048	1.7231	1.1048	0	1.9846	1.1048	1.203	high
TCGA-63-A5MV-01	3.0137	0	1.2948	2.2857	1.5548	2.1347	4.2423	1.2948	4.1473	2.2857	1.08082	low
TCGA-77-8156-01	3.03014	0	1.561	3.2407	2.9073	2.4729	4.2138	1.2019	5.0623	0	1.12571	low
TCGA-39-5034-01	3.03288	1	7.6951	0	2.349	3.1365	0.6776	5.1608	4.1028	4.8056	2.03848	high
TCGA-85-7696-01	3.04384	0	0.6498	4.4253	1.2732	1.8321	2.6794	1.9431	5.3677	2.7335	0.961164	low
TCGA-85-8580-01	3.04932	0	1.4287	2.8488	2.0284	0.6452	4.3744	0	5.4015	4.6228	0.992551	low
TCGA-33-AAS8-01	3.05205	1	2.6549	4.8038	1.5828	1.8675	3.0115	0.913	6.0576	0.8718	0.931605	low
TCGA-37-A5EL-01	3.13151	1	0	1.0002	0.4259	0	0.4151	0	4.2605	6.4152	1.01329	low
TCGA-77-8128-01	3.15068	1	0	0	0	0.9314	1.2392	0.9314	7.1973	0	1.02514	low
TCGA-60-2704-01	3.16164	1	3.1534	1.0896	2.6282	4.7114	3.7852	2.8862	4.7045	1.2118	1.53481	high
TCGA-85-8582-01	3.17808	0	1.8592	5.9868	2.3052	2.4852	2.3052	1.2105	6.3338	2.4852	0.962484	low
TCGA-22-4599-01	3.18082	1	0	0	2.1573	2.4891	3.1819	2.7587	1.8828	2.4891	1.41835	high
TCGA-43-2581-01	3.22192	0	6.58	1.6598	0.7823	2.9029	3.8031	1.0565	0	1.2868	1.20251	high
TCGA-34-8454-01	3.23288	0	3.4475	2.8466	2.2375	1.1626	0.4987	2.4703	4.2986	1.9475	1.2589	high
TCGA-77-A5GH-01	3.23836	0	6.801	1.7234	1.7234	1.1051	0	2.756	4.852	6.0331	1.46337	high
TCGA-77-8136-01	3.25753	1	5.7234	1.5342	1.819	2.8721	1.819	1.179	2.7927	1.5342	1.33871	high
TCGA-43-3394-01	3.26027	1	1.541	0.4668	1.338	1.1017	3.9908	0.8189	4.6269	2.7233	1.13464	low
TCGA-34-5928-01	3.27671	0	1.0978	0.2964	1.4422	2.3519	3.0919	2.415	2.522	0.3998	1.2877	high
TCGA-NC-A5HM-01	3.32055	0	0	0	1.0602	0	2.0894	0.6254	0	0	1.08448	low
TCGA-66-2787-01	3.33425	0	0.5156	3.9639	2.8102	0.5156	3.0535	0	2.9166	2.4048	0.978602	low
TCGA-43-2576-01	3.35068	0	4.7285	0.6479	1.7157	1.4333	2.3128	6.7339	1.6338	3.4332	1.73343	high
TCGA-85-6561-01	3.35342	0	0.6403	4.3415	2.2959	2.9456	4.3415	3.6384	4.4958	2.5565	1.14826	low
TCGA-NC-A5HR-01	3.40822	0	1.4564	2.3419	1.4564	1.1129	4.2931	0	6.7921	1.7336	0.960254	low
TCGA-85-6560-01	3.44932	0	0.2921	2.3333	1.4407	0.2921	1.7944	2.5698	0	3.3408	1.12354	low
TCGA-60-2711-01	3.45205	0	0	1.3994	0.7269	2.0962	6.2294	1.7194	2.9526	0.7039	1.01059	low
TCGA-21-5784-01	3.47397	0	4.0428	4.503	1.6833	4.7601	3.482	2.9326	5.6152	0.9998	1.17982	high
TCGA-77-A5GA-01	3.50685	0	0.8547	2.5485	0	0.8547	2.5485	1.3878	5.6212	1.9493	0.913252	low
TCGA-60-2719-01	3.55342	0	1.6429	0.684	1.4955	1.899	4.494	1.7767	0	0	1.19897	high
TCGA-66-2734-01	3.59178	0	1.7085	0.9797	3.6352	2.8392	2.1904	0.4049	4.1337	1.2706	1.40881	high
TCGA-21-1083-01	3.60274	1	4.0491	0.7581	3.2277	2.3639	4.8405	3.5922	2.5795	3.7854	1.63283	high
TCGA-O2-A52V-01	3.65753	1	0.5061	3.6259	0.5061	2.1249	4.0848	1.9787	6.8087	1.1767	0.912458	low
TCGA-NC-A5HO-01	3.66027	0	0.8696	2.576	0	0.8696	0	0	3.6738	1.7997	0.898117	low
TCGA-66-2757-01	3.66575	1	3.1411	0.4568	1.5172	2.7196	4.9448	3.0138	0	2.9727	1.39458	high
TCGA-33-AASI-01	3.68219	1	1.123	5.0616	2.5964	0.6681	0	1.123	2.1117	3.1564	1.02863	low
TCGA-22-5477-01	3.68767	1	1.6227	0	1.4955	1.8478	4.4111	0.604	6.0931	0.5149	1.15984	low
TCGA-34-5927-01	3.72877	0	0.8626	0.348	0.6281	1.2411	3.7305	1.0642	5.3353	1.851	1.07322	low
TCGA-63-A5ML-01	3.79726	0	0	1.3548	2.183	0.6033	3.2184	1.3548	6.6284	0.7968	1.11483	low
TCGA-77-7463-01	3.89863	1	0.8553	0.4901	2.171	1.1464	4.8333	1.938	5.3385	1.1464	1.22405	high
TCGA-21-1071-01	3.90685	1	1.4716	0.5294	1.4716	1.6855	3.3659	1.2203	5.8896	0	1.16127	low
TCGA-22-4594-01	4.0274	1	8.3712	2.6432	1.786	4.4001	0	5.7524	5.7624	6.4236	1.83761	high
TCGA-60-2716-01	4.0411	0	0.9766	1.1956	0.9766	1.7041	2.2843	1.3857	2.0903	1.2158	1.11822	low
TCGA-22-1017-01	4.06849	1	4.2277	0.8246	1.8871	3.1853	0	1.3461	0	0.9451	1.43981	high
TCGA-66-2800-01	4.08767	0	2.8387	0.5257	1.7411	4.654	4.0343	1.4637	5.2927	0	1.34318	high
TCGA-NC-A5HN-01	4.10685	0	0	0	0.4923	0.8586	3.6307	0	4.0024	1.1506	1.00047	low
TCGA-60-2709-01	4.12329	0	2.6678	1.3391	0.4673	3.7679	3.2924	1.8787	4.2144	0.3115	1.16068	low
TCGA-18-5592-01	4.16164	0	0.4492	0.4492	0.8362	0	3.5351	0.7912	6.8412	0.7912	1.00896	low
TCGA-60-2714-01	4.19452	0	8.6869	1.0156	1.5055	5.6452	0	3.0863	0	0.851	1.76883	high
TCGA-34-5240-01	4.22192	0	0.7879	2.6054	3.109	2.3207	4.1165	2.4219	1.8857	0	1.2523	high
TCGA-63-6202-01	4.38904	0	1.4554	0.7629	1.7821	5.1065	2.0483	6.3425	0	1.2593	1.76746	high
TCGA-63-A5MW-01	4.49041	0	0	0.5141	2.1231	0.8924	5.979	0.5141	4.3891	1.651	1.09669	low
TCGA-77-8133-01	4.49315	1	1.3953	8.6514	3.1941	2.9111	2.2643	0.6262	5.4428	3.6287	0.874204	low
TCGA-66-2794-01	4.50685	0	1.2559	0.9452	0.9452	0.5486	3.4219	1.2559	3.9358	2.4925	1.07562	low
TCGA-77-8150-01	4.53425	1	0	0	1.179	1.179	0	0	7.7262	2.4891	1.13801	low
TCGA-33-4587-01	4.53699	1	0.8499	0.342	0.6988	0.342	4.6934	1.9789	0	0.6181	1.08707	low
TCGA-39-5022-01	4.6	1	4.7152	1.8417	1.7212	2.8712	1.5897	5.3944	4.8915	3.3814	1.58297	high
TCGA-63-7023-01	4.60822	0	0	1.2758	1.2758	0.9616	1.2758	0.9616	0	0	1.08569	low
TCGA-39-5037-01	4.63014	0	1.971	0	0.8753	0.8753	4.0749	1.171	5.0805	0.3881	1.11503	low
TCGA-77-8009-01	4.64384	1	0	0.4212	0.4212	0.7467	1.8922	0	6.0694	0.4212	0.981188	low
TCGA-22-5491-01	4.69315	1	1.8614	3.3322	1.118	1.9732	4.3444	3.154	4.0658	1.203	1.06321	low
TCGA-58-A46L-01	4.72055	0	0.9315	0.3812	1.7322	1.4928	1.8959	1.8959	4.4994	1.8543	1.27631	high
TCGA-60-2713-01	4.74247	0	0.3667	0.3667	2.8231	3.8963	4.1288	1.4522	2.424	0.6587	1.39883	high
TCGA-96-7545-01	4.75616	1	2.4538	2.9156	2.6691	5.5384	2.5418	1.024	3.9746	2.7311	1.32806	high
TCGA-NC-A5HI-01	4.77534	0	1.2369	2.4654	1.2369	0.9295	4.5052	2.0587	5.4557	0	1.00637	low
TCGA-63-A5MI-01	4.88767	0	1.0655	0	2.2706	0	4.6146	0.6289	4.4945	1.3204	1.16713	high
TCGA-63-A5MJ-01	4.99726	0	0	0	1.1724	0	1.6755	0	6.614	0	1.04369	low
TCGA-34-5239-01	5.02466	0	1.5282	0.5569	1.6415	1.2709	0	1.2709	2.2578	5.8644	1.32472	high
TCGA-39-5031-01	5.04384	1	2.3875	1.7262	1.8849	2.8392	6.4203	3.5095	0	2.8275	1.31184	high
TCGA-77-8154-01	5.04384	1	1.5184	1.5184	0.6974	0.6974	4.202	1.1656	6.3263	0	0.977056	low
TCGA-22-5471-01	5.05479	0	2.0836	3.3724	1.8151	1.9556	2.9025	0.7822	2.1127	5.1568	1.08117	low
TCGA-21-1076-01	5.07397	0	3.01285	3.58595	2.71575	3.33535	2.78195	0.64825	4.3054	0.7873	1.15835	low
TCGA-51-6867-01	5.08493	1	0.3909	0	1.6839	0.9514	4.963	0.3909	4.3994	1.2653	1.11051	low
TCGA-34-2600-01	5.13425	1	1.7874	1.9488	2.6582	3.1317	4.3368	2.4582	5.5205	3.4648	1.33707	high
TCGA-77-A5G8-01	5.16164	0	1.2881	0	2.2033	0.7832	2.4131	0.7832	7.7175	0.7832	1.22918	high
TCGA-22-5489-01	5.23836	1	0.9375	3.3864	1.839	3.6544	0.9375	2.1229	0	5.119	1.24011	high
TCGA-33-6738-01	5.27945	0	2.8041	4.1823	1.1355	2.0675	3.4026	1.3762	5.8838	3.8711	0.983946	low
TCGA-22-5473-01	5.29589	1	1.3769	0.7126	0.9696	1.1876	3.7842	1.3769	5.1405	0.7211	1.09344	low
TCGA-22-1005-01	5.35068	1	6.101	3.9658	2.4149	4.3998	1.4999	6.2119	0	3.2728	1.68565	high
TCGA-NC-A5HG-01	5.37808	0	0	0.4857	0.4857	0	0.8485	0	0	1.1382	1.00703	low
TCGA-22-5472-01	5.41096	1	3.5144	2.2701	1.9187	2.9268	2.714	2.7885	3.605	1.7839	1.31416	high
TCGA-34-5231-01	5.43562	1	0.9739	1.6642	0.9739	1.7699	1.2905	1.6642	5.3117	0.5676	1.10221	low
TCGA-77-8153-01	5.45753	0	0	0.5998	0	0	4.1708	1.0221	4.3806	0	0.926146	low
TCGA-NK-A5CT-01	5.47123	0	5.9101	1.0398	1.5232	0.6116	0.6116	0	4.8986	1.6378	1.20648	high
TCGA-77-8148-01	5.54247	0	0	0	1.7077	0.6476	4.2999	0	6.2001	0.6476	1.07201	low
TCGA-60-2710-01	5.54521	0	1.3726	2.063	2.6789	3.3531	2.063	0	5.7429	0.4826	1.19345	high
TCGA-63-A5MH-01	5.55068	0	0	1.0394	1.8633	1.8633	2.9746	0	0	0.6114	1.10957	low
TCGA-63-7022-01	5.67945	0	2.7174	2.7174	3.1925	2.2381	2.7174	4.1977	2.048	0.6956	1.45685	high
TCGA-39-5035-01	5.69863	0	1.3977	1.8972	1.3977	2.2674	4.1168	6.8025	0	0	1.42273	high
TCGA-39-5021-01	5.71507	1	1.024	2.8483	2.4986	2.0359	2.3602	1.3507	4.7925	1.3001	1.14646	low
TCGA-63-7020-01	5.84384	0	2.0686	1.8302	1.1877	1.8302	3.9724	1.1877	4.4525	0	1.05897	low
TCGA-77-7335-01	5.84384	0	1.2036	0	0.7239	0.7239	2.7791	1.563	2.4905	3.2184	1.16703	high
TCGA-21-1075-01	5.84658	0	0.7754	0.4393	0.4393	0.7754	1.2771	0	5.8656	0	1.00533	low
TCGA-63-7021-01	5.86849	0	2.4876	2.1558	0.6564	1.4479	4.5875	3.432	4.8011	1.7243	1.10688	low
TCGA-63-A5MG-01	5.88493	0	4.1455	2.3307	2.7566	1.1054	2.487	3.5777	3.6032	0	1.37519	high
TCGA-96-7544-01	5.91781	1	1.7	2.2796	0.716	2.0748	3.98	1.3821	2.6681	1.3839	1.02084	low
TCGA-39-5036-01	5.93151	0	0.6122	0	0.6122	1.0407	3.5326	1.0407	6.0352	0.8466	1.07149	low
TCGA-58-8391-01	5.93699	0	0.5387	1.4911	2.6855	0	3.4542	0	6.4113	0.5387	1.06566	low
TCGA-22-5480-01	5.94521	1	2.0936	0	1.9717	2.2669	1.9985	0.6273	0.7327	4.8286	1.37057	high
TCGA-77-6843-01	6.09315	1	0.9166	1.2213	0.53	0.9166	3.0952	0.9166	6.5778	0	0.982304	low
TCGA-77-7142-01	6.10137	0	1.0753	1.0753	0	2.339	4.7459	1.8413	2.9208	1.7975	1.0424	low
TCGA-34-5234-01	6.22192	0	4.6976	3.2614	1.1551	4.7202	0	4.7424	4.387	2.7347	1.45753	high
TCGA-77-6844-01	6.25753	1	5.3363	2.1364	1.2379	1.4321	5.1963	1.0136	7.1501	3.1692	1.09071	low
TCGA-18-3408-01	6.31233	1	0	1.1286	0	3.4705	0.6719	1.7539	7.6121	0	1.08752	low
TCGA-NC-A5HE-01	6.4	0	0	1.1831	1.8243	1.6405	0.8853	0	3.6369	4.7052	1.15844	low
TCGA-43-7658-01	6.51507	1	0.3436	0	0.6208	2.3314	4.5762	0	0	2.4779	1.07874	low
TCGA-63-A5MS-01	6.52329	0	3.4023	0	2.6177	3.9411	1.376	2.884	6.1106	2.6326	1.68936	high
TCGA-22-5481-01	6.6	1	1.1822	0	2.6033	0	2.2653	1.986	0	0.8845	1.35352	high
TCGA-33-4547-01	6.6274	0	2.1848	1.8718	2.3879	0.5294	3.9247	2.9354	4.8257	0.9918	1.23079	high
TCGA-60-2708-01	6.70411	0	0.5493	0	0.9462	2.2348	2.6082	3.0728	5.6236	0.9217	1.28155	high
TCGA-34-5232-01	6.76986	0	2.8551	2.2617	1.8918	1.535	3.0088	1.7824	2.2094	4.6486	1.21448	high
TCGA-39-5024-01	6.87671	0	5.0384	4.1526	1.2765	1.8321	3.1644	1.5809	2.6449	4.1866	1.06606	low
TCGA-NK-A5CR-01	6.96438	0	0	1.2224	0	0.737	7.2699	1.2224	5.7043	0.737	0.875052	low
TCGA-58-A46J-01	7.09315	0	3.2693	1.9563	1.4261	3.7383	3.6931	0.8663	4.8236	1.0119	1.16347	low
TCGA-22-5479-01	7.19178	1	0.53	4.4504	1.4728	0.53	2.6615	3.4867	4.476	0	0.98304	low
TCGA-77-8008-01	7.23014	1	0.733	0.733	1.8045	3.5353	0.733	6.6532	4.5927	0	1.67775	high
TCGA-18-3421-01	7.24658	0	1.4333	0.6479	1.0934	1.4333	2.964	0.6479	0	0	1.11005	low
TCGA-21-5783-01	7.34247	1	1.2937	0.9037	0.9037	1.1118	4.453	0.9037	1.0845	2.9224	1.07323	low
TCGA-63-A5MR-01	7.4411	0	0.5809	1.3147	0.994	2.1606	3.8957	1.7988	0	0	1.10541	low
TCGA-18-3415-01	7.67945	1	1.1084	2.1597	0.6581	1.9598	1.1084	1.4511	5.4717	3.2736	1.0708	low
TCGA-18-3419-01	7.70137	0	4.3054	2.3388	0	0	5.7486	1.599	0	1.1784	0.934872	low
TCGA-60-2706-01	7.72603	0	2.0271	1.2431	1.0181	1.6091	2.8383	0.4242	5.1935	1.6568	1.06983	low
TCGA-60-2703-01	8.06849	1	1.2795	0.7772	0.7772	1.6514	3.7916	3.0246	1.5389	0	1.18194	high
TCGA-33-4538-01	8.16164	1	1.3792	2.0713	0.498	1.3792	0.8485	2.8083	5.3468	1.6515	1.10704	low
TCGA-21-1072-01	8.26301	0	0.4397	1.0488	0	1.0488	2.89	0.4397	6.7681	0	0.926313	low
TCGA-39-5027-01	8.51507	0	3.3186	0.3776	0.9243	0	3.913	2.741	5.6514	0.8205	1.18443	high
TCGA-63-A5MB-01	8.55616	0	2.1559	0.5181	1.6601	1.6601	4.9853	0.5181	6.9175	2.1559	1.14339	low
TCGA-33-4582-01	8.6274	1	0.4932	0	0	0	4.5496	0.4932	0	1.7848	0.971847	low
TCGA-77-8139-01	8.67397	0	0	0.6966	3.3661	0	0	0.6966	5.8456	1.2384	1.29591	high
TCGA-77-8146-01	8.73699	0	1.9808	0.9872	0.9872	0.9872	2.7853	1.5678	5.541	0.9872	1.11354	low
TCGA-77-7337-01	8.91233	1	0	0.7499	1.4353	1.898	4.3283	0.4232	4.256	1.3394	1.07753	low
TCGA-33-AASD-01	9.24932	1	1.4822	1.697	0	0	3.5561	0.9236	7.0832	0.5345	0.893748	low
TCGA-39-5019-01	9.27945	0	1.9969	4.4555	1.5183	1.9038	4.2815	2.8544	5.6107	1.4502	1.01046	low
TCGA-18-3411-01	9.79726	0	0.4878	2.7295	0.4878	1.7714	0	0.4878	6.3275	1.8715	0.959018	low
TCGA-33-AASJ-01	9.86301	1	0	1.559	0.572	0	5.1714	0.572	4.4119	2.3851	0.901781	low
TCGA-21-1070-01	9.96164	0	2.4568	1.805	1.5828	2.1674	0	2.8046	3.0168	3.0846	1.33795	high
TCGA-21-1082-01	9.98356	0	1.1491	2.8254	2.6236	2.2182	3.8875	3.2515	3.3392	2.0473	1.26274	high
TCGA-21-1080-01	10.2027	0	1.1413	1.7704	0.9293	0.4874	2.7284	0	2.4322	0	0.952589	low
TCGA-18-3409-01	10.2658	0	1.6094	0	1.6094	2.6155	3.032	3.4254	3.2382	5.8742	1.49531	high
TCGA-77-A5FZ-01	10.5151	1	6.1222	6.1222	5.0286	3.9933	0	3.2262	0	2.6295	1.60531	high
TCGA-39-5016-01	10.5479	0	0	4.2907	1.0506	1.9475	0	0.4405	7.9856	2.5858	0.908841	low
TCGA-33-4532-01	10.7507	1	1.0598	1.0598	1.82	1.4894	3.7712	0	5.198	0	1.07174	low
TCGA-77-A5G1-01	11.0301	0	2.1689	2.9178	0.9063	1.4586	0.9063	0.5232	1.1502	1.9724	1.01189	low
TCGA-39-5011-01	11.1041	0	1.3349	2.1459	2.1459	4.8473	1.3349	1.3349	5.8448	0	1.27785	high
TCGA-33-4533-01	11.1452	0	1.4009	1.9528	1.4009	5.4617	2.6627	1.1574	0	4.8182	1.28772	high
TCGA-77-7139-01	11.674	0	0	3.7506	1.4751	0.4394	1.6489	0.4394	7.301	1.4751	0.893961	low
TCGA-77-A5G3-01	12.5205	0	0	1.189	0.5126	0.89	3.5442	1.189	5.5389	0	0.972869	low
TCGA-33-4583-01	12.6055	1	0	1.9508	0	1.5414	2.2695	0	6.8903	0.9674	0.881881	low
TCGA-18-4721-01	12.8603	0	0.9559	1.9334	0.9559	1.9334	2.5108	0	6.2032	0.9559	0.984349	low
TCGA-77-8130-01	13.0548	0	2.2961	4.6877	0	1.204	0	6.284	2.3056	0	1.09545	low
TCGA-33-4566-01	14.4849	1	0	0	1.5966	0	0	1.5966	0	0	1.23127	high
