# Supplementary material for: Identification of Immune-Related Gene Signatures in Lung Adenocarcinoma and Lung Squamous Cell Carcinoma
Source: Front Immunol. 2021 Nov 23;12:752643. doi: 10.3389/fimmu.2021.752643 (PMC8649721; doi:10.3389/fimmu.2021.752643)
Supplement: Supplementary file 1 [file DataSheet_1.zip › Supplementary table 5.xlsx]

## Sheet: Sheet2
Supplementary table 5: The relative abundance of immune cell infiltration in LUAD, quantifided by the single-sample gene-set enrichment analysis (ssGSEA)
ID of immune cell	TCGA-05-4244-01	TCGA-05-4249-01	TCGA-05-4250-01	TCGA-05-4382-01	TCGA-05-4384-01	TCGA-05-4389-01	TCGA-05-4390-01	TCGA-05-4395-01	TCGA-05-4396-01	TCGA-05-4397-01	TCGA-05-4398-01	TCGA-05-4402-01	TCGA-05-4403-01	TCGA-05-4405-01	TCGA-05-4410-01	TCGA-05-4415-01	TCGA-05-4417-01	TCGA-05-4418-01	TCGA-05-4420-01	TCGA-05-4422-01	TCGA-05-4424-01	TCGA-05-4425-01	TCGA-05-4426-01	TCGA-05-4427-01	TCGA-05-4430-01	TCGA-05-4432-01	TCGA-05-4433-01	TCGA-05-4434-01	TCGA-05-5420-01	TCGA-05-5423-01	TCGA-05-5425-01	TCGA-05-5428-01	TCGA-05-5429-01	TCGA-05-5715-01	TCGA-35-3615-01	TCGA-35-4122-01	TCGA-35-4123-01	TCGA-35-5375-01	TCGA-38-4625-01	TCGA-38-4626-01	TCGA-38-4627-01	TCGA-38-4628-01	TCGA-38-4629-01	TCGA-38-4630-01	TCGA-38-4631-01	TCGA-38-4632-01	TCGA-38-6178-01	TCGA-38-7271-01	TCGA-38-A44F-01
aDCs	0.591209	0.638038	0.527544	0.454235	0.639148	0.594986	0.480249	0.444451	0.499351	0.573358	0.577521	0.627653	0.6513	0.616046	0.614865	0.511933	0.642778	0.546091	0.411812	0.468247	0.691109	0.741503	0.494215	0.609049	0.640023	0.564026	0.702637	0.618778	0.666408	0.719737	0.670316	0.446905	0.377702	0.566608	0.523001	0.630917	0.520605	0.482677	0.582029	0.69291	0.48375	0.603007	0.51229	0.541753	0.452696	0.528006	0.534486	0.703303	0.681455
APC_co_inhibition	0.59399	0.656383	0.648596	0.691064	0.525076	0.598184	0.478179	0.561029	0.501951	0.598304	0.639049	0.612183	0.643011	0.633807	0.650092	0.53247	0.574175	0.583154	0.458206	0.575117	0.594853	0.732052	0.607731	0.598523	0.626735	0.542733	0.624951	0.667298	0.680317	0.593801	0.654711	0.5279	0.623986	0.558655	0.518425	0.716422	0.690134	0.551159	0.698185	0.660935	0.630816	0.584271	0.70084	0.632082	0.475965	0.617487	0.589684	0.657052	0.613566
APC_co_stimulation	0.404517	0.384661	0.420122	0.402989	0.388986	0.404843	0.352174	0.39043	0.366473	0.396576	0.46945	0.374803	0.395813	0.377857	0.402084	0.389864	0.407524	0.446556	0.325453	0.391449	0.37334	0.459603	0.414424	0.361316	0.376241	0.360213	0.395679	0.40609	0.507666	0.45216	0.436408	0.421827	0.443575	0.406412	0.411427	0.481714	0.504968	0.405819	0.45359	0.406791	0.435478	0.386736	0.475011	0.320795	0.431935	0.417374	0.428465	0.462096	0.40295
B_cells	0.360975	0.409643	0.401883	0.454485	0.359694	0.393134	0.394149	0.359839	0.351714	0.334543	0.43653	0.415699	0.391628	0.427229	0.503466	0.381959	0.485244	0.467878	0.329165	0.44206	0.397691	0.303728	0.338914	0.378199	0.39206	0.45688	0.420167	0.441731	0.533037	0.439057	0.438671	0.353629	0.394305	0.378944	0.402937	0.46912	0.425509	0.412797	0.46766	0.339936	0.3798	0.337142	0.431032	0.322802	0.417443	0.387348	0.416737	0.744328	0.518283
CCR	0.45891	0.467069	0.47471	0.499029	0.441758	0.482273	0.448959	0.473858	0.436752	0.442032	0.502996	0.463446	0.493753	0.4621	0.479653	0.450353	0.502584	0.486749	0.438553	0.464344	0.459193	0.49827	0.457566	0.4582	0.486583	0.46623	0.483479	0.509773	0.53264	0.490995	0.496366	0.461933	0.459464	0.448376	0.440944	0.528259	0.524818	0.450749	0.471089	0.506698	0.490785	0.454455	0.513628	0.411246	0.45273	0.499179	0.452037	0.52378	0.510455
CD8+_T_cells	0.423358	0.414494	0.766935	0.428687	0.403323	0.806391	0.382621	0.508112	0.374422	0.409369	0.536603	0.400043	0.43581	0.503142	0.69699	0.622945	0.612851	0.628787	0.399377	0.790045	0.546083	0.463429	0.395944	0.550848	0.520513	0.558586	0.610545	0.534963	0.747719	0.498581	0.752638	0.485105	0.399121	0.422231	0.467426	0.750845	0.941618	0.71185	0.583028	0.489358	0.430174	0.323129	0.699142	0.469988	0.484695	0.586051	0.366736	0.846103	0.510572
Check-point	0.454957	0.46265	0.499802	0.515531	0.427467	0.48635	0.409744	0.452662	0.399162	0.445126	0.518531	0.47926	0.469511	0.45031	0.496948	0.424293	0.489746	0.485889	0.397837	0.486592	0.468189	0.492795	0.438335	0.447432	0.475539	0.454514	0.478219	0.523562	0.562742	0.515921	0.521737	0.448311	0.426889	0.465471	0.434759	0.564627	0.56565	0.471063	0.48812	0.488281	0.484883	0.443211	0.539484	0.407197	0.418559	0.509015	0.47403	0.55529	0.502519
Cytolytic_activity	0.362906	0.400296	0.636816	0.427431	0.396078	0.603141	0.360355	0.622038	0.37955	0.422038	0.432378	0.443745	0.468785	0.386997	0.583236	0.597334	0.558345	0.552414	0.431053	0.546857	0.433838	0.624769	0.364332	0.477544	0.477175	0.512035	0.517202	0.510125	0.746072	0.492465	0.654391	0.451157	0.354444	0.361523	0.411876	0.747615	0.786554	0.610986	0.510827	0.459022	0.461766	0.292499	0.618566	0.350576	0.463569	0.464256	0.389958	0.756308	0.521273
DCs	0.529791	0.50271	0.444246	0.481013	0.40145	0.67273	0.433329	0.493156	0.363331	0.484991	0.545012	0.419832	0.504532	0.37748	0.396437	0.395393	0.696628	0.471173	0.320308	0.348182	0.379185	0.43519	0.445706	0.499937	0.596388	0.370389	0.415507	0.496104	0.600191	0.690728	0.488151	0.466796	0.328184	0.379961	0.545075	0.619156	0.633199	0.388793	0.406694	0.67626	0.55187	0.466806	0.60488	0.408814	0.294695	0.667972	0.383107	0.574126	0.480205
HLA	0.824294	0.835933	0.822021	0.822714	0.766583	0.859552	0.700003	0.766036	0.772799	0.807022	0.815772	0.829275	0.819557	0.784913	0.888209	0.654394	0.776494	0.794471	0.665879	0.886962	0.801738	0.833767	0.804493	0.81782	0.829436	0.788255	0.840123	0.832069	0.861495	0.873419	0.84266	0.752973	0.734997	0.790206	0.801406	0.873641	0.836485	0.780852	0.819171	0.818169	0.828527	0.815876	0.852926	0.717833	0.734552	0.81104	0.822959	0.868296	0.87218
iDCs	0.396081	0.845682	0.221513	0.189916	0.361588	0.487957	0.206749	0.332186	0.277885	0.159096	0.415853	0.343815	0.331452	0.41111	0.188197	0.0608498	0.39198	0.241338	0.329527	0.352542	0.268861	0.66761	0.31825	0.290759	0.557451	0.220944	0.361219	0.318902	0.332912	0.680163	0.291613	0.456645	0.30663	0.345047	0.396315	0.374063	0.392488	0.226004	0.284693	0.303383	0.282344	0.413847	0.244923	0.334825	0.076027	0.54631	0.274347	0.504648	0.496612
Inflammation-promoting	0.487829	0.455646	0.62183	0.556227	0.433069	0.615031	0.441859	0.587862	0.457429	0.518896	0.58419	0.463394	0.511046	0.438033	0.638522	0.579693	0.614249	0.624337	0.402745	0.603774	0.498767	0.580225	0.424179	0.530733	0.517102	0.557344	0.544418	0.628625	0.718659	0.504259	0.674212	0.472557	0.395753	0.399227	0.498472	0.675197	0.722269	0.624083	0.570494	0.479764	0.44972	0.423043	0.640448	0.472554	0.546626	0.581897	0.451635	0.676833	0.62087
Macrophages	0.732827	0.746142	0.706467	0.821438	0.743579	0.750711	0.714932	0.698417	0.658784	0.756428	0.758148	0.754916	0.80239	0.759871	0.742776	0.667402	0.747339	0.744694	0.668206	0.714019	0.756657	0.787923	0.751478	0.713924	0.766051	0.751886	0.789546	0.805971	0.784453	0.748138	0.758526	0.749003	0.640491	0.805474	0.717048	0.774793	0.767526	0.679811	0.741658	0.790446	0.763581	0.72449	0.79439	0.671834	0.67555	0.75475	0.685485	0.766029	0.751435
Mast_cells	0.294522	0.547123	0.295563	0.282891	0.34879	0.487087	0.246363	0.298924	0.308932	0.156981	0.288261	0.382747	0.433481	0.440994	0.392123	0.326548	0.385224	0.347854	0.214296	0.154777	0.405551	0.444646	0.308493	0.292206	0.520909	0.33302	0.422063	0.431609	0.413934	0.468863	0.383536	0.516834	0.344205	0.519848	0.402081	0.357898	0.511882	0.419251	0.436055	0.500818	0.510387	0.3897	0.336573	0.15059	0.266591	0.405073	0.468417	0.606078	0.548529
MHC_class_I	0.985736	0.975689	0.995824	0.98272	0.942942	0.995672	0.953637	0.988434	0.971905	0.997476	0.988816	0.979736	0.991312	0.949171	0.99872	0.981044	0.984091	0.996026	0.937436	0.993057	0.973699	0.988683	0.984083	0.98862	0.985001	0.98956	0.993278	0.996454	0.996402	0.975111	0.998822	0.947688	0.979559	0.970591	0.977974	0.994427	0.996315	0.991144	0.993922	0.975523	0.983079	0.967538	0.996165	0.95516	0.992598	0.99041	0.987073	0.989617	0.990146
Neutrophils	0.588809	0.658727	0.597496	0.578951	0.602886	0.60054	0.515546	0.536322	0.592467	0.485819	0.593246	0.600545	0.620052	0.599855	0.621801	0.540365	0.666781	0.58701	0.534834	0.64847	0.623016	0.679863	0.569003	0.646145	0.614239	0.569727	0.668128	0.640443	0.651853	0.654605	0.599079	0.53351	0.533365	0.622956	0.579984	0.586995	0.588165	0.535054	0.565125	0.694659	0.585433	0.568508	0.58946	0.452482	0.542075	0.629964	0.556811	0.71333	0.640802
NK_cells	0.232372	0.17013	0.241241	0.19836	0.234345	0.346292	0.163318	0.46331	0.156325	0.249162	0.183239	0.159831	0.259838	0.151166	0.224954	0.271941	0.225675	0.341585	0.25337	0.205389	0.188367	0.19933	0.201823	0.218383	0.220083	0.18785	0.207904	0.194997	0.393224	0.316651	0.291971	0.316319	0.239794	0.218132	0.223663	0.459198	0.329953	0.298719	0.301396	0.222138	0.283923	0.185251	0.284643	0.192406	0.303353	0.342373	0.257125	0.288268	0.247023
Parainflammation	0.718313	0.741493	0.743811	0.760294	0.682041	0.739186	0.654092	0.757245	0.680132	0.735589	0.800633	0.77086	0.778911	0.757472	0.775877	0.72067	0.732042	0.777389	0.653725	0.674264	0.742828	0.793697	0.729448	0.708664	0.78281	0.673417	0.781938	0.831183	0.798802	0.768209	0.787819	0.729829	0.721927	0.764297	0.678782	0.807175	0.794849	0.665783	0.807504	0.7684	0.772256	0.697593	0.81246	0.667248	0.717254	0.77858	0.745129	0.754076	0.780789
pDCs	0.38274	0.434191	0.447894	0.41444	0.389102	0.453638	0.342096	0.411757	0.369466	0.369887	0.475916	0.409899	0.410155	0.400785	0.462281	0.39258	0.482925	0.454523	0.318037	0.429846	0.392629	0.437614	0.361048	0.405563	0.445452	0.386987	0.436278	0.482477	0.537054	0.469798	0.478112	0.392137	0.33934	0.414808	0.3835	0.495508	0.5105	0.401478	0.390358	0.444872	0.444831	0.372889	0.468218	0.339768	0.347917	0.461224	0.392628	0.51828	0.441608
T_cell_co-inhibition	0.444033	0.44238	0.50646	0.51647	0.417551	0.498684	0.404607	0.464889	0.375336	0.441132	0.521464	0.447777	0.476888	0.444232	0.509587	0.447842	0.50657	0.501461	0.360936	0.487852	0.48531	0.481019	0.445602	0.478549	0.477081	0.459	0.499026	0.519685	0.58971	0.499876	0.535812	0.427888	0.342147	0.437972	0.414668	0.573249	0.589297	0.49057	0.510127	0.531776	0.480332	0.428404	0.562994	0.362159	0.394916	0.498538	0.41855	0.57876	0.497917
T_cell_co-stimulation	0.347373	0.382891	0.350997	0.396263	0.324916	0.420564	0.357229	0.381595	0.329658	0.306623	0.416952	0.347224	0.346659	0.338045	0.427236	0.332193	0.435668	0.420762	0.354205	0.432563	0.357932	0.385418	0.338478	0.366762	0.375219	0.401644	0.363663	0.411985	0.517394	0.39126	0.414078	0.320422	0.292323	0.303624	0.354843	0.452206	0.524658	0.383556	0.362517	0.335905	0.344188	0.309413	0.415757	0.308479	0.33773	0.443102	0.353487	0.505651	0.416687
T_helper_cells	0.893195	0.947511	0.905646	0.971338	0.927783	0.942079	0.826837	0.801523	0.828937	0.866344	0.949253	0.931882	0.942899	0.926041	0.930345	0.683872	0.952328	0.895091	0.761298	0.937058	0.951252	0.966112	0.812796	0.895859	0.946076	0.892631	0.938544	0.963242	0.956735	0.927117	0.936084	0.775031	0.69412	0.92768	0.841645	0.942694	0.931267	0.81049	0.878078	0.961398	0.957247	0.896013	0.957298	0.812796	0.686485	0.915741	0.847999	0.980767	0.949202
Tfh	0.310543	0.394934	0.539858	0.396346	0.280625	0.453672	0.358677	0.375991	0.3188	0.297201	0.472299	0.351617	0.325934	0.33356	0.499443	0.335594	0.537843	0.551527	0.287738	0.475658	0.350714	0.346593	0.27449	0.352181	0.36253	0.432731	0.353845	0.568447	0.593858	0.378109	0.553346	0.314193	0.299808	0.304437	0.44596	0.557438	0.6515	0.529306	0.425511	0.301343	0.300225	0.403992	0.5212	0.29126	0.393364	0.5758	0.456405	0.773136	0.606563
Th1_cells	0.309893	0.292006	0.341351	0.313169	0.280661	0.365285	0.312866	0.321975	0.273241	0.252462	0.412613	0.278098	0.272367	0.263584	0.370401	0.437237	0.400616	0.363403	0.245543	0.37	0.270395	0.335487	0.317182	0.332115	0.296515	0.312435	0.289225	0.338808	0.491008	0.357725	0.384011	0.303805	0.242182	0.257725	0.365815	0.414211	0.481278	0.321323	0.328659	0.306708	0.265821	0.231814	0.375079	0.272463	0.28817	0.431959	0.292131	0.367423	0.338415
Th2_cells	0.383807	0.377665	0.400226	0.41179	0.392091	0.437214	0.412197	0.441514	0.397332	0.376426	0.398685	0.389187	0.391745	0.347747	0.455462	0.48233	0.427604	0.439878	0.402154	0.412761	0.383769	0.402834	0.343926	0.353061	0.395347	0.385242	0.403394	0.486537	0.507627	0.418241	0.437534	0.408301	0.37537	0.360591	0.402283	0.466149	0.477855	0.396422	0.379595	0.375101	0.409077	0.364964	0.428855	0.374019	0.35431	0.399246	0.378803	0.488055	0.398313
TIL	0.50861	0.547155	0.550127	0.587783	0.514433	0.600124	0.473606	0.509414	0.451725	0.463088	0.583566	0.520328	0.564398	0.522088	0.62277	0.496421	0.628188	0.590184	0.438308	0.614169	0.557271	0.588016	0.491395	0.522711	0.555375	0.549922	0.597436	0.632271	0.717577	0.600089	0.622614	0.491299	0.442653	0.521594	0.491979	0.634698	0.65058	0.542827	0.536408	0.584425	0.56518	0.481392	0.604134	0.444119	0.48077	0.583664	0.48717	0.765274	0.646884
Treg	0.651583	0.651411	0.65546	0.662431	0.654943	0.661794	0.626767	0.649049	0.645492	0.635023	0.680894	0.659978	0.656615	0.651072	0.677134	0.637858	0.68136	0.655855	0.640072	0.661165	0.660749	0.675469	0.646351	0.656249	0.657509	0.650067	0.655964	0.681087	0.690966	0.66396	0.663896	0.634113	0.647766	0.644612	0.6319	0.676829	0.69781	0.636711	0.658553	0.669488	0.667754	0.63898	0.664293	0.601709	0.642077	0.667896	0.657485	0.686086	0.663435
Type_I_IFN_Reponse	0.676621	0.734837	0.69729	0.665266	0.629351	0.704193	0.506641	0.66814	0.638091	0.818866	0.737332	0.819843	0.743587	0.74525	0.764809	0.714629	0.667618	0.789	0.561283	0.596838	0.713659	0.760159	0.706683	0.698357	0.772621	0.617425	0.752757	0.811489	0.765779	0.80002	0.745705	0.689209	0.649106	0.718456	0.65158	0.809615	0.82288	0.568235	0.842644	0.755787	0.761852	0.666789	0.774064	0.736087	0.730553	0.714548	0.792513	0.633556	0.749708
Type_II_IFN_Reponse	0.596445	0.648823	0.576733	0.586429	0.631137	0.621981	0.528144	0.594004	0.588816	0.524737	0.590546	0.596803	0.680394	0.618644	0.647013	0.604134	0.674015	0.606775	0.582964	0.54129	0.638544	0.59239	0.590758	0.603122	0.645442	0.569709	0.639772	0.606634	0.615124	0.628126	0.629684	0.582911	0.594508	0.618537	0.612868	0.599001	0.594762	0.592314	0.552726	0.70085	0.677509	0.594538	0.585067	0.423372	0.568429	0.609512	0.63276	0.742212	0.669112
[truncated: 466 more columns]
