# Supplementary material for: Identification of Immune-Related Gene Signatures in Lung Adenocarcinoma and Lung Squamous Cell Carcinoma
Source: Front Immunol. 2021 Nov 23;12:752643. doi: 10.3389/fimmu.2021.752643 (PMC8649721; doi:10.3389/fimmu.2021.752643)
Supplement: Supplementary file 1 [file DataSheet_1.zip › Supplementary table 6.xlsx]

## Sheet: Sheet1
Supplementary Table 6: The relative abundance of immune cell infiltration in LUSC, quantified by the single-sample gene-set enrichment analysis (ssGSEA).
id of immune cell	TCGA-18-3417-01	TCGA-22-4613-01	TCGA-90-7769-01	TCGA-77-A5G1-01	TCGA-77-A5G3-01	TCGA-66-2766-01	TCGA-37-4135-01	TCGA-56-8201-01	TCGA-43-7656-01	TCGA-85-8481-01	TCGA-56-A4ZK-01	TCGA-22-1011-01	TCGA-77-8156-01	TCGA-43-A475-01	TCGA-37-3789-01	TCGA-22-4596-01	TCGA-58-A46N-01	TCGA-63-A5MW-01	TCGA-85-8479-01	TCGA-68-8251-01	TCGA-34-7107-01	TCGA-37-4141-01	TCGA-39-5040-01	TCGA-43-2578-01	TCGA-63-A5M9-01	TCGA-92-8063-01	TCGA-NC-A5HR-01	TCGA-51-4079-01	TCGA-66-2795-01	TCGA-96-7544-01	TCGA-21-1081-01	TCGA-37-A5EM-01	TCGA-63-6202-01	TCGA-98-A53I-01	TCGA-46-3767-01	TCGA-22-4599-01	TCGA-58-8391-01	TCGA-85-8580-01	TCGA-60-2715-01	TCGA-39-5031-01	TCGA-66-2792-01	TCGA-92-7340-01	TCGA-85-8287-01	TCGA-56-8622-01	TCGA-22-5471-01	TCGA-77-A5GA-01	TCGA-85-A4QQ-01	TCGA-66-2744-01	TCGA-22-5480-01
aDCs	0.511356	0.619193	0.44777	0.618174	0.51747	0.52838	0.42916	0.685261	0.628565	0.601097	0.484472	0.549239	0.644065	0.575861	0.625937	0.691023	0.505371	0.523791	0.495559	0.439261	0.569346	0.471522	0.456807	0.581897	0.574665	0.445743	0.52426	0.611138	0.52473	0.506484	0.471719	0.733777	0.551947	0.586921	0.658985	0.515215	0.52752	0.630738	0.714616	0.676544	0.613401	0.607801	0.626586	0.571416	0.740178	0.526206	0.459579	0.68947	0.742148
APC_co_inhibition	0.601698	0.559578	0.557711	0.558482	0.581211	0.618694	0.527851	0.657255	0.583115	0.596349	0.610891	0.651176	0.583285	0.715286	0.54191	0.676341	0.632259	0.404678	0.38958	0.571984	0.610916	0.521393	0.51513	0.518277	0.589944	0.515865	0.533246	0.603101	0.585166	0.629726	0.521275	0.575957	0.675392	0.569815	0.605353	0.657743	0.578613	0.491793	0.62296	0.569793	0.577683	0.569261	0.597847	0.545974	0.603021	0.544106	0.492734	0.713451	0.646769
APC_co_stimulation	0.40479	0.389717	0.382905	0.439616	0.341409	0.362656	0.435229	0.465937	0.392666	0.436416	0.407575	0.430435	0.388349	0.447233	0.481556	0.422644	0.361209	0.345534	0.36233	0.400274	0.364612	0.401415	0.333547	0.348488	0.325366	0.391917	0.314426	0.39399	0.387731	0.422023	0.39052	0.410796	0.42845	0.384373	0.430445	0.405319	0.356433	0.36488	0.380223	0.396254	0.352799	0.430744	0.404878	0.394807	0.479657	0.326489	0.395924	0.43336	0.532711
B_cells	0.394152	0.479173	0.349023	0.438087	0.352185	0.34023	0.373117	0.464995	0.539899	0.399862	0.394652	0.560014	0.491526	0.450786	0.32182	0.500799	0.343841	0.351439	0.269609	0.40296	0.394408	0.362449	0.442916	0.367099	0.399138	0.351656	0.329894	0.41083	0.407843	0.468079	0.311625	0.380945	0.430998	0.591848	0.514565	0.43997	0.348108	0.499709	0.423567	0.440483	0.364988	0.420527	0.558339	0.409646	0.381847	0.418873	0.320061	0.524168	0.418285
CCR	0.48957	0.45661	0.428158	0.488739	0.416083	0.431414	0.441652	0.532355	0.460848	0.507495	0.46949	0.501348	0.475267	0.485747	0.498608	0.53178	0.420399	0.420201	0.431159	0.474846	0.444566	0.441139	0.433136	0.434123	0.422899	0.456316	0.408108	0.474297	0.456685	0.472871	0.450385	0.483538	0.500895	0.449997	0.51039	0.481702	0.440435	0.43344	0.505172	0.474991	0.435343	0.492004	0.496971	0.459623	0.485789	0.429525	0.445101	0.524531	0.509564
CD8+_T_cells	0.488213	0.589298	0.37174	0.454451	0.502488	0.456273	0.514434	0.77279	0.68193	0.428079	0.518433	0.566925	0.732498	0.886479	0.650243	0.575682	0.407679	0.444378	0.349823	0.534023	0.430053	0.724956	0.445036	0.551689	0.470851	0.432229	0.480368	0.543134	0.479406	0.476065	0.372044	0.574619	0.81698	0.580187	0.497223	0.816929	0.431369	0.408034	0.51251	0.533466	0.430306	0.548196	0.713111	0.302849	0.863701	0.421498	0.444428	0.723538	0.468219
Check-point	0.454552	0.477026	0.407657	0.472107	0.442447	0.426776	0.483637	0.551996	0.495813	0.46752	0.485124	0.513445	0.507443	0.558848	0.495323	0.543849	0.43536	0.403385	0.388271	0.464011	0.44782	0.43936	0.413575	0.423842	0.425265	0.429334	0.422608	0.451659	0.459386	0.473164	0.416268	0.472098	0.539686	0.479805	0.497048	0.521815	0.422696	0.42586	0.489508	0.452178	0.433677	0.486775	0.498476	0.440586	0.522932	0.415142	0.413415	0.540285	0.546822
Cytolytic_activity	0.478043	0.493406	0.36986	0.417777	0.454449	0.413856	0.436245	0.678412	0.597699	0.465469	0.510791	0.486756	0.654775	0.801493	0.644038	0.567563	0.411528	0.37535	0.325642	0.506528	0.39779	0.446944	0.392697	0.484493	0.452931	0.410214	0.431758	0.508438	0.421681	0.437078	0.368833	0.473568	0.696039	0.523073	0.483331	0.7514	0.44164	0.355407	0.514941	0.410349	0.441468	0.509291	0.527318	0.400034	0.740985	0.397805	0.398469	0.844019	0.506476
DCs	0.431728	0.419289	0.424489	0.35027	0.337167	0.384557	0.348952	0.48517	0.314535	0.542076	0.436176	0.432072	0.382764	0.442767	0.439966	0.696062	0.335044	0.313185	0.363982	0.465677	0.289054	0.322415	0.309411	0.355106	0.353486	0.51528	0.302641	0.36208	0.364803	0.389764	0.386322	0.543054	0.569938	0.299565	0.407398	0.499023	0.321261	0.337197	0.521268	0.334258	0.385928	0.492072	0.39421	0.343376	0.442458	0.312334	0.321979	0.49876	0.33867
HLA	0.743507	0.807987	0.600773	0.768029	0.676602	0.731347	0.780292	0.828076	0.752298	0.729967	0.770402	0.76837	0.830497	0.830912	0.803241	0.869161	0.58926	0.713384	0.606217	0.803905	0.739682	0.781694	0.685294	0.784485	0.733656	0.710192	0.68652	0.757084	0.781195	0.755558	0.575395	0.762632	0.824972	0.782019	0.8152	0.820618	0.630905	0.739936	0.826646	0.779049	0.683006	0.75502	0.780527	0.73715	0.776739	0.668394	0.683519	0.820484	0.848901
iDCs	0.362406	0.241886	0.295131	0.307901	0.184365	0.227173	0.251556	0.407023	0.228481	0.108601	0.331338	0.30802	0.214789	0.411719	0.318431	0.683317	0.308455	0.318617	0.411353	0.395942	0.249293	0.235547	0.188664	0.207512	0.275181	0.239006	0.28496	0.321829	0.258056	0.304227	0.165232	0.432173	0.463334	0.307063	0.439944	0.267633	0.230795	0.327199	0.315512	0.286243	0.27823	0.333336	0.263256	0.333801	0.384891	0.248501	0.496113	0.22199	0.497058
Inflammation-promoting	0.519732	0.616231	0.423131	0.529722	0.507692	0.478278	0.596696	0.681248	0.63267	0.565717	0.596437	0.571737	0.651921	0.723518	0.658574	0.624433	0.436666	0.461892	0.366568	0.594808	0.488409	0.604211	0.496249	0.578081	0.507888	0.473663	0.511974	0.534195	0.559238	0.522415	0.390128	0.578373	0.681896	0.61215	0.551278	0.689568	0.435696	0.481612	0.524795	0.541379	0.485305	0.592867	0.602236	0.421013	0.699686	0.456659	0.466032	0.723391	0.642686
Macrophages	0.736837	0.757682	0.638353	0.722876	0.654049	0.660477	0.670871	0.776484	0.69272	0.734388	0.753469	0.731472	0.769175	0.765113	0.722412	0.780379	0.589684	0.60832	0.683323	0.714157	0.723925	0.67981	0.606709	0.668103	0.663767	0.695441	0.622812	0.724021	0.754747	0.738257	0.622473	0.772635	0.771281	0.75039	0.755379	0.760403	0.636978	0.687488	0.778673	0.727898	0.683655	0.724546	0.722177	0.697422	0.718071	0.621977	0.675078	0.76691	0.700763
Mast_cells	0.442528	0.289005	0.251059	0.401294	0.293768	0.282101	0.230576	0.316351	0.27158	0.552225	0.369374	0.398276	0.394057	0.38014	0.254649	0.54	0.409931	0.330244	0.295221	0.465329	0.327024	0.470176	0.30273	0.406284	0.421	0.349947	0.155754	0.403967	0.376323	0.295444	0.285092	0.353602	0.386882	0.438748	0.586171	0.380669	0.345198	0.339939	0.53459	0.438894	0.347323	0.453907	0.521947	0.495992	0.389171	0.345903	0.250146	0.400466	0.238581
MHC_class_I	0.989272	0.979034	0.918276	0.973368	0.963436	0.974571	0.985844	0.995539	0.987532	0.992051	0.992103	0.991262	0.992155	0.998821	0.999376	0.989697	0.951084	0.97004	0.962779	0.988652	0.982017	0.997627	0.980877	0.969756	0.965755	0.976603	0.978115	0.987493	0.982993	0.943729	0.888999	0.981226	0.993659	0.98923	0.982507	0.990341	0.960253	0.946205	0.98948	0.984607	0.962382	0.980444	0.988798	0.977445	0.999275	0.964509	0.976717	0.996717	0.998044
Neutrophils	0.507475	0.561074	0.489531	0.555084	0.475196	0.475608	0.485429	0.609785	0.560019	0.536672	0.560458	0.586984	0.601922	0.601041	0.517729	0.683825	0.482954	0.418751	0.438355	0.503679	0.538278	0.494068	0.481308	0.530287	0.531855	0.515287	0.483883	0.542084	0.560314	0.606193	0.483765	0.557768	0.654222	0.59727	0.624245	0.570237	0.517615	0.535378	0.619446	0.5661	0.506001	0.57465	0.620546	0.486047	0.478865	0.530893	0.463821	0.638188	0.563123
NK_cells	0.227976	0.20475	0.165117	0.245217	0.173375	0.303159	0.306188	0.28918	0.262645	0.212397	0.180158	0.232099	0.261054	0.219678	0.280326	0.269989	0.272873	0.0984934	0.261925	0.251192	0.204163	0.199771	0.203382	0.205035	0.203489	0.249086	0.245378	0.198538	0.193932	0.22747	0.0581339	0.230872	0.304249	0.257087	0.235086	0.288695	0.162223	0.139556	0.23305	0.186416	0.248507	0.262884	0.24183	0.218414	0.183181	0.168897	0.257681	0.286924	0.198076
Parainflammation	0.686657	0.700602	0.657967	0.728652	0.655534	0.656227	0.656375	0.785098	0.673718	0.797651	0.68937	0.767969	0.71539	0.728221	0.764126	0.794705	0.660134	0.619259	0.65361	0.731037	0.721373	0.692802	0.649154	0.649099	0.621505	0.699182	0.665484	0.753241	0.725515	0.709035	0.625276	0.763215	0.762664	0.706325	0.740966	0.738632	0.646869	0.66132	0.784763	0.719324	0.69281	0.776888	0.769368	0.675078	0.79024	0.648954	0.670507	0.826531	0.753336
pDCs	0.311976	0.417504	0.315111	0.37054	0.280532	0.315632	0.403984	0.479732	0.408182	0.366926	0.36901	0.403007	0.455082	0.496068	0.38551	0.497048	0.287262	0.260713	0.280603	0.359947	0.324619	0.400207	0.36772	0.375856	0.35878	0.34239	0.322283	0.373323	0.383815	0.369583	0.243068	0.405105	0.555101	0.458089	0.40108	0.464012	0.310576	0.373903	0.503041	0.330974	0.362633	0.407052	0.430805	0.363838	0.455817	0.308326	0.326428	0.509897	0.413975
T_cell_co-inhibition	0.444321	0.487705	0.409054	0.456153	0.424391	0.42977	0.428081	0.601834	0.496005	0.439509	0.488615	0.486798	0.524726	0.615635	0.487006	0.578494	0.405715	0.355365	0.33113	0.415315	0.459405	0.431862	0.431431	0.425282	0.43205	0.401489	0.39887	0.472038	0.46994	0.491361	0.385648	0.476846	0.592565	0.480401	0.475786	0.571746	0.419279	0.4111	0.52509	0.424342	0.410175	0.467629	0.4799	0.415664	0.521419	0.380177	0.407364	0.589416	0.499735
T_cell_co-stimulation	0.35811	0.400826	0.323392	0.363509	0.330583	0.322441	0.414315	0.461888	0.447199	0.388957	0.399212	0.469113	0.44045	0.466893	0.39455	0.486176	0.35042	0.294041	0.353706	0.387986	0.350933	0.382344	0.334379	0.336796	0.319727	0.344813	0.324979	0.34626	0.347555	0.354852	0.32459	0.402817	0.445356	0.415785	0.402075	0.42432	0.333299	0.394716	0.409842	0.393979	0.331826	0.398974	0.44723	0.375615	0.46387	0.359254	0.349105	0.429059	0.478152
T_helper_cells	0.922013	0.932947	0.575986	0.869724	0.70896	0.771373	0.698482	0.973441	0.881417	0.840163	0.905208	0.908599	0.947575	0.953295	0.763223	0.978807	0.502791	0.619922	0.55427	0.874482	0.823763	0.860309	0.736497	0.877823	0.77932	0.793088	0.587172	0.84644	0.914066	0.89721	0.653887	0.904347	0.970202	0.889719	0.947373	0.936844	0.627819	0.770664	0.967975	0.874584	0.706784	0.858841	0.923785	0.80964	0.819663	0.664315	0.618404	0.944791	0.902424
Tfh	0.409564	0.497995	0.329337	0.490416	0.311803	0.322221	0.47972	0.573893	0.61219	0.34548	0.392233	0.561614	0.58305	0.589761	0.488174	0.583919	0.310406	0.441789	0.265122	0.607061	0.310864	0.446263	0.450186	0.474393	0.415346	0.328492	0.351818	0.407289	0.45605	0.405386	0.290798	0.475463	0.566002	0.634994	0.534727	0.53232	0.294836	0.543853	0.415622	0.456418	0.332215	0.481501	0.564011	0.425937	0.574865	0.471235	0.347924	0.597573	0.62921
Th1_cells	0.331759	0.394601	0.260094	0.312434	0.283095	0.276495	0.298246	0.436305	0.340163	0.323769	0.348791	0.386224	0.403146	0.407359	0.394976	0.386197	0.307923	0.337867	0.294737	0.306337	0.302635	0.286711	0.316781	0.309846	0.280267	0.312913	0.27774	0.314344	0.293597	0.329578	0.269422	0.363063	0.397267	0.34329	0.321988	0.405382	0.262883	0.275037	0.338165	0.312549	0.284938	0.347763	0.351353	0.295577	0.395103	0.29391	0.277567	0.431854	0.379029
Th2_cells	0.426975	0.442541	0.363088	0.456067	0.399512	0.399752	0.420083	0.458749	0.459561	0.442353	0.398046	0.42011	0.447673	0.479281	0.417502	0.448437	0.426694	0.400514	0.355212	0.415695	0.379109	0.407475	0.604163	0.370805	0.383323	0.368854	0.337792	0.401146	0.407415	0.435639	0.383675	0.415561	0.465475	0.415041	0.481102	0.460012	0.371102	0.384165	0.432342	0.434766	0.386025	0.416414	0.488716	0.403557	0.430445	0.371812	0.397476	0.492597	0.462416
TIL	0.492361	0.571482	0.39234	0.542275	0.44333	0.442966	0.482931	0.652037	0.621994	0.498155	0.537876	0.632378	0.634684	0.6718	0.516858	0.678943	0.40126	0.40228	0.392745	0.523997	0.473006	0.512008	0.488002	0.494197	0.486717	0.453942	0.437388	0.493166	0.524691	0.539883	0.424854	0.53346	0.648963	0.607663	0.608459	0.621813	0.423168	0.509093	0.616839	0.517368	0.453684	0.548309	0.636134	0.483123	0.570785	0.44591	0.426936	0.656639	0.580873
Treg	0.665831	0.659336	0.632665	0.68096	0.647219	0.639494	0.635244	0.68802	0.670913	0.673111	0.668526	0.68705	0.672662	0.677251	0.673667	0.703124	0.650764	0.632041	0.623104	0.672226	0.64848	0.630075	0.632169	0.614373	0.652423	0.653702	0.623048	0.652245	0.636969	0.661496	0.630796	0.666684	0.67087	0.652278	0.687063	0.684837	0.635693	0.644079	0.679582	0.655234	0.653776	0.66597	0.672914	0.650319	0.674274	0.64304	0.626332	0.692424	0.699307
Type_I_IFN_Reponse	0.487398	0.653748	0.515941	0.592098	0.536071	0.546308	0.587393	0.696713	0.603213	0.808729	0.57041	0.661478	0.657007	0.663684	0.728605	0.704954	0.545432	0.564034	0.511886	0.677409	0.671112	0.632772	0.609704	0.522712	0.489719	0.569146	0.565223	0.639135	0.60994	0.631166	0.50284	0.756383	0.653791	0.686083	0.595428	0.64914	0.491338	0.553641	0.80558	0.620472	0.628726	0.732821	0.81089	0.546588	0.774886	0.576183	0.509622	0.829509	0.768293
Type_II_IFN_Reponse	0.569944	0.582526	0.568234	0.623465	0.556126	0.547603	0.561761	0.605173	0.587518	0.54872	0.596879	0.647612	0.597857	0.58561	0.599252	0.658423	0.578886	0.569221	0.61193	0.531207	0.568147	0.570592	0.539781	0.620836	0.621908	0.580695	0.571696	0.616786	0.612649	0.616641	0.592553	0.59005	0.620889	0.67339	0.66425	0.61815	0.611539	0.601108	0.733872	0.607128	0.548791	0.626285	0.660283	0.614026	0.567651	0.628197	0.621169	0.60433	0.591343
[truncated: 453 more columns]
