# Supplementary material for: Identification of Immune-Related Gene Signatures in Lung Adenocarcinoma and Lung Squamous Cell Carcinoma
Source: Front Immunol. 2021 Nov 23;12:752643. doi: 10.3389/fimmu.2021.752643 (PMC8649721; doi:10.3389/fimmu.2021.752643)
Supplement: Supplementary file 1 [file DataSheet_1.zip › Supplementary table 9.xlsx]

## Sheet: Sheet2
Supplementary Table 9: Tumor purity, and the presence of infiltrating stromal/immune cells in LUAD tissues based on gene expression data, analyzed with ESTIMATE.
ID of patient	StromalScore	ImmuneScore	ESTIMATEScore	TumorPurity
TCGA-05-4244-01	-469.334	933.393	464.059	0.781889
TCGA-05-4249-01	1.17044	1033.38	1034.55	0.727005
TCGA-05-4250-01	264.014	1184.78	1448.8	0.683935
TCGA-05-4382-01	1204.67	1640.74	2845.41	0.521097
TCGA-05-4384-01	-74.2392	767.839	693.599	0.760444
TCGA-05-4389-01	-396.375	1455.47	1059.1	0.724526
TCGA-05-4390-01	125.412	77.8992	203.312	0.805172
TCGA-05-4395-01	-618.562	854.497	235.936	0.802323
TCGA-05-4396-01	-712.414	-203.876	-916.29	0.891348
TCGA-05-4397-01	-686.319	463.689	-222.63	0.840653
TCGA-05-4398-01	363.742	1514.25	1878	0.636646
TCGA-05-4402-01	208.966	848.125	1057.09	0.724729
TCGA-05-4403-01	93.5428	1326.77	1420.31	0.686979
TCGA-05-4405-01	874.036	845.971	1720.01	0.654357
TCGA-05-4410-01	-102.743	1447.69	1344.95	0.694976
TCGA-05-4415-01	-1121.91	53.7239	-1068.18	0.901233
TCGA-05-4417-01	1291.65	1580.71	2872.36	0.517716
TCGA-05-4418-01	-110.384	1232.99	1122.61	0.718068
TCGA-05-4420-01	-420.236	-178.058	-598.294	0.869225
TCGA-05-4422-01	-691.368	1424.94	733.572	0.756621
TCGA-05-4424-01	509.903	1169.41	1679.32	0.658862
TCGA-05-4425-01	440.433	1599.59	2040.02	0.618127
TCGA-05-4426-01	-587.669	696.912	109.243	0.813284
TCGA-05-4427-01	78.1254	823.428	901.553	0.74027
TCGA-05-4430-01	1057.19	1304.46	2361.65	0.58034
TCGA-05-4432-01	-138.996	822.267	683.271	0.761428
TCGA-05-4433-01	-303.789	1498.05	1194.26	0.710709
TCGA-05-4434-01	618.237	1880.43	2498.67	0.563845
TCGA-05-5420-01	644.485	2702.43	3346.91	0.456913
TCGA-05-5423-01	91.0592	1819.14	1910.2	0.632993
TCGA-05-5425-01	166.169	1752.41	1918.58	0.632041
TCGA-05-5428-01	95.0009	831.346	926.347	0.737818
TCGA-05-5429-01	-494.037	-65.5948	-559.631	0.866405
TCGA-05-5715-01	458.099	944.474	1402.57	0.688869
TCGA-35-3615-01	-421.156	406.417	-14.7393	0.823738
TCGA-35-4122-01	744.297	2293.18	3037.48	0.49683
TCGA-35-4123-01	622.945	2137.23	2760.17	0.531735
TCGA-35-5375-01	-223.362	1039.17	815.813	0.748672
TCGA-38-4625-01	-137.302	964.289	826.986	0.747584
TCGA-38-4626-01	1081.99	1924.36	3006.35	0.500791
TCGA-38-4627-01	2097.53	1512.21	3609.74	0.422264
TCGA-38-4628-01	336.948	720.666	1057.61	0.724676
TCGA-38-4629-01	918.976	1882.65	2801.63	0.526572
TCGA-38-4630-01	-410.957	-359.817	-770.773	0.881462
TCGA-38-4631-01	-826.349	255.294	-571.054	0.867241
TCGA-38-4632-01	62.1088	1530.96	1593.07	0.668333
TCGA-38-6178-01	305.983	409.499	715.482	0.758354
TCGA-38-7271-01	1191.23	2741.13	3932.36	0.378879
TCGA-38-A44F-01	427.325	1874	2301.32	0.587529
TCGA-44-2655-01	-435.671	861.057	425.386	0.785416
TCGA-44-2656-01	731.381	2173.99	2905.37	0.513565
TCGA-44-2657-01	680.157	2385.8	3065.96	0.493197
TCGA-44-2659-01	641.92	1273.61	1915.53	0.632388
TCGA-44-2661-01	1019.97	2575.04	3595.01	0.424223
TCGA-44-2662-01	819.4	1700.65	2520.05	0.56125
TCGA-44-2665-01	1495.6	1324.71	2820.31	0.524238
TCGA-44-2666-01	-713.184	136.213	-576.971	0.867673
TCGA-44-2668-01	959.302	1860.4	2819.7	0.524314
TCGA-44-3396-01	1132.97	1884.32	3017.29	0.499399
TCGA-44-3398-01	1230.6	1895.33	3125.93	0.48552
TCGA-44-3918-01	1092.2	2302.38	3394.58	0.450678
TCGA-44-3919-01	453.346	1640.19	2093.54	0.611933
TCGA-44-4112-01	544.861	627.322	1172.18	0.712985
TCGA-44-5643-01	-1178.92	412.622	-766.297	0.881152
TCGA-44-5644-01	-1147.88	-639.416	-1787.3	0.941873
TCGA-44-5645-01	206.1	1679.2	1885.3	0.635818
TCGA-44-6145-01	686.622	1889.32	2575.94	0.554441
TCGA-44-6146-01	-942.951	-207.715	-1150.67	0.906413
TCGA-44-6147-01	552.276	1026.14	1578.41	0.669932
TCGA-44-6148-01	452.726	689.567	1142.29	0.716055
TCGA-44-6774-01	1887.51	1020.33	2907.85	0.513253
TCGA-44-6775-01	1356.88	1480.92	2837.8	0.52205
TCGA-44-6776-01	-895.485	-273.238	-1168.72	0.90753
TCGA-44-6777-01	1985.28	2263.5	4248.78	0.335502
TCGA-44-6778-01	643.862	2423.84	3067.71	0.492975
TCGA-44-6779-01	613.494	1885.82	2499.31	0.563766
TCGA-44-7659-01	-591.937	614.809	22.8719	0.820595
TCGA-44-7660-01	-803.992	255.773	-548.219	0.865567
TCGA-44-7661-01	858.687	1667.44	2526.12	0.560511
TCGA-44-7662-01	1126.93	1013.49	2140.42	0.606475
TCGA-44-7667-01	-640.439	-312.677	-953.117	0.893785
TCGA-44-7669-01	-162.813	737.263	574.45	0.771685
TCGA-44-7670-01	-1224.75	-287.594	-1512.34	0.92755
TCGA-44-7671-01	40.884	-184.705	-143.821	0.834332
TCGA-44-7672-01	1021.58	2093.7	3115.29	0.486886
TCGA-44-8117-01	146.19	287.167	433.358	0.784691
TCGA-44-8119-01	940.91	726.56	1667.47	0.660169
TCGA-44-8120-01	372.709	558.479	931.188	0.737338
TCGA-44-A479-01	945.271	2043.66	2988.94	0.503001
TCGA-44-A47A-01	-231.359	1395.11	1163.75	0.713853
TCGA-44-A47B-01	-218.676	800.364	581.688	0.771009
TCGA-44-A47G-01	848.885	2127.5	2976.39	0.504592
TCGA-44-A4SS-01	500.306	1622.55	2122.86	0.608523
TCGA-44-A4SU-01	-212.856	561.035	348.178	0.79238
TCGA-49-4486-01	-1553.12	-260.076	-1813.2	0.943144
TCGA-49-4487-01	519.365	1749.01	2268.37	0.591436
TCGA-49-4488-01	-537.045	952.42	415.375	0.786324
TCGA-49-4490-01	69.8394	422.308	492.148	0.779312
TCGA-49-4494-01	-439.744	895.716	455.972	0.782629
TCGA-49-4501-01	374.574	1166.86	1541.43	0.673951
TCGA-49-4505-01	410.21	1592.84	2003.05	0.622384
TCGA-49-4506-01	-375.611	1325.42	949.812	0.735489
TCGA-49-4507-01	-389.046	1595.06	1206.01	0.709494
TCGA-49-4510-01	-381.43	135.643	-245.787	0.842489
TCGA-49-4512-01	741.19	946.078	1687.27	0.657983
TCGA-49-4514-01	-807.175	736.614	-70.5605	0.828356
TCGA-49-6742-01	-1064.81	-309.742	-1374.55	0.919803
TCGA-49-6743-01	360.779	706.751	1067.53	0.723672
TCGA-49-6744-01	1055.66	1971.26	3026.92	0.498175
TCGA-49-6745-01	602.862	1535.09	2137.95	0.606764
TCGA-49-6761-01	-196.206	1071.63	875.42	0.742843
TCGA-49-6767-01	-477.3	1054.01	576.709	0.771474
TCGA-49-AAQV-01	-701.473	893.273	191.8	0.806173
TCGA-49-AAR0-01	-178.357	1251.77	1073.41	0.723076
TCGA-49-AAR2-01	-801.262	813.279	12.0165	0.821505
TCGA-49-AAR3-01	602.272	2037.49	2639.76	0.54662
TCGA-49-AAR4-01	-101.681	1932.08	1830.4	0.642018
TCGA-49-AAR9-01	-959.205	-427.243	-1386.45	0.920486
TCGA-49-AARE-01	-237.988	487.624	249.636	0.801121
TCGA-49-AARN-01	-333.446	560.162	226.716	0.80313
TCGA-49-AARO-01	574.408	1746.63	2321.04	0.585185
TCGA-49-AARQ-01	-1109.29	616.613	-492.68	0.861455
TCGA-49-AARR-01	438.077	1278.56	1716.64	0.654731
TCGA-4B-A93V-01	-897.24	387.27	-509.97	0.862742
TCGA-50-5044-01	149.322	1010.63	1159.96	0.714242
TCGA-50-5045-01	1430.19	2416.63	3846.82	0.390469
TCGA-50-5049-01	1638.83	2843.36	4482.19	0.303035
TCGA-50-5051-01	-755.942	-203.672	-959.614	0.894213
TCGA-50-5055-01	1252.69	2733.35	3986.04	0.371574
TCGA-50-5066-01	913.613	2206.48	3120.09	0.48627
TCGA-50-5068-01	516.226	2161.02	2677.25	0.542004
TCGA-50-5072-01	-171.589	87.4861	-84.1033	0.829468
TCGA-50-5930-01	484.566	1170.98	1655.55	0.661482
TCGA-50-5931-01	-591.848	-701.444	-1293.29	0.915057
TCGA-50-5932-01	-716.691	-20.3556	-737.047	0.879114
TCGA-50-5933-01	1424.6	1452.51	2877.11	0.517121
TCGA-50-5935-01	36.047	938.664	974.711	0.733007
TCGA-50-5936-01	147.865	578.137	726.002	0.757347
TCGA-50-5939-01	457.891	1353.83	1811.72	0.644117
TCGA-50-5941-01	569.353	2172.29	2741.64	0.534037
TCGA-50-5942-01	-29.0958	502.383	473.287	0.781044
TCGA-50-5944-01	650.988	563.146	1214.13	0.708654
TCGA-50-5946-01	-1098	-557.569	-1655.57	0.935202
TCGA-50-6590-01	338.326	1746.02	2084.34	0.613
TCGA-50-6591-01	-915.394	-1352.99	-2268.39	0.963232
TCGA-50-6592-01	299.174	1411.03	1710.2	0.655445
TCGA-50-6593-01	767.124	1117.07	1884.19	0.635944
TCGA-50-6594-01	-317.239	378.71	61.4713	0.817344
TCGA-50-6595-01	1052.55	1101.6	2154.14	0.604873
TCGA-50-6597-01	-460.095	1237.95	777.857	0.752354
TCGA-50-6673-01	266.493	553.465	819.958	0.748269
TCGA-50-7109-01	86.9565	684.255	771.212	0.752997
TCGA-50-8457-01	665.241	1705.34	2370.58	0.579272
TCGA-50-8459-01	1792.85	1989.97	3782.82	0.3991
TCGA-50-8460-01	91.099	1474.9	1566	0.671283
TCGA-53-7624-01	-961.143	135.038	-826.105	0.885269
TCGA-53-7626-01	654.675	2013.53	2668.2	0.54312
TCGA-53-7813-01	-955.918	322.824	-633.094	0.871739
TCGA-53-A4EZ-01	-1112.15	-158.443	-1270.59	0.913708
TCGA-55-1592-01	-82.2339	678.933	596.7	0.769604
TCGA-55-1594-01	-558.474	389.645	-168.829	0.83635
TCGA-55-1595-01	493.044	658.087	1151.13	0.715148
TCGA-55-1596-01	-774.201	116.369	-657.832	0.873512
TCGA-55-5899-01	202.114	547.262	749.376	0.755102
TCGA-55-6543-01	2.98316	1029.79	1032.77	0.727184
TCGA-55-6642-01	1331.43	1015.87	2347.3	0.582054
TCGA-55-6712-01	344.742	1723.24	2067.98	0.614896
TCGA-55-6968-01	-140.315	1003.96	863.644	0.743999
TCGA-55-6969-01	765.716	1552.94	2318.65	0.585469
TCGA-55-6970-01	-107.102	1165.66	1058.56	0.72458
TCGA-55-6971-01	591.075	2186.19	2777.26	0.529609
TCGA-55-6972-01	-1955.68	-889.008	-2844.69	0.982488
TCGA-55-6975-01	856.554	321.545	1178.1	0.712376
TCGA-55-6978-01	1379.37	2102.65	3482.02	0.439183
TCGA-55-6979-01	971.947	2372.19	3344.14	0.457274
TCGA-55-6980-01	730.97	1569.43	2300.41	0.587638
TCGA-55-6981-01	-195.832	377.908	182.076	0.807017
TCGA-55-6982-01	904.137	1098.04	2002.18	0.622484
TCGA-55-6983-01	386.686	1311.24	1697.92	0.656805
TCGA-55-6984-01	-975.137	318.382	-656.754	0.873435
TCGA-55-6985-01	508.26	1332.43	1840.69	0.640859
TCGA-55-6986-01	-387.793	794.609	406.815	0.7871
TCGA-55-6987-01	512.539	2589.96	3102.5	0.488525
TCGA-55-7227-01	723.39	1529.24	2252.63	0.593298
TCGA-55-7281-01	626.257	1658.9	2285.16	0.589447
TCGA-55-7283-01	-338.934	769.245	430.311	0.784968
TCGA-55-7284-01	204.721	1150.2	1354.92	0.693922
TCGA-55-7570-01	-828.653	-759.173	-1587.83	0.931634
TCGA-55-7573-01	177.396	1275.16	1452.55	0.683533
TCGA-55-7574-01	1026.75	1928.04	2954.79	0.507327
TCGA-55-7576-01	155.823	812.904	968.728	0.733605
TCGA-55-7724-01	674.602	1534.55	2209.15	0.598423
TCGA-55-7725-01	-279.246	1555.71	1276.47	0.702168
TCGA-55-7726-01	969.681	645.745	1615.43	0.665888
TCGA-55-7727-01	-395.193	1010.07	614.877	0.767897
TCGA-55-7728-01	-197.727	2422.99	2225.26	0.596527
TCGA-55-7815-01	868.134	1254.99	2123.13	0.608492
TCGA-55-7816-01	1654.34	1700.2	3354.54	0.455917
TCGA-55-7903-01	-643.775	827.431	183.656	0.80688
TCGA-55-7907-01	237.078	1114.01	1351.09	0.694328
TCGA-55-7910-01	-464.065	-30.777	-494.842	0.861617
TCGA-55-7911-01	-268.346	1627.72	1359.37	0.693452
TCGA-55-7913-01	-1506.4	-332.566	-1838.96	0.944394
TCGA-55-7914-01	-132.981	754.902	621.92	0.767235
TCGA-55-7994-01	-373.471	1673.89	1300.42	0.699661
TCGA-55-7995-01	-68.6643	1932.47	1863.8	0.638251
TCGA-55-8085-01	-252.894	1306.95	1054.06	0.725036
TCGA-55-8087-01	-374.437	284.569	-89.8679	0.82994
TCGA-55-8089-01	573.511	2493.81	3067.32	0.493023
TCGA-55-8090-01	-41.6704	771.813	730.143	0.75695
TCGA-55-8091-01	973.101	1378.12	2351.22	0.581586
TCGA-55-8092-01	153.29	1471.17	1624.46	0.664898
TCGA-55-8094-01	-1955.95	-1002.19	-2958.14	0.985455
TCGA-55-8096-01	944.561	1210.42	2154.98	0.604774
TCGA-55-8097-01	-63.5488	661.132	597.583	0.769521
TCGA-55-8203-01	-69.2441	935.164	865.92	0.743776
TCGA-55-8204-01	-139.107	834.831	695.725	0.760242
TCGA-55-8205-01	648.243	2211.42	2859.66	0.51931
TCGA-55-8206-01	313.593	1880.88	2194.47	0.600148
TCGA-55-8207-01	931.828	1217.73	2149.56	0.605408
TCGA-55-8208-01	1228.66	2490.73	3719.38	0.40762
TCGA-55-8299-01	1285.05	2094.79	3379.84	0.452609
TCGA-55-8301-01	632.375	2124.08	2756.45	0.532197
TCGA-55-8302-01	-495.961	759.905	263.943	0.799862
TCGA-55-8505-01	147.486	-272.524	-125.038	0.832809
TCGA-55-8506-01	-76.8536	812.029	735.176	0.756467
TCGA-55-8507-01	-300.219	282.977	-17.242	0.823946
TCGA-55-8508-01	-87.7986	727.873	640.075	0.765523
TCGA-55-8510-01	609.255	1828.47	2437.73	0.57121
TCGA-55-8511-01	549.744	1366.48	1916.22	0.632309
TCGA-55-8512-01	-590.396	215.373	-375.023	0.852557
TCGA-55-8513-01	503.921	1752.76	2256.68	0.592819
TCGA-55-8514-01	-465.52	639.752	174.232	0.807696
TCGA-55-8614-01	24.092	236.748	260.84	0.800135
TCGA-55-8615-01	-725.49	-270.795	-996.285	0.896609
TCGA-55-8616-01	-417.991	279.227	-138.764	0.833923
TCGA-55-8619-01	543.264	2148.5	2691.76	0.540213
TCGA-55-8620-01	-1027.85	434.272	-593.574	0.868882
TCGA-55-8621-01	979.839	2113.28	3093.12	0.489726
TCGA-55-A48X-01	87.7565	1495.02	1582.77	0.669456
TCGA-55-A48Y-01	519.068	421.521	940.59	0.736405
TCGA-55-A48Z-01	563.098	791.211	1354.31	0.693987
TCGA-55-A490-01	234.385	682.962	917.347	0.738709
TCGA-55-A491-01	123.261	1166.09	1289.35	0.700821
TCGA-55-A492-01	-781.054	173.609	-607.445	0.869888
TCGA-55-A493-01	85.3124	1602.71	1688.03	0.6579
TCGA-55-A494-01	-1321.69	-1012.87	-2334.55	0.965796
TCGA-55-A4DF-01	-427.521	1137.13	709.614	0.758915
TCGA-55-A4DG-01	-510.867	904.059	393.192	0.788332
TCGA-55-A57B-01	249.132	918.218	1167.35	0.713482
TCGA-62-8394-01	-515.936	375.314	-140.622	0.834073
TCGA-62-8395-01	286.653	176.138	462.791	0.782005
TCGA-62-8397-01	-239.182	894.754	655.572	0.764057
TCGA-62-8398-01	-239.457	695.15	455.693	0.782654
TCGA-62-8399-01	-72.2996	107.954	35.6543	0.819521
TCGA-62-8402-01	-805.656	1312.52	506.868	0.777956
TCGA-62-A46O-01	-1644.6	-1096.64	-2741.24	0.979546
TCGA-62-A46P-01	-617.497	-46.5278	-664.025	0.873954
TCGA-62-A46R-01	-92.3702	1204.54	1112.17	0.719134
TCGA-62-A46S-01	-462.173	642.338	180.165	0.807182
TCGA-62-A46U-01	-4.13179	2531.81	2527.68	0.560323
TCGA-62-A46V-01	104.266	185.825	290.091	0.797553
TCGA-62-A46Y-01	-331.338	1482.57	1151.23	0.715138
TCGA-62-A470-01	-701.312	134.3	-567.012	0.866945
TCGA-62-A471-01	-1444.55	-185.856	-1630.41	0.933887
TCGA-62-A472-01	-678.867	859.413	180.546	0.807149
TCGA-64-1676-01	535.09	1718.5	2253.59	0.593184
TCGA-64-1677-01	-886.31	802.522	-83.7883	0.829442
TCGA-64-1678-01	-1091.06	-608.791	-1699.85	0.937483
TCGA-64-1679-01	1063.76	877.917	1941.68	0.629409
TCGA-64-1680-01	-913.514	227.037	-686.477	0.875551
TCGA-64-1681-01	99.8011	947.319	1047.12	0.725736
TCGA-64-5774-01	-690.795	-527.591	-1218.39	0.910567
TCGA-64-5775-01	-129.178	407.973	278.795	0.798552
TCGA-64-5778-01	-535.945	1863.11	1327.17	0.69685
TCGA-64-5779-01	361.936	726.361	1088.3	0.721565
TCGA-64-5781-01	7.58782	1367.47	1375.06	0.691791
TCGA-64-5815-01	1456.68	1464.58	2921.27	0.511561
TCGA-67-3770-01	-187.737	1238.72	1050.98	0.725346
TCGA-67-3771-01	272.285	1066.28	1338.57	0.695649
TCGA-67-3772-01	771.854	1171.72	1943.57	0.629194
TCGA-67-3773-01	423.551	1547.83	1971.38	0.626016
TCGA-67-3774-01	-5.45329	1124.05	1118.6	0.718478
TCGA-67-4679-01	350.249	1172.32	1522.57	0.675994
TCGA-67-6215-01	-823.41	693.317	-130.093	0.83322
TCGA-67-6216-01	-336.716	1314.82	978.108	0.732668
TCGA-67-6217-01	51.8924	1250.7	1302.6	0.699432
TCGA-69-7760-01	-677.034	-456.192	-1133.23	0.905329
TCGA-69-7761-01	374.397	1821.87	2196.27	0.599937
TCGA-69-7763-01	646.088	559.89	1205.98	0.709498
TCGA-69-7764-01	-411.215	331.557	-79.6579	0.829103
TCGA-69-7765-01	1086.23	1079.23	2165.46	0.603549
TCGA-69-7973-01	-200.116	-141.473	-341.59	0.849982
TCGA-69-7974-01	438.078	1577.2	2015.28	0.620978
TCGA-69-7978-01	939.599	2203.11	3142.71	0.483366
TCGA-69-7979-01	-198.291	-180.667	-378.957	0.852859
TCGA-69-7980-01	151.752	1096.09	1247.84	0.705154
TCGA-69-8253-01	-687.873	379.875	-307.998	0.847374
TCGA-69-8254-01	-563.617	1025.72	462.106	0.782068
TCGA-69-8255-01	-985.234	1348.85	363.615	0.790996
TCGA-69-8453-01	421.663	2185.47	2607.14	0.550624
TCGA-69-A59K-01	-348.46	760.34	411.88	0.786641
TCGA-71-6725-01	-951.187	141.595	-809.592	0.884139
TCGA-71-8520-01	433.521	310.768	744.29	0.755591
TCGA-73-4658-01	1336.83	1917.14	3253.97	0.469005
TCGA-73-4659-01	435.747	698.466	1134.21	0.716882
TCGA-73-4662-01	65.7193	1358.78	1424.5	0.686533
TCGA-73-4666-01	-87.3313	1812.35	1725.01	0.653801
TCGA-73-4668-01	-30.3991	192.096	161.697	0.80878
TCGA-73-4670-01	-33.4355	183.415	149.98	0.80979
TCGA-73-4675-01	176.009	382.863	558.872	0.773138
TCGA-73-4676-01	-283.128	538.178	255.05	0.800645
TCGA-73-4677-01	-460.947	605.521	144.574	0.810255
TCGA-73-7498-01	187.327	686.395	873.722	0.74301
TCGA-73-7499-01	-101.717	1676.77	1575.05	0.670297
TCGA-73-A9RS-01	-1062.43	-103.643	-1166.08	0.907366
TCGA-75-5122-01	688.622	3282.71	3971.33	0.373578
TCGA-75-5125-01	256.385	1492.83	1749.22	0.651109
TCGA-75-5126-01	615.594	2173.89	2789.48	0.528086
TCGA-75-5146-01	-226.805	1050.96	824.153	0.74786
TCGA-75-5147-01	57.4789	1108.13	1165.61	0.713661
TCGA-75-6203-01	744.549	2186.5	2931.05	0.510327
TCGA-75-6205-01	1320.62	2534.54	3855.16	0.389342
TCGA-75-6206-01	151.224	648.99	800.214	0.750188
TCGA-75-6207-01	-643.305	242.189	-401.116	0.854552
TCGA-75-6211-01	-177.657	-72.1782	-249.835	0.842809
TCGA-75-6212-01	-0.0714716	1538.89	1538.81	0.674236
TCGA-75-6214-01	-1115.89	-90.4539	-1206.35	0.909835
TCGA-75-7025-01	357.438	1211.2	1568.64	0.670996
TCGA-75-7027-01	300.23	-71.8697	228.361	0.802986
TCGA-75-7030-01	904.536	1186.54	2091.07	0.612219
TCGA-75-7031-01	-585.382	882.611	297.228	0.79692
TCGA-78-7143-01	-854.659	728.595	-126.063	0.832893
TCGA-78-7145-01	-18.3971	431.94	413.543	0.786491
TCGA-78-7146-01	-723.1	239.675	-483.425	0.860765
TCGA-78-7147-01	-1028.8	401.659	-627.143	0.87131
TCGA-78-7148-01	-570.678	420.817	-149.861	0.834821
TCGA-78-7149-01	-254.406	-146.512	-400.918	0.854537
TCGA-78-7150-01	-66.4426	-405.823	-472.265	0.85993
TCGA-78-7152-01	-288.15	980.181	692.032	0.760594
TCGA-78-7153-01	-773.202	31.7714	-741.431	0.87942
TCGA-78-7154-01	-566.183	-165.242	-731.425	0.87872
TCGA-78-7155-01	-1204.09	-637.102	-1841.19	0.944502
TCGA-78-7156-01	-839.62	-227.615	-1067.23	0.901172
TCGA-78-7158-01	-788.689	70.0309	-718.658	0.877824
TCGA-78-7159-01	-91.0344	105.238	14.2032	0.821322
TCGA-78-7160-01	555.928	1563.24	2119.17	0.608953
TCGA-78-7161-01	-363.331	-558.066	-921.398	0.891687
TCGA-78-7162-01	236.131	1048.01	1284.14	0.701366
TCGA-78-7163-01	-1923.06	-203.845	-2126.91	0.957445
TCGA-78-7166-01	-1107.71	187.682	-920.031	0.891597
TCGA-78-7167-01	-752.815	-379.319	-1132.13	0.905261
TCGA-78-7220-01	-879.833	-428.489	-1308.32	0.915945
TCGA-78-7535-01	-224.752	1203.36	978.611	0.732618
TCGA-78-7536-01	-510.086	653.698	143.612	0.810338
TCGA-78-7537-01	-16.5644	244.161	227.597	0.803053
TCGA-78-7539-01	-311.921	1513.2	1201.28	0.709984
TCGA-78-7540-01	-908.568	401.83	-506.738	0.862502
TCGA-78-7542-01	-1408.85	335.163	-1073.68	0.901582
TCGA-78-7633-01	-651.497	-336.511	-988.008	0.896071
TCGA-78-8640-01	-840.264	495.488	-344.776	0.850228
TCGA-78-8648-01	1937.76	2469.33	4407.09	0.313522
TCGA-78-8655-01	13.8445	1264.4	1278.25	0.701983
TCGA-78-8660-01	-103.257	1660.53	1557.27	0.672232
TCGA-78-8662-01	-1048.46	-445.315	-1493.78	0.926528
TCGA-80-5607-01	-309.042	1153.72	844.681	0.745857
TCGA-80-5608-01	-831.25	285.062	-546.189	0.865418
TCGA-80-5611-01	-349.448	1562.96	1213.51	0.708718
TCGA-83-5908-01	212.72	1829.41	2042.13	0.617883
TCGA-86-6562-01	700.009	578.037	1278.05	0.702003
TCGA-86-6851-01	305.077	2244.65	2549.73	0.557639
TCGA-86-7701-01	562.135	1484.83	2046.96	0.617325
TCGA-86-7711-01	540.787	1245.75	1786.54	0.646941
TCGA-86-7713-01	-1114.18	-566.809	-1680.99	0.936516
TCGA-86-7714-01	-55.1775	860.876	805.699	0.749656
TCGA-86-7953-01	33.1028	1305.89	1338.99	0.695604
TCGA-86-7954-01	349.759	1722.45	2072.21	0.614406
TCGA-86-7955-01	-1771.19	-932.797	-2703.99	0.978431
TCGA-86-8054-01	-674.967	-619.555	-1294.52	0.91513
TCGA-86-8055-01	1228.69	898.412	2127.11	0.608028
TCGA-86-8056-01	-95.6592	817.287	721.627	0.757766
TCGA-86-8073-01	334.026	529.762	863.789	0.743985
TCGA-86-8074-01	639.334	866.872	1506.21	0.677763
TCGA-86-8075-01	1090.02	912.168	2002.19	0.622483
TCGA-86-8076-01	67.6694	1858.11	1925.78	0.631221
TCGA-86-8278-01	381.397	731.66	1113.06	0.719044
TCGA-86-8279-01	241.856	74.8275	316.683	0.795192
TCGA-86-8280-01	612.115	1599.24	2211.35	0.598164
TCGA-86-8281-01	-401.375	159.92	-241.454	0.842147
TCGA-86-8358-01	-615.756	-261.693	-877.449	0.888749
TCGA-86-8359-01	-368.278	1165.97	797.695	0.750433
TCGA-86-8585-01	-117.79	1646.55	1528.76	0.675325
TCGA-86-8668-01	716.615	1089.45	1806.06	0.644753
TCGA-86-8669-01	-387.098	744.216	357.118	0.791579
TCGA-86-8671-01	1393.59	2901.82	4295.41	0.329046
TCGA-86-8672-01	457.718	1379.37	1837.09	0.641265
TCGA-86-8673-01	-137.997	521.271	383.273	0.789227
TCGA-86-8674-01	-1108.33	-505.369	-1613.7	0.933007
TCGA-86-A456-01	129.213	1205.63	1334.84	0.696042
TCGA-86-A4D0-01	-1231.54	-278.266	-1509.81	0.927411
TCGA-86-A4JF-01	-410.545	1147.46	736.918	0.756299
TCGA-86-A4P7-01	468.781	1482.67	1951.45	0.628295
TCGA-86-A4P8-01	914.681	2463.77	3378.45	0.45279
TCGA-91-6828-01	522.873	1558.81	2081.68	0.613308
TCGA-91-6829-01	1132.57	334.849	1467.42	0.681938
TCGA-91-6830-01	663.015	1121.71	1784.72	0.647144
TCGA-91-6831-01	623.664	676.013	1299.68	0.699739
TCGA-91-6835-01	889.663	2380.67	3270.34	0.466882
TCGA-91-6836-01	-1042.19	-39.8949	-1082.09	0.902115
TCGA-91-6840-01	-351.963	645.41	293.446	0.797255
TCGA-91-6847-01	-1796.96	-973.014	-2769.97	0.980386
TCGA-91-6848-01	1015.62	1539.9	2555.51	0.556934
TCGA-91-6849-01	-65.2505	1207.27	1142.02	0.716083
TCGA-91-7771-01	646.967	1632.79	2279.76	0.590087
TCGA-91-8496-01	-6.32597	1771.36	1765.03	0.649345
TCGA-91-8497-01	460.831	1618.16	2078.99	0.61362
TCGA-91-8499-01	-483.715	400.352	-83.3628	0.829407
TCGA-91-A4BC-01	962.237	2277.3	3239.54	0.470875
TCGA-91-A4BD-01	-705.968	1483.4	777.435	0.752395
TCGA-93-7347-01	874.2	2211.29	3085.49	0.490701
TCGA-93-7348-01	424.106	737.189	1161.3	0.714105
TCGA-93-8067-01	-716.196	45.9544	-670.241	0.874398
TCGA-93-A4JN-01	174.103	727.364	901.466	0.740278
TCGA-93-A4JO-01	345.2	1896.87	2242.07	0.594544
TCGA-93-A4JP-01	371.384	1174.47	1545.86	0.673472
TCGA-93-A4JQ-01	805.368	1753.71	2559.08	0.556499
TCGA-95-7039-01	-14.5558	327.251	312.695	0.795547
TCGA-95-7043-01	-658.94	-623.21	-1282.15	0.914396
TCGA-95-7562-01	-148.74	681.635	532.896	0.77555
TCGA-95-7567-01	37.5595	754.127	791.687	0.751015
TCGA-95-7944-01	24.7307	1834.31	1859.04	0.638789
TCGA-95-7947-01	-864.743	621.167	-243.576	0.842315
TCGA-95-7948-01	-574.511	139.099	-435.411	0.857156
TCGA-95-8039-01	-70.0395	1381.61	1311.57	0.69849
TCGA-95-8494-01	-579.446	867.358	287.912	0.797745
TCGA-95-A4VK-01	-517.919	707.014	189.096	0.806408
TCGA-95-A4VN-01	150.175	1742.52	1892.7	0.63498
TCGA-95-A4VP-01	128.736	984.26	1113	0.71905
TCGA-97-7546-01	660.389	1221.54	1881.93	0.6362
TCGA-97-7547-01	49.5549	617.874	667.429	0.762933
TCGA-97-7552-01	312.177	2265.34	2577.51	0.554249
TCGA-97-7553-01	807.381	2373.4	3180.78	0.478466
TCGA-97-7554-01	1054.1	838.16	1892.26	0.63503
TCGA-97-7937-01	-297.915	-37.4473	-335.362	0.8495
TCGA-97-7938-01	-102.282	386.65	284.368	0.798059
TCGA-97-7941-01	7.01379	697.526	704.54	0.7594
TCGA-97-8171-01	-1261.2	-403.228	-1664.43	0.935661
TCGA-97-8172-01	799.354	1641.48	2440.83	0.570836
TCGA-97-8174-01	759.52	1072.82	1832.34	0.6418
TCGA-97-8175-01	-353.499	1119.77	766.27	0.753474
TCGA-97-8176-01	-467.044	528.003	60.9596	0.817387
TCGA-97-8177-01	890.393	1680.92	2571.31	0.555007
TCGA-97-8179-01	-202.799	238.534	35.7351	0.819515
TCGA-97-8547-01	932.771	815.965	1748.74	0.651162
TCGA-97-8552-01	-55.9341	1423.38	1367.45	0.692597
TCGA-97-A4LX-01	1072.33	2310.11	3382.44	0.452268
TCGA-97-A4M0-01	-352.32	1549.81	1197.5	0.710375
TCGA-97-A4M1-01	-61.6975	1147.38	1085.68	0.721831
TCGA-97-A4M2-01	311.33	2083.45	2394.78	0.576373
TCGA-97-A4M3-01	-95.2906	-48.724	-144.015	0.834348
TCGA-97-A4M5-01	456.173	1139.79	1595.96	0.668017
TCGA-97-A4M6-01	323.92	1742.54	2066.46	0.615071
TCGA-97-A4M7-01	352.244	1685.39	2037.63	0.618403
TCGA-99-7458-01	735.345	1603.21	2338.56	0.583097
TCGA-99-8025-01	-11.6515	125.484	113.832	0.812892
TCGA-99-8028-01	1304.25	2753.64	4057.89	0.361763
TCGA-99-8032-01	507.73	342.584	850.314	0.745305
TCGA-99-8033-01	-310.366	1081.94	771.577	0.752961
TCGA-99-AA5R-01	876.338	2311.12	3187.46	0.477605
TCGA-J2-8192-01	1487.29	1557.62	3044.91	0.495883
TCGA-J2-8194-01	120.984	630.875	751.859	0.754863
TCGA-J2-A4AD-01	-430.548	-398.327	-828.875	0.885458
TCGA-J2-A4AE-01	-603.719	1056.89	453.168	0.782885
TCGA-J2-A4AG-01	334.628	1380.48	1715.1	0.654901
TCGA-L4-A4E5-01	-705.284	27.1652	-678.119	0.874958
TCGA-L4-A4E6-01	934.1	2306.46	3240.56	0.470743
TCGA-L9-A443-01	190.913	474.296	665.209	0.763144
TCGA-L9-A444-01	598.886	2244.97	2843.86	0.521292
TCGA-L9-A50W-01	-441.767	673.041	231.274	0.802731
TCGA-L9-A5IP-01	-712.137	503.784	-208.353	0.839517
TCGA-L9-A743-01	602.127	1925.28	2527.41	0.560356
TCGA-L9-A7SV-01	-1054.95	-240.115	-1295.07	0.915162
TCGA-L9-A8F4-01	86.625	1506.33	1592.96	0.668345
TCGA-MN-A4N1-01	-668.789	-246.938	-915.727	0.89131
TCGA-MN-A4N4-01	554.782	503.343	1058.13	0.724624
TCGA-MN-A4N5-01	-652.296	911.568	259.271	0.800273
TCGA-MP-A4SV-01	-31.0463	1141.67	1110.63	0.719292
TCGA-MP-A4SW-01	-54.2904	1281.79	1227.5	0.707268
TCGA-MP-A4SY-01	514.355	460.493	974.847	0.732994
TCGA-MP-A4T4-01	709.23	1940.17	2649.4	0.545435
TCGA-MP-A4T6-01	-1163.12	842.542	-320.577	0.848353
TCGA-MP-A4T7-01	-687.754	759.465	71.7113	0.816477
TCGA-MP-A4T8-01	-61.2507	-248.873	-310.123	0.847539
TCGA-MP-A4T9-01	292.133	1079.99	1372.12	0.692103
TCGA-MP-A4TA-01	-429.143	584.476	155.333	0.809329
TCGA-MP-A4TC-01	876.109	1139.38	2015.49	0.620954
TCGA-MP-A4TD-01	746.061	764.715	1510.78	0.677269
TCGA-MP-A4TE-01	-1231.6	-790.667	-2022.27	0.952899
TCGA-MP-A4TF-01	-1255.29	188.863	-1066.43	0.901121
TCGA-MP-A4TH-01	107.743	1735.21	1842.95	0.640605
TCGA-MP-A4TI-01	1179.9	2585.79	3765.69	0.401405
TCGA-MP-A4TJ-01	912.421	2444.3	3356.72	0.455632
TCGA-MP-A4TK-01	1258.34	1477.9	2736.23	0.534708
TCGA-MP-A5C7-01	-1177.63	-551.869	-1729.5	0.938989
TCGA-NJ-A4YF-01	-801.265	-167.968	-969.233	0.894844
TCGA-NJ-A4YG-01	127.884	1075.41	1203.3	0.709775
TCGA-NJ-A4YI-01	81.0759	935.464	1016.54	0.728817
TCGA-NJ-A4YP-01	746.069	593.927	1340	0.695498
TCGA-NJ-A4YQ-01	-62.9522	2020.12	1957.17	0.627641
TCGA-NJ-A55A-01	198.035	1418.46	1616.49	0.665771
TCGA-NJ-A55O-01	-338.103	922.367	584.264	0.770768
TCGA-NJ-A55R-01	-436.259	-188.199	-624.458	0.871117
TCGA-NJ-A7XG-01	-1706.81	-281.574	-1988.39	0.951379
TCGA-O1-A52J-01	-297.024	1264.29	967.261	0.733751
TCGA-S2-AA1A-01	735.855	1915.04	2650.89	0.545251
