# Supplementary material for: Identification of Immune-Related Gene Signatures in Lung Adenocarcinoma and Lung Squamous Cell Carcinoma
Source: Front Immunol. 2021 Nov 23;12:752643. doi: 10.3389/fimmu.2021.752643 (PMC8649721; doi:10.3389/fimmu.2021.752643)
Supplement: Supplementary file 2 [file DataSheet_2.zip]

Archive with 6 entries (6 files):
- Supplementary table 26_v1.xlsx
- Supplementary table 27_v1.xlsx
- Supplementary table 28_v1.xlsx
- Supplementary table 29_v1.xlsx
- Supplementary table 30_v1.xlsx
- Supplementary table 25_v1.xlsx
