# Supplementary material for: Identification of Immune-Related Gene Signatures in Lung Adenocarcinoma and Lung Squamous Cell Carcinoma
Source: Front Immunol. 2021 Nov 23;12:752643. doi: 10.3389/fimmu.2021.752643 (PMC8649721; doi:10.3389/fimmu.2021.752643)
Supplement: Supplementary file 2 [file DataSheet_2.zip › Supplementary table 26_v1.xlsx]

## Sheet: Sheet1
Supplementary table 26: The verification of the identifed seven-immune-related-gene-signature prognostic model in test group of LUAD.
id	futime	fustat	CHRNA6	CLEC12B	CLEC17A	CLNK	INHA	CD1B	SLC14A2	riskScore	risk
TCGA-MP-A4TH-01	741	0	3.2176	3.4177	6.7364	3.067	2.9853	6.5783	9.055	-2.07359	low
TCGA-05-4422-01	365	0	4.3128	2.7621	3.1061	3.4251	5.0822	4.3128	11.3519	-1.64876	low
TCGA-44-A479-01	486	0	2.8566	2.8566	4.4216	3.9249	3.8128	3.3335	7.9829	-1.58762	low
TCGA-97-8172-01	545	0	3.0259	3.7763	5.9694	3.5008	2.9782	5.209	2.8779	-1.55927	low
TCGA-86-8671-01	839	0	3.2952	2.82	6.4873	3.6521	2.7027	5.7669	2.9284	-1.5289	low
TCGA-97-8174-01	164	1	2.0041	3.0211	3.4763	2.4277	5.8769	4.3531	10.0196	-1.49978	low
TCGA-44-2661-01	1159	0	4.4365	3.8529	5.0523	2.6515	2.7578	7.5198	2.4122	-1.46797	low
TCGA-MP-A4TJ-01	339	1	3.9862	2.8306	5.1673	2.1678	4.8112	2.9976	5.394	-1.40932	low
TCGA-49-AAR2-01	2224	0	0	2.5728	2.2364	2.0333	3.3618	2.2364	11.3512	-1.40803	low
TCGA-99-AA5R-01	658	0	2.0899	4.3606	5.1152	3.0103	3.6942	6.2151	1.8931	-1.39797	low
TCGA-55-8621-01	515	0	1.0506	3.8999	2.893	1.6521	2.402	5.0271	6.288	-1.36891	low
TCGA-NJ-A55R-01	603	0	2.203	1.1384	4.5599	2.1257	7.1648	1.9573	10.6234	-1.34396	low
TCGA-55-7995-01	889	0	2.2258	3.2023	5.3132	3.3296	1.7063	1.7063	2.1358	-1.33893	low
TCGA-S2-AA1A-01	513	0	3.9462	2.7859	5.6479	3.0369	4.0063	7.6686	2.3019	-1.33814	low
TCGA-91-7771-01	492	0	1.4406	1.7162	3.7004	3.0753	4.9137	3.7625	8.9588	-1.31475	low
TCGA-55-8085-01	904	0	2.0467	0.7621	3.7577	2.4655	2.6367	3.9965	9.1911	-1.30913	low
TCGA-55-8208-01	674	0	2.7383	3.127	5.2333	2.8458	0.6	3.127	1.0225	-1.29586	low
TCGA-MP-A5C7-01	2248	0	0	3.0098	0.8718	1.6205	3.1513	3.2172	10.8854	-1.27148	low
TCGA-55-8205-01	599	0	1.9442	3.8996	4.452	1.3687	0.7074	4.017	1.3687	-1.26533	low
TCGA-78-7152-01	1215	1	0.9475	0.9475	3.7083	0.9475	0	2.237	8.0733	-1.25929	low
TCGA-86-8056-01	139	0	3.8242	3.5101	3.9907	2.9871	1.0281	4.082	1.4501	-1.25393	low
TCGA-86-A4P8-01	805	0	1.4973	4.9997	3.463	0.9348	2.6937	5.1738	2.0671	-1.24506	low
TCGA-78-7162-01	3169	1	2.102	1.5005	3.2901	0.4499	2.6979	5.591	8.4195	-1.24342	low
TCGA-J2-A4AE-01	1079	0	1.9837	4.623	3.9796	1.4714	2.361	5.2343	1.1257	-1.23222	low
TCGA-62-A470-01	1194	1	0	2.231	1.7921	0	1.7921	2.5671	10.2529	-1.23193	low
TCGA-86-A4D0-01	116	1	0.5512	3.229	1.2606	3.8574	6.947	2.6132	10.4205	-1.23158	low
TCGA-86-A4P7-01	415	0	2.522	4.0984	3.4544	1.2769	1.7536	2.7426	2.3976	-1.20344	low
TCGA-73-7498-01	1189	0	2.4225	2.8617	3.3977	1.54	8.9171	4.7637	8.2891	-1.19771	low
TCGA-55-A48X-01	689	0	2.1445	1.784	6.7022	3.0586	2.8785	3.7245	0.9837	-1.19325	low
TCGA-93-A4JQ-01	526	0	2.9954	2.422	6.7405	2.5348	5.1823	4.3657	0.9044	-1.19171	low
TCGA-55-1595-01	1479	0	1.7831	2.2211	2.4797	0.6874	5.5	2.3986	9.75	-1.18764	low
TCGA-44-A47G-01	351	0	1.4468	3.084	4.515	2.4862	2.3299	6.4192	1.9549	-1.18687	low
TCGA-50-8457-01	1125	0	2.6613	1.2213	5.1901	2.0381	0.53	5.0809	2.6613	-1.15688	low
TCGA-69-7973-01	230	0	1.1954	1.1954	2.2055	2.4968	5.4791	1.9404	10.8311	-1.13762	low
TCGA-97-A4M6-01	568	0	2.8868	2.7948	3.9653	1.9035	3.3416	5.9804	2.8868	-1.12538	low
TCGA-50-5045-01	2174	1	3.533	2.1323	5.0872	2.1323	1.6393	6.4478	0.8844	-1.12527	low
TCGA-55-8203-01	547	0	2.3346	0.855	5.1933	2.214	7.2881	2.9773	6.9056	-1.11576	low
TCGA-55-7911-01	537	0	3.0705	3.0705	3.7179	3.32	3.0705	0.6122	2.5254	-1.11122	low
TCGA-L4-A4E6-01	435	0	1.9188	4.7917	2.5863	0.638	2.5863	4.0016	2.1168	-1.10972	low
TCGA-55-6987-01	2137	0	2.3888	3.3478	5.2904	3.3478	8.722	1.6409	2.7333	-1.10695	low
TCGA-55-7816-01	468	0	2.1509	3.7973	2.0039	1.1955	4.5726	4.0048	5.5286	-1.10362	low
TCGA-NJ-A55A-01	15	0	1.857	1.857	5.0968	2.6427	2.1689	5.2702	1.857	-1.09894	low
TCGA-50-5066-01	1442	0	1.4553	3.144	5.2975	2.1649	2.6384	4.06	0	-1.09554	low
TCGA-55-8619-01	416	0	1.1142	1.9679	5.5902	1.1142	2.5006	3.1944	2.1682	-1.09245	low
TCGA-69-8253-01	426	0	0.8931	1.2801	4.0128	1.4406	9.1738	4.2261	9.487	-1.09164	low
TCGA-53-A4EZ-01	1071	0	0.8375	1.5691	2.0522	2.6123	2.9427	4.7104	8.0347	-1.08851	low
TCGA-97-8177-01	499	0	2.6992	1.6137	4.9644	1.9059	2.1486	5.9965	2.1486	-1.08051	low
TCGA-55-8301-01	534	0	2.8118	2.6232	4.043	2.8976	2.2842	4.8981	1.4438	-1.0671	low
TCGA-44-6145-01	595	0	2.741	3.6289	4.9397	2.2601	6.7261	0.7064	1.5336	-1.06173	low
TCGA-MP-A4T4-01	2617	0	2.4195	3.1265	3.5989	1.9635	2.132	3.4789	1.5525	-1.03952	low
TCGA-05-4389-01	1369	0	2.4229	2.1229	2.6711	2.4229	0.4175	8.1216	3.0085	-1.03883	low
TCGA-44-3918-01	1036	0	3.2312	2.4794	4.0563	2.8283	1.3366	2.5748	0.8179	-1.02833	low
TCGA-64-5779-01	864	0	1.7887	0.8626	4.7648	3.4356	5.5238	1.3987	5.0407	-1.00749	low
TCGA-67-6216-01	141	0	2.6563	3.7416	3.1147	1.7473	3.6766	5.0367	1.4689	-1.00599	low
TCGA-05-4434-01	457	1	3.2954	2.9177	5.5514	2.5787	9.199	5.1069	1.4899	-1.00399	low
TCGA-55-7727-01	119	0	1.9078	1.9078	5.0492	0.9392	0	3.7912	0	-0.984572	low
TCGA-86-8280-01	701	0	2.6899	2.6899	4.1474	2.5174	4.4884	6.2178	1.2951	-0.982008	low
TCGA-62-A46Y-01	414	1	2.91	4.1733	3.2512	2.1727	3.6472	4.0909	0	-0.981343	low
TCGA-78-7537-01	1622	1	1.4767	1.4767	0.7768	1.8059	5.0172	4.7567	10.0718	-0.979026	low
TCGA-44-6777-01	987	1	3.5262	1.3663	4.0688	1.6342	0.6098	5.4291	1.6342	-0.974137	low
TCGA-55-8510-01	539	0	2.5597	3.0607	3.4319	0.6889	2.0215	5.4133	1.1532	-0.968462	low
TCGA-05-5420-01	457	0	3.1787	2.6713	5.9717	1.8817	7.5687	5.6504	0	-0.959867	low
TCGA-44-6148-01	704	0	3.5501	2.402	3.6147	2.6683	2.785	3.2587	1.3824	-0.956174	low
TCGA-38-4626-01	3674	0	1.4905	3.7488	2.7828	0.7473	2.4659	1.9786	1.8933	-0.954961	low
TCGA-78-7153-01	3635	0	1.1558	0	1.1558	0.6907	4.6049	2.7063	12.2665	-0.946613	low
TCGA-49-AAR4-01	879	1	0.7053	3.471	3.6264	1.8164	3.9544	2.2579	1.5319	-0.945519	low
TCGA-49-4486-01	2318	1	0.9982	2.1127	1.2203	0.4141	5.7152	1.7344	9.2443	-0.936768	low
TCGA-05-4249-01	1523	0	2.3745	1.194	3.7948	3.7948	2.0771	6.3198	2.0771	-0.935555	low
TCGA-44-7661-01	557	1	2.5071	3.499	2.6575	1.1694	2.2472	4.4545	1.1694	-0.928288	low
TCGA-55-5899-01	930	0	1.9477	3.1701	0.6521	4.2697	3.2589	3.4966	4.5057	-0.922928	low
TCGA-J2-8194-01	724	0	1.2068	2.64	1.6693	2.4225	8.217	4.0236	7.5214	-0.918447	low
TCGA-93-A4JN-01	718	0	1.622	3.0843	4.445	2.4782	5.2317	2.4782	0.5014	-0.910302	low
TCGA-97-7546-01	1285	0	1.8518	1.3594	4.1458	1.0313	0.6059	4.5511	1.6265	-0.908235	low
TCGA-44-7659-01	691	0	0.8052	1.9962	3.6101	1.3189	0.8052	4.7633	1.697	-0.907153	low
TCGA-L9-A444-01	307	0	2.262	2.9697	3.4424	2.262	2.8226	1.7128	0.815	-0.902238	low
TCGA-MP-A4TI-01	429	1	2.6148	3.2018	3.2018	1.833	3.2018	4.3916	0.597	-0.894827	low
TCGA-05-4417-01	455	0	3.6365	0	3.5609	3.3965	9.6283	5.6779	8.0516	-0.892616	low
TCGA-67-6217-01	422	0	2.1412	1.9422	3.1635	2.1412	1.7112	6.4499	1.7112	-0.888493	low
TCGA-78-8660-01	321	1	1.1154	1.9696	3.9069	0.6629	2.3457	3.1964	2.1699	-0.881243	low
TCGA-78-8648-01	1209	1	0.8188	1.7189	4.1543	0	1.7189	4.215	2.02	-0.874669	low
TCGA-55-8614-01	536	0	1.8133	2.2545	2.735	1.1746	2.8652	2.9846	3.2929	-0.872412	low
TCGA-J2-8192-01	739	0	3.6162	1.7015	3.0238	3.2109	2.6452	5.976	1.7015	-0.868816	low
TCGA-44-6775-01	705	0	3.8708	2.1807	2.9188	1.5942	2.333	6.4315	1.3302	-0.865066	low
TCGA-69-7765-01	165	0	2.4248	2.4248	3.0859	0.6997	2.9757	5.9869	1.8061	-0.853543	low
TCGA-49-6744-01	1683	0	2.9296	1.3377	3.1932	2.1904	2.0197	5.8202	2.1904	-0.851663	low
TCGA-44-3396-01	1130	0	2.1232	2.0471	4.2058	1.5916	4.1524	3.5257	1.3597	-0.850644	low
TCGA-MP-A4T6-01	1790	1	1.5007	2.4307	3.6258	2.9236	3.8252	4.7143	0.7924	-0.839989	low
TCGA-55-8207-01	977	0	1.8248	2.094	2.9142	1.8248	2.6054	3.699	2.3207	-0.839256	low
TCGA-62-A46U-01	2067	0	2.2324	3.5966	1.159	1.955	2.9215	5.1838	2.2324	-0.835878	low
TCGA-44-6147-01	845	0	2.5651	0.6289	4.2084	3.5087	2.0972	3.3631	1.4002	-0.825015	low
TCGA-44-A47B-01	287	0	1.2287	1.8824	0.9227	0.5339	1.8824	1.4809	6.3024	-0.819576	low
TCGA-62-A46V-01	2199	0	1.7997	3.4496	2.1615	0.5814	3.1603	4.797	1.5778	-0.819109	low
TCGA-38-4632-01	1357	0	2.8314	1.7198	3.4516	0.8194	2.2701	5.9933	1.3387	-0.81443	low
TCGA-97-A4M0-01	652	0	3.2732	3.053	2.2171	1.7141	2.3521	5.4999	0.5422	-0.813419	low
TCGA-44-3919-01	1026	1	3.0276	0.4062	3.7743	1.8486	1.3929	4.6662	2.2935	-0.813151	low
TCGA-50-5068-01	1499	1	2.3993	0.8915	5.3339	1.4384	3.3793	7.9399	0	-0.813149	low
TCGA-78-7167-01	2681	1	0.9195	2.4483	0.673	1.3138	8.9844	2.0939	9.309	-0.811169	low
TCGA-62-8397-01	1289	0	4.0924	2.4275	3.053	2.4275	3.053	5.8195	0	-0.809824	low
TCGA-75-5147-01	1333	0	2.3586	2.0854	3.2558	1.4696	1.8695	3.644	0.9143	-0.807859	low
TCGA-75-5125-01	2027	1	1.6144	3.0385	2.3572	2.4955	3.4321	4.9004	1.0221	-0.792064	low
TCGA-49-4512-01	905	1	1.725	3.1188	3.1188	0	2.276	4.762	0	-0.789491	low
TCGA-50-6592-01	777	1	1.1918	2.6177	3.1914	1.4397	0.8924	1.4397	0	-0.787846	low
TCGA-69-A59K-01	522	0	1.157	2.2296	3.7986	1.157	3.7334	3.5179	1.157	-0.787748	low
TCGA-44-A47A-01	466	0	3.1998	2.613	1.3422	1.6074	2.613	8.3733	2.1961	-0.786456	low
TCGA-55-7227-01	952	1	3.4162	1.9124	2.3636	2.1556	2.1556	5.207	1.6198	-0.784491	low
TCGA-05-4433-01	730	0	2.1063	2.1063	2.7624	3.6519	3.335	3.2117	1.4076	-0.783788	low
TCGA-75-6206-01	2590	0	0	1.5301	1.1755	0.7043	6.6591	3.6239	8.8108	-0.783077	low
TCGA-91-6848-01	224	0	3.5713	2.121	2.9448	0	1.8125	5.2738	0.8777	-0.77769	low
TCGA-55-8512-01	607	1	0	2.0727	1.6498	0.6178	7.0202	1.8767	7.4488	-0.774028	low
TCGA-62-A472-01	910	0	0.9747	3.76	2.2813	3.1247	4.2735	4.2735	0	-0.761967	low
TCGA-MP-A4SV-01	2620	1	2.3993	2.7132	3.0476	1.6497	2.7132	2.8044	0	-0.759462	low
TCGA-91-A4BD-01	603	0	0	5.2742	0	1.4612	3.6319	5.025	1.4612	-0.751052	low
TCGA-86-7711-01	1046	1	1.3054	2.902	2.2708	1.1225	0.913	0.6678	0.6678	-0.748307	low
TCGA-78-7539-01	791	0	3.2981	0.6682	2.7217	4.6695	0.6682	4.2455	0.9136	-0.740267	low
TCGA-78-7156-01	976	1	0.6977	0.6977	1.1659	0.6977	6.8967	1.1659	9.9346	-0.73973	low
TCGA-97-8547-01	657	0	2.8335	3.2367	0.8205	2.9808	4.537	5.3517	2.2721	-0.732486	low
TCGA-50-5931-01	434	1	0.706	5.7557	0	0.706	3.9561	0.706	1.178	-0.730652	low
TCGA-55-6972-01	1632	1	0	0	0	0	3.4949	1.0987	11.4878	-0.725278	low
TCGA-44-2659-01	1367	0	4.0325	0.4081	3.0342	0.986	0.986	2.9142	2.2995	-0.723527	low
TCGA-55-8092-01	154	0	1.4748	1.8755	4.5387	2.4459	6.3333	0.531	0.9182	-0.721318	low
TCGA-97-7938-01	18	0	1.7727	1.492	2.816	1.7727	2.3867	4.0095	1.7727	-0.716012	low
TCGA-38-4630-01	1073	1	2.8926	1.3511	1.3511	0.2888	3.8374	4.8975	5.2977	-0.715539	low
TCGA-55-6712-01	171	1	2.1969	0	3.4408	2.4545	0	4.4925	1.4816	-0.712008	low
TCGA-44-5643-01	1013	0	2.4613	1.702	3.9679	0.6447	3.0573	4.5909	0	-0.71066	low
TCGA-49-AARN-01	1135	1	2.2422	1.6955	3.517	1.6955	4.1225	4.8004	0.8043	-0.699955	low
TCGA-44-2656-01	1429	0	2.5552	0.6247	2.5552	3.0559	0.346	4.9195	1.2356	-0.687518	high
TCGA-64-5778-01	1305	0	2.2118	1.3543	4.3363	0.603	2.9535	2.746	0	-0.686624	high
TCGA-83-5908-01	824	0	1.5249	1.8594	2.1308	3.0241	1.7018	3.3768	1.0885	-0.685855	high
TCGA-44-7671-01	889	0	1.1765	1.1765	1.5313	0	9.7192	0.705	9.5519	-0.684972	high
TCGA-55-7903-01	567	0	0.9975	2.9025	2.166	1.5816	1.8038	3.519	0	-0.683213	high
TCGA-50-6590-01	1288	1	1.8943	1.3953	4.0195	1.3953	4.243	3.356	0.6262	-0.668758	high
TCGA-55-6968-01	1293	1	2.3239	1.1008	3.3446	0.653	1.4421	3.7648	0.653	-0.661261	high
TCGA-50-5942-01	1847	0	3.4046	0.7131	3.7167	0.7131	2.2738	4.086	0.7131	-0.658992	high
TCGA-69-8255-01	129	0	1.4138	1.4138	3.304	1.077	1.5567	1.5567	0.6367	-0.657618	high
TCGA-93-7348-01	531	0	0.7315	1.2147	3.8287	0.7315	2.9269	4.6309	0.7315	-0.645742	high
TCGA-86-7714-01	625	1	0	0.9559	1.9334	3.0907	0.9559	8.0141	1.9334	-0.645612	high
TCGA-55-7914-01	187	1	2.6998	0.9996	3.1693	0.5848	0.5848	1.5845	0.5848	-0.643626	high
TCGA-55-A490-01	99	1	0.9884	2.9797	1.5695	0	0	3.067	0	-0.642545	high
TCGA-55-8620-01	375	1	1.1314	1.7576	3.0257	0.6738	3.2226	1.4782	1.4782	-0.640526	high
TCGA-35-4122-01	225	1	1.5898	0.5874	2.8136	1.0036	0.5874	4.5305	1.5898	-0.634612	high
TCGA-86-8585-01	353	1	1.6806	3.1243	3.5883	1.6806	9.9928	2.9292	1.0723	-0.633564	high
TCGA-44-8120-01	260	1	1.2641	1.4234	3.2342	0.8805	5.4186	5.519	2.0299	-0.621484	high
TCGA-05-4427-01	791	1	1.3298	2.4701	1.0065	1.3298	0.5893	4.1416	1.0065	-0.620161	high
TCGA-93-8067-01	186	1	0.891	1.4378	1.2775	0.6505	6.2134	3.8179	6.0432	-0.619005	high
TCGA-55-8507-01	418	1	1.3914	0.624	1.3914	0	5.6967	0	7.6133	-0.618759	high
TCGA-78-7149-01	3940	1	0	0	1.9096	1.4083	8.2829	1.0723	8.9451	-0.607023	high
TCGA-97-7941-01	484	1	2.2873	1.1977	3.3758	0	4.6022	3.2342	1.8431	-0.605897	high
TCGA-97-7554-01	775	1	2.0005	0	3.2486	1.0004	0.5853	2.808	1.5854	-0.602806	high
TCGA-49-6745-01	522	0	2.5641	1.307	1.7895	0.9875	1.5683	5.5301	1.5683	-0.598875	high
TCGA-73-4658-01	1600	1	2.7557	1.1048	1.4468	0	1.1048	6.0573	2.4862	-0.598445	high
TCGA-86-8278-01	944	0	1.9456	1.6203	2.4351	2.2896	3.8563	4.5739	1.0265	-0.595439	high
TCGA-91-6830-01	60	0	1.722	2.0233	2.834	0.8207	4.8372	0.8207	1.3406	-0.587664	high
TCGA-49-4488-01	869	1	0.7939	0.7939	3.0597	3.4948	4.3794	6.5576	1.3031	-0.587593	high
TCGA-49-6761-01	354	0	0	1.9757	2.9259	1.3025	1.9757	0.7935	0	-0.5813	high
TCGA-73-4666-01	800	0	0.5878	1.9133	1.3272	1.465	0	3.4342	0.8111	-0.572481	high
TCGA-55-6978-01	176	1	2.2024	2.4123	1.0571	3.0985	3.2699	4.4042	0.7828	-0.57088	high
TCGA-95-7567-01	568	0	1.57	1.0876	3.3621	0.3576	4.1826	1.9309	1.57	-0.565391	high
TCGA-44-A4SS-01	415	0	1.9143	2.5813	1.0757	2.286	2.9347	4.3881	0.6358	-0.564802	high
TCGA-55-6642-01	2449	0	2.3021	0	4.0641	2.3021	8.4497	2.3021	3.6017	-0.563663	high
TCGA-55-8204-01	515	0	2.2496	1.0517	3.1775	1.6535	4.5891	3.7945	1.0517	-0.561026	high
TCGA-95-7947-01	477	0	2.2225	0.3847	3.059	1.1521	0	1.1521	0.3847	-0.559317	high
TCGA-50-5944-01	1750	0	1.7822	1.1504	2.2201	0.6869	1.1504	1.7822	1.1504	-0.547301	high
TCGA-86-8074-01	24	0	3.6774	1.4787	1.9483	2.1935	3.1478	4.2651	0.4408	-0.544926	high
TCGA-80-5608-01	2832	0	0.4379	0.7734	0.7734	2.1847	9.8864	2.0676	8.7919	-0.539032	high
TCGA-91-6829-01	1258	1	2.947	0.6006	1.3498	1.3498	1.3498	0.6006	2.947	-0.536361	high
TCGA-91-A4BC-01	44	0	1.5647	0	4.6526	2.2976	6.1988	0	1.5647	-0.533626	high
TCGA-NJ-A55O-01	13	0	0.663	2.1701	1.9698	1.1156	5.4651	3.5952	1.9698	-0.531948	high
TCGA-55-1592-01	701	1	1.3917	1.8901	1.3917	1.3917	2.7406	3.5639	1.3917	-0.525476	high
TCGA-64-1678-01	1189	0	0	1.5226	0	3.3737	11.6011	0.9535	9.3128	-0.525211	high
TCGA-93-A4JP-01	578	0	0.8439	3.3977	1.1325	2.1945	5.2765	2.8796	0.4828	-0.521176	high
TCGA-49-4510-01	896	1	0.3998	0.7125	2.2724	1.1872	11.3198	3.4876	7.2899	-0.520756	high
TCGA-64-5815-01	866	0	2.5143	1.747	1.3624	1.747	4.6186	5.2147	1.747	-0.508886	high
TCGA-05-4424-01	913	1	2.6423	1.5393	1.5393	0.5623	4.3267	2.1165	2.5277	-0.507857	high
TCGA-80-5611-01	2595	0	2.2933	2.4487	1.0805	1.0805	2.1192	4.4346	0	-0.507221	high
TCGA-97-8175-01	551	0	1.4537	1.031	2.6363	1.2578	3.1131	6.2438	0.4306	-0.499579	high
TCGA-49-4514-01	1700	1	1.7204	0	3.8081	1.3393	6.0113	1.3393	2.483	-0.495772	high
TCGA-91-6840-01	372	1	2.9776	0.8189	3.1112	0	5.4012	2.2692	1.7191	-0.489502	high
TCGA-95-7039-01	1272	0	2.1926	0.7776	2.1926	0	0.7776	3.1468	0.7776	-0.485878	high
TCGA-L9-A7SV-01	565	0	0.811	1.5291	1.8641	0.4617	0	2.0064	0	-0.48535	high
TCGA-05-4390-01	1126	0	1.1873	0	2.4517	1.544	9.478	1.544	6.5584	-0.484389	high
TCGA-38-4627-01	1147	1	2.7734	0.4487	2.2167	0.4487	2.9197	3.7048	1.9703	-0.479796	high
TCGA-MP-A4TA-01	950	1	1.9364	3.1169	2.2127	1.9364	7.8046	0.4894	0	-0.468442	high
TCGA-44-2662-01	1280	1	0.7809	2.3075	0.7809	1.0547	1.4831	1.0547	0.7809	-0.461069	high
TCGA-44-7670-01	882	1	0	0.9467	2.8446	1.9193	5.3533	1.7962	1.7962	-0.456805	high
TCGA-62-8402-01	1498	1	0.9894	1.7922	0	1.3092	6.4302	2.5672	5.2081	-0.450086	high
TCGA-86-6562-01	376	1	2.8937	1.051	2.669	0	2.4027	0.6192	0	-0.445606	high
TCGA-91-6831-01	310	1	0.8252	0.8252	2.8428	2.2806	9.4532	2.2806	3.5613	-0.43805	high
TCGA-55-7907-01	343	1	2.5087	0.8334	2.2955	0.8334	4.1226	1.3582	1.3582	-0.424149	high
TCGA-55-7570-01	824	1	3.9014	1.6684	2.018	1.2061	5.5998	1.2061	0.5218	-0.423825	high
TCGA-49-6767-01	677	1	1.985	1.985	0.6706	0.6706	1.1266	4.5537	0	-0.418152	high
TCGA-67-3770-01	610	1	0.9559	1.5259	0.9559	0	2.922	4.9134	1.9334	-0.415206	high
TCGA-05-5425-01	882	1	2.6066	1.0917	3.4081	1.9366	9.4028	4.0736	1.0917	-0.414619	high
TCGA-91-6836-01	417	1	1.467	0.5272	2.549	0.9124	1.467	2.4359	0	-0.410208	high
TCGA-44-7660-01	592	1	1.4235	0.8806	2.3801	0	2.3801	0	0.8806	-0.408647	high
TCGA-50-6597-01	1268	1	2.5141	0	2.254	2.7344	1.9364	5.9383	0	-0.407324	high
TCGA-55-8302-01	478	1	1.0756	1.4122	2.7088	0.6358	4.2687	1.0756	0	-0.394274	high
TCGA-73-4676-01	281	1	1.3691	1.3691	1.0394	1.0394	1.8633	1.6373	1.0394	-0.393107	high
TCGA-78-8640-01	7062	0	0	1.1157	1.7373	0.6631	2.1703	1.4597	1.1157	-0.38564	high
TCGA-MP-A4T8-01	161	1	1.4221	0	0.8796	3.4697	9.6042	0.5058	6.9933	-0.378294	high
TCGA-71-8520-01	210	1	2.0356	0.696	2.4168	2.0356	3.8718	3.275	0	-0.374341	high
TCGA-86-A4JF-01	737	1	0.9153	0.9153	1.6847	0.9153	2.0358	0.9153	0.9153	-0.37086	high
TCGA-99-8025-01	1060	0	0.4149	0.7367	2.4146	1.5846	3.5439	0.4149	0.7367	-0.360719	high
TCGA-62-8399-01	2696	0	1.094	2.0092	1.5316	0.8126	6.9966	0.4628	1.8669	-0.354892	high
TCGA-L9-A50W-01	442	1	0.8076	1.0877	1.0877	3.9313	4.0005	5.8398	0.4595	-0.347288	high
TCGA-55-7283-01	609	0	1.3241	0.5862	1.0018	0.5862	1.8099	4.8108	1.5874	-0.345356	high
TCGA-95-7948-01	476	0	2.3995	0.4102	0.7294	0.7294	2.3067	2.9833	2.3067	-0.337172	high
TCGA-MN-A4N4-01	1175	0	2.9498	0.5661	2.8572	0	6.361	0.5661	1.2877	-0.333974	high
TCGA-71-6725-01	256	0	0	1.8058	1.3562	0.3918	2.6564	2.6564	0	-0.330032	high
TCGA-05-4250-01	121	1	0.4132	0.4132	2.1097	1.2181	3.4082	1.58	0.9962	-0.306512	high
TCGA-55-A491-01	626	0	4.2071	0	2.6539	0	3.884	2.3882	0	-0.295967	high
TCGA-78-7540-01	1197	1	0.9958	0	1.9937	2.109	1.7311	2.4956	0	-0.287839	high
TCGA-50-5939-01	460	1	1.2438	0.752	3.2031	0.752	10.3745	2.1442	1.9016	-0.269759	high
TCGA-78-7536-01	244	1	2.0253	0	0.8219	1.1887	0.5963	0	1.3422	-0.268073	high
TCGA-44-5644-01	863	0	0	0	0.7355	0	6.616	0.7355	6.0039	-0.266565	high
TCGA-05-4397-01	731	1	0.5278	1.5791	0.9134	0	4.0215	2.1808	0.9134	-0.254149	high
TCGA-05-4415-01	91	1	0	2.663	1.4739	0	7.6981	0.5305	0.5305	-0.249271	high
TCGA-50-5936-01	257	1	1.9723	0	2.4292	0	3.8235	0	0.7916	-0.24521	high
TCGA-38-6178-01	448	0	0.8319	0	1.3562	1.7399	2.856	2.0427	1.3562	-0.243852	high
TCGA-86-7955-01	1072	0	1.3254	0.3798	2.0044	0.3798	3.1911	0.3798	0.3798	-0.238224	high
TCGA-J2-A4AD-01	550	1	1.1493	1.5993	1.3918	0	4.6176	1.3918	0	-0.229772	high
TCGA-55-6970-01	464	1	2.4587	0	4.0927	2.5406	12.2723	2.7618	0.9736	-0.224249	high
TCGA-50-5072-01	250	1	0.944	0.944	1.7266	0.5478	8.0333	2.4903	2.0818	-0.218085	high
TCGA-86-7713-01	1157	0	2.4138	0.3109	1.6619	0.3109	11.8135	0	5.155	-0.203866	high
TCGA-69-7979-01	408	0	1.1109	0.9029	0.9029	0.6598	2.5678	0.3673	0.3673	-0.202437	high
TCGA-78-7158-01	179	1	0.8718	0.5007	0.5007	0	1.6204	4.0676	0.8718	-0.189079	high
TCGA-95-7043-01	503	1	0.835	0	1.3605	0	0	0	0	-0.187549	high
TCGA-78-7155-01	1171	1	1.9611	0	1.7289	0.6587	2.6342	1.1093	0	-0.183473	high
TCGA-78-7161-01	291	1	0	0.7949	0.4514	1.6801	10.9966	0.4514	5.6716	-0.176978	high
TCGA-49-6742-01	488	1	0	0.8038	1.317	0	3.8503	1.317	0.8038	-0.17626	high
TCGA-05-4426-01	791	0	1.4743	1.3115	1.7533	0.3745	7.6366	1.7533	0.3745	-0.160001	high
TCGA-64-5775-01	62	1	0	0.55	0	0	0	0.9473	0.9473	-0.153557	high
TCGA-78-8662-01	3361	1	0	0.7327	1.2164	0	5.0342	2.7983	1.2164	-0.150617	high
TCGA-55-7913-01	561	1	0.6543	0.6543	0.896	0.896	7.0615	3.993	1.9522	-0.129283	high
TCGA-MN-A4N1-01	827	0	0	0.8726	1.1677	0	5.2784	2.4778	0.8726	-0.123764	high
TCGA-62-8398-01	444	1	2.6449	0.4597	1.5244	1.3227	6.4971	3.0235	0	-0.11503	high
TCGA-50-5930-01	282	1	0	0	4.0821	1.2192	12.719	2.3174	1.2192	-0.108735	high
TCGA-69-7760-01	202	0	1.1694	0.7001	0	1.523	4.3915	0.7001	1.523	-0.108114	high
TCGA-78-7535-01	949	1	0.4387	0.7747	0.7747	1.8023	4.7133	3.6699	0	-0.103226	high
TCGA-MP-A4TF-01	336	1	1.3958	0.8605	2.0917	1.3958	8.5678	0.8605	0	-0.0948893	high
TCGA-MP-A4T7-01	167	1	2.549	1.6806	2.1792	0	12.4725	2.1792	0.5272	-0.0884745	high
TCGA-97-8176-01	468	1	1.7564	0.6732	1.4771	1.7564	7.5106	1.4771	0	-0.0681926	high
TCGA-05-5429-01	275	1	1.7313	0	0	0.8265	2.6812	1.7313	0.8265	-0.0396009	high
TCGA-NJ-A4YF-01	2161	0	0	0.6848	0.6848	0	11.3338	0.6848	4.3534	-0.0264037	high
TCGA-53-7624-01	1043	1	1.6762	0.5253	2.0265	2.6485	11.5402	0.5253	0.5253	-3.18e-05	high
TCGA-86-8359-01	444	1	2.0135	0	1.497	1.497	9.1054	1.497	1.1474	0.00098201	high
TCGA-78-7220-01	807	1	1.613	1.3472	1.0211	0	10.0835	1.3472	0	0.0681594	high
TCGA-05-4420-01	912	0	1.7513	0	1.5062	0.3369	8.2869	1.2109	0.3369	0.07296	high
TCGA-49-AAR9-01	260	1	0	0	0	0	3.6929	0.5449	0	0.151092	high
TCGA-L9-A5IP-01	58	1	1.2108	0	0.908	0.908	9.2141	1.2108	0	0.206627	high
TCGA-73-4670-01	131	0	1.0658	0	1.9005	0.3486	12.6118	0.6292	0	0.258315	high
