# Supplementary material for: Identification of Immune-Related Gene Signatures in Lung Adenocarcinoma and Lung Squamous Cell Carcinoma
Source: Front Immunol. 2021 Nov 23;12:752643. doi: 10.3389/fimmu.2021.752643 (PMC8649721; doi:10.3389/fimmu.2021.752643)
Supplement: Supplementary file 2 [file DataSheet_2.zip › Supplementary table 27_v1.xlsx]

## Sheet: Sheet1
Supplementary table 27: The verification of the identifed eight-immune-related-gene-signature prognostic model in train group of LUSC.
id	futime	fustat	C4BPB	FCAMR	GRAPL	MAP1LC3C	MGC2889	TRIM55	UGT1A1	VIPR2	riskScore	risk
TCGA-85-A53L-01	377	0	0.8328	4.7004	0.4757	1.119	4.2456	1.5622	5.1841	1.9009	-0.193632	low
TCGA-77-8133-01	1640	1	1.3953	8.6514	3.1941	2.9111	2.2643	0.6262	5.4428	3.6287	-0.134442	low
TCGA-79-5596-01	1	0	0	3.5857	1.2484	1.6152	3.7788	0	5.649	1.6055	-0.134372	low
TCGA-85-A5B5-01	111	0	0	2.2887	1.4474	0	4.8825	0	4.7296	0	-0.121487	low
TCGA-85-A4CL-01	921	1	0	1.8752	0.5308	0	3.3067	0	6.5057	3.3576	-0.119259	low
TCGA-90-7769-01	358	1	0	0.4402	0	0.4402	4.7572	0	7.1229	0.7769	-0.115007	low
TCGA-33-AASD-01	3376	1	1.4822	1.697	0	0	3.5561	0.9236	7.0832	0.5345	-0.112331	low
TCGA-NC-A5HO-01	1336	0	0.8696	2.576	0	0.8696	0	0	3.6738	1.7997	-0.107455	low
TCGA-33-AASJ-01	3600	1	0	1.559	0.572	0	5.1714	0.572	4.4119	2.3851	-0.103383	low
TCGA-77-A5GA-01	1280	0	0.8547	2.5485	0	0.8547	2.5485	1.3878	5.6212	1.9493	-0.0907436	low
TCGA-56-7582-01	601	1	0	1.3504	0.6008	0.6008	3.1291	0	5.9681	1.3504	-0.0770724	low
TCGA-77-8153-01	1992	0	0	0.5998	0	0	4.1708	1.0221	4.3806	0	-0.0767236	low
TCGA-21-1072-01	3016	0	0.4397	1.0488	0	1.0488	2.89	0.4397	6.7681	0	-0.0765427	low
TCGA-85-8664-01	550	1	0.5958	0.5958	0	0	4.2785	0	3.4222	3.7303	-0.0754912	low
TCGA-37-A5EN-01	660	0	0	4.3424	1.6521	0.7776	3.7162	1.9475	6.0756	2.2436	-0.0747039	low
TCGA-63-A5MT-01	498	0	0	3.4138	0.9092	0	0	1.4625	1.7901	0	-0.0682885	low
TCGA-NK-A7XE-01	13	0	0	2.7418	0.7067	0.7067	3.4743	1.179	5.0484	4.4502	-0.0656093	low
TCGA-60-2722-01	908	0	0	1.7793	1.4529	0.7613	5.5181	0.4303	5.9116	0	-0.061352	low
TCGA-56-8082-01	455	1	0.8693	2.1068	0.8693	0.4992	4.0978	0.8693	4.1061	0.8693	-0.0593539	low
TCGA-56-A4BX-01	405	0	0	0.8308	1.1164	0	4.7595	0	6.2032	0.6917	-0.0575168	low
TCGA-51-4080-01	12	0	0.7703	0.4359	0	0.4359	1.7947	0	4.5325	0	-0.0455417	low
TCGA-52-7810-01	923	0	0	0.465	0	0.816	2.9	0.465	3.401	0	-0.0436347	low
TCGA-NC-A5HR-01	1244	0	1.4564	2.3419	1.4564	1.1129	4.2931	0	6.7921	1.7336	-0.0405575	low
TCGA-56-8304-01	106	0	0.6383	1.4166	0	0.6383	5.6107	2.1175	2.4703	1.9194	-0.0403663	low
TCGA-NC-A5HP-01	770	1	0.6855	1.1483	0	0.6855	0	0	6.1277	2.0321	-0.0377022	low
TCGA-96-A4JK-01	589	0	0	0.553	0.553	0.553	2.7237	0	6.4627	1.1742	-0.0308493	low
TCGA-85-8277-01	307	1	0.527	1.2159	0.9121	0.9121	3.0867	0	5.2683	0.303	-0.0295252	low
TCGA-63-A5MP-01	769	0	2.673	3.5553	1.4816	1.9324	4.541	0.8223	6.9349	1.774	-0.0269079	low
TCGA-66-2787-01	1217	0	0.5156	3.9639	2.8102	0.5156	3.0535	0	2.9166	2.4048	-0.0216298	low
TCGA-77-6843-01	2224	1	0.9166	1.2213	0.53	0.9166	3.0952	0.9166	6.5778	0	-0.0178549	low
TCGA-22-5479-01	2625	1	0.53	4.4504	1.4728	0.53	2.6615	3.4867	4.476	0	-0.0171059	low
TCGA-NC-A5HQ-01	448	1	1.7179	5.2857	3.1038	1.906	5.4458	1.2472	6.2209	1.3178	-0.0145774	low
TCGA-77-7465-01	990	0	4.0592	4.6032	1.141	1.3825	0.8509	1.141	0	0.8509	-0.0111051	low
TCGA-85-8071-01	815	0	1.2856	0.7815	0.7815	0	2.4096	0	7.575	1.9544	-0.00854472	low
TCGA-98-A53I-01	565	0	0.5121	6.5917	2.8003	3.6928	1.188	0.8892	5.8048	3.375	-0.0082579	low
TCGA-60-2724-01	717	0	0	0.4659	0.4659	1.1	3.68	0.4659	4.7509	0.8175	-0.00699735	low
TCGA-56-8504-01	510	0	1.1528	1.7853	1.5034	0.6886	3.1623	0	4.3516	0.6886	-0.00362485	low
TCGA-66-2759-01	762	0	0.7963	0.7963	0	1.3064	3.2986	1.5067	6.895	0.4524	0.00155994	low
TCGA-33-AASL-01	826	0	0	1.7985	0.6957	0.6957	3.3639	1.5155	4.1146	3.8711	0.00605015	low
TCGA-33-A4WN-01	143	1	1.3785	2.0704	0.4854	1.3785	3.7442	1.926	6.5104	1.9015	0.00628562	low
TCGA-NC-A5HI-01	1743	0	1.2369	2.4654	1.2369	0.9295	4.5052	2.0587	5.4557	0	0.00635014	low
TCGA-77-8140-01	351	1	3.4268	3.3225	0.8076	0	4.5552	3.3225	3.9156	0.8076	0.00675472	low
TCGA-NC-A5HG-01	1963	0	0	0.4857	0.4857	0	0.8485	0	0	1.1382	0.00700953	low
TCGA-39-5019-01	3387	0	1.9969	4.4555	1.5183	1.9038	4.2815	2.8544	5.6107	1.4502	0.0104014	low
TCGA-60-2711-01	1260	0	0	1.3994	0.7269	2.0962	6.2294	1.7194	2.9526	0.7039	0.0105332	low
TCGA-77-A5G1-01	4026	0	2.1689	2.9178	0.9063	1.4586	0.9063	0.5232	1.1502	1.9724	0.0118234	low
TCGA-85-A50Z-01	493	0	1.5182	0.552	0.552	0	4.2613	1.262	4.2301	0	0.0127417	low
TCGA-21-1078-01	474	1	0	0	0.4745	0	1.1166	0.4745	9.0243	0.4745	0.0128123	low
TCGA-70-6723-01	375	0	0	0	1.3386	0	4.7271	0	6.6329	1.1526	0.0144479	low
TCGA-43-A474-01	353	0	0	0	0.5011	0.8723	2.9344	0.5011	6.8107	0	0.0158888	low
TCGA-56-A5DR-01	4	0	0.5301	0.5301	0.5301	0	0	0.5301	6.6027	0	0.0226932	low
TCGA-85-8052-01	734	0	2.4071	2.4071	1.2837	1.6563	3.7219	0.7802	6.0687	1.3091	0.0231479	low
TCGA-18-3410-01	146	1	2.6136	6.6247	2.7036	1.1255	0.8382	2.0535	0	3.0847	0.0239815	low
TCGA-77-8128-01	1150	1	0	0	0	0.9314	1.2392	0.9314	7.1973	0	0.0248261	low
TCGA-66-2742-01	641	0	4.127	2.6269	0.957	1.7455	5.105	1.5274	3.9075	0	0.0273089	low
TCGA-92-7341-01	106	0	0	0	0.414	0.414	1.9969	0.9979	5.4553	0	0.0393747	low
TCGA-85-7698-01	952	0	1.3253	3.2829	1.3253	2.7489	1.636	0.6801	4.5955	3.0934	0.040545	low
TCGA-18-3406-01	371	1	0	0.8379	0.8379	2.5171	3.8466	0	0	1.072	0.0411847	low
TCGA-77-7142-01	2227	0	1.0753	1.0753	0	2.339	4.7459	1.8413	2.9208	1.7975	0.0415237	low
TCGA-63-A5MJ-01	1824	0	0	0	1.1724	0	1.6755	0	6.614	0	0.0427602	low
TCGA-77-A5GF-01	840	1	0	1.5357	0.9633	2.2626	2.935	0.9633	6.4166	1.9445	0.0472168	low
TCGA-22-5474-01	445	1	1.4006	3.2018	0.6292	1.0659	1.243	3.0671	4.3912	2.0848	0.0480455	low
TCGA-94-8490-01	153	1	0	0	1.1693	1.1693	4.3026	0	4.8081	1.4143	0.0540221	low
TCGA-92-8065-01	70	0	0	1.2874	0.9713	1.2874	4.4364	1.7661	1.7415	1.3071	0.0558957	low
TCGA-43-6773-01	116	1	1.0674	6.2999	2.2734	3.3663	3.2043	3.512	2.8416	2.8227	0.0624163	low
TCGA-58-8391-01	2167	0	0.5387	1.4911	2.6855	0	3.4542	0	6.4113	0.5387	0.0635967	low
TCGA-39-5024-01	2510	0	5.0384	4.1526	1.2765	1.8321	3.1644	1.5809	2.6449	4.1866	0.0639655	low
TCGA-60-2706-01	2820	0	2.0271	1.2431	1.0181	1.6091	2.8383	0.4242	5.1935	1.6568	0.0674998	low
TCGA-18-3415-01	2803	1	1.1084	2.1597	0.6581	1.9598	1.1084	1.4511	5.4717	3.2736	0.0684036	low
TCGA-39-5036-01	2165	0	0.6122	0	0.6122	1.0407	3.5326	1.0407	6.0352	0.8466	0.0690517	low
TCGA-33-4532-01	3924	1	1.0598	1.0598	1.82	1.4894	3.7712	0	5.198	0	0.0692818	low
TCGA-56-7580-01	925	0	0.4661	0.8179	0	0	1.7173	2.9754	4.4669	1.5395	0.0696548	low
TCGA-34-5927-01	1361	0	0.8626	0.348	0.6281	1.2411	3.7305	1.0642	5.3353	1.851	0.070666	low
TCGA-21-5783-01	2680	1	1.2937	0.9037	0.9037	1.1118	4.453	0.9037	1.0845	2.9224	0.0706693	low
TCGA-66-2794-01	1645	0	1.2559	0.9452	0.9452	0.5486	3.4219	1.2559	3.9358	2.4925	0.0728997	low
TCGA-43-7657-01	236	1	0	0	1.0509	0.9945	3.9897	0.7326	5.3374	1.2161	0.0751505	low
TCGA-85-8352-01	161	1	0	0	0.5527	0	1.2072	0	0	5.4076	0.0767895	low
TCGA-56-A4BW-01	585	0	1.9623	1.7301	1.5591	0.6594	1.9623	0.6594	4.0733	1.1102	0.0770567	low
TCGA-22-5471-01	1845	0	2.0836	3.3724	1.8151	1.9556	2.9025	0.7822	2.1127	5.1568	0.078042	low
TCGA-94-7033-01	640	0	5.2001	1.4345	0.5117	0	3.1148	1.8296	3.9103	0.2682	0.0808329	low
TCGA-NC-A5HM-01	1212	0	0	0	1.0602	0	2.0894	0.6254	0	0	0.0811011	low
TCGA-63-7023-01	1682	0	0	1.2758	1.2758	0.9616	1.2758	0.9616	0	0	0.0822113	low
TCGA-51-4081-01	911	0	0	0	1.435	0	2.7088	0.512	6.6226	1.1878	0.0822877	low
TCGA-33-4587-01	1656	1	0.8499	0.342	0.6988	0.342	4.6934	1.9789	0	0.6181	0.0834815	low
TCGA-56-A62T-01	440	0	0	1.0976	1.0976	0.4647	3.0392	2.2631	5.5416	1.3334	0.0857856	low
TCGA-85-A4CN-01	1038	0	0	0	0.6622	0	1.4581	1.4581	5.8348	1.1143	0.0874661	low
TCGA-56-1622-01	881	1	1.1335	0.4834	0.8447	0	2.0648	1.5801	3.9184	0	0.0878976	low
TCGA-22-5473-01	1933	1	1.3769	0.7126	0.9696	1.1876	3.7842	1.3769	5.1405	0.7211	0.0893322	low
TCGA-NK-A5CX-01	111	0	2.2965	1.5637	0.9841	0.5744	0.5744	1.3029	5.0371	0.5744	0.0895868	low
TCGA-77-8130-01	4765	0	2.2961	4.6877	0	1.204	0	6.284	2.3056	0	0.0911621	low
TCGA-63-A5MW-01	1639	0	0	0.5141	2.1231	0.8924	5.979	0.5141	4.3891	1.651	0.0922981	low
TCGA-56-5898-01	555	0	2.5387	1.672	1.5674	1.4591	3.1492	0.5234	4.2565	1.5716	0.0946069	low
TCGA-63-7021-01	2142	0	2.4876	2.1558	0.6564	1.4479	4.5875	3.432	4.8011	1.7243	0.101541	low
TCGA-33-4538-01	2979	1	1.3792	2.0713	0.498	1.3792	0.8485	2.8083	5.3468	1.6515	0.101693	low
TCGA-18-3421-01	2645	0	1.4333	0.6479	1.0934	1.4333	2.964	0.6479	0	0	0.104409	low
TCGA-60-2720-01	97	0	1.4095	2.4376	0	2.1087	0	2.8225	0	2.575	0.10649	low
TCGA-63-A5ML-01	1386	0	0	1.3548	2.183	0.6033	3.2184	1.3548	6.6284	0.7968	0.1087	low
TCGA-60-2716-01	1475	0	0.9766	1.1956	0.9766	1.7041	2.2843	1.3857	2.0903	1.2158	0.111735	low
TCGA-O2-A52W-01	261	1	2.9974	0.6204	1.3852	1.0529	5.0075	1.0529	7.1042	0.6749	0.113017	low
TCGA-51-4079-01	12	0	2.727	0	0.6472	0.487	3.6137	1.3818	4.3382	0.487	0.114833	low
TCGA-90-7767-01	89	0	0	0	0	1.2284	1.882	1.0052	0	6.4087	0.115472	low
TCGA-56-7223-01	442	1	0.5168	0.2814	1.9713	0.7192	5.2662	0.5168	3.4352	1.7526	0.11587	low
TCGA-85-7950-01	576	0	2.5614	4.1826	1.9406	1.305	0.5756	2.2992	2.2978	2.6292	0.116266	low
TCGA-85-6560-01	1259	0	0.2921	2.3333	1.4407	0.2921	1.7944	2.5698	0	3.3408	0.116488	low
TCGA-33-4586-01	428	0	1.036	0	0.7659	1.6328	0	0	6.7621	0.8718	0.118283	low
TCGA-77-8156-01	1106	0	1.561	3.2407	2.9073	2.4729	4.2138	1.2019	5.0623	0	0.118412	low
TCGA-85-A4JB-01	942	0	0.548	0	0.548	0.548	5.0989	2.6048	2.3593	1.9296	0.118541	low
TCGA-56-A4BY-01	543	1	1.5846	3.2923	1.1372	3.1038	3.1694	2.887	5.998	3.7848	0.120551	low
TCGA-98-A538-01	826	0	0.4519	0	1.0727	1.3053	5.9033	1.9791	4.6968	1.0727	0.122915	low
TCGA-22-5483-01	573	1	0.307	0.56	1.2935	1.4114	2.331	1.2767	5.6644	0.0991	0.123407	low
TCGA-56-7221-01	608	0	3.1759	2.1815	1.1928	0.4022	3.2263	3.0131	6.4029	1.8078	0.123775	low
TCGA-60-2721-01	983	0	0	1.1202	2.0462	1.5638	4.7664	1.1202	6.4344	2.9269	0.124915	low
TCGA-94-A4VJ-01	430	0	0.5608	1.945	0.5608	1.5362	1.5362	3.6867	4.8492	0.9671	0.128162	low
TCGA-43-6770-01	653	0	0.7879	0.3129	1.8111	1.9658	5.1649	0.5699	7.1668	1.1682	0.129892	low
TCGA-66-2778-01	578	0	3.2332	0.5061	0.5061	1.1766	5.696	2.7829	3.7607	0	0.132416	low
TCGA-63-A5MB-01	3123	0	2.1559	0.5181	1.6601	1.6601	4.9853	0.5181	6.9175	2.1559	0.134001	low
TCGA-22-0944-01	223	1	0.3982	1.5397	1.949	0.71	1.949	1.6894	3.4905	0.3982	0.135587	low
TCGA-39-5021-01	2086	1	1.024	2.8483	2.4986	2.0359	2.3602	1.3507	4.7925	1.3001	0.136678	low
TCGA-22-5485-01	916	1	1.7152	0.6516	0.9144	3.1686	1.7152	0.3622	8.1332	1.8204	0.144466	low
TCGA-21-1076-01	1852	0	3.01285	3.58595	2.71575	3.33535	2.78195	0.64825	4.3054	0.7873	0.146992	low
TCGA-22-5477-01	1346	1	1.6227	0	1.4955	1.8478	4.4111	0.604	6.0931	0.5149	0.148284	low
TCGA-21-1081-01	284	1	0.3439	1.5283	3.1386	1.3869	4.4942	0.3439	4.3772	1.0544	0.149453	low
TCGA-21-1071-01	1426	1	1.4716	0.5294	1.4716	1.6855	3.3659	1.2203	5.8896	0	0.14951	low
TCGA-58-A46J-01	2589	0	3.2693	1.9563	1.4261	3.7383	3.6931	0.8663	4.8236	1.0119	0.151403	low
TCGA-98-A53J-01	630	0	0	0	2.4433	1.1815	4.7883	0	6.0788	2.0603	0.152717	low
TCGA-77-7335-01	2133	0	1.2036	0	0.7239	0.7239	2.7791	1.563	2.4905	3.2184	0.154458	high
TCGA-63-A5MI-01	1784	0	1.0655	0	2.2706	0	4.6146	0.6289	4.4945	1.3204	0.154545	high
TCGA-94-8035-01	122	0	0.9795	0.9795	0.5713	0.5713	5.5595	4.8909	1.2568	0.5713	0.162605	high
TCGA-60-2696-01	109	1	2.6894	1.9661	1.0636	3.6585	0	0.788	5.5184	1.0636	0.165057	high
TCGA-21-5784-01	1268	0	4.0428	4.503	1.6833	4.7601	3.482	2.9326	5.6152	0.9998	0.165364	high
TCGA-66-2773-01	92	1	2.2551	1.175	2.1224	0.8786	2.4886	0.8786	6.2058	1.3979	0.165943	high
TCGA-63-A5M9-01	1	0	1.7109	1.0955	2.4718	1.8689	4.5222	0.8139	7.4638	0.4635	0.167615	high
TCGA-85-7699-01	1001	1	0	2.577	2.6339	0.8701	2.1976	2.0127	0	2.1535	0.167749	high
TCGA-39-5027-01	3108	0	3.3186	0.3776	0.9243	0	3.913	2.741	5.6514	0.8205	0.169259	high
TCGA-18-5595-01	827	1	0.6482	0	1.5779	2.3934	4.6003	0.8881	5.176	1.0938	0.171949	high
TCGA-NK-A5D1-01	511	0	1.9711	0	1.4668	0.6637	5.2178	0.6637	0	5.3737	0.174365	high
TCGA-85-8049-01	579	0	1.848	5.2449	2.1103	2.6323	0	3.696	4.4332	3.9385	0.174533	high
TCGA-46-6025-01	324	0	1.0074	0.3249	2.1814	0.8137	2.3338	0.5899	5.8018	0.426	0.176201	high
TCGA-46-3765-01	405	0	1.8099	0	0.6289	2.0027	4.7314	2.4624	5.0429	1.0018	0.17684	high
TCGA-60-2710-01	2024	0	1.3726	2.063	2.6789	3.3531	2.063	0	5.7429	0.4826	0.176849	high
TCGA-18-4083-01	188	1	0.8805	0	1.5531	1.6335	5.6375	1.8168	4.4917	0.8805	0.177392	high
TCGA-O2-A52N-01	1006	1	2.0972	0.6289	1.4002	1.6717	2.4254	1.0655	2.5463	0.6289	0.177436	high
TCGA-66-2765-01	61	0	2.4026	0.7779	1.051	1.948	1.8078	1.4785	4.8534	1.4617	0.184076	high
TCGA-O2-A5IB-01	340	1	2.9859	0.3405	0.6159	0	4.5626	3.4397	0	1.2423	0.18674	high
TCGA-98-A539-01	173	0	2.2329	2.8102	2.6061	1.9167	0	1.2557	6.2524	0	0.186904	high
TCGA-43-6143-01	699	0	1.0779	1.0779	1.3535	3.5442	4.481	1.8744	5.1417	1.5849	0.186958	high
TCGA-34-8455-01	123	1	1.5447	0.97	1.5447	2.1229	1.2858	0.97	5.3125	1.7082	0.18705	high
TCGA-77-7463-01	1423	1	0.8553	0.4901	2.171	1.1464	4.8333	1.938	5.3385	1.1464	0.202162	high
TCGA-85-A511-01	455	1	1.7102	1.7102	1.4945	2.2126	2.4709	2.3476	4.075	2.5846	0.202414	high
TCGA-85-7843-01	35	0	0	0.6569	3.2203	1.1067	5.1304	1.1067	5.5682	0	0.203746	high
TCGA-98-8021-01	937	1	1.0895	2.4626	2.3069	2.6031	3.0587	2.1323	5.5166	3.2035	0.203945	high
TCGA-18-3414-01	716	1	5.8998	1.5089	1.4002	2.536	4.1686	1.3085	3.3044	0.4879	0.20486	high
TCGA-52-7622-01	862	0	2.7585	3.4715	2.0815	3.5085	1.449	2.2475	6.1901	1.926	0.204967	high
TCGA-33-AASB-01	211	0	4.2535	0	0.5675	1.3822	5.6322	1.5889	3.6493	6.787	0.205102	high
TCGA-77-A5G8-01	1884	0	1.2881	0	2.2033	0.7832	2.4131	0.7832	7.7175	0.7832	0.206344	high
TCGA-52-7809-01	166	1	2.2626	3.3189	3.0447	3.3189	4.6339	1.2517	2.2606	3.6777	0.206839	high
TCGA-33-4547-01	2419	0	2.1848	1.8718	2.3879	0.5294	3.9247	2.9354	4.8257	0.9918	0.20766	high
TCGA-33-4566-01	5287	1	0	0	1.5966	0	0	1.5966	0	0	0.208049	high
TCGA-22-4604-01	399	1	1.5061	0.3859	1.3412	2.4857	4.2783	1.7883	4.3005	1.8448	0.20821	high
TCGA-68-A59J-01	409	0	3.7639	1.1242	2.0518	1.3635	2.5158	0.8371	7.2784	2.087	0.20887	high
TCGA-22-5489-01	1912	1	0.9375	3.3864	1.839	3.6544	0.9375	2.1229	0	5.119	0.215202	high
TCGA-66-2758-01	639	0	2.094	0.447	1.4937	1.0633	3.9903	2.9142	6.4206	0.5146	0.222008	high
TCGA-66-2791-01	153	1	1.8947	0	1.3524	0.4733	3.5217	2.3983	3.943	2.1621	0.223623	high
TCGA-66-2727-01	516	1	1.651	0.4402	1.9464	1.8063	3.2025	1.2792	5.0702	1.4771	0.224543	high
TCGA-34-5240-01	1541	0	0.7879	2.6054	3.109	2.3207	4.1165	2.4219	1.8857	0	0.224978	high
TCGA-58-8393-01	1058	0	2.991	1.4529	1.6654	2.2956	2.5307	1.8506	5.7076	2.2115	0.225967	high
TCGA-46-3767-01	388	0	2.9234	4.1879	2.0143	2.8237	3.0167	4.34	2.8154	2.5643	0.229186	high
TCGA-22-4595-01	734	0	2.2296	0.4174	2.3293	0.4174	5.1382	1.8812	1.1963	0.9354	0.229988	high
TCGA-34-8454-01	1180	0	3.4475	2.8466	2.2375	1.1626	0.4987	2.4703	4.2986	1.9475	0.230242	high
TCGA-56-8083-01	150	0	3.0392	0.6	0.6	2.0337	4.876	2.8458	0	4.6868	0.234193	high
TCGA-66-2792-01	913	0	0.9904	0	2.9831	0.4102	3.2557	0.4102	4.3255	1.4029	0.239509	high
TCGA-58-8390-01	911	0	2.0086	0	1.1991	2.1557	1.4478	1.1991	3.2882	1.6598	0.242743	high
TCGA-77-6842-01	899	1	7.4904	2.4028	2.2997	0.8934	0	0.5148	4.9319	1.4065	0.242951	high
TCGA-39-5011-01	4053	0	1.3349	2.1459	2.1459	4.8473	1.3349	1.3349	5.8448	0	0.245176	high
TCGA-85-A4JC-01	604	1	0.7143	1.5471	1.5471	0	4.089	5.4986	1.606	1.7	0.249766	high
TCGA-66-2753-01	31	0	2.5165	1.0085	1.4257	2.1285	0.7437	1.8868	4.038	1.6669	0.252103	high
TCGA-96-8170-01	531	0	4.0716	1.4139	0.981	2.5835	3.4578	3.2208	3.5458	1.5013	0.252959	high
TCGA-22-1012-01	429	1	1.9193	1.4165	2.1173	1.0793	2.2914	2.7148	1.0793	0.9728	0.256663	high
TCGA-85-8584-01	383	1	4.0458	1.3514	1.7344	0.8285	0	1.7344	2.0008	1.683	0.260319	high
TCGA-56-7822-01	532	1	1.5877	2.6357	1.1397	0.8498	2.6357	6.9559	5.9068	0.5709	0.262066	high
TCGA-37-4141-01	12	0	1.761	1.2421	1.9853	3.1458	1.8994	1.4365	0	0.7508	0.265972	high
TCGA-98-A53D-01	645	1	4.9259	4.4088	2.3205	2.861	0.9737	3.2005	0	1.7939	0.267091	high
TCGA-21-5782-01	962	1	2.1279	3.1482	2.458	2.1279	5.0206	4.6203	5.2024	3.2758	0.267158	high
TCGA-66-2795-01	122	0	2.2553	1.5296	2.4338	2.0514	3.0957	2.2553	5.6748	1.8722	0.268706	high
TCGA-22-5472-01	1975	1	3.5144	2.2701	1.9187	2.9268	2.714	2.7885	3.605	1.7839	0.273195	high
TCGA-37-A5EM-01	867	0	0	1.5198	3.3032	2.2435	0.5528	0.5528	0	0.5528	0.273848	high
TCGA-52-7811-01	266	1	2.4392	1.8962	1.8962	2.527	0.7489	2.6098	3.4693	0.7489	0.275977	high
TCGA-96-7545-01	1736	1	2.4538	2.9156	2.6691	5.5384	2.5418	1.024	3.9746	2.7311	0.28372	high
TCGA-96-8169-01	557	0	3.1104	1.5406	1.6674	1.5406	0.4665	3.1104	6.6226	1.3742	0.283864	high
TCGA-34-2600-01	1874	1	1.7874	1.9488	2.6582	3.1317	4.3368	2.4582	5.5205	3.4648	0.290479	high
TCGA-66-2800-01	1492	0	2.8387	0.5257	1.7411	4.654	4.0343	1.4637	5.2927	0	0.295039	high
TCGA-58-8387-01	403	1	1.2934	0.7871	1.2934	2.2103	3.8135	4.2027	0	1.2934	0.301097	high
TCGA-22-5481-01	2409	1	1.1822	0	2.6033	0	2.2653	1.986	0	0.8845	0.302708	high
TCGA-66-2777-01	61	0	3.1706	0.8817	0.8817	3.9768	3.0289	2.8717	4.3951	2.9382	0.304072	high
TCGA-NC-A5HF-01	138	1	2.9025	0	1.5864	0.5833	1.8038	2.9025	6.1152	1.4536	0.30553	high
TCGA-66-2767-01	61	0	3.9073	3.4879	2.9659	4.5674	1.5323	1.7097	3.6961	1.6291	0.31301	high
TCGA-77-8007-01	198	1	1.379	0.6169	2.9135	3.3699	3.2537	0.8483	0	0	0.321082	high
TCGA-66-2744-01	30	0	1.5063	2.8037	2.5314	4.2085	1.5063	2.5998	0	2.2881	0.322073	high
TCGA-77-A5G7-01	180	1	1.1729	0.7026	0.7026	1.1729	6.0768	7.8414	4.2087	0	0.327814	high
TCGA-98-A53A-01	552	1	0.9879	0	2.9787	0.5769	3.4373	2.3025	7.3727	2.5271	0.330574	high
TCGA-66-2757-01	1338	1	3.1411	0.4568	1.5172	2.7196	4.9448	3.0138	0	2.9727	0.332596	high
TCGA-90-A59Q-01	322	1	5.0086	0	0.6885	0	0.6885	2.7014	2.1052	7.3655	0.337223	high
TCGA-37-4135-01	207	0	3.3055	0	1.1493	2.8625	4.3088	3.3055	0	0.6066	0.339743	high
TCGA-85-8350-01	683	0	2.9459	0.5645	2.2022	1.7633	5.4939	3.1925	4.0925	3.8785	0.340931	high
TCGA-60-2695-01	642	0	1.7241	0.4104	1.7241	3.646	4.3283	2.9226	0	1.1384	0.341869	high
TCGA-66-2734-01	1311	0	1.7085	0.9797	3.6352	2.8392	2.1904	0.4049	4.1337	1.2706	0.342744	high
TCGA-66-2790-01	699	0	5.6946	2.5371	1.9051	1.9051	4.0089	4.6252	5.4507	3.9757	0.346685	high
TCGA-46-3769-01	135	0	0	0.4356	1.9884	4.2462	0.4356	1.6392	0	1.4659	0.356181	high
TCGA-66-2786-01	790	0	2.8186	0.776	1.4884	3.7126	0.4396	2.7439	5.952	1.3602	0.363114	high
TCGA-22-1017-01	1485	1	4.2277	0.8246	1.8871	3.1853	0	1.3461	0	0.9451	0.364511	high
TCGA-98-A53C-01	822	0	3.8929	5.3111	3.0763	5.9242	0.9676	3.6943	2.873	2.8271	0.373287	high
TCGA-34-5234-01	2271	0	4.6976	3.2614	1.1551	4.7202	0	4.7424	4.387	2.7347	0.376746	high
TCGA-33-6737-01	601	1	3.2669	0.6925	2.4245	3.8937	0	0.3875	3.1964	2.8715	0.380704	high
TCGA-77-A5GH-01	1182	0	6.801	1.7234	1.7234	1.1051	0	2.756	4.852	6.0331	0.380745	high
TCGA-85-8048-01	765	0	3.1634	5.4662	3.0688	4.4985	2.8587	6.0771	2.8034	3.3726	0.389892	high
TCGA-60-2697-01	372	1	4.9506	7.1784	4.7101	4.8094	1.2881	4.1063	2.8402	2.8604	0.396224	high
TCGA-66-2771-01	578	0	4.6035	1.1147	1.1147	3.3679	2.6427	4.4958	3.5577	2.1818	0.398849	high
TCGA-98-8022-01	933	1	0.7428	2.1267	2.1267	3.0717	3.4727	6.1089	2.1488	1.9694	0.400123	high
TCGA-66-2789-01	123	1	3.2618	1.0845	2.4549	3.4707	1.5199	2.4549	3.9522	1.7899	0.404847	high
TCGA-60-2725-01	816	0	3.0138	0.5284	1.2184	3.6438	0.5284	3.0907	1.5282	3.7053	0.411817	high
TCGA-90-6837-01	758	0	2.1119	1.6213	3.9184	2.3654	4.205	2.6779	0.5713	1.9661	0.413967	high
TCGA-56-8622-01	55	0	1.817	1.0068	1.0068	1.0068	0	6.8525	2.7029	1.7471	0.423459	high
TCGA-39-5028-01	52	1	4.6305	1.4158	0.875	2.3702	0.5028	5.6498	0	1.6234	0.430272	high
TCGA-34-5241-01	515	1	2.5923	0.5051	2.6892	4.8623	0	1.1748	4.4551	0	0.435876	high
TCGA-39-5040-01	519	1	9.2525	1.5171	1.6657	4.0729	1.3515	1.8003	0	1.5948	0.437613	high
TCGA-90-A4ED-01	615	0	0	1.4481	2.8752	1.7244	1.4481	4.1463	1.256	6.9367	0.438742	high
TCGA-94-7943-01	559	1	1.2195	1.8709	2.047	1.5816	3.1111	7.6556	6.7059	3.6955	0.451042	high
TCGA-22-4609-01	291	1	2.6056	1.0124	2.6838	4.1108	1.0124	2.6838	3.6386	1.5738	0.453902	high
TCGA-90-7766-01	289	0	5.0246	2.5312	2.3626	1.9517	1.1857	5.8352	5.1711	1.2625	0.454526	high
TCGA-56-6545-01	666	0	3.2195	1.0763	0.3839	3.4196	0.353	6.6431	1.0163	1.8051	0.462622	high
TCGA-60-2715-01	1075	1	2.6918	2.2794	3.2347	4.773	0.4018	2.5406	2.3709	2.5999	0.463914	high
TCGA-66-2754-01	61	0	8.7294	0	0.5403	2.7879	2.2125	4.4226	4.9206	1.2406	0.473184	high
TCGA-21-1083-01	1315	1	4.0491	0.7581	3.2277	2.3639	4.8405	3.5922	2.5795	3.7854	0.490313	high
TCGA-37-5819-01	103	0	10.214	0	2.5644	1.5313	5.6152	2.7379	1.8439	0	0.491176	high
TCGA-22-1002-01	131	1	3.7238	0	3.0901	4.1243	3.6716	1.7436	1.862	2.4959	0.496166	high
TCGA-98-7454-01	652	0	4.3653	3.4097	3.3095	4.8486	0.44	3.3605	0	4.2882	0.501407	high
TCGA-37-4132-01	227	0	0	0.9197	3.1008	3.6544	0	3.5484	0	2.0429	0.504347	high
TCGA-66-2768-01	61	0	5.3019	0	2.1806	3.6732	2.0627	3.0546	4.022	1.0189	0.506502	high
TCGA-NC-A5HJ-01	418	1	5.7093	0.6026	3.2164	5.7927	2.7447	0.6026	0	0.6026	0.513148	high
TCGA-22-1005-01	1953	1	6.101	3.9658	2.4149	4.3998	1.4999	6.2119	0	3.2728	0.52215	high
TCGA-63-A5MS-01	2381	0	3.4023	0	2.6177	3.9411	1.376	2.884	6.1106	2.6326	0.52435	high
TCGA-37-3789-01	13	0	5.2289	0	2.0496	3.8425	3.3259	4.1281	2.5155	0	0.524556	high
TCGA-46-3766-01	370	0	3.8585	3.921	2.7629	5.3069	0.7164	5.9108	0	2.2881	0.52689	high
TCGA-O2-A52Q-01	113	1	6.014	2.1633	2.3137	4.6922	0.9957	4.3494	0	2.9925	0.547555	high
TCGA-43-2576-01	1223	0	4.7285	0.6479	1.7157	1.4333	2.3128	6.7339	1.6338	3.4332	0.5501	high
TCGA-22-1016-01	822	0	4.3484	1.7745	3.9188	3.8798	2.8183	3.8798	2.5956	2.8638	0.579635	high
TCGA-56-8626-01	302	1	3.8302	1.1389	2.0019	1.7673	1.1389	7.9474	3.1466	2.1083	0.596252	high
TCGA-22-4594-01	1470	1	8.3712	2.6432	1.786	4.4001	0	5.7524	5.7624	6.4236	0.608465	high
TCGA-52-7812-01	835	1	8.6762	1.5842	2.3279	5.5287	1.3778	3.7431	0	1.9252	0.617735	high
TCGA-39-5034-01	1107	1	7.6951	0	2.349	3.1365	0.6776	5.1608	4.1028	4.8056	0.712206	high
TCGA-63-A5MM-01	456	1	3.2632	0.9301	2.58	3.3932	0	8.0666	1.5701	2.3763	0.730433	high
