# Supplementary material for: Identification of Immune-Related Gene Signatures in Lung Adenocarcinoma and Lung Squamous Cell Carcinoma
Source: Front Immunol. 2021 Nov 23;12:752643. doi: 10.3389/fimmu.2021.752643 (PMC8649721; doi:10.3389/fimmu.2021.752643)
Supplement: Supplementary file 2 [file DataSheet_2.zip › Supplementary table 28_v1.xlsx]

## Sheet: Sheet1
Supplementary table 28: The verification of the identifed eight-immune-related-gene-signature prognostic model in test group of LUSC.
id	futime	fustat	C4BPB	FCAMR	GRAPL	MAP1LC3C	MGC2889	TRIM55	UGT1A1	VIPR2	riskScore	risk
TCGA-43-5668-01	559	1	1.6368	7.1614	1.7026	2.5228	4.6888	1.3687	0	3.0319	-0.167036	low
TCGA-NK-A5CR-01	2542	0	0	1.2224	0	0.737	7.2699	1.2224	5.7043	0.737	-0.133472	low
TCGA-NC-A5HT-01	804	0	1.4688	1.2717	0	0	3.8517	0	6.3791	1.0432	-0.12845	low
TCGA-33-4583-01	4601	1	0	1.9508	0	1.5414	2.2695	0	6.8903	0.9674	-0.125698	low
TCGA-77-7139-01	4261	0	0	3.7506	1.4751	0.4394	1.6489	0.4394	7.301	1.4751	-0.112093	low
TCGA-85-7697-01	1063	0	1.5867	5.3193	0.3631	2.5523	5.0089	3.1722	4.5707	2.5795	-0.107896	low
TCGA-39-5016-01	3850	0	0	4.2907	1.0506	1.9475	0	0.4405	7.9856	2.5858	-0.0955846	low
TCGA-34-2596-01	80	1	1.6682	5.4659	1.8242	1.965	3.3327	0.7874	6.5622	3.9268	-0.0917207	low
TCGA-O2-A52V-01	1335	1	0.5061	3.6259	0.5061	2.1249	4.0848	1.9787	6.8087	1.1767	-0.0916131	low
TCGA-85-8070-01	960	0	0.7004	0.7004	0	0	3.5392	0.7004	6.7525	0	-0.0820382	low
TCGA-33-AAS8-01	1114	1	2.6549	4.8038	1.5828	1.8675	3.0115	0.913	6.0576	0.8718	-0.0708468	low
TCGA-34-A5IX-01	1031	0	2.1304	2.4606	0	0.6444	4.3721	1.9318	0	0	-0.0697188	low
TCGA-18-3419-01	2811	0	4.3054	2.3388	0	0	5.7486	1.599	0	1.1784	-0.0673456	low
TCGA-NC-A5HD-01	2	1	0	0	0	0	4.223	0	4.3474	3.8761	-0.0525873	low
TCGA-21-1080-01	3724	0	1.1413	1.7704	0.9293	0.4874	2.7284	0	2.4322	0	-0.0485716	low
TCGA-56-8308-01	517	0	0	5.1474	2.0436	1.9524	4.0443	2.3272	7.0077	2.0335	-0.0472326	low
TCGA-63-A5MY-01	1052	0	0	0	0	0.5492	3.7558	0.5492	5.4861	0	-0.0426893	low
TCGA-18-3411-01	3576	0	0.4878	2.7295	0.4878	1.7714	0	0.4878	6.3275	1.8715	-0.0418459	low
TCGA-85-7696-01	1111	0	0.6498	4.4253	1.2732	1.8321	2.6794	1.9431	5.3677	2.7335	-0.0396102	low
TCGA-MF-A522-01	360	1	0	1.189	0	1.189	1.6476	0.5126	6.2133	2.3968	-0.0391749	low
TCGA-85-8582-01	1160	0	1.8592	5.9868	2.3052	2.4852	2.3052	1.2105	6.3338	2.4852	-0.0382374	low
TCGA-34-5236-01	276	1	1.0751	3.092	0	3.129	4.2924	2.252	3.8357	1.2915	-0.0364283	low
TCGA-56-7823-01	1011	0	0	0	0	0	0.6766	0	5.5792	0	-0.0328922	low
TCGA-33-4582-01	3149	1	0.4932	0	0	0	4.5496	0.4932	0	1.7848	-0.0285574	low
TCGA-77-A5G3-01	4570	0	0	1.189	0.5126	0.89	3.5442	1.189	5.5389	0	-0.027506	low
TCGA-77-8154-01	1841	1	1.5184	1.5184	0.6974	0.6974	4.202	1.1656	6.3263	0	-0.0232112	low
TCGA-77-8009-01	1695	1	0	0.4212	0.4212	0.7467	1.8922	0	6.0694	0.4212	-0.0189915	low
TCGA-56-7579-01	951	1	0	0.5255	0	0.9097	0	0	5.4306	0.5255	-0.0186607	low
TCGA-33-6738-01	1927	0	2.8041	4.1823	1.1355	2.0675	3.4026	1.3762	5.8838	3.8711	-0.0161843	low
TCGA-18-4721-01	4694	0	0.9559	1.9334	0.9559	1.9334	2.5108	0	6.2032	0.9559	-0.0157748	low
TCGA-77-8145-01	212	1	0.8828	0.8828	0	1.4264	2.6001	0.8828	5.2932	0	-0.0140075	low
TCGA-58-A46M-01	1072	0	0	0	0	0	1.7037	0.6455	7.0094	1.3832	-0.0121146	low
TCGA-77-7141-01	15	0	0.3667	1.5974	0.3667	1.7292	5.4824	1.7292	5.4059	2.9368	-0.00970596	low
TCGA-O2-A52S-01	387	1	0.4997	1.8005	1.019	0.8701	2.2404	0.4997	8.7453	2.6737	-0.00970041	low
TCGA-94-8491-01	810	0	0.6128	4.8337	2.3877	1.3716	3.0718	1.64	4.3331	2.2339	-0.00950999	low
TCGA-85-8580-01	1113	0	1.4287	2.8488	2.0284	0.6452	4.3744	0	5.4015	4.6228	-0.00747642	low
TCGA-77-A5G6-01	678	1	1.3548	2.9541	1.3548	1.6214	5.6231	1.8464	3.4229	0.4195	-0.00713652	low
TCGA-NC-A5HN-01	1499	0	0	0	0.4923	0.8586	3.6307	0	4.0024	1.1506	0.00047131	low
TCGA-46-3768-01	299	1	1.2038	0.724	0.4069	0.9837	2.7793	0.4069	3.6282	0	0.00229662	low
TCGA-63-A5MU-01	1	0	0	0.5765	0.5765	0.5765	2.4384	0.5765	6.9492	1.3545	0.00272138	low
TCGA-21-1075-01	2134	0	0.7754	0.4393	0.4393	0.7754	1.2771	0	5.8656	0	0.00531193	low
TCGA-77-7140-01	632	1	0	0	0.459	0	0.459	0	6.2495	0	0.00631073	low
TCGA-18-5592-01	1519	0	0.4492	0.4492	0.8362	0	3.5351	0.7912	6.8412	0.7912	0.00892243	low
TCGA-39-5029-01	740	1	1.1157	5.9192	1.7372	2.8528	2.5986	3.0688	3.6892	2.7287	0.0112335	low
TCGA-37-A5EL-01	1143	1	0	1.0002	0.4259	0	0.4151	0	4.2605	6.4152	0.0132064	low
TCGA-37-4129-01	242	0	0	0	0	1.0557	3.8017	0.4432	2.1958	3.5631	0.0141649	low
TCGA-21-A5DI-01	979	0	0.7608	0	0.7608	0	3.5131	0	5.345	1.9175	0.0153215	low
TCGA-94-A5I6-01	538	0	0.9694	0	0.5646	0.9694	4.071	0	7.154	2.0883	0.0188567	low
TCGA-96-7544-01	2160	1	1.7	2.2796	0.716	2.0748	3.98	1.3821	2.6681	1.3839	0.0206213	low
TCGA-33-AASI-01	1344	1	1.123	5.0616	2.5964	0.6681	0	1.123	2.1117	3.1564	0.0282256	low
TCGA-77-6845-01	708	1	0	0	0.7631	0.4315	3.6441	0.7631	7.1289	0.7631	0.0299713	low
TCGA-68-A59I-01	428	0	0.9894	5.471	1.7921	1.5708	2.442	3.6807	4.6757	3.2028	0.0327143	low
TCGA-18-4086-01	85	1	0	3.2197	0.8416	1.5753	2.4212	3.0915	2.0401	1.2854	0.0342597	low
TCGA-56-8629-01	481	0	0.9904	1.5721	1.9855	0	5.3734	0.9904	6.1889	1.9674	0.0382716	low
TCGA-43-A56V-01	366	1	3.8991	2.0332	1.3486	0	5.5667	1.839	5.7776	0.3427	0.0391465	low
TCGA-85-6798-01	195	1	0	0	0.8303	2.0399	4.3264	0	6.498	0.8303	0.0409226	low
TCGA-58-8392-01	501	1	1.1749	0.5051	1.1749	0.5051	3.4675	0.5051	5.935	0	0.0473778	low
TCGA-85-8354-01	995	0	0	0	1.6189	0	4.5078	0.6021	7.9098	0	0.054175	low
TCGA-85-A4QR-01	600	0	1.235	0.9279	1.7032	0.9279	4.1454	0	4.6346	0.5373	0.0542632	low
TCGA-33-4579-01	1	0	0	0	0	1.4984	0	0	0	0.9355	0.0561171	low
TCGA-63-7020-01	2133	0	2.0686	1.8302	1.1877	1.8302	3.9724	1.1877	4.4525	0	0.0572974	low
TCGA-22-5478-01	24	1	1.9618	4.22	1.8723	2.8185	4.1995	2.0561	4.729	2.5212	0.0590266	low
TCGA-22-5491-01	1713	1	1.8614	3.3322	1.118	1.9732	4.3444	3.154	4.0658	1.203	0.0612915	low
TCGA-85-8276-01	1050	0	0.6226	3.7455	1.389	2.7942	3.1851	2.6773	5.4454	2.2416	0.0618835	low
TCGA-LA-A446-01	401	0	2.4857	4.3091	2.6865	3.0198	3.0924	0.5042	5.8057	0.9662	0.0641345	low
TCGA-6A-AB49-01	1	0	0.4559	0.8018	1.128	0.4559	0.4559	0	0	0.4559	0.0647692	low
TCGA-58-A46N-01	910	0	0	0	1.2592	0	1.9212	0.5505	7.684	0	0.0678257	low
TCGA-77-8148-01	2023	0	0	0	1.7077	0.6476	4.2999	0	6.2001	0.6476	0.0695341	low
TCGA-33-A5GW-01	9	1	1.2966	1.7772	1.9683	0.9789	3.8185	0.5709	4.0568	1.5568	0.0725719	low
TCGA-43-7656-01	596	0	2.0355	6.2657	3.4796	1.3504	2.6835	2.4981	4.0654	2.4981	0.0733282	low
TCGA-98-8023-01	649	0	2.1313	2.3384	0.7452	0.7452	2.5194	1.5987	0	5.7512	0.0742406	low
TCGA-77-7337-01	3253	1	0	0.7499	1.4353	1.898	4.3283	0.4232	4.256	1.3394	0.0746749	low
TCGA-63-5128-01	1	0	0	0	1.0676	0.6304	4.0307	1.4028	7.8447	0	0.0750786	low
TCGA-43-7658-01	2378	1	0.3436	0	0.6208	2.3314	4.5762	0	0	2.4779	0.0757932	low
TCGA-63-A5MV-01	1100	0	1.2948	2.2857	1.5548	2.1347	4.2423	1.2948	4.1473	2.2857	0.0777199	low
TCGA-85-8666-01	687	1	0	2.6657	1.6499	2.8903	1.049	0.6178	4.0191	1.8768	0.0802096	low
TCGA-18-3408-01	2304	1	0	1.1286	0	3.4705	0.6719	1.7539	7.6121	0	0.0838989	low
TCGA-34-8456-01	804	0	0	1.0659	1.521	0.6292	2.5658	1.0659	6.0597	2.2365	0.0858504	low
TCGA-77-6844-01	2284	1	5.3363	2.1364	1.2379	1.4321	5.1963	1.0136	7.1501	3.1692	0.0868309	low
TCGA-56-A5DS-01	8	0	2.46	4.13	1.8324	1.0004	4.2486	3.6445	4.8152	2.7862	0.091029	low
TCGA-L3-A524-01	490	1	0	0	0	1.2709	2.5136	1.9359	6.3214	3.1298	0.0946232	low
TCGA-18-3407-01	136	1	3.1839	0.9646	0.5614	1.2793	3.1063	1.2793	3.9476	1.1242	0.0950898	low
TCGA-70-6722-01	367	0	1.916	2.0093	0.6507	2.097	0	1.3294	1.1177	0	0.0958647	low
TCGA-85-A512-01	465	0	0	0	2.0051	0.5817	4.5141	0	4.6776	0.8396	0.0959418	low
TCGA-34-5231-01	1984	1	0.9739	1.6642	0.9739	1.7699	1.2905	1.6642	5.3117	0.5676	0.0973133	low
TCGA-90-A4EE-01	688	0	0.5383	3.6735	2.2074	3.4529	1.4901	0	2.6617	5.8004	0.0997432	low
TCGA-63-A5MR-01	2716	0	0.5809	1.3147	0.994	2.1606	3.8957	1.7988	0	0	0.100215	low
TCGA-18-3412-01	345	1	1.1202	0.8339	1.3742	1.9025	1.743	0	5.051	0.5282	0.1012	low
TCGA-66-2781-01	121	0	0	1.0385	0.7678	1.0385	4.0409	2.9404	5.1321	1.8815	0.10178	low
TCGA-22-5482-01	357	1	0.6999	0.392	0.9535	1.1692	4.054	1.5227	4.3785	1.1692	0.102644	low
TCGA-63-A5MH-01	2026	0	0	1.0394	1.8633	1.8633	2.9746	0	0	0.6114	0.103976	low
TCGA-51-6867-01	1856	1	0.3909	0	1.6839	0.9514	4.963	0.3909	4.3994	1.2653	0.104818	low
TCGA-85-8479-01	22	0	0.5375	0	0.9283	0.9283	1.2354	0.5375	4.1896	0	0.10499	low
TCGA-77-8146-01	3189	0	1.9808	0.9872	0.9872	0.9872	2.7853	1.5678	5.541	0.9872	0.107541	low
TCGA-63-5131-01	1	0	5.527	2.078	1.1429	2.4411	4.7211	0.8524	5.278	1.3847	0.108548	low
TCGA-39-5037-01	1690	0	1.971	0	0.8753	0.8753	4.0749	1.171	5.0805	0.3881	0.108885	low
TCGA-94-A5I4-01	491	0	0.6533	0.6533	2.1495	0.6533	5.2567	1.1014	6.2807	0	0.109147	low
TCGA-68-7755-01	83	0	0	1.1601	1.4514	1.3467	0.6936	0.9456	5.9968	0.9456	0.111603	low
TCGA-85-8481-01	236	1	0.6994	1.1684	0.705	3.0851	2.4241	1.5218	4.5535	0	0.111777	low
TCGA-85-A4QQ-01	927	1	1.701	0.9264	0	0	1.8881	3.447	1.6788	0.9264	0.11205	low
TCGA-56-8307-01	818	0	1.4956	1.7114	1.5504	0.541	0.541	0.9335	0	0.541	0.112081	low
TCGA-56-7730-01	198	1	1.4711	0.3256	0.8152	1.1801	2.2623	1.1801	7.32	1.0037	0.113188	low
TCGA-85-8287-01	23	1	0	3.8468	1.8378	1.3476	2.032	3.683	2.6504	2.2693	0.113678	low
TCGA-66-2793-01	306	1	0	0.5983	1.1324	1.3457	5.0827	1.6114	2.6514	3.9486	0.116089	low
TCGA-22-0940-01	669	1	1.0854	1.6977	0.5236	2.804	3.2632	2.3544	3.7678	2.6405	0.117162	low
TCGA-85-8355-01	61	0	2.129	6.7734	3.4196	3.899	4.1595	2.6966	5.2307	4.9104	0.122281	low
TCGA-66-2763-01	30	0	1.0864	1.0864	0.6431	1.2656	2.7862	2.5982	3.8761	1.5929	0.125054	low
TCGA-68-8251-01	406	0	4.2759	1.9719	0.5033	3.2881	1.6265	0.8759	4.9104	2.0037	0.125862	low
TCGA-43-3394-01	1190	1	1.541	0.4668	1.338	1.1017	3.9908	0.8189	4.6269	2.7233	0.126315	low
TCGA-77-8150-01	1655	1	0	0	1.179	1.179	0	0	7.7262	2.4891	0.129283	low
TCGA-43-A475-01	296	0	1.802	1.1658	1.3389	1.802	3.4526	1.4103	6.0071	1.276	0.12976	low
TCGA-85-8072-01	932	0	3.1315	1.1978	0.7198	1.5562	3.0208	1.5562	5.5805	3.4034	0.132189	low
TCGA-56-7222-01	562	1	1.4582	0.4324	0.5404	0.4324	0	1.631	4.3993	1.0346	0.132425	low
TCGA-L3-A4E7-01	392	0	3.9675	2.3927	2.4107	0.5582	3.0153	0.9595	6.3124	1.2128	0.133029	low
TCGA-22-4591-01	623	1	4.5845	1.6535	1.5056	2.0235	4.6028	1.1546	5.7197	0	0.133565	low
TCGA-77-8138-01	539	1	2.0242	2.0242	1.7883	1.1551	0.6902	1.1551	6.246	1.5061	0.136383	low
TCGA-77-A5GB-01	937	1	0	0	1.2137	0	1.8633	1.2137	0	1.2137	0.137431	low
TCGA-85-6561-01	1224	0	0.6403	4.3415	2.2959	2.9456	4.3415	3.6384	4.4958	2.5565	0.138244	low
TCGA-56-8201-01	397	1	0.6128	1.3716	1.0415	1.3716	0	1.3716	0	1.64	0.139765	low
TCGA-56-8305-01	105	0	1.026	1.026	1.0442	2.5016	2.3632	1.353	4.2337	1.026	0.140767	low
TCGA-58-A46K-01	1045	1	0	0.7925	1.9739	0	4.2149	2.2204	5.7145	1.6764	0.142243	low
TCGA-22-4601-01	1057	1	1.3353	0	0.8169	1.3353	3.2292	1.3353	4.568	2.0167	0.145904	low
TCGA-NC-A5HE-01	2336	0	0	1.1831	1.8243	1.6405	0.8853	0	3.6369	4.7052	0.147071	low
TCGA-34-7107-01	34	1	0.7639	1.0337	1.9232	1.0337	2.3754	0.7639	3.8891	2.3311	0.147185	low
TCGA-60-2709-01	1505	0	2.6678	1.3391	0.4673	3.7679	3.2924	1.8787	4.2144	0.3115	0.149003	low
TCGA-56-5897-01	378	0	0.7861	1.8218	1.0612	2.0908	0.4459	2.4185	6.3566	0.8161	0.150369	high
TCGA-56-8628-01	616	0	4.0274	2.6094	1.0934	4.0274	3.2485	1.7083	6.5049	1.3331	0.153299	high
TCGA-22-4613-01	358	1	1.4698	1.8698	2.1826	2.8469	6.2852	1.8698	4.7549	1.6103	0.163713	high
TCGA-60-2703-01	2945	1	1.2795	0.7772	0.7772	1.6514	3.7916	3.0246	1.5389	0	0.16716	high
TCGA-43-8116-01	358	1	3.6678	2.1741	1.9736	0.6649	2.6483	2.1741	3.4432	0	0.170829	high
TCGA-85-A50M-01	826	0	3.2988	0.5069	0.8813	0.8813	1.4244	1.1782	0	0.8813	0.176053	high
TCGA-85-7710-01	42	0	0.4247	1.0192	1.9414	1.2443	2.2524	1.2443	2.2483	2.0287	0.177684	high
TCGA-NC-A5HL-01	88	1	1.8148	1.3281	2.3302	2.0078	3.8676	1.0052	6.9123	1.3281	0.179215	high
TCGA-85-8351-01	510	0	2.3173	0.5288	1.4999	2.5532	4.3245	0.5288	0	1.183	0.180251	high
TCGA-60-2719-01	1297	0	1.6429	0.684	1.4955	1.899	4.494	1.7767	0	0	0.181464	high
TCGA-66-2783-01	759	0	0	1.0252	1.0252	2.2089	3.1316	3.5692	6.5039	0	0.183106	high
TCGA-43-2581-01	1176	0	6.58	1.6598	0.7823	2.9029	3.8031	1.0565	0	1.2868	0.184414	high
TCGA-18-3417-01	1097	1	2.7557	0	1.1048	1.7231	1.1048	0	1.9846	1.1048	0.184819	high
TCGA-NK-A5CT-01	1997	0	5.9101	1.0398	1.5232	0.6116	0.6116	0	4.8986	1.6378	0.187705	high
TCGA-85-8353-01	94	1	2.5495	2.3138	1.5909	1.4674	1.4674	2.6544	3.9101	1.4925	0.189515	high
TCGA-56-A4ZK-01	570	0	0	0	1.4325	2.6083	4.817	1.8274	6.3587	1.2201	0.191351	high
TCGA-77-7138-01	340	1	0.4087	0	1.3758	1.5682	2.5639	1.5682	3.4573	0.4087	0.192199	high
TCGA-66-2766-01	31	1	0.8419	0	1.1585	3.4984	3.1577	0.4815	5.9271	2.5247	0.192574	high
TCGA-34-5232-01	2471	1	2.8551	2.2617	1.8918	1.535	3.0088	1.7824	2.2094	4.6486	0.194315	high
TCGA-56-6546-01	1	1	2.6572	3.3422	1.9815	2.5882	0.6688	2.0854	0	1.4833	0.198569	high
TCGA-NC-A5HK-01	128	1	0.427	0	1.0237	1.4446	0	1.0237	0	1.8576	0.205285	high
TCGA-37-3783-01	122	1	2.4912	0	1.0195	2.4912	2.9405	0.598	0	1.6109	0.205526	high
TCGA-18-3416-01	973	1	0.6396	0.6396	1.2898	1.4188	1.922	1.0812	5.8074	8.7829	0.206115	high
TCGA-37-4133-01	238	1	2.3038	3.0768	2.8893	1.858	0.5236	1.2095	2.0787	0.9069	0.207016	high
TCGA-66-2770-01	700	1	2.4316	1.4278	1.8893	2.6801	5.0046	2.3382	6.3548	0.4202	0.207322	high
TCGA-85-7844-01	911	1	2.0575	0.3965	1.3681	1.1795	3.5549	2.522	6.3908	0.6501	0.207911	high
TCGA-34-5929-01	151	1	1.0024	0.4868	1.8514	1.7688	0.6799	0.6799	6.1536	1.2573	0.208785	high
TCGA-92-8063-01	122	0	0	0.6977	2.516	1.8022	0.6977	0	6.3515	2.3779	0.209259	high
TCGA-77-8144-01	833	0	0.5484	0	1.5434	0.5484	1.2556	1.511	0	0.5484	0.211276	high
TCGA-46-6026-01	423	0	1.0996	2.0507	2.322	1.7163	4.0129	2.7473	2.1301	1.6948	0.213387	high
TCGA-60-2707-01	667	1	3.5374	2.22	2.102	1.676	1.3008	1.5005	2.6575	1.378	0.215452	high
TCGA-22-1011-01	53	1	0.6332	5.6289	2.9845	2.575	3.1233	5.3062	1.9214	2.7026	0.217341	high
TCGA-XC-AA0X-01	6	1	3.9649	3.5804	2.2184	3.8125	3.9649	2.5104	5.1755	2.329	0.219982	high
TCGA-56-8624-01	420	0	1.9736	3.5998	0	4.2145	2.1741	5.9101	2.5464	3.3838	0.221134	high
TCGA-21-5786-01	1032	0	0	0.4186	1.747	0.7427	3.8206	2.5142	2.4482	3.6152	0.221317	high
TCGA-43-5670-01	849	0	0.78	0.4421	0.4421	1.4817	1.2834	3.5987	5.143	2.2228	0.223066	high
TCGA-22-4593-01	1067	1	0.3406	0	2.1577	2.3953	2.8329	0.3406	2.5974	1.0463	0.227752	high
TCGA-92-8064-01	160	0	0.7469	1.2366	2.8286	0.7469	0.7469	1.2366	5.8703	0.7469	0.22851	high
TCGA-56-8503-01	41	0	0.7183	1.1955	1.5536	2.4636	1.8402	2.4636	3.7913	1.2435	0.231018	high
TCGA-21-1082-01	3644	0	1.1491	2.8254	2.6236	2.2182	3.8875	3.2515	3.3392	2.0473	0.233284	high
TCGA-60-2723-01	1092	0	0.8196	1.339	2.1512	3.2922	2.9789	1.8786	6.7873	0.4672	0.233361	high
TCGA-66-2782-01	365	1	1.5812	2.3174	2.8696	0.9972	2.2179	2.6582	5.1732	0.7347	0.235836	high
TCGA-68-8250-01	244	0	2.4313	2.649	1.8624	4.7741	4.5216	2.649	6.3372	2.1042	0.2366	high
TCGA-90-7964-01	428	0	2.6767	1.0557	0.7817	4.2734	2.309	1.9548	5.1697	1.4973	0.236737	high
TCGA-58-A46L-01	1723	0	0.9315	0.3812	1.7322	1.4928	1.8959	1.8959	4.4994	1.8543	0.24397	high
TCGA-60-2708-01	2447	0	0.5493	0	0.9462	2.2348	2.6082	3.0728	5.6236	0.9217	0.248071	high
TCGA-43-6771-01	166	1	0.3468	0	2.0368	1.8943	0	0.3468	0	0	0.251461	high
TCGA-22-A5C4-01	671	0	1.0182	0	0.4242	2.6935	2.6935	2.2509	5.239	7.3846	0.251838	high
TCGA-77-8143-01	803	1	1.7198	0	0.5448	0.9392	0	2.5961	2.2235	2.9158	0.252425	high
TCGA-21-1077-01	1058	0	0.5312	0.5312	2.0536	2.1893	4.6963	2.5598	5.5941	1.6895	0.252497	high
TCGA-34-5928-01	1196	0	1.0978	0.2964	1.4422	2.3519	3.0919	2.415	2.522	0.3998	0.252854	high
TCGA-33-4533-01	4068	0	1.4009	1.9528	1.4009	5.4617	2.6627	1.1574	0	4.8182	0.252871	high
TCGA-39-5030-01	59	1	1.7941	4.091	2.5695	3.3583	0	2.2333	0	4.6257	0.257742	high
TCGA-77-8139-01	3166	0	0	0.6966	3.3661	0	0	0.6966	5.8456	1.2384	0.259211	high
TCGA-68-7757-01	211	0	4.2301	1.0109	2.0164	2.7189	3.3416	1.0109	4.8986	1.335	0.260447	high
TCGA-J1-A4AH-01	581	0	0	0	1.4797	0.9218	4.4311	4.0184	7.3126	3.0103	0.266907	high
TCGA-39-5031-01	1841	1	2.3875	1.7262	1.8849	2.8392	6.4203	3.5095	0	2.8275	0.271429	high
TCGA-98-A53B-01	61	0	3.1762	2.9447	2.7324	2.3276	0.9209	2.1931	4.975	2.0773	0.274555	high
TCGA-77-7338-01	5	1	1.2868	0.7823	2.4113	1.8155	3.2689	2.5945	5.6598	0	0.280295	high
TCGA-34-5239-01	1834	1	1.5282	0.5569	1.6415	1.2709	0	1.2709	2.2578	5.8644	0.2812	high
TCGA-60-2726-01	358	1	1.5559	0.9782	2.6634	2.9617	5.2052	1.7761	3.3865	1.5559	0.281682	high
TCGA-66-2737-01	61	1	2.0851	0	1.169	2.4487	2.8239	2.7389	6.4222	1.2327	0.284405	high
TCGA-33-4589-01	47	1	3.6368	0	0	2.9303	0	2.8116	3.5914	0	0.285495	high
TCGA-66-2788-01	699	1	3.5404	2.0535	1.3649	3.2128	3.0847	3.9241	4.7864	1.1255	0.286817	high
TCGA-21-1070-01	3636	1	2.4568	1.805	1.5828	2.1674	0	2.8046	3.0168	3.0846	0.291137	high
TCGA-77-8136-01	1189	1	5.7234	1.5342	1.819	2.8721	1.819	1.179	2.7927	1.5342	0.291706	high
TCGA-43-8118-01	89	1	3.2176	0	2.3428	1.9136	3.1443	0.943	4.3427	0	0.292317	high
TCGA-94-7557-01	5	1	3.8266	1.6772	0.9575	1.3618	2.4319	5.46	6.8941	0.394	0.292899	high
TCGA-56-7731-01	3	1	4.4029	0.828	1.5548	2.2857	4.2643	2.684	3.4741	2.16	0.300141	high
TCGA-98-A53H-01	618	1	4.2286	5.8045	2.3324	4.7768	0.8682	4.5917	4.3906	4.0131	0.302765	high
TCGA-92-7340-01	82	1	1.2823	1.0525	3.1987	1.8099	1.6545	0.7791	3.3349	2.4661	0.303005	high
TCGA-43-3920-01	1007	1	2.7954	0.9367	2.7954	1.2457	4.7332	2.6971	3.7643	0.9367	0.310741	high
TCGA-85-8288-01	402	1	2.0776	0.4881	0.4881	2.0776	0.8522	3.7091	2.1526	4.0699	0.310772	high
TCGA-56-8309-01	428	1	3.1219	1.1917	1.8353	2.5132	3.1219	2.1456	4.8172	6.5298	0.314003	high
TCGA-85-A4PA-01	741	1	5.1017	10.5322	6.4489	5.1713	0.6463	2.4648	0	4.8568	0.314698	high
TCGA-22-5480-01	2170	1	2.0936	0	1.9717	2.2669	1.9985	0.6273	0.7327	4.8286	0.315224	high
TCGA-63-A5MG-01	2148	1	4.1455	2.3307	2.7566	1.1054	2.487	3.5777	3.6032	0	0.318595	high
TCGA-NC-A5HH-01	37	1	0	0	0.9775	0.9775	2.6621	5.2411	0	0.9775	0.32423	high
TCGA-85-A510-01	482	1	1.4106	0	1.0742	4.7539	4.2662	2.8239	0	0	0.326877	high
TCGA-22-5492-01	506	1	4.6891	1.3596	2.5105	3.1845	3.3413	1.3596	3.4074	1.4409	0.327366	high
TCGA-60-2713-01	1731	0	0.3667	0.3667	2.8231	3.8963	4.1288	1.4522	2.424	0.6587	0.335633	high
TCGA-68-7756-01	202	0	2.5737	0	2.1392	0.9476	0.6953	2.2372	6.6757	0.8519	0.335773	high
TCGA-66-2785-01	60	0	4.3612	2.6543	2.0682	2.6543	0	1.9453	0	7.2882	0.344517	high
TCGA-66-2780-01	366	1	0.4485	0.4485	2.3764	2.9188	2.098	2.6097	3.7063	0.4485	0.34823	high
TCGA-22-4599-01	1161	1	0	0	2.1573	2.4891	3.1819	2.7587	1.8828	2.4891	0.349496	high
TCGA-39-5035-01	2080	0	1.3977	1.8972	1.3977	2.2674	4.1168	6.8025	0	0	0.352577	high
TCGA-77-8131-01	383	1	1.6218	3.1073	1.9146	4.0211	0	4.5761	2.7215	1.6218	0.352737	high
TCGA-63-7022-01	2073	0	2.7174	2.7174	3.1925	2.2381	2.7174	4.1977	2.048	0.6956	0.376278	high
TCGA-21-1079-01	965	1	0	0.5134	3.1298	2.7128	0	1.1904	0.5134	0.8913	0.376385	high
TCGA-22-4607-01	587	1	3.6923	0.8036	2.3505	2.3505	1.3167	2.6365	5.4211	0.5184	0.381001	high
TCGA-LA-A7SW-01	408	1	0.9047	2.1664	2.7109	0	2.996	5.8933	0	4.4705	0.382971	high
TCGA-60-2698-01	311	1	2.5713	1.0422	2.585	4.5168	1.4675	1.2705	2.5782	1.3939	0.383073	high
TCGA-60-2712-01	274	1	1.6234	2.9372	3.5031	3.2209	1.9684	3.4022	1.5958	1.9514	0.386545	high
TCGA-39-5039-01	544	1	4.8337	2.6711	2.947	2.3296	0	2.6711	1.4638	1.4065	0.387824	high
TCGA-56-8625-01	315	1	1.8579	0	2.053	3.3853	3.5878	2.6437	1.4911	1.9152	0.389803	high
TCGA-98-8020-01	84	1	1.5295	0.7039	0	2.5925	0	6.631	0	1.4619	0.399524	high
TCGA-18-3409-01	3747	0	1.6094	0	1.6094	2.6155	3.032	3.4254	3.2382	5.8742	0.402336	high
TCGA-66-2769-01	215	1	3.2783	3.0988	2.47	4.0455	0	2.5653	0	7.6362	0.405723	high
TCGA-66-2755-01	28	0	0.439	1.0477	2.1882	5.1787	0.439	1.2768	3.1921	8.4789	0.411995	high
TCGA-43-A56U-01	432	0	4.1164	7.0139	4.0078	3.467	2.4331	6.6303	0	4.1738	0.412795	high
TCGA-56-A4ZJ-01	640	0	4.0178	0.9215	1.877	3.7082	1.6938	3.1774	5.1905	1.5969	0.414403	high
TCGA-58-8388-01	412	1	3.04	0	2.7391	3.2888	2.4969	0	1.2244	7.4766	0.414932	high
TCGA-22-4605-01	974	1	2.8008	0.8041	2.0037	2.5482	3.5629	4.5473	4.4346	3.2916	0.422949	high
TCGA-60-2704-01	1154	1	3.1534	1.0896	2.6282	4.7114	3.7852	2.8862	4.7045	1.2118	0.428408	high
TCGA-66-2756-01	30	0	5.475	0	0	7.8603	1.8943	1.5563	0	3.5772	0.432752	high
TCGA-43-6647-01	757	0	2.2462	1.5221	1.8564	3.6984	0	3.8181	4.7708	4.8987	0.433851	high
TCGA-56-A49D-01	637	0	4.132	1.3237	3.0583	5.3066	4.0902	1.8094	1.6504	1.6573	0.447478	high
TCGA-43-8115-01	407	0	1.0561	1.389	1.389	3.6862	4.2742	7.0459	0	2.6797	0.454975	high
TCGA-22-1000-01	454	1	3.1649	1.6842	1.8774	3.9644	0.5288	4.5042	4.0103	2.4682	0.455555	high
TCGA-85-A513-01	910	0	5.3801	4.2032	2.2842	4.0984	0	5.2638	0	3.5052	0.456215	high
TCGA-39-5022-01	1679	1	4.7152	1.8417	1.7212	2.8712	1.5897	5.3944	4.8915	3.3814	0.459302	high
TCGA-96-A4JL-01	842	0	1.4177	2.3726	3.9268	1.6273	0	3.4633	0	4.8293	0.472387	high
TCGA-77-A5FZ-01	3838	1	6.1222	6.1222	5.0286	3.9933	0	3.2262	0	2.6295	0.473318	high
TCGA-58-8386-01	1	1	3.3817	0.4954	2.9652	4.6301	0	1.1565	0	1.5984	0.499241	high
TCGA-37-4130-01	247	0	7.8332	0	3.5977	2.2333	0	0	6.5504	0	0.500336	high
TCGA-77-8008-01	2639	1	0.733	0.733	1.8045	3.5353	0.733	6.6532	4.5927	0	0.517451	high
TCGA-34-2608-01	1000	1	2.2012	1.9557	2.2259	5.3301	1.9557	5.8273	3.1985	2.6572	0.534603	high
TCGA-85-6175-01	294	1	3.9379	1.2657	4.0644	2.9526	0.6432	2.2178	1.6536	2.5971	0.544725	high
TCGA-43-2578-01	684	1	3.4879	0.4631	4.0983	3.2214	2.7393	2.3683	3.1383	1.4667	0.549638	high
TCGA-21-5787-01	329	1	7.6453	0.7916	2.7687	1.4995	0.7916	2.8507	0	4.9407	0.551454	high
TCGA-63-6202-01	1602	0	1.4554	0.7629	1.7821	5.1065	2.0483	6.3425	0	1.2593	0.569546	high
TCGA-60-2714-01	1531	0	8.6869	1.0156	1.5055	5.6452	0	3.0863	0	0.851	0.570321	high
TCGA-37-3792-01	12	0	8.8039	0.8212	2.7764	5.7319	0.4682	0.4682	0	2.2042	0.572464	high
TCGA-22-4596-01	17	1	6.5422	2.8139	2.8297	7.8548	0	3.5571	0	2.0648	0.6316	high
TCGA-63-A5MN-01	345	1	3.7977	1.3498	3.4789	5.7035	0	3.3635	0	2.4973	0.645933	high
TCGA-56-8623-01	692	1	4.8429	1.9756	2.0904	7.2186	0.407	5.1382	0	3.8561	0.652443	high
