# Supplementary material for: Identification of Immune-Related Gene Signatures in Lung Adenocarcinoma and Lung Squamous Cell Carcinoma
Source: Front Immunol. 2021 Nov 23;12:752643. doi: 10.3389/fimmu.2021.752643 (PMC8649721; doi:10.3389/fimmu.2021.752643)
Supplement: Supplementary file 2 [file DataSheet_2.zip › Supplementary table 29_v1.xlsx]

## Sheet: Sheet1
Supplementary table 29: The responders and non-reponders based on TIED scores in LUAD.
Patient	Responder	TIDE	IFNG	MSI Expr Sig	Merck18	CD274	CD8	CTL.flag	Dysfunction	Exclusion	MDSC	CAF	TAM M2	riskScore	risk
TCGA-69-8254-01	Responder	-2.24	0.26	0.53	0.39	0.45	-0.44	FALSE	1.06	-2.24	-0.1	-0.09	-0.01	0.542646	high
TCGA-91-8496-01	Responder	-2.2	-0.95	0.97	-0.2	0.73	-0.09	FALSE	-0.53	-2.2	-0.16	-0.06	0.02	0.607058	high
TCGA-NJ-A55O-01	Responder	-1.96	-0.63	0.63	-0.35	0.84	-1.22	FALSE	0.88	-1.96	-0.09	-0.09	0.01	0.58746	high
TCGA-05-4384-01	Responder	-1.66	-1.46	0.52	-0.99	-0.99	-1.34	FALSE	0.28	-1.66	-0.15	-0.02	0.03	0.687457	high
TCGA-97-A4M1-01	Responder	-1.55	-0.58	0.59	-0.29	-0.76	-0.22	FALSE	1.28	-1.55	-0.13	-0.05	0.05	0.503401	high
TCGA-67-6215-01	Responder	-1.47	-1.34	0.82	-1.23	-1.21	-2.41	FALSE	-1.12	-1.47	-0.05	-0.11	0.03	0.577019	high
TCGA-93-A4JP-01	Responder	-1.36	0.62	0.41	0.18	0.42	-1.29	FALSE	0.72	-1.36	-0.08	-0.03	0	0.593822	high
TCGA-67-3773-01	Responder	-1.27	1.24	0.98	0.76	0.56	0.88	FALSE	-0.28	-1.27	-0.1	0	-0.01	0.575167	high
TCGA-67-3770-01	Responder	-1.1	0.8	0.98	0.18	-0.64	-0.05	FALSE	-0.86	-1.1	-0.08	-0.04	0.03	0.660204	high
TCGA-78-7163-01	Responder	-0.98	-0.94	0.8	-0.64	-0.27	-0.46	FALSE	-1.25	-0.98	0.01	-0.12	0.01	0.850236	high
TCGA-50-7109-01	Responder	-0.96	0.98	0.43	0.17	-1.38	0.6	TRUE	-0.96	0.05	0.01	0	0	0.528884	high
TCGA-97-8175-01	Responder	-0.92	-0.63	0.55	-0.4	1.5	-1.69	FALSE	-0.59	-0.92	0	-0.06	-0.02	0.606786	high
TCGA-55-6543-01	Responder	-0.88	-0.3	0.74	-0.26	0.78	-1.48	FALSE	0.27	-0.88	-0.09	0.04	-0.03	0.774213	high
TCGA-49-AARQ-01	Responder	-0.84	0.71	0.4	0.3	-1.19	1.13	FALSE	-0.4	-0.84	0.06	-0.13	-0.01	0.54093	high
TCGA-97-7941-01	Responder	-0.78	-0.84	0.56	-0.23	-1.28	-0.39	FALSE	1.87	-0.78	-0.07	-0.03	0.04	0.545585	high
TCGA-55-1592-01	Responder	-0.77	-0.59	0.38	-0.43	-0.13	-1.14	FALSE	-0.6	-0.77	-0.06	-0.04	0.02	0.591274	high
TCGA-L9-A50W-01	Responder	-0.66	-0.55	0.07	-0.47	-2.19	-1.98	FALSE	0.99	-0.66	-0.06	-0.03	0.03	0.706602	high
TCGA-78-8640-01	Responder	-0.52	0.05	0.32	-0.22	-1.22	-0.27	FALSE	-0.82	-0.52	0.07	-0.11	-0.01	0.680015	high
TCGA-55-A492-01	Responder	-0.42	-1.74	0.72	-1.3	-5	-1.41	FALSE	-0.31	-0.42	-0.04	-0.07	0.07	0.630722	high
TCGA-50-5935-01	Responder	-0.36	0.49	0.3	0.37	-0.46	-0.17	FALSE	0.33	-0.36	-0.05	0.02	0.01	0.709799	high
TCGA-86-7714-01	Responder	-0.31	-1.44	0.49	-1.27	-1.38	-1.62	FALSE	-0.99	-0.31	-0.09	0.02	0.04	0.524341	high
TCGA-97-7547-01	Responder	-0.28	-0.88	0.4	-0.43	-0.17	-0.99	FALSE	0.37	-0.28	-0.08	0.02	0.04	0.606305	high
TCGA-80-5608-01	Responder	-0.25	0.08	0.36	-0.31	-0.21	0.45	FALSE	-0.24	-0.25	0.04	-0.07	0	0.583313	high
TCGA-NJ-A4YI-01	Responder	-0.23	-2.35	0.28	-1.36	1.14	-2.73	FALSE	0.51	-0.23	-0.05	0.02	0.01	0.508832	high
TCGA-55-8087-01	Responder	-0.18	-2.23	0.53	-1.46	-1.99	-2.27	FALSE	-0.72	-0.18	-0.1	0	0.09	0.58991	high
TCGA-05-5715-01	Responder	-0.18	-1.32	0.34	-1.12	-1.58	-1.21	FALSE	-0.08	-0.18	-0.05	0.03	0.02	0.672889	high
TCGA-55-8506-01	Responder	-0.16	0.09	0.63	-0.17	0.19	-0.56	FALSE	0.34	-0.16	0.02	0.03	-0.05	0.670911	high
TCGA-64-5778-01	Responder	-0.15	2.79	0.72	1.81	0.83	2.85	TRUE	-0.15	-2.2	-0.02	-0.14	-0.03	0.503272	high
TCGA-71-6725-01	Responder	-0.01	-2.68	0.14	-2.43	-1.57	-4.86	FALSE	-1.46	-0.01	0.02	-0.06	0.03	0.718901	high
TCGA-55-A491-01	Responder	0	0.45	0.14	0.22	0.53	0.71	FALSE	0.66	0	0.01	0	0	0.743812	high
TCGA-97-8171-01	Responder	0	-2.56	0.68	-2.21	-2.85	-3.97	FALSE	-2.36	0	0.02	-0.1	0.08	0.790481	high
TCGA-50-5942-01	Responder	0	-1.33	0.51	-0.49	-1	-0.07	FALSE	0.32	0	-0.07	0.02	0.05	0.517372	high
TCGA-86-7713-01	Responder	0	-1.21	0.1	-1.55	-0.91	-1.95	FALSE	-1.89	0	0.06	-0.09	0.02	0.815572	high
TCGA-05-4426-01	Non-responder	0.01	-1.39	0.88	-0.72	2.15	-1.15	FALSE	-0.09	0.01	0.01	0.01	-0.02	0.852143	high
TCGA-05-4427-01	Non-responder	0.03	0.23	0.44	-0.06	2.15	0.24	FALSE	-1.18	0.03	0.03	0.01	-0.04	0.537858	high
TCGA-86-8668-01	Non-responder	0.1	-0.11	0.19	-0.04	-0.16	-0.65	FALSE	1.66	0.1	-0.1	0.09	0.03	0.513385	high
TCGA-62-8402-01	Non-responder	0.1	2.72	0.36	1.35	1.43	2.19	TRUE	0.1	-1.77	0.03	-0.13	-0.06	0.637574	high
TCGA-50-5932-01	Non-responder	0.18	-1.84	0.26	-1.34	-1.5	-2.32	FALSE	-2.02	0.18	0	-0.04	0.05	0.652826	high
TCGA-86-8359-01	Non-responder	0.22	0.37	0.19	0.29	-1.08	2.4	TRUE	0.22	0.12	0.03	0.03	-0.05	1.00098	high
TCGA-NJ-A7XG-01	Non-responder	0.25	-1.69	0.45	-1.78	-2.12	-2.87	FALSE	-1	0.25	0.05	-0.08	0.04	0.93618	high
TCGA-44-2666-01	Non-responder	0.28	-1.8	0.9	-0.73	1.05	-0.26	FALSE	-0.81	0.28	0.02	-0.04	0.04	0.628629	high
TCGA-NJ-A4YF-01	Non-responder	0.31	-2.01	0.45	-1.57	-2.89	-1.61	FALSE	-1.12	0.31	0.06	-0.05	0.02	0.973942	high
TCGA-55-8507-01	Non-responder	0.36	-1.17	0.14	-0.84	-1.1	-1.09	FALSE	0.14	0.36	0.04	-0.02	0.01	0.538613	high
TCGA-55-8620-01	Non-responder	0.38	0.47	0.56	0.09	-0.25	0.68	TRUE	0.38	-0.63	0.03	-0.12	0.03	0.527015	high
TCGA-44-A4SU-01	Non-responder	0.38	0.02	0.22	-0.21	-0.58	-0.94	FALSE	0.92	0.38	0	0.01	0.03	0.577299	high
TCGA-55-8096-01	Non-responder	0.42	-0.31	0.11	-0.18	-0.75	-0.24	FALSE	1	0.42	-0.04	0.08	0.01	0.650267	high
TCGA-55-6642-01	Non-responder	0.44	0.07	0.37	0.43	-0.11	1.05	TRUE	0.44	1.84	0.01	0.17	-0.01	0.56912	high
TCGA-44-2668-01	Non-responder	0.44	1.49	0.46	1.18	2.31	1.3	TRUE	0.44	0.62	0.06	0.12	-0.12	0.507546	high
TCGA-91-6840-01	Non-responder	0.47	0.41	0.02	0.42	-1.21	0.97	TRUE	0.47	-0.25	0.03	-0.06	0	0.612931	high
TCGA-49-4510-01	Non-responder	0.47	-1.35	0.48	-0.64	-1.09	-0.15	FALSE	0.05	0.47	-0.03	0.02	0.05	0.594071	high
TCGA-55-8091-01	Non-responder	0.59	1.69	0.74	0.88	1.96	-1.21	FALSE	1.15	0.59	-0.06	0.17	-0.04	0.652287	high
TCGA-95-7562-01	Non-responder	0.6	1.5	0.71	0.24	-0.42	-0.34	FALSE	-2.02	0.6	0.07	0	-0.02	0.934873	high
TCGA-97-8179-01	Non-responder	0.63	-0.69	0.07	-1.08	-0.82	-1.12	FALSE	-1.47	0.63	-0.02	0.01	0.06	0.576985	high
TCGA-44-5644-01	Non-responder	0.75	-2.08	0.04	-1.74	-2.88	-0.79	FALSE	-0.89	0.75	0.1	-0.05	0.01	0.766006	high
TCGA-55-8090-01	Non-responder	0.78	-0.63	0.61	-0.38	1.9	-1.32	FALSE	1.32	0.78	0.03	0.05	-0.01	0.613884	high
TCGA-MN-A4N5-01	Non-responder	0.79	0.99	0.48	0.75	1.78	1.17	TRUE	0.79	-1.13	0.01	-0.09	-0.02	0.560326	high
TCGA-86-8278-01	Non-responder	0.83	0.22	0.6	0	0.53	-1.17	FALSE	0.64	0.83	-0.01	0.11	-0.02	0.551321	high
TCGA-86-8358-01	Non-responder	0.89	-0.4	0.4	-0.35	-1.13	0.47	FALSE	-0.28	0.89	0.09	-0.06	0.04	0.759993	high
TCGA-95-7948-01	Non-responder	0.94	-1.4	0.8	-1.14	-2.48	-0.96	FALSE	-1.1	0.94	0.03	0	0.05	0.713786	high
TCGA-67-3772-01	Non-responder	0.96	0.02	0.79	0.05	-2.09	-0.35	FALSE	-0.18	0.96	-0.05	0.1	0.04	0.52335	high
TCGA-L9-A443-01	Non-responder	1.09	0.13	0.22	-0.49	-1.57	0.27	FALSE	-0.22	1.09	0.03	0.06	0.01	1.00312	high
TCGA-35-5375-01	Non-responder	1.1	1.35	0.9	0.6	0.27	1.46	FALSE	-2.11	1.1	0.08	0.01	0.01	0.559276	high
TCGA-05-4430-01	Non-responder	1.1	0.14	0.52	0.37	0.12	0.25	TRUE	1.1	1.97	-0.01	0.15	0.03	0.535318	high
TCGA-55-8615-01	Non-responder	1.11	-2.53	0.14	-2.02	-2.26	-3.18	FALSE	-0.78	1.11	0.05	-0.01	0.04	0.55973	high
TCGA-50-6673-01	Non-responder	1.16	-1.56	0.12	-1.01	-1.24	-2.22	FALSE	0.02	1.16	0.04	0.05	0.01	0.760502	high
TCGA-55-A48Z-01	Non-responder	1.2	1.05	0.3	0.72	0.58	0.32	FALSE	0.56	1.2	0.05	0.09	-0.03	0.69288	high
TCGA-93-7348-01	Non-responder	1.21	-0.53	0.38	-0.08	-1.08	-0.58	FALSE	0.9	1.21	-0.01	0.12	0.01	0.524274	high
TCGA-97-7937-01	Non-responder	1.25	-1.48	0.09	-1.7	-1.92	-2.72	FALSE	-2.02	1.25	0.06	0.04	0.01	0.84954	high
TCGA-97-7554-01	Non-responder	1.3	-0.29	0.47	0.15	2.94	-0.03	FALSE	0.19	1.3	0	0.14	-0.02	0.547274	high
TCGA-05-4405-01	Non-responder	1.32	-1.45	0.2	-0.79	0.28	-0.35	FALSE	0.63	1.32	-0.05	0.14	0.02	0.514932	high
TCGA-69-7980-01	Non-responder	1.36	1.16	0.11	0.47	0.67	0.76	TRUE	1.36	-0.12	0	0.02	-0.03	0.527102	high
TCGA-78-7149-01	Non-responder	1.37	-1.12	0.38	-1.22	-3.47	-1.24	FALSE	-0.84	1.37	0.02	0	0.1	0.544971	high
TCGA-38-4628-01	Non-responder	1.4	-2.21	0.71	-1.71	-1.31	0.1	FALSE	-1.6	1.4	0	0.07	0.06	0.776049	high
TCGA-78-7155-01	Non-responder	1.45	-0.45	0.12	-1.26	-1.35	-0.35	FALSE	-2.48	1.45	0.12	-0.06	0.06	0.832375	high
TCGA-05-4390-01	Non-responder	1.48	-1.64	0.46	-1.34	-0.24	-0.49	FALSE	-1.01	1.48	0.08	0.03	0.02	0.616073	high
TCGA-78-8662-01	Non-responder	1.58	-1.68	0.37	-1.9	-2.69	-1.4	FALSE	-2.22	1.58	0.1	-0.03	0.06	0.860177	high
TCGA-50-5946-01	Non-responder	1.65	-1.05	0.15	-1.31	-1.16	-0.11	FALSE	-1.69	1.65	0.18	-0.08	0.03	0.962104	high
TCGA-50-5944-01	Non-responder	1.65	-1.17	0.25	-0.93	-0.94	-1.36	FALSE	-0.51	1.65	-0.06	0.16	0.05	0.578509	high
TCGA-64-1678-01	Non-responder	1.68	-1.96	0.98	-1.63	-2.96	-0.72	FALSE	-3.06	1.68	0.15	-0.06	0.05	0.59143	high
TCGA-78-7161-01	Non-responder	1.68	-1.55	0.09	-1.61	-2.33	-1.27	FALSE	-0.92	1.68	0.06	0.07	0.01	0.837799	high
TCGA-05-4420-01	Non-responder	1.91	-2.34	0.49	-1.76	-1.66	-0.51	FALSE	-1.78	1.91	0.12	0.01	0.03	1.07569	high
TCGA-91-A4BC-01	Non-responder	1.93	1.54	0.22	1.51	-0.63	3.72	TRUE	1.93	0.07	0.02	0.04	-0.04	0.586475	high
TCGA-MN-A4N4-01	Non-responder	1.93	-1.31	0.1	-0.76	-1.13	-0.25	FALSE	0.37	1.93	0.05	0.11	0.01	0.716072	high
TCGA-69-7979-01	Non-responder	2.05	-0.49	0.37	-1.17	-0.23	-1.84	FALSE	-0.87	2.05	0.1	0.07	0.02	0.816738	high
TCGA-38-6178-01	Non-responder	2.18	-0.66	0.14	-0.5	-1.69	-1.9	FALSE	-0.02	2.18	0.05	0.15	-0.01	0.783604	high
TCGA-44-4112-01	Non-responder	2.29	-0.25	0.96	-0.33	0.22	0.14	FALSE	-1.54	2.29	0.06	0.12	0.02	0.609032	high
TCGA-86-8054-01	Non-responder	2.35	-2.03	0.42	-1.75	-1.03	-1.48	FALSE	-2.53	2.35	0.15	0	0.05	0.61229	high
TCGA-91-6847-01	Non-responder	2.59	-1.33	0.13	-1.99	-1.02	-1.7	FALSE	-3.21	2.59	0.21	-0.03	0.04	0.989525	high
TCGA-44-2665-01	Non-responder	2.88	-0.33	0.8	-0.11	1.31	-1.32	FALSE	-0.07	2.88	0.01	0.25	0	0.748703	high
TCGA-50-6591-01	Non-responder	4.21	-3.84	0.03	-4	-3.38	-3.89	FALSE	-2.56	4.21	0.21	0.09	0.06	0.982816	high
TCGA-95-7947-01	Responder	-2.07	0.62	0.46	0.16	0.19	0.04	FALSE	-0.74	-2.07	-0.03	-0.15	-0.01	0.571599	high
TCGA-05-4415-01	Responder	-2.06	0.17	0.73	-0.2	-0.05	0.4	TRUE	-2.06	1.26	0.15	-0.03	-0.02	0.779369	high
TCGA-78-7540-01	Responder	-1.76	-2.1	0.53	-1.1	-1.13	-1.58	FALSE	0.55	-1.76	-0.06	-0.1	0.01	0.749883	high
TCGA-55-6970-01	Responder	-1.47	0.95	0.79	0.45	0.74	0.26	FALSE	-1.12	-1.47	-0.05	-0.07	-0.02	0.799116	high
TCGA-05-4403-01	Responder	-1.39	-0.1	0.93	-0.03	-0.45	-0.73	FALSE	1.34	-1.39	-0.09	-0.03	-0.01	0.64093	high
TCGA-80-5611-01	Responder	-1.16	1.83	0.72	0.7	-0.43	-0.79	FALSE	-1.33	-1.16	0.02	-0.08	-0.04	0.602167	high
TCGA-49-4506-01	Responder	-1.16	1.04	1	0.82	-0.77	2.77	TRUE	-1.16	-0.11	0.07	-0.06	-0.02	0.676755	high
TCGA-78-7536-01	Responder	-1.06	0.66	0.38	-0.34	-1.03	-0.32	FALSE	-2.11	-1.06	0.03	-0.11	-0.01	0.764852	high
TCGA-MP-A4T7-01	Responder	-1.03	-0.56	0.78	-0.3	-0.98	-0.84	FALSE	0.4	-1.03	0.01	-0.09	-0.02	0.915326	high
TCGA-55-7903-01	Responder	-0.96	1.11	0.81	0.31	1.64	0.46	TRUE	-0.96	-1.3	0.03	-0.11	-0.03	0.504992	high
TCGA-78-7148-01	Responder	-0.85	-0.4	0.56	-0.19	-1.38	0.71	TRUE	-0.85	0.24	0.04	-0.03	0.01	0.980806	high
TCGA-55-8514-01	Responder	-0.82	-1.2	0.31	-0.78	-0.26	-2.38	FALSE	0.64	-0.82	-0.03	-0.05	0	0.52796	high
TCGA-69-8255-01	Responder	-0.8	1.79	0.85	1.19	0.16	2.38	TRUE	-0.8	-1.64	0.02	-0.18	0	0.518084	high
TCGA-49-6767-01	Responder	-0.73	2.34	0.26	1.13	1.66	1.02	TRUE	-0.73	0.62	0.12	-0.01	-0.04	0.658262	high
TCGA-44-6146-01	Responder	-0.66	-1.78	0.46	-1.45	-1.26	-1.28	FALSE	-0.49	-0.66	-0.03	-0.05	0.01	0.707084	high
TCGA-05-4398-01	Responder	-0.63	0.96	0.47	0.56	3.3	0.15	FALSE	0.33	-0.63	0	0	-0.06	0.559451	high
TCGA-99-8033-01	Responder	-0.61	1.71	0.78	1	1.34	1.27	TRUE	-0.61	-0.23	0.08	-0.01	-0.09	0.895011	high
TCGA-50-6597-01	Responder	-0.58	0.46	0.23	0.38	-2.8	0.27	FALSE	0.82	-0.58	-0.01	-0.05	0.01	0.665428	high
TCGA-35-4122-01	Responder	-0.54	2.18	0.93	1.5	2.04	2.09	TRUE	-0.54	-0.47	0	-0.01	-0.04	0.530141	high
TCGA-95-A4VK-01	Responder	-0.49	-0.25	0.26	-0.24	-1.04	0.36	FALSE	0.77	-0.49	0	-0.05	0.02	0.578995	high
TCGA-86-A4JF-01	Responder	-0.49	0.83	0.67	0.5	1.99	0.13	TRUE	-0.49	-1.25	0.03	-0.08	-0.07	0.690141	high
TCGA-49-4514-01	Responder	-0.46	0.37	0.33	0.17	-2.7	0.98	TRUE	-0.46	-0.28	0.08	-0.12	0.01	0.609101	high
TCGA-78-7147-01	Responder	-0.4	1.27	0.44	0.24	-1.96	0.52	FALSE	-0.88	-0.4	0.05	-0.1	0.02	0.656863	high
TCGA-55-7283-01	Responder	-0.37	0.09	0.6	0.02	-0.52	0.19	FALSE	-0.36	-0.37	0	-0.07	0.04	0.707969	high
TCGA-95-7567-01	Responder	-0.35	0.53	0.32	0.07	0.43	0.26	TRUE	-0.35	0.48	0.05	-0.01	0	0.568138	high
TCGA-64-1681-01	Responder	-0.33	0.54	0.15	0.13	-0.9	-2.15	FALSE	0.7	-0.33	-0.04	0.03	-0.01	0.616696	high
TCGA-64-5781-01	Responder	-0.33	1.47	0.89	0.93	0.13	2.6	TRUE	-0.33	1.66	0.12	0.08	-0.06	0.979167	high
TCGA-4B-A93V-01	Responder	-0.29	0.02	0.6	0.14	3.32	-0.57	FALSE	-0.67	-0.29	0.05	-0.07	0	0.554185	high
TCGA-73-A9RS-01	Responder	-0.24	-0.49	0.52	-0.58	0.75	-0.38	FALSE	-2.1	-0.24	0.08	-0.09	-0.01	1.08083	high
TCGA-73-4666-01	Responder	-0.23	2.27	0.86	1.54	3.38	2.23	TRUE	-0.23	-1.28	0.03	-0.08	-0.06	0.564124	high
TCGA-MP-A4TA-01	Responder	-0.22	0.76	0.61	0.51	-0.69	0.86	TRUE	-0.22	0.06	0.11	-0.07	-0.04	0.625977	high
TCGA-55-6984-01	Responder	-0.21	-2.79	0.72	-1.39	-0.82	-1.47	FALSE	-0.19	-0.21	0.06	-0.08	0	0.650356	high
TCGA-86-8673-01	Responder	-0.12	-0.65	0.46	-0.43	-1.97	0.51	TRUE	-0.12	0.97	0.07	0.03	-0.02	1.05232	high
TCGA-05-4418-01	Responder	-0.12	0.98	0.99	0.89	0.98	1.04	TRUE	-0.12	-0.27	0.06	-0.04	-0.05	0.691779	high
TCGA-49-4488-01	Responder	-0.11	0.58	0.95	0.26	0.63	1.2	FALSE	-1.36	-0.11	0.02	-0.03	0	0.555663	high
TCGA-05-4425-01	Responder	-0.09	1.23	0.89	0.56	1.07	-0.35	FALSE	0.78	-0.09	-0.04	0.03	0	0.598577	high
TCGA-05-4250-01	Responder	-0.08	1.38	0.56	0.77	2.61	1.77	TRUE	-0.08	1.58	0.13	0.03	-0.03	0.736009	high
TCGA-05-5425-01	Responder	-0.06	2.12	0.35	1.36	0.71	2.39	TRUE	-0.06	-1.85	-0.04	-0.08	-0.05	0.660592	high
TCGA-49-4507-01	Responder	-0.06	1.53	0.83	1.46	-1.52	2.51	TRUE	-0.06	0.21	0.1	-0.04	-0.04	1.27084	high
TCGA-97-8176-01	Responder	-0.05	-2.44	0.24	-1.08	-2.43	-1.03	FALSE	-0.78	-0.05	0.03	-0.08	0.04	0.934081	high
TCGA-64-1680-01	Responder	-0.05	-0.52	0.97	-0.68	-1.21	-1.27	FALSE	-1.85	-0.05	0.01	-0.06	0.04	0.75832	high
TCGA-55-1596-01	Responder	-0.04	-0.09	0.32	-0.39	-1.61	-0.43	FALSE	-1.45	-0.04	0.08	-0.09	0	0.65852	high
TCGA-49-6761-01	Responder	-0.02	1.09	0.7	0.89	2.34	0.64	TRUE	-0.02	0.22	0.07	0	-0.04	0.559171	high
TCGA-55-7281-01	Non-responder	0.02	1.03	0.31	0.19	-1.14	0.18	FALSE	1.43	0.02	-0.07	0.08	-0.01	0.656144	high
TCGA-55-8302-01	Non-responder	0.05	0.76	0.45	0.51	2.96	-0.05	FALSE	0.88	0.05	0.07	-0.03	-0.04	0.67417	high
TCGA-L9-A7SV-01	Non-responder	0.07	-0.76	0.12	-1.04	-1.46	-1.12	FALSE	-1.6	0.07	0.06	-0.11	0.05	0.615482	high
TCGA-05-4397-01	Non-responder	0.08	0.38	0.83	-0.14	-0.86	-0.88	FALSE	-1.7	0.08	0.08	-0.06	-0.01	0.775577	high
TCGA-44-2662-01	Non-responder	0.08	-0.3	0.42	-0.04	2.61	-1.78	FALSE	-0.49	0.08	0.01	0.07	-0.06	0.630609	high
TCGA-53-7624-01	Non-responder	0.1	1.55	0.64	0.34	1.15	0	FALSE	-1.03	0.1	0.12	-0.05	-0.06	0.999968	high
TCGA-55-7914-01	Non-responder	0.13	0.34	0.48	0.15	0.27	0.8	FALSE	-0.85	0.13	0.01	-0.02	0.02	0.525384	high
TCGA-78-7160-01	Non-responder	0.14	1.14	0.5	0.79	0.27	1.66	TRUE	0.14	-1.22	-0.1	0.02	-0.02	0.794147	high
TCGA-38-4629-01	Non-responder	0.2	1.91	0.89	1.5	2.11	1.43	TRUE	0.2	1.56	0.08	0.12	-0.05	0.661254	high
TCGA-05-4424-01	Non-responder	0.21	-0.07	0.13	0.21	-0.61	0.52	FALSE	0.23	0.21	-0.01	0.01	0.01	0.601784	high
TCGA-86-8672-01	Non-responder	0.23	1.21	0.67	0.93	0.62	1.42	TRUE	0.23	0.93	0.06	0.07	-0.05	1.39059	high
TCGA-55-6968-01	Non-responder	0.23	1.46	0.43	0.78	0.87	0.75	TRUE	0.23	-0.63	0.03	-0.07	-0.01	0.5162	high
TCGA-55-7913-01	Non-responder	0.25	-1.06	0.19	-1.36	-2.19	-1.35	FALSE	-1.88	0.25	0.11	-0.11	0.02	0.878725	high
TCGA-55-7907-01	Non-responder	0.28	1.02	0.17	0.47	-0.31	0.79	TRUE	0.28	0.01	-0.02	0.01	0.01	0.654326	high
TCGA-64-1676-01	Non-responder	0.29	1.25	0.96	0.71	1.91	1.3	FALSE	-1.71	0.29	0.01	0.04	-0.01	0.629343	high
TCGA-78-7158-01	Non-responder	0.32	-1.48	0.51	-1.59	-0.92	-1.98	FALSE	-2.15	0.32	0.03	-0.07	0.07	0.827721	high
TCGA-05-4396-01	Non-responder	0.34	-0.88	0.45	-1.13	-1.43	-1.99	FALSE	-1.41	0.34	0.02	-0.02	0.03	0.725169	high
TCGA-50-5930-01	Non-responder	0.35	0.06	0.4	0.47	-0.84	0.88	TRUE	0.35	0.99	0.01	0.09	-0.02	0.896968	high
TCGA-78-7535-01	Non-responder	0.35	-2.33	0.31	-1.32	-1.24	-1.71	FALSE	0.13	0.35	0.01	-0.03	0.04	0.901923	high
TCGA-55-8094-01	Non-responder	0.44	-2.17	0.12	-2.33	-2.82	-2.43	FALSE	-1.98	0.44	0.14	-0.12	0.01	1.12679	high
TCGA-MP-A4TF-01	Non-responder	0.44	0.57	0.61	-0.3	1.76	-0.51	FALSE	-1.44	0.44	0.15	-0.05	-0.07	0.909474	high
TCGA-44-6779-01	Non-responder	0.44	1.96	0.54	1.33	1.06	1.82	TRUE	0.44	-0.2	0.02	0.05	-0.08	0.806163	high
TCGA-55-7576-01	Non-responder	0.45	-0.49	0.27	-0.03	-0.01	0.31	FALSE	-0.45	0.45	0	0.02	0.01	0.510669	high
TCGA-62-8398-01	Non-responder	0.47	0.19	0.56	-0.05	0.41	-0.77	FALSE	-0.21	0.47	0.07	-0.01	-0.02	0.891339	high
TCGA-93-8067-01	Non-responder	0.49	-0.44	0.23	-0.86	-1.07	-1.86	FALSE	-1.34	0.49	0.08	-0.03	-0.01	0.53848	high
TCGA-62-8394-01	Non-responder	0.49	0.34	0.22	-0.08	-0.85	0.15	FALSE	-0.24	0.49	0.1	-0.05	-0.01	0.642842	high
TCGA-49-6745-01	Non-responder	0.5	0.77	0.58	0.58	3.68	1.11	TRUE	0.5	0.3	-0.01	0.07	-0.03	0.549429	high
TCGA-62-A471-01	Non-responder	0.53	-0.89	0.79	-0.82	-1.49	-0.3	FALSE	-1.35	0.53	0.16	-0.09	-0.03	0.636565	high
TCGA-78-7542-01	Non-responder	0.53	1.13	0.83	0.31	3.1	-0.29	FALSE	-0.97	0.53	0.17	-0.08	-0.06	0.878536	high
TCGA-78-7166-01	Non-responder	0.53	-0.36	0.79	-0.84	-1.43	-1.22	FALSE	-1.05	0.53	0.11	-0.07	0.01	1.15083	high
TCGA-83-5908-01	Non-responder	0.55	3.24	0.34	1.94	4.18	2.76	TRUE	0.55	-0.37	0.08	-0.02	-0.09	0.50366	high
TCGA-50-6590-01	Non-responder	0.58	2.02	0.59	1.44	2.85	1.15	TRUE	0.58	0.58	0.08	0.03	-0.05	0.512344	high
TCGA-55-6980-01	Non-responder	0.58	0.5	0.24	0.54	0.35	-0.32	FALSE	1.89	0.58	-0.09	0.16	-0.01	0.553751	high
TCGA-50-5939-01	Non-responder	0.6	-0.82	0.67	0.05	0.96	-1.78	FALSE	0.44	0.6	0.02	0.09	-0.06	0.763563	high
TCGA-49-AARE-01	Non-responder	0.6	-0.1	0.34	-0.09	-1.89	-0.13	FALSE	0.33	0.6	0.08	-0.02	0	0.560171	high
TCGA-50-5044-01	Non-responder	0.61	0.11	0.6	0.63	1.81	0.72	TRUE	0.61	3.18	0.16	0.11	0.01	1.11229	high
TCGA-78-7633-01	Non-responder	0.61	-2.11	0.43	-1.91	-1.73	-3.05	FALSE	-1.86	0.61	-0.01	-0.02	0.07	0.580884	high
TCGA-L9-A5IP-01	Non-responder	0.62	-1.32	0.54	-0.53	0.59	-0.11	FALSE	-0.93	0.62	0.11	-0.01	-0.05	1.22952	high
TCGA-91-6830-01	Non-responder	0.65	0.82	0.34	0.48	0.29	0.75	TRUE	0.65	0.21	-0.01	0.06	-0.03	0.555624	high
TCGA-78-7220-01	Non-responder	0.67	-0.63	0.44	-0.92	-0.76	0.57	FALSE	-1.99	0.67	0.1	-0.06	0.01	1.07054	high
TCGA-86-8585-01	Non-responder	0.71	0.81	0.57	0.76	-0.1	1.22	TRUE	0.71	-0.92	0	-0.05	-0.04	0.530697	high
TCGA-05-5428-01	Non-responder	0.71	-0.25	0.98	-1.18	-0.05	-0.06	FALSE	-3.12	0.71	0.04	-0.03	0.05	0.958624	high
TCGA-49-4494-01	Non-responder	0.74	0.77	0.87	0.16	0.06	0.99	FALSE	-1.13	0.74	0.09	-0.03	0	0.86956	high
TCGA-91-6836-01	Non-responder	0.76	-0.72	0.53	-0.69	1.69	-0.45	FALSE	-2.25	0.76	0.14	-0.06	-0.02	0.663512	high
TCGA-44-A4SS-01	Non-responder	0.82	1.89	0.09	1.13	-0.03	1.11	TRUE	0.82	-0.68	-0.03	0.03	-0.05	0.568473	high
TCGA-49-6742-01	Non-responder	0.83	-1.96	0.58	-1.36	-1.55	-1.35	FALSE	-0.88	0.83	0.11	-0.07	0.02	0.8384	high
TCGA-44-7660-01	Non-responder	0.83	-0.1	0.2	-0.31	0.18	0.39	FALSE	-0.75	0.83	0.1	-0.06	0.02	0.664549	high
TCGA-44-2656-01	Non-responder	0.84	2.36	0.81	1.86	2.76	2.68	TRUE	0.84	-2.75	-0.12	-0.04	-0.07	0.502823	high
TCGA-95-7944-01	Non-responder	0.86	2.29	0.74	1.9	1.83	2.57	TRUE	0.86	-0.56	0.05	-0.01	-0.09	0.569356	high
TCGA-78-7146-01	Non-responder	0.88	0.07	0.37	-0.62	0.8	-0.62	FALSE	-2.5	0.88	0.13	-0.02	-0.04	0.873073	high
TCGA-05-4402-01	Non-responder	0.9	-0.27	0.46	-0.19	-0.5	-1.05	FALSE	0.24	0.9	0.02	0.05	0.01	0.541255	high
TCGA-L4-A4E5-01	Non-responder	0.96	-0.5	0.25	-0.51	0.68	-0.72	FALSE	-0.87	0.96	0.11	-0.05	0.02	0.684405	high
TCGA-62-A46O-01	Non-responder	1.03	-2.06	0.63	-2.46	-1.99	-2.16	FALSE	-3.35	1.03	0.15	-0.08	0.01	0.799478	high
TCGA-05-5429-01	Non-responder	1.04	-2.06	0.97	-1.55	-3.05	-0.95	FALSE	-1.43	1.04	0.07	-0.01	0.03	0.961173	high
TCGA-44-8117-01	Non-responder	1.07	0.05	0.34	-0.62	0.74	-0.9	FALSE	-0.96	1.07	0.03	0.05	0.01	0.679904	high
TCGA-38-4625-01	Non-responder	1.1	1.01	0.87	0.53	4.4	0.21	FALSE	-1.42	1.1	0.13	0	-0.04	0.512862	high
TCGA-44-7670-01	Non-responder	1.1	-0.77	0.06	-0.76	-0.61	0.65	FALSE	-0.48	1.1	0.14	-0.07	0.02	0.633304	high
TCGA-55-6978-01	Non-responder	1.11	2.91	0.4	1.92	3.38	2.56	TRUE	1.11	0.71	0.02	0.14	-0.09	0.565028	high
TCGA-49-4505-01	Non-responder	1.14	1.37	0.75	0.87	0.51	1.42	TRUE	1.14	-0.42	-0.06	0.05	-0.02	0.542269	high
TCGA-50-6594-01	Non-responder	1.15	-1.81	0.54	-0.86	4.64	-2.59	FALSE	-1.44	1.15	0.08	0.01	0.01	0.572159	high
TCGA-95-7043-01	Non-responder	1.15	-2.09	0.03	-1.49	-2.78	-1.11	FALSE	-2.01	1.15	0.07	-0.04	0.07	0.828989	high
TCGA-38-4631-01	Non-responder	1.17	-0.1	0.58	-0.49	-2.13	0.14	FALSE	-1.6	1.17	0.15	-0.04	-0.02	0.846724	high
TCGA-97-A4M3-01	Non-responder	1.22	-1.86	0.3	-1.43	-1.75	-1.91	FALSE	-0.73	1.22	0	0.07	0.03	0.545382	high
TCGA-78-7145-01	Non-responder	1.23	-1.73	0.37	-1.52	-0.05	-3.2	FALSE	-2.2	1.23	0.06	0.07	-0.02	0.82473	high
TCGA-73-4658-01	Non-responder	1.23	0.28	0.56	0.53	3.01	0.28	FALSE	0.99	1.23	-0.05	0.18	-0.02	0.549666	high
TCGA-86-8674-01	Non-responder	1.26	-1.56	0.63	-1.79	-1.76	-2.22	FALSE	-2.07	1.26	0.06	-0.01	0.05	0.729745	high
TCGA-55-6982-01	Non-responder	1.28	1.23	0.28	0.52	0.3	-0.37	FALSE	0.25	1.28	0	0.16	-0.03	0.622668	high
TCGA-55-8204-01	Non-responder	1.31	0.69	0.53	0.1	0.58	-0.1	FALSE	0.01	1.31	0.07	0.06	-0.01	0.570623	high
TCGA-55-A490-01	Non-responder	1.31	-1.43	0.06	-1.18	-1.26	-1.22	FALSE	0.24	1.31	0.06	0.05	0	0.525952	high
TCGA-73-4676-01	Non-responder	1.32	-1.43	0.69	-1.03	1.37	-0.26	FALSE	-2.49	1.32	0.08	0.01	0.02	0.674956	high
TCGA-86-7955-01	Non-responder	1.36	-1.63	0.65	-1.85	-1.58	-1.92	FALSE	-2.85	1.36	0.17	-0.1	0.04	0.788026	high
TCGA-50-5933-01	Non-responder	1.39	0.83	0.53	0.12	2.98	-0.64	FALSE	-0.63	1.39	0.02	0.16	-0.05	0.705316	high
TCGA-50-5936-01	Non-responder	1.41	-1.27	0.43	-0.69	-0.96	-1.62	FALSE	-0.86	1.41	0.05	0.07	0	0.78254	high
TCGA-49-6743-01	Non-responder	1.43	-0.03	0.26	-0.01	1.13	-0.26	FALSE	-0.63	1.43	0.07	0.07	-0.02	0.513706	high
TCGA-62-8399-01	Non-responder	1.43	-0.95	0.1	-0.76	0.38	-0.45	FALSE	-0.32	1.43	0.07	0.03	0.01	0.701249	high
TCGA-44-7667-01	Non-responder	1.45	-0.51	0.31	-1.22	-1.31	-2.01	FALSE	-1.31	1.45	0.14	-0.04	0.03	0.522975	high
TCGA-78-7154-01	Non-responder	1.47	-0.47	0.17	-0.84	-1.22	-0.97	FALSE	-1.78	1.47	0.12	-0.03	0.03	0.973343	high
TCGA-91-6831-01	Non-responder	1.49	0.59	0.41	0.13	-0.04	0.46	FALSE	-0.86	1.49	0.09	0.06	-0.02	0.645293	high
TCGA-99-8025-01	Non-responder	1.67	-0.9	0.3	-0.87	-0.88	-1.83	FALSE	-0.16	1.67	0.07	0.05	0.03	0.697175	high
TCGA-75-6214-01	Non-responder	1.74	-0.39	0.35	-0.52	0.49	-0.97	FALSE	-1.41	1.74	0.16	-0.01	0	1.09101	high
TCGA-86-8074-01	Non-responder	1.75	0.62	0.23	0.05	0.27	-0.96	FALSE	-1.1	1.75	0.06	0.13	-0.03	0.579884	high
TCGA-55-A494-01	Non-responder	1.76	-3.97	0.12	-2.93	-2.81	-0.88	FALSE	-1.45	1.76	0.12	-0.05	0.08	0.633348	high
TCGA-50-6593-01	Non-responder	1.78	-1.37	0.3	-0.72	0.89	-1.69	FALSE	0.58	1.78	-0.02	0.13	0.05	0.615663	high
TCGA-50-5072-01	Non-responder	1.78	-0.91	0.74	-0.67	-0.52	-1.23	FALSE	-0.96	1.78	0.13	0.02	0.01	0.804057	high
TCGA-55-6981-01	Non-responder	1.86	-1.54	0.12	-1.11	0.16	-2.86	FALSE	-0.59	1.86	0.06	0.06	0.04	0.566206	high
TCGA-95-7039-01	Non-responder	1.9	-0.33	0.24	-0.15	0.37	0.06	FALSE	-0.38	1.9	0.09	0.05	0.02	0.615157	high
TCGA-64-5774-01	Non-responder	1.97	-1.57	0.36	-1.33	-0.65	1.01	FALSE	-1.3	1.97	0.15	0	0.02	0.554326	high
TCGA-64-5815-01	Non-responder	1.97	-0.61	0.39	-0.16	0.16	-1.12	FALSE	1.19	1.97	-0.02	0.24	-0.04	0.601165	high
TCGA-86-6562-01	Non-responder	2.03	-1.46	0.27	-0.77	0.14	-1.94	FALSE	-0.43	2.03	0.02	0.16	0	0.640436	high
TCGA-44-7671-01	Non-responder	2.06	-2.83	0.48	-1.72	-1.71	-2.11	FALSE	-0.98	2.06	0	0.1	0.08	0.504104	high
TCGA-86-8075-01	Non-responder	2.06	-0.17	0.11	-0.27	0.67	-2.06	FALSE	0.09	2.06	0.03	0.2	-0.04	0.648673	high
TCGA-44-8120-01	Non-responder	2.12	-1.75	0.14	-0.88	-0.57	-1.37	FALSE	-0.13	2.12	-0.01	0.13	0.06	0.537147	high
TCGA-49-4490-01	Non-responder	2.15	-0.86	0.14	-0.78	-2.55	-0.65	FALSE	0.71	2.15	0.09	0.06	0.03	0.514641	high
TCGA-73-4670-01	Non-responder	2.15	-1.25	0.81	-1.18	-0.49	-1.63	FALSE	-2.1	2.15	0.14	0.07	-0.03	1.29475	high
TCGA-69-7760-01	Non-responder	2.18	-1.81	0.19	-1.96	-1.28	-3.29	FALSE	-2.55	2.18	0.13	0.06	0	0.897525	high
TCGA-MN-A4N1-01	Non-responder	2.19	-2.64	0.27	-1.97	-1.42	-3.05	FALSE	-0.8	2.19	0.13	0.01	0.05	0.883589	high
TCGA-55-7570-01	Non-responder	2.19	-1.14	0.38	-1.12	-1.38	1.52	FALSE	-1.86	2.19	0.15	-0.02	0.06	0.654539	high
TCGA-MP-A4TC-01	Non-responder	2.23	1.39	0.57	0.78	2.32	-0.13	FALSE	0.77	2.23	0.08	0.19	-0.07	0.797239	high
TCGA-49-AAR9-01	Non-responder	2.27	-0.18	0.16	-0.58	-1.99	-0.86	FALSE	-1.65	2.27	0.2	0	-0.01	1.1631	high
TCGA-44-8119-01	Non-responder	2.29	0.21	0.41	0.08	-0.17	-0.14	FALSE	0.19	2.29	0.1	0.11	-0.02	0.817776	high
TCGA-MP-A4SY-01	Non-responder	2.33	-1.19	0.52	-0.72	1.13	-2.45	FALSE	-0.67	2.33	0.05	0.16	0	0.702449	high
TCGA-55-8505-01	Non-responder	2.34	-2.52	0.39	-1.57	-2.13	-2.46	FALSE	-0.35	2.34	0.1	0.1	0	0.796798	high
TCGA-71-8520-01	Non-responder	2.5	-1.15	0.12	-0.91	-0.13	-1.76	FALSE	0.07	2.5	0.07	0.15	0	0.687743	high
TCGA-44-7662-01	Non-responder	2.52	0.59	0.16	0.29	1.09	-0.1	FALSE	0.31	2.52	0.1	0.18	-0.05	0.681504	high
TCGA-86-8279-01	Non-responder	2.64	-0.78	0.21	-1.27	-1.82	-2.68	FALSE	-0.97	2.64	0.07	0.13	0.04	0.913258	high
TCGA-MP-A4T8-01	Non-responder	2.81	-2.62	0.26	-2.06	-1.96	-2.91	FALSE	-1.21	2.81	0.13	0.09	0.02	0.685029	high
TCGA-J2-A4AD-01	Non-responder	2.85	-2.73	0.54	-1.74	-1.48	-1.42	FALSE	-1.92	2.85	0.12	0.06	0.06	0.794715	high
TCGA-78-7150-01	Non-responder	2.94	-0.9	0.34	-1.14	-1.69	-0.93	FALSE	-1.93	2.94	0.15	0.11	-0.02	1.19404	high
TCGA-73-4668-01	Non-responder	2.94	-1.43	0.14	-0.93	-0.34	-0.86	FALSE	-1.28	2.94	0.12	0.13	0.01	1.03825	high
TCGA-86-8055-01	Non-responder	2.99	0.06	0.19	-0.05	0.35	-0.85	FALSE	0.17	2.99	0.07	0.22	-0.02	0.559779	high
TCGA-75-7027-01	Non-responder	3.04	-0.89	0.21	-0.85	-1.47	-1.08	FALSE	-1.6	3.04	0.13	0.11	0.02	0.826604	high
TCGA-64-1679-01	Non-responder	3.1	-0.58	0.09	-0.63	0.62	-2.62	FALSE	0.5	3.1	0.07	0.21	-0.01	0.709224	high
TCGA-50-6595-01	Non-responder	3.19	1.94	0.28	1.11	2.94	0.04	FALSE	0.34	3.19	0.17	0.18	-0.07	0.951733	high
TCGA-91-6829-01	Non-responder	3.22	-1.45	0.05	-0.77	0.24	-0.38	FALSE	-1.15	3.22	0.06	0.21	0.01	0.584873	high
TCGA-64-5775-01	Non-responder	3.24	-2.34	0.3	-1.47	3.17	-1.94	FALSE	-1.44	3.24	0.17	0.11	0	0.857652	high
TCGA-38-4627-01	Non-responder	3.46	-0.09	0.52	0.04	-0.62	-0.43	FALSE	1.07	3.46	-0.01	0.3	0.02	0.61891	high
TCGA-55-6975-01	Non-responder	3.6	-1.71	0.3	-1.01	-2.58	-0.64	FALSE	-0.77	3.6	0.14	0.17	0.01	0.752515	high
TCGA-55-7726-01	Non-responder	3.63	-0.26	0.13	-0.86	-1.01	-2.08	FALSE	-1.11	3.63	0.12	0.22	-0.02	0.674269	high
TCGA-55-7728-01	Responder	-4.25	0.04	0.42	0.4	0.31	0.26	FALSE	2.93	-4.25	-0.18	-0.15	-0.04	0.280995	low
TCGA-97-A4M2-01	Responder	-4.07	0.69	0.72	0.78	0.43	1.12	FALSE	2.81	-4.07	-0.26	-0.09	0	0.189144	low
TCGA-L4-A4E6-01	Responder	-3.37	0.43	0.5	0.54	0.16	-0.32	FALSE	2.42	-3.37	-0.28	0	-0.02	0.32965	low
TCGA-55-8513-01	Responder	-3.18	-0.33	0.65	0.08	0.47	-1.24	FALSE	2.36	-3.18	-0.21	-0.05	-0.02	0.498026	low
TCGA-05-4422-01	Responder	-3.04	1.17	0.86	0.91	-0.25	2.21	FALSE	-0.08	-3.04	-0.1	-0.18	0.01	0.192287	low
TCGA-97-A4M0-01	Responder	-3.03	0.26	0.44	0.58	0.12	1.16	FALSE	1.19	-3.03	-0.12	-0.11	-0.03	0.44334	low
TCGA-91-A4BD-01	Responder	-2.93	-0.5	0.96	-0.5	-2.22	-1.16	FALSE	0.12	-2.93	-0.11	-0.16	0.01	0.47187	low
TCGA-J2-A4AE-01	Responder	-2.91	0.22	0.89	0.29	-0.03	0.25	FALSE	0.32	-2.91	-0.09	-0.14	-0.02	0.291643	low
TCGA-55-8206-01	Responder	-2.75	-1.32	0.33	-0.36	-0.24	-1.48	FALSE	1.22	-2.75	-0.23	-0.04	0.04	0.278454	low
TCGA-MP-A4T6-01	Responder	-2.75	-0.27	0.21	0.05	-0.82	-0.36	FALSE	1.54	-2.75	-0.07	-0.17	0	0.431715	low
TCGA-86-A456-01	Responder	-2.42	0.08	0.65	0.18	0.67	-0.44	FALSE	0.66	-2.42	-0.12	-0.01	-0.08	0.460479	low
TCGA-86-7954-01	Responder	-2.37	2.67	0.05	1.25	0.8	0.89	FALSE	0.86	-2.37	-0.08	-0.06	-0.07	0.421725	low
TCGA-62-A46Y-01	Responder	-2.37	0.46	0.83	0.33	1.44	0.48	FALSE	0.41	-2.37	-0.09	-0.13	0.01	0.374807	low
TCGA-64-1677-01	Responder	-2.29	1.38	0.94	0.55	0.75	0.63	TRUE	-2.29	0.28	0.14	-0.11	-0.01	0.408164	low
TCGA-MP-A4TH-01	Responder	-2.25	0.12	0.39	0.64	-0.23	0.94	FALSE	2.72	-2.25	-0.18	-0.05	0.04	0.125734	low
TCGA-MP-A4SW-01	Responder	-2.22	-0.78	0.66	-0.13	-0.35	-0.6	FALSE	1.56	-2.22	-0.11	-0.08	0	0.39403	low
TCGA-55-8621-01	Responder	-2.14	1.14	0.7	1.06	1.82	0.21	FALSE	3.25	-2.14	-0.16	0.01	-0.03	0.254384	low
TCGA-86-8056-01	Responder	-2.11	-0.77	0.44	-0.73	-0.03	-0.72	FALSE	-0.26	-2.11	-0.14	-0.06	0.01	0.285381	low
TCGA-97-8552-01	Responder	-2.09	-0.68	0.61	0.06	-0.62	-0.74	FALSE	2.19	-2.09	-0.17	-0.05	0.04	0.282301	low
TCGA-05-5423-01	Responder	-2	-0.01	0.94	0.06	-0.4	0.32	FALSE	-0.67	-2	-0.12	-0.07	0.01	0.36839	low
TCGA-91-8497-01	Responder	-1.94	-0.98	0.48	0.23	0.01	-0.32	FALSE	3.24	-1.94	-0.17	-0.04	0.04	0.22914	low
TCGA-97-A4M6-01	Responder	-1.82	1.15	0.34	0.84	-0.13	0.15	FALSE	2.41	-1.82	-0.12	0	-0.03	0.324529	low
TCGA-44-7659-01	Responder	-1.8	-1.46	0.8	-0.8	0.06	-1.15	FALSE	-0.07	-1.8	-0.1	-0.07	0.01	0.403672	low
TCGA-O1-A52J-01	Responder	-1.76	-1.06	0.23	-0.15	-0.33	-1.33	FALSE	1.17	-1.76	-0.12	-0.04	0	0.47688	low
TCGA-44-5645-01	Responder	-1.62	-0.17	0.4	0.4	-0.17	-0.21	FALSE	1.53	-1.62	-0.15	-0.03	0.04	0.402526	low
TCGA-67-6216-01	Responder	-1.53	-0.67	0.89	0.11	0.72	0.29	FALSE	0.68	-1.53	-0.07	-0.06	0	0.365682	low
TCGA-67-6217-01	Responder	-1.53	0.49	0.48	0.45	-0.15	1.09	FALSE	1.24	-1.53	-0.14	-0.02	0.03	0.411275	low
TCGA-86-8669-01	Responder	-1.52	-0.68	0.16	-0.15	-0.18	-0.36	FALSE	0.03	-1.52	-0.08	-0.07	0.02	0.151495	low
TCGA-38-4626-01	Responder	-1.48	-0.49	0.66	0.11	1.24	-0.15	FALSE	1.5	-1.48	-0.19	0.11	-0.04	0.384827	low
TCGA-97-A4M7-01	Responder	-1.42	0.48	0.2	0.77	-0.04	0.21	FALSE	2.2	-1.42	-0.12	-0.01	0.01	0.35788	low
TCGA-73-4662-01	Responder	-1.35	-0.17	0.67	0.32	1.33	0.57	FALSE	0.5	-1.35	-0.1	-0.02	0	0.317487	low
TCGA-67-3774-01	Responder	-1.31	0.38	0.69	0.39	-0.34	-0.17	FALSE	1.22	-1.31	-0.1	0	-0.01	0.334132	low
TCGA-97-A4M5-01	Responder	-1.23	-0.35	0.54	-0.02	0.02	-0.94	FALSE	1.96	-1.23	-0.12	0	0.01	0.284911	low
TCGA-55-7573-01	Responder	-1.23	0.31	0.4	0.16	-0.55	-0.31	FALSE	1.5	-1.23	-0.15	0.02	0.02	0.458335	low
TCGA-49-AAQV-01	Responder	-1.23	0.13	0.55	0.09	0.35	0.08	FALSE	0.6	-1.23	0.03	-0.12	-0.01	0.441218	low
TCGA-78-7143-01	Responder	-1.21	-0.59	0.52	-0.63	-0.09	-1.05	FALSE	-0.48	-1.21	0.01	-0.13	0.02	0.448953	low
TCGA-44-A47A-01	Responder	-1.2	0.02	0.63	0.05	0.11	-0.67	FALSE	0.59	-1.2	-0.05	-0.08	0.03	0.455456	low
TCGA-95-8039-01	Responder	-1.15	0.1	0.32	0.2	0.56	-0.83	FALSE	1.28	-1.15	-0.08	-0.04	0.02	0.392093	low
TCGA-67-4679-01	Responder	-1.15	-0.9	0.56	-0.43	0.11	0.09	FALSE	0.22	-1.15	-0.14	-0.01	0.04	0.352766	low
TCGA-55-8512-01	Responder	-1.14	-2.04	0.72	-1.14	-0.65	0.43	FALSE	1.06	-1.14	-0.08	-0.03	0.02	0.461152	low
TCGA-50-5066-01	Responder	-1.12	2.2	0.98	1.21	0.41	3	TRUE	-1.12	0.64	0.03	0.04	-0.02	0.334358	low
TCGA-97-8172-01	Responder	-1.11	-0.35	0.46	0.25	-0.38	0.71	FALSE	2.33	-1.11	-0.16	0.02	0.05	0.210289	low
TCGA-50-8457-01	Responder	-1.06	0.03	0.48	0.47	-0.33	1	FALSE	2.36	-1.06	-0.15	0.02	0.04	0.314466	low
TCGA-05-4249-01	Responder	-1.05	-0.59	0.34	-0.25	0.05	-0.81	FALSE	0.14	-1.05	-0.11	-0.03	0.05	0.392368	low
TCGA-44-3919-01	Responder	-1.04	1.46	0.62	1.02	1.38	1.32	FALSE	1.56	-1.04	-0.07	0	-0.02	0.443459	low
TCGA-55-A4DG-01	Responder	-1.03	-0.42	0.38	-0.07	-1.07	0.66	FALSE	0.06	-1.03	-0.07	-0.06	0.04	0.435838	low
TCGA-73-4677-01	Responder	-1.02	-1.21	0.91	-0.45	-0.94	0.02	FALSE	-1.14	-1.02	-0.11	-0.03	0.05	0.424465	low
TCGA-50-5068-01	Responder	-1.01	2.21	0.99	0.91	-0.23	2.1	TRUE	-1.01	-0.58	-0.03	-0.02	0	0.443459	low
TCGA-73-7499-01	Responder	-0.9	2.73	0.86	1.37	-0.18	2.6	TRUE	-0.9	-1.01	0.02	-0.09	-0.01	0.404112	low
TCGA-NJ-A55A-01	Responder	-0.88	-0.17	0.54	0.32	-0.11	0.46	FALSE	1.68	-0.88	-0.09	-0.02	0.03	0.333224	low
TCGA-97-8177-01	Responder	-0.83	-0.26	0.76	0.38	-0.46	0.26	FALSE	1.23	-0.83	-0.12	0.06	-0.01	0.339423	low
TCGA-86-8280-01	Responder	-0.73	1.28	0.47	0.86	0.48	0.28	FALSE	2.33	-0.73	-0.12	0.04	0.02	0.374558	low
TCGA-78-8655-01	Responder	-0.71	0.39	0.43	0.28	-0.37	0.77	FALSE	0.81	-0.71	-0.06	-0.01	0.01	0.402902	low
TCGA-75-5146-01	Responder	-0.7	-0.71	0.93	-0.35	-1.94	0.35	FALSE	-0.89	-0.7	-0.08	-0.04	0.06	0.395904	low
TCGA-50-8460-01	Responder	-0.58	-0.93	0.72	0.22	-0.27	0.19	FALSE	1.5	-0.58	-0.09	-0.01	0.04	0.318075	low
TCGA-75-6206-01	Responder	-0.58	-1.24	0.22	-0.8	-1.08	-1.61	FALSE	-0.44	-0.58	-0.15	0.08	0.01	0.456997	low
TCGA-75-7025-01	Responder	-0.54	-0.4	0.46	0.19	-0.98	0.39	FALSE	2.01	-0.54	-0.12	0.04	0.03	0.285074	low
TCGA-97-7546-01	Responder	-0.43	-0.43	0.45	-0.04	1.29	0.61	FALSE	0.51	-0.43	-0.1	0.06	0	0.403235	low
TCGA-53-A4EZ-01	Responder	-0.42	-1.22	0.22	-1.3	-1.45	-0.6	FALSE	-1.65	-0.42	0.03	-0.12	0.05	0.336718	low
TCGA-62-8397-01	Responder	-0.42	-3.06	0.69	-1.26	-0.94	-2.22	FALSE	0.07	-0.42	-0.09	-0.01	0.06	0.444936	low
TCGA-NJ-A4YG-01	Responder	-0.37	-0.21	0.74	-0.1	-0.39	-0.8	FALSE	0.46	-0.37	-0.07	0.01	0.03	0.469695	low
TCGA-49-4486-01	Responder	-0.26	-1.69	0.98	-1.53	-2.78	-0.9	FALSE	-2.3	-0.26	0	-0.11	0.08	0.391892	low
TCGA-44-6148-01	Responder	-0.25	-2.04	0.71	-0.47	-0.56	0.86	FALSE	1.17	-0.25	-0.11	0.04	0.05	0.384361	low
TCGA-44-6147-01	Responder	-0.22	-0.24	0.3	0.14	-1.68	0.12	FALSE	1.4	-0.22	-0.06	0.02	0.02	0.438228	low
TCGA-44-2659-01	Responder	-0.18	0.68	0.46	0.72	-0.27	1.53	FALSE	0.74	-0.18	-0.08	0.06	0.01	0.485039	low
TCGA-44-5643-01	Responder	-0.17	-0.14	0.65	-0.01	-1.15	0.13	FALSE	-0.75	-0.17	0.07	-0.12	0.02	0.49132	low
TCGA-73-7498-01	Responder	-0.17	-1.27	0.27	-0.54	-1.4	-0.95	FALSE	1	-0.17	-0.11	0.01	0.08	0.301884	low
TCGA-69-7764-01	Responder	-0.17	-0.19	0.09	-0.26	-0.79	0.41	FALSE	-0.97	-0.17	-0.01	-0.04	0.03	0.361778	low
TCGA-55-6972-01	Responder	-0.15	-2.66	0.82	-2.52	-3.3	-2.04	FALSE	-2.89	-0.15	0.04	-0.15	0.09	0.48419	low
TCGA-55-7227-01	Responder	-0.15	0.7	0.64	0.44	1.25	0.04	FALSE	1.42	-0.15	-0.09	0.09	0	0.456352	low
TCGA-44-A47B-01	Responder	-0.14	-0.01	0.64	-0.19	-1.74	0.7	TRUE	-0.14	-0.71	-0.03	-0.02	-0.02	0.440619	low
TCGA-MP-A5C7-01	Responder	-0.12	-1.33	0.38	-1.28	-2.44	-3.4	FALSE	-1.67	-0.12	-0.01	-0.07	0.06	0.280416	low
TCGA-97-8174-01	Responder	-0.1	0.2	0.48	0.32	-0.54	-0.4	FALSE	1.16	-0.1	-0.12	0.07	0.04	0.223179	low
TCGA-55-8203-01	Responder	-0.07	0.51	0.49	0.32	0.05	0.92	FALSE	0.18	-0.07	0.02	-0.04	0.02	0.327667	low
TCGA-55-8097-01	Responder	-0.05	-1.19	0.29	-0.62	-1.23	-0.85	FALSE	0.77	-0.05	-0.09	0	0.08	0.465449	low
TCGA-55-7911-01	Non-responder	0.07	1.86	0.79	1.11	1.81	1.59	TRUE	0.07	-2.53	-0.01	-0.13	-0.08	0.329158	low
TCGA-91-6828-01	Non-responder	0.08	1.23	0.22	0.5	0.45	0.66	TRUE	0.08	-1.97	-0.11	-0.03	-0.02	0.235802	low
TCGA-49-AARN-01	Non-responder	0.08	-0.22	0.38	-0.11	0	-0.15	FALSE	1.38	0.08	0.04	-0.03	0	0.496608	low
TCGA-05-4389-01	Non-responder	0.11	1.41	0.24	0.87	0.66	2.36	TRUE	0.11	-1.49	-0.04	-0.13	0.03	0.353867	low
TCGA-86-8073-01	Non-responder	0.11	-0.85	0.53	-0.71	-1.4	-0.66	FALSE	-0.95	0.11	-0.07	0.04	0.05	0.413181	low
TCGA-44-6777-01	Non-responder	0.15	0.4	0.5	0.85	1.56	-0.45	FALSE	1.79	0.15	-0.15	0.2	-0.03	0.377518	low
TCGA-55-1594-01	Non-responder	0.25	0.13	0.16	-0.22	0.17	1.51	FALSE	-0.98	0.25	0.04	-0.05	0.03	0.395536	low
TCGA-67-3771-01	Non-responder	0.25	1.05	0.37	0.47	-0.21	0.53	TRUE	0.25	-0.45	-0.01	-0.03	-0.01	0.343593	low
TCGA-44-6776-01	Non-responder	0.28	-1.85	0.69	-1.2	-1.8	-1.12	FALSE	-1.18	0.28	-0.03	-0.03	0.09	0.34468	low
TCGA-97-7938-01	Non-responder	0.29	-0.72	0.33	-0.64	0.79	0.15	FALSE	-1.06	0.29	-0.07	0.07	0.02	0.488697	low
TCGA-53-7813-01	Non-responder	0.38	0.33	0.28	-0.2	-1.25	1.42	FALSE	-2.36	0.38	0.08	-0.04	0	0.306829	low
TCGA-MP-A4T9-01	Non-responder	0.41	-0.72	0.18	-0.2	0.89	-0.23	FALSE	1.62	0.41	-0.02	0.05	0	0.499192	low
TCGA-55-8207-01	Non-responder	0.42	-1.12	0.25	-0.7	-0.11	-0.15	FALSE	0.66	0.42	-0.12	0.15	0.01	0.432032	low
TCGA-78-7539-01	Non-responder	0.42	1.26	0.49	0.92	0.07	1.53	TRUE	0.42	-2.67	-0.12	-0.09	-0.02	0.476986	low
TCGA-49-4501-01	Non-responder	0.44	0.1	0.75	0.26	-0.02	0.29	FALSE	0.69	0.44	-0.05	0.06	0.03	0.431312	low
TCGA-75-5147-01	Non-responder	0.45	0.29	0.83	0.19	-0.05	0.02	FALSE	-0.55	0.45	0.07	-0.04	0.01	0.445811	low
TCGA-62-8395-01	Non-responder	0.47	-1.47	0.36	-0.96	-2.58	-1.01	FALSE	0.7	0.47	-0.08	0.06	0.06	0.323925	low
TCGA-55-A57B-01	Non-responder	0.5	-1.32	0.39	-0.62	0.03	-1.38	FALSE	0.96	0.5	-0.03	0.04	0.03	0.44081	low
TCGA-49-4487-01	Non-responder	0.55	1.05	0.3	0.99	-0.16	1.66	TRUE	0.55	0.4	0.05	0.03	-0.04	0.387317	low
TCGA-44-3918-01	Non-responder	0.63	2.82	0.89	1.96	3.4	2.28	TRUE	0.63	-1.38	-0.07	0.04	-0.08	0.357605	low
TCGA-78-7167-01	Non-responder	0.65	-1.69	0.36	-1.71	-3.86	-1.24	FALSE	-1.4	0.65	-0.05	0.01	0.09	0.444338	low
TCGA-91-7771-01	Non-responder	0.68	0.93	0.44	0.71	-0.05	1.23	TRUE	0.68	-1.82	-0.13	-0.02	-0.01	0.268542	low
TCGA-55-7910-01	Non-responder	0.69	-1.04	0.18	-1.2	-1.11	-2.02	FALSE	-1.35	0.69	0.09	-0.01	-0.02	0.394325	low
TCGA-55-8616-01	Non-responder	0.71	-1.61	0.33	-0.89	0.34	-0.19	FALSE	-0.05	0.71	0.02	-0.02	0.07	0.452741	low
TCGA-55-7816-01	Non-responder	0.77	1.59	0.83	0.96	0.66	1.12	TRUE	0.77	0.25	-0.11	0.14	-0.01	0.331669	low
TCGA-MP-A4TE-01	Non-responder	0.78	-4.09	0.08	-2.42	-1.61	-2.33	FALSE	-1.03	0.78	0.07	-0.05	0.04	0.426262	low
TCGA-62-A46U-01	Non-responder	0.78	2.94	0.78	1.72	2.77	0.72	TRUE	0.78	-4.72	-0.16	-0.14	-0.1	0.433494	low
TCGA-55-8508-01	Non-responder	0.78	-1.13	0.2	-0.24	-0.86	-0.58	FALSE	0.89	0.78	0.07	0.02	-0.02	0.467773	low
TCGA-NJ-A55R-01	Non-responder	0.81	-2.66	0.5	-1.08	-1.21	-2.27	FALSE	0.9	0.81	0.02	-0.01	0.05	0.260812	low
TCGA-44-3398-01	Non-responder	0.87	0.49	0.99	0.47	1.7	0.51	FALSE	-0.33	0.87	-0.06	0.11	0.02	0.350555	low
TCGA-05-4417-01	Non-responder	1	0.7	0.39	0.71	0.28	0.88	TRUE	1	0.69	-0.06	0.13	-0.01	0.409583	low
TCGA-44-6775-01	Non-responder	1.04	-0.09	0.28	0.04	0.24	-0.91	FALSE	0.62	1.04	-0.06	0.16	0	0.421024	low
TCGA-L9-A8F4-01	Non-responder	1.27	1	0.25	0.78	-0.17	1.5	TRUE	1.27	-0.69	0	-0.06	0	0.488214	low
TCGA-J2-8192-01	Non-responder	1.28	0.11	0.4	0.13	0.97	-0.43	FALSE	0.81	1.28	-0.09	0.22	0	0.419448	low
TCGA-78-7537-01	Non-responder	1.3	-1.78	0.65	-0.81	-2.02	-0.12	FALSE	0.02	1.3	-0.03	0.07	0.07	0.375677	low
TCGA-86-8076-01	Non-responder	1.4	1.27	0.83	1.18	0.08	2.18	TRUE	1.4	-2.34	-0.14	-0.05	-0.01	0.380469	low
TCGA-44-2661-01	Non-responder	1.43	1.86	0.95	1.53	0.64	2.09	TRUE	1.43	-2.38	-0.2	-0.01	0.01	0.230392	low
TCGA-50-8459-01	Non-responder	1.43	-0.88	0.31	0.21	-0.76	0	FALSE	3.03	1.43	-0.08	0.22	0	0.367339	low
TCGA-55-6987-01	Non-responder	1.44	2.45	0.8	1.88	1.89	2.49	TRUE	1.44	-2.95	-0.1	-0.07	-0.1	0.330564	low
TCGA-93-A4JN-01	Non-responder	1.45	-0.74	0.13	-0.22	-0.32	-1.39	FALSE	1.47	1.45	0.05	0.08	0	0.402403	low
TCGA-55-1595-01	Non-responder	1.48	0.31	0.52	0.03	0.06	0.48	FALSE	-0.45	1.48	0.04	0.07	0.02	0.304941	low
TCGA-49-4512-01	Non-responder	1.52	-0.92	0.28	-0.7	-1.82	-2.71	FALSE	1.23	1.52	-0.02	0.13	0.03	0.454076	low
TCGA-55-8301-01	Non-responder	1.63	2.85	0.75	1.96	2.25	1.6	TRUE	1.63	-1.38	-0.04	0	-0.07	0.344004	low
TCGA-MP-A4TD-01	Non-responder	1.74	-1.66	0.3	-0.58	-1.75	-0.85	FALSE	1.58	1.74	0	0.11	0.05	0.312103	low
TCGA-95-A4VP-01	Non-responder	1.76	-0.47	0.21	0.13	-0.83	0.91	TRUE	1.76	0.1	0.01	0	0	0.333849	low
TCGA-62-A46V-01	Non-responder	1.87	-1.85	0.73	-1.8	-1.67	-3.56	FALSE	-1.2	1.87	0.03	0.08	0.05	0.440824	low
TCGA-44-6778-01	Non-responder	1.87	1.97	0.48	1.74	2.22	1.58	TRUE	1.87	-2.55	-0.11	-0.09	-0.04	0.264166	low
TCGA-55-6985-01	Non-responder	1.88	1.36	0.45	0.92	0.77	0.63	TRUE	1.88	0.11	0	0.07	-0.05	0.443052	low
TCGA-50-5045-01	Non-responder	1.88	1.34	0.86	1.05	0.87	1.65	TRUE	1.88	0.22	-0.07	0.1	0	0.324565	low
TCGA-53-7626-01	Non-responder	2.02	0.84	0.39	0.99	0.45	1.4	TRUE	2.02	-1.67	-0.13	0.02	-0.03	0.350253	low
TCGA-97-7553-01	Non-responder	2.03	0.68	0.57	0.89	1.34	1.43	TRUE	2.03	-3.02	-0.21	-0.01	-0.04	0.321564	low
TCGA-49-AAR0-01	Non-responder	2.13	0.11	0.47	0.42	-1.18	0.08	TRUE	2.13	-0.99	-0.03	-0.08	0.02	0.293454	low
TCGA-55-6971-01	Non-responder	2.18	1.59	0.5	1.51	1.18	2.06	TRUE	2.18	-2.03	-0.1	0	-0.07	0.249533	low
TCGA-97-8547-01	Non-responder	2.19	-0.52	0.39	-0.52	-0.3	-2.76	FALSE	0.84	2.19	0.01	0.17	0.02	0.480712	low
TCGA-L9-A444-01	Non-responder	2.2	2.69	0.39	2.1	2.26	2.89	TRUE	2.2	-2.4	-0.1	-0.04	-0.06	0.405661	low
TCGA-93-A4JO-01	Non-responder	2.24	0.8	0.4	0.79	0.31	1.31	TRUE	2.24	-1.63	-0.09	-0.05	0	0.379235	low
TCGA-44-A47G-01	Non-responder	2.27	1.29	0.66	1.22	1.62	1.52	TRUE	2.27	-1.83	-0.12	0.04	-0.07	0.305174	low
TCGA-86-6851-01	Non-responder	2.28	2.58	0.29	1.74	1.28	1.71	TRUE	2.28	-3.22	-0.11	-0.1	-0.06	0.271173	low
TCGA-49-AARR-01	Non-responder	2.29	-0.86	0.64	0.18	0.53	0.81	TRUE	2.29	-1.17	-0.11	0.02	0	0.30206	low
TCGA-55-A48X-01	Non-responder	2.3	0.03	0.29	0.39	0.07	0.49	TRUE	2.3	-1.11	-0.07	-0.04	0.02	0.303235	low
TCGA-97-7552-01	Non-responder	2.36	1.84	0.75	1.48	0.81	2.47	TRUE	2.36	-3.38	-0.16	-0.1	-0.03	0.265435	low
TCGA-91-6835-01	Non-responder	2.43	1.35	0.13	1.4	1.31	2.41	TRUE	2.43	-2.32	-0.15	-0.04	-0.01	0.247358	low
TCGA-86-A4P7-01	Non-responder	2.44	-0.55	0.4	0.3	-0.31	1.02	TRUE	2.44	-1.65	-0.11	-0.03	-0.01	0.30016	low
TCGA-S2-AA1A-01	Non-responder	2.45	0.5	0.26	0.95	0.02	0.71	TRUE	2.45	-0.77	-0.1	0.04	0	0.262333	low
TCGA-55-8208-01	Non-responder	2.48	2.28	0.29	1.69	2.14	1.65	TRUE	2.48	-2.13	-0.13	0.03	-0.08	0.273661	low
TCGA-93-A4JQ-01	Non-responder	2.52	1.24	0.23	0.98	1.21	0.21	TRUE	2.52	0.82	0.03	0.06	-0.02	0.303701	low
TCGA-38-A44F-01	Non-responder	2.56	1.01	0.78	0.62	-1.22	0.45	TRUE	2.56	-1.8	-0.12	-0.03	-0.01	0.333463	low
TCGA-86-A4P8-01	Non-responder	2.61	0.42	0.62	0.73	0.43	1.48	TRUE	2.61	-3.43	-0.24	-0.03	-0.03	0.287923	low
TCGA-MP-A4TK-01	Non-responder	2.64	0.01	0.38	0.17	-0.55	0.12	FALSE	1.78	2.64	0.03	0.19	0.01	0.413608	low
TCGA-55-8510-01	Non-responder	2.69	1.1	0.18	0.8	1.11	1.16	TRUE	2.69	-1.2	-0.11	0.02	-0.01	0.379666	low
TCGA-55-7574-01	Non-responder	2.7	0.13	0.3	0.64	-0.44	1.56	TRUE	2.7	-0.1	-0.07	0.08	-0.02	0.29239	low
TCGA-69-8453-01	Non-responder	2.74	0.79	0.66	0.98	0.51	0.51	TRUE	2.74	-3.24	-0.17	-0.06	-0.05	0.343331	low
TCGA-50-5055-01	Non-responder	2.76	0.92	0.67	1.28	-1.02	2.17	TRUE	2.76	-0.6	-0.09	0.04	0.01	0.255071	low
TCGA-97-A4LX-01	Non-responder	2.78	2.15	0.51	1.74	1.84	1.42	TRUE	2.78	-2.65	-0.19	0.01	-0.04	0.282615	low
TCGA-55-8614-01	Non-responder	2.81	-0.08	0.11	-0.24	-0.97	-0.6	FALSE	0.53	2.81	0.09	0.14	0.01	0.417942	low
TCGA-MP-A4TJ-01	Non-responder	2.86	1.93	0.5	1.67	2.02	2.11	TRUE	2.86	-2.17	-0.11	0	-0.06	0.244309	low
TCGA-L9-A743-01	Non-responder	2.99	1.08	0.49	1.01	1.12	1.28	TRUE	2.99	-1.27	-0.08	0.03	-0.05	0.309505	low
TCGA-38-7271-01	Non-responder	3.03	0.73	0.35	1.51	0.31	2.43	TRUE	3.03	-1.38	-0.14	0.04	-0.01	0.225402	low
TCGA-44-2657-01	Non-responder	3.1	1.81	0.66	1.59	0	2.57	TRUE	3.1	-2.1	-0.15	-0.04	0.01	0.341229	low
TCGA-93-7347-01	Non-responder	3.1	1.07	0.64	1.29	-0.03	2.04	TRUE	3.1	-1.62	-0.16	0.03	0	0.32261	low
TCGA-99-8028-01	Non-responder	3.13	2.49	0.55	2.28	2.16	2.47	TRUE	3.13	-1.27	-0.11	0.1	-0.09	0.335554	low
TCGA-78-8648-01	Non-responder	3.13	0.62	0.37	1.35	0.74	2.13	TRUE	3.13	0.4	-0.13	0.23	-0.06	0.417	low
TCGA-99-AA5R-01	Non-responder	3.16	0.69	0.52	1.08	1.04	1.7	TRUE	3.16	-2.04	-0.16	0	-0.02	0.247097	low
TCGA-55-8619-01	Non-responder	3.49	-0.03	0.54	0.79	-0.01	1.25	TRUE	3.49	-2.97	-0.18	-0.05	-0.02	0.335393	low
TCGA-44-6774-01	Non-responder	3.53	-0.49	0.14	-0.29	-0.48	-1.41	FALSE	0.75	3.53	0.03	0.3	-0.01	0.372457	low
TCGA-86-8671-01	Non-responder	4.72	2.51	0.42	2.14	0.8	2.31	TRUE	4.72	-2.66	-0.2	0.01	-0.04	0.216774	low
TCGA-05-4433-01	Responder	-3.39	0.39	0.41	0.4	-0.21	0.55	FALSE	1.16	-3.39	-0.12	-0.13	-0.04	0.456673	low
TCGA-55-7725-01	Responder	-2.56	1.26	0.78	0.47	0.88	0.63	FALSE	-1.59	-2.56	-0.09	-0.13	-0.01	0.307417	low
TCGA-91-6849-01	Responder	-2.08	-0.88	0.71	-0.02	-1.38	0.21	FALSE	0.18	-2.08	-0.16	-0.01	0	0.228415	low
TCGA-55-7284-01	Responder	-2.04	-0.53	0.4	-0.01	0.14	0.19	FALSE	1.4	-2.04	-0.13	-0.03	-0.01	0.405194	low
TCGA-62-A46S-01	Responder	-1.45	-0.19	0.35	-0.43	-0.61	-0.46	FALSE	-0.29	-1.45	-0.07	-0.06	0.01	0.270178	low
TCGA-69-7974-01	Responder	-1.42	1.06	0.53	0.72	2.6	0.04	FALSE	1.27	-1.42	-0.05	-0.04	-0.03	0.385164	low
TCGA-62-A46R-01	Responder	-1.36	-0.76	0.54	-0.46	-0.33	0.92	FALSE	-0.8	-1.36	-0.07	-0.06	0.01	0.309353	low
TCGA-62-A472-01	Responder	-1.3	0.58	0.8	0.28	1.3	0.87	FALSE	-0.73	-1.3	0.01	-0.11	-0.02	0.466747	low
TCGA-55-7727-01	Responder	-1.25	0.56	0.73	-0.03	0.17	0.22	FALSE	-2.04	-1.25	-0.02	-0.09	0.01	0.373599	low
TCGA-69-A59K-01	Responder	-1.12	0.32	0.67	0.47	3.62	0.45	FALSE	0.3	-1.12	-0.02	-0.06	-0.02	0.454868	low
TCGA-75-6212-01	Responder	-1.11	-1.04	0.82	-0.26	-0.38	-1.92	FALSE	0.39	-1.11	-0.12	-0.02	0.05	0.38886	low
TCGA-99-7458-01	Responder	-0.94	0.97	0.74	1.01	2.3	1.49	FALSE	1.25	-0.94	-0.11	0.03	0.01	0.369981	low
TCGA-78-7152-01	Responder	-0.72	-0.64	0.8	-0.07	-1.45	0.5	FALSE	0.24	-0.72	-0.03	-0.07	0.03	0.283855	low
TCGA-55-7724-01	Responder	-0.72	0.98	0.52	0.32	-0.11	0.43	TRUE	-0.72	-0.36	-0.05	0.02	0	0.434462	low
TCGA-49-AAR2-01	Responder	-0.68	-0.49	0.37	-0.02	-2.01	0.01	FALSE	1.02	-0.68	0.04	-0.14	0.01	0.244625	low
TCGA-62-A470-01	Responder	-0.65	-1.24	0.4	-1.37	-1.24	-1.53	FALSE	-1.57	-0.65	-0.02	-0.09	0.05	0.291728	low
TCGA-86-7953-01	Responder	-0.59	-0.28	0.29	-0.08	-0.52	-0.25	FALSE	-0.18	-0.59	0	-0.02	-0.02	0.439231	low
TCGA-05-5420-01	Responder	-0.53	3.24	0.98	1.71	1.7	2.02	TRUE	-0.53	-2.72	-0.11	-0.08	-0.05	0.382944	low
TCGA-55-8085-01	Responder	-0.47	1.41	0.62	0.99	-0.45	1.2	TRUE	-0.47	-1.6	-0.01	-0.1	-0.03	0.270055	low
TCGA-78-7156-01	Responder	-0.44	-0.74	0.75	-1.2	-2.97	-1.48	FALSE	-2.01	-0.44	-0.03	-0.06	0.05	0.477243	low
TCGA-J2-A4AG-01	Responder	-0.42	-0.1	0.48	0.08	-0.36	0	FALSE	1.59	-0.42	-0.06	0.03	-0.01	0.310109	low
TCGA-44-7669-01	Responder	-0.41	0.18	0.42	0.14	0.5	0.05	FALSE	-0.39	-0.41	0.03	-0.08	0	0.476391	low
TCGA-44-2655-01	Responder	-0.39	-1.07	0.91	-0.53	-1.12	-1.01	FALSE	-0.56	-0.39	-0.08	-0.02	0.06	0.194867	low
TCGA-55-A4DF-01	Responder	-0.34	1.77	0.65	0.87	1.53	1.23	TRUE	-0.34	-1.55	0.01	-0.1	-0.04	0.336043	low
TCGA-NJ-A4YP-01	Responder	-0.29	0.76	0.83	0.16	-1.05	0.13	TRUE	-0.29	1.72	0.06	0.09	0	0.430126	low
TCGA-35-3615-01	Responder	-0.28	-0.34	0.96	-0.56	-1.54	-0.27	FALSE	-1.79	-0.28	-0.06	-0.04	0.06	0.502817	low
TCGA-55-5899-01	Responder	-0.21	0.55	0.4	0.4	-0.06	0.22	TRUE	-0.21	0.89	0.04	0.01	0.03	0.397354	low
TCGA-35-4123-01	Responder	-0.16	2.14	0.96	1.62	3.02	3.88	TRUE	-0.16	0	0.02	0.03	-0.04	0.420943	low
TCGA-69-8253-01	Responder	-0.15	-1.91	0.75	-0.95	-1.4	-1.35	FALSE	-0.5	-0.15	-0.01	-0.04	0.03	0.335666	low
TCGA-50-6592-01	Responder	-0.06	1.65	0.32	0.97	0.35	1.55	TRUE	-0.06	-0.16	0.05	0.01	-0.07	0.454824	low
TCGA-62-A46P-01	Non-responder	0.03	-2.05	0.59	-1.35	-2.34	-1.35	FALSE	-0.61	0.03	0.01	-0.06	0.04	0.401473	low
TCGA-64-5779-01	Non-responder	0.05	-0.6	0.19	-0.29	-0.87	0.54	TRUE	0.05	0.98	0.04	0.05	0	0.365136	low
TCGA-55-7815-01	Non-responder	0.08	0.22	0.5	-0.63	0.86	-1.04	FALSE	-2.11	0.08	-0.05	0.06	0	0.37779	low
TCGA-05-4382-01	Non-responder	0.1	0.74	0.27	0.74	0.84	-0.62	FALSE	0.85	0.1	-0.04	0.11	-0.06	0.348602	low
TCGA-95-8494-01	Non-responder	0.11	-1.8	0.72	-1.15	0.9	-2.21	FALSE	-0.78	0.11	0.07	-0.05	-0.01	0.47443	low
TCGA-55-6986-01	Non-responder	0.13	-1.47	0.82	-0.61	-0.46	-0.91	FALSE	-0.27	0.13	-0.02	-0.02	0.05	0.498748	low
TCGA-38-4632-01	Non-responder	0.14	0.51	0.88	0.35	1.17	0.75	FALSE	-1.01	0.14	0.02	-0.02	0	0.442892	low
TCGA-91-6848-01	Non-responder	0.15	1.24	0.23	0.85	2.94	0.88	TRUE	0.15	2.24	0.13	0.1	-0.03	0.459466	low
TCGA-55-8092-01	Non-responder	0.16	2.01	0.67	1.33	0.43	2.12	TRUE	0.16	-0.7	0.02	-0.02	-0.06	0.486111	low
TCGA-75-5125-01	Non-responder	0.17	1.99	0.62	1.25	4.06	0.56	TRUE	0.17	-1.16	-0.01	-0.03	-0.05	0.452909	low
TCGA-86-A4D0-01	Non-responder	0.18	-0.81	0.61	-0.94	-1.29	-1.16	FALSE	-1.92	0.18	0.09	-0.12	0.04	0.29183	low
TCGA-49-AARO-01	Non-responder	0.29	0.26	0.32	0.47	0.64	0.38	FALSE	2.45	0.29	0	0.04	-0.01	0.302629	low
TCGA-55-7994-01	Non-responder	0.38	1.9	0.71	1.5	3.62	1.79	TRUE	0.38	-2.72	-0.06	-0.14	-0.04	0.284405	low
TCGA-86-7701-01	Non-responder	0.39	0.79	0.52	0.61	0.24	0.91	TRUE	0.39	-0.35	-0.01	0	-0.01	0.214484	low
TCGA-J2-8194-01	Non-responder	0.41	-1.15	0.33	-1.14	-0.67	-2.11	FALSE	-1.28	0.41	-0.06	0.07	0.02	0.399139	low
TCGA-MP-A4SV-01	Non-responder	0.44	1.15	0.47	0.77	1.06	1.2	TRUE	0.44	-0.84	0.05	-0.1	-0.03	0.467918	low
TCGA-55-6969-01	Non-responder	0.44	1.15	0.46	1.2	0.22	1	TRUE	0.44	1.05	0.07	0.05	-0.03	0.145615	low
TCGA-78-7162-01	Non-responder	0.55	0.34	0.54	0.41	-0.69	0.61	TRUE	0.55	-0.51	-0.1	-0.01	0.06	0.288396	low
TCGA-86-7711-01	Non-responder	0.62	-0.22	0.21	-0.13	-0.08	-0.11	FALSE	-1.46	0.62	0.02	0.1	-0.06	0.473167	low
TCGA-05-4432-01	Non-responder	0.64	0.61	0.31	0.5	-0.14	0.88	TRUE	0.64	-0.23	0.01	-0.03	-0.01	0.43766	low
TCGA-69-7761-01	Non-responder	0.74	2.39	0.3	1.46	0.69	1.56	TRUE	0.74	-1.83	-0.07	-0.03	-0.05	0.38435	low
TCGA-91-8499-01	Non-responder	0.75	0.9	0.8	0.2	-0.93	-0.3	FALSE	-1.87	0.75	0.1	-0.07	0.03	0.353875	low
TCGA-78-7153-01	Non-responder	0.88	-1.38	0.64	-0.93	-3.64	-0.2	FALSE	-1.55	0.88	0.07	-0.07	0.07	0.388053	low
TCGA-73-4659-01	Non-responder	0.88	-1.77	0.53	-0.83	-0.04	-1.51	FALSE	-0.06	0.88	-0.03	0.07	0.04	0.399133	low
TCGA-95-A4VN-01	Non-responder	0.93	1.67	0.53	1.36	4.32	1.64	TRUE	0.93	-1.73	0	-0.08	-0.07	0.399076	low
TCGA-55-8511-01	Non-responder	1.01	0.47	0.6	0.71	2.44	0.69	TRUE	1.01	0.17	0	0.06	-0.03	0.443564	low
TCGA-78-7159-01	Non-responder	1.02	-0.11	0.27	-0.63	-0.93	0.7	FALSE	-1.13	1.02	0.08	0.01	0	0.410681	low
TCGA-55-8205-01	Non-responder	1.08	2.42	0.73	1.58	3.53	2.08	TRUE	1.08	-1.94	-0.03	-0.05	-0.08	0.282146	low
TCGA-50-5051-01	Non-responder	1.1	-2.53	0.59	-1.56	-1.65	-0.84	FALSE	-0.49	1.1	0.08	-0.02	0.04	0.32749	low
TCGA-55-7995-01	Non-responder	1.11	2.18	0.26	1.53	1.26	2.27	TRUE	1.11	-2.68	-0.06	-0.1	-0.06	0.262125	low
TCGA-44-6145-01	Non-responder	1.11	1.79	0.5	1.45	1.8	2.15	TRUE	1.11	-1.26	-0.06	0.05	-0.09	0.345856	low
TCGA-69-7763-01	Non-responder	1.19	-1.39	0.4	-0.58	-0.64	-1.02	FALSE	0.75	1.19	-0.05	0.14	0.02	0.478145	low
TCGA-55-6712-01	Non-responder	1.19	1.8	0.68	1.52	1.74	2.3	TRUE	1.19	-0.67	-0.02	0.01	-0.05	0.490658	low
TCGA-73-4675-01	Non-responder	1.2	-2.49	0.8	-1.41	-2.56	-1.52	FALSE	0.36	1.2	-0.03	0.09	0.05	0.371367	low
TCGA-44-A479-01	Non-responder	1.31	1.95	0.27	1.35	0.82	1.59	TRUE	1.31	-0.91	-0.04	-0.01	-0.03	0.204412	low
TCGA-78-8660-01	Non-responder	1.33	1.23	0.49	0.94	1.02	1.11	TRUE	1.33	-1.25	0	-0.11	0	0.414268	low
TCGA-55-A493-01	Non-responder	1.33	1.23	0.29	0.95	2.76	0.79	TRUE	1.33	0.22	0.09	-0.01	-0.06	0.379774	low
TCGA-NJ-A4YQ-01	Non-responder	1.34	1.44	0.63	1.46	0.33	2.29	TRUE	1.34	-2.27	-0.07	-0.11	-0.02	0.323162	low
TCGA-44-3396-01	Non-responder	1.34	1.13	0.75	1.05	2.2	1.35	TRUE	1.34	0.93	0.02	0.11	-0.05	0.42714	low
TCGA-69-7765-01	Non-responder	1.35	0.29	0.38	0.11	-0.03	-0.17	FALSE	-0.43	1.35	-0.03	0.19	-0.03	0.425903	low
TCGA-55-6983-01	Non-responder	1.57	-0.66	0.49	0.08	-1.02	0.78	TRUE	1.57	0.12	-0.06	0.03	0.04	0.215666	low
TCGA-55-8089-01	Non-responder	1.58	3.31	0.69	2.17	1.87	2.26	TRUE	1.58	-2.08	-0.06	-0.02	-0.09	0.38401	low
TCGA-44-7661-01	Non-responder	1.61	0.89	0.48	0.74	3.92	-0.09	FALSE	0.95	1.61	0.08	0.09	-0.03	0.39523	low
TCGA-38-4630-01	Non-responder	1.75	-0.05	0.4	-0.55	-1.19	-0.14	FALSE	-1.41	1.75	0.12	0	0.04	0.488929	low
TCGA-69-7973-01	Non-responder	1.77	-1.41	0.21	-0.93	-0.79	0.89	FALSE	-0.74	1.77	0.1	0.01	0.04	0.320583	low
TCGA-50-5049-01	Non-responder	1.78	2.58	0.61	1.94	1.05	3.11	TRUE	1.78	-0.57	-0.1	0.09	-0.03	0.356312	low
TCGA-05-4434-01	Non-responder	1.78	1.79	0.79	1.46	1.99	0.6	TRUE	1.78	-1.1	-0.03	-0.01	-0.05	0.366415	low
TCGA-55-8299-01	Non-responder	1.79	2	0.63	1.6	1.32	2.38	TRUE	1.79	0.32	-0.02	0.14	-0.08	0.36209	low
TCGA-99-8032-01	Non-responder	1.79	-1.44	0.32	-0.74	-0.92	-0.54	FALSE	0.31	1.79	0.06	0.07	0.03	0.276719	low
TCGA-49-AAR3-01	Non-responder	1.82	2.75	0.28	1.93	2.62	2.44	TRUE	1.82	-0.05	0.04	0.02	-0.06	0.373186	low
TCGA-50-5941-01	Non-responder	1.9	2.32	0.29	1.72	1.61	1.78	TRUE	1.9	-2.1	-0.1	-0.03	-0.06	0.339362	low
TCGA-55-6979-01	Non-responder	1.95	2.8	0.29	1.76	2.23	1.83	TRUE	1.95	-1.34	-0.07	0.02	-0.07	0.30964	low
TCGA-55-A48Y-01	Non-responder	2.02	-0.48	0.29	-0.36	-1.52	-0.84	FALSE	-1.59	2.02	0.05	0.12	0.01	0.435037	low
TCGA-49-6744-01	Non-responder	2.06	0.67	0.49	1.12	0.08	1.37	TRUE	2.06	-0.39	-0.11	0.11	-0.03	0.426705	low
TCGA-69-7978-01	Non-responder	2.08	2.04	0.28	1.86	3.42	1.66	TRUE	2.08	-1.36	-0.08	0.05	-0.08	0.311301	low
TCGA-MP-A4T4-01	Non-responder	2.5	2.35	0.63	1.9	3.06	1.98	TRUE	2.5	-1.06	-0.04	0.04	-0.08	0.353626	low
TCGA-49-AAR4-01	Non-responder	2.6	0.79	0.45	1.27	0.82	3.53	TRUE	2.6	-0.68	0	-0.05	-0.02	0.388478	low
TCGA-44-7672-01	Non-responder	2.78	1.14	0.44	1.21	1.14	0.72	TRUE	2.78	0.06	-0.03	0.1	-0.05	0.398648	low
TCGA-MP-A4TI-01	Non-responder	2.92	2.37	0.54	1.81	2.39	1.56	TRUE	2.92	-0.73	-0.03	0.07	-0.09	0.408678	low
TCGA-50-5931-01	Non-responder	2.98	-1.58	0.44	-1.98	-3.06	-0.45	FALSE	-1.82	2.98	0.18	0.04	0.04	0.481595	low
