# Supplementary material for: Identification of Immune-Related Gene Signatures in Lung Adenocarcinoma and Lung Squamous Cell Carcinoma
Source: Front Immunol. 2021 Nov 23;12:752643. doi: 10.3389/fimmu.2021.752643 (PMC8649721; doi:10.3389/fimmu.2021.752643)
Supplement: Supplementary file 2 [file DataSheet_2.zip › Supplementary table 30_v1.xlsx]

## Sheet: Sheet1
Supplementary table 30: The responders and non-responders based on TIDE scores in LUSC.
Patient	Responder	TIDE	IFNG	MSI Expr Sig	Merck18	CD274	CD8	CTL.flag	Dysfunction	Exclusion	MDSC	CAF	TAM M2	riskScore	risk
TCGA-22-4593-01	Non-responder	4.77	-1.85	0.18	-1.25	-1.19	-0.17	FALSE	-0.24	4.77	0.18	0.19	0.03	1.25577	high
TCGA-60-2708-01	Non-responder	4.05	-2.06	0.23	-0.82	1.03	-2.1	FALSE	-0.24	4.05	0.07	0.25	0.04	1.28155	high
TCGA-43-A474-01	Non-responder	3.9	-3.26	0.41	-2.88	-1.05	-4.94	FALSE	-2.62	3.9	0.16	0.12	0.05	1.01602	low
TCGA-77-8128-01	Non-responder	3.74	-2.06	0.35	-1.84	-1.36	-1.95	FALSE	-1.24	3.74	0.11	0.13	0.09	1.02514	low
TCGA-85-6798-01	Non-responder	3.74	-2.62	0.45	-1.52	0	-3.13	FALSE	-0.94	3.74	0.12	0.13	0.07	1.04177	low
TCGA-63-7022-01	Non-responder	3.73	0.63	0.2	1.15	-0.96	0.57	TRUE	3.73	0.11	-0.14	0.19	-0.03	1.45685	high
TCGA-21-5783-01	Non-responder	3.67	-1.58	0.17	-1.17	-1.54	-1.33	FALSE	-0.13	3.67	0.15	0.14	0.03	1.07323	low
TCGA-18-3417-01	Non-responder	3.66	-0.64	0.22	-0.24	-0.43	-0.46	FALSE	-1.18	3.66	0.08	0.25	0	1.203	high
TCGA-60-2703-01	Non-responder	3.59	-1.95	0.07	-1.37	-1.51	0.06	FALSE	-1.92	3.59	0.14	0.17	0	1.18194	high
TCGA-52-7810-01	Non-responder	3.49	-3.48	0.6	-2.63	-1.36	-3.56	FALSE	-2.3	3.49	0.16	0.09	0.05	0.957304	low
TCGA-77-A5FZ-01	Non-responder	3.47	0.69	0.4	1.58	1.06	2.3	TRUE	3.47	-3.26	-0.24	0.02	-0.06	1.60531	high
TCGA-60-2715-01	Non-responder	3.44	0.05	0.49	0.77	-0.07	0.33	TRUE	3.44	-0.75	-0.15	0.1	-0.02	1.59029	high
TCGA-77-8131-01	Non-responder	3.43	1.7	0.75	1.37	0.65	1.35	TRUE	3.43	-3.42	-0.2	0	-0.09	1.42296	high
TCGA-77-8145-01	Non-responder	3.4	-1.59	0.05	-0.83	-1.35	-1.98	FALSE	0.3	3.4	0.07	0.24	-0.02	0.98609	low
TCGA-85-A4PA-01	Non-responder	3.39	0.36	0.37	1.15	-0.25	2.03	TRUE	3.39	-4.44	-0.2	-0.19	0	1.36985	high
TCGA-60-2709-01	Non-responder	3.38	0.85	0.36	1.63	2.35	1.72	TRUE	3.38	-1.05	-0.18	0.13	-0.04	1.16068	low
TCGA-56-8625-01	Non-responder	3.34	2.32	0.39	1.91	1.13	1.57	TRUE	3.34	-2.33	-0.19	0.06	-0.06	1.47669	high
TCGA-NC-A5HP-01	Non-responder	3.34	-1.46	0.2	-1.63	-4.04	-2.38	FALSE	-1.19	3.34	0.07	0.19	0.04	0.963	low
TCGA-22-1000-01	Non-responder	3.31	1.24	0.5	1.23	-0.06	1.17	TRUE	3.31	-0.67	-0.18	0.16	-0.02	1.57705	high
TCGA-77-8130-01	Non-responder	3.31	-1.32	0.13	-1.05	-0.44	-3.1	FALSE	0.14	3.31	0.05	0.26	-0.02	1.09545	low
TCGA-85-8049-01	Non-responder	3.22	0.72	0.23	1.26	0.63	1.31	TRUE	3.22	-1.13	-0.14	0.08	-0.04	1.19069	high
TCGA-43-A56U-01	Non-responder	3.18	0.92	0.74	1.05	-0.2	1.26	TRUE	3.18	-2.96	-0.14	-0.07	-0.04	1.51103	high
TCGA-43-6773-01	Non-responder	3.16	0.15	0.57	1.24	1.06	1.86	TRUE	3.16	-0.87	-0.12	0.1	-0.04	1.06441	low
TCGA-98-A53C-01	Non-responder	3.15	0.65	0.38	1.32	1.01	1.95	TRUE	3.15	-2.01	-0.18	0.03	-0.03	1.4525	high
TCGA-85-8355-01	Non-responder	3.14	1.31	0.41	1.81	3.38	1.92	TRUE	3.14	-4.12	-0.23	-0.1	-0.02	1.13007	low
TCGA-98-A53H-01	Non-responder	3.13	0.53	0.4	0.79	1.27	0.45	TRUE	3.13	-1.21	-0.14	0.05	-0.01	1.3536	high
TCGA-66-2767-01	Non-responder	3.12	2.07	0.78	1.9	1.88	2.48	TRUE	3.12	-3.3	-0.18	-0.08	-0.03	1.36753	high
TCGA-43-7657-01	Non-responder	3.1	-2.25	0.41	-1.29	-2.71	-1.4	FALSE	-0.64	3.1	0.09	0.12	0.07	1.07805	low
TCGA-63-A5MW-01	Non-responder	3.1	-0.9	0.08	-0.68	-2.94	1.52	FALSE	-0.19	3.1	0.09	0.13	0.05	1.09669	low
TCGA-39-5030-01	Non-responder	3.09	2.49	0.36	2	1.45	2.55	TRUE	3.09	-1.3	-0.11	0.06	-0.06	1.29401	high
TCGA-34-5928-01	Non-responder	3.09	0.91	0.12	0.18	-0.62	-0.02	FALSE	0.56	3.09	0.05	0.27	-0.04	1.2877	high
TCGA-22-1005-01	Non-responder	3.07	2.41	0.3	2.05	-0.26	2.7	TRUE	3.07	-2.47	-0.15	-0.02	-0.04	1.68565	high
TCGA-39-5022-01	Non-responder	3.03	3.47	0.75	2.65	1.41	2.58	TRUE	3.03	-2.1	-0.14	0.03	-0.07	1.58297	high
TCGA-51-4081-01	Non-responder	3	-2.9	0.36	-1.98	-0.42	-3.09	FALSE	-1.37	3	0.08	0.14	0.05	1.08577	low
TCGA-56-8309-01	Non-responder	2.92	2.09	0.18	1.74	1.71	1.93	TRUE	2.92	-2.19	-0.16	0.02	-0.05	1.36889	high
TCGA-60-2697-01	Non-responder	2.91	0.74	0.33	1.13	0.17	1.94	TRUE	2.91	-2.54	-0.18	0.01	-0.04	1.4862	high
TCGA-92-7341-01	Non-responder	2.88	-1.18	0.29	-0.8	-0.12	-1.87	FALSE	-0.87	2.88	0.1	0.12	0.04	1.04016	low
TCGA-34-5236-01	Non-responder	2.86	-1.22	0.33	-0.42	-1.58	-0.66	FALSE	1.11	2.86	0.03	0.2	0.02	0.964227	low
TCGA-33-4533-01	Non-responder	2.83	-0.67	0.42	-0.88	-2.49	1.05	FALSE	-0.46	2.83	0.08	0.13	0.04	1.28772	high
TCGA-85-8048-01	Non-responder	2.8	1.75	0.07	1.35	0.3	2.24	TRUE	2.8	-1.93	-0.13	0.03	-0.06	1.47682	high
TCGA-85-8582-01	Non-responder	2.79	-0.1	0.17	-0.23	-0.52	-0.75	FALSE	1.21	2.79	0.03	0.27	-0.05	0.962484	low
TCGA-21-1079-01	Non-responder	2.78	-1.3	0.23	-0.6	1.78	-2.28	FALSE	-0.5	2.78	0.09	0.18	-0.02	1.45701	high
TCGA-56-8623-01	Non-responder	2.76	0.22	0.66	1.09	1.15	1.13	TRUE	2.76	-3.81	-0.27	0	-0.05	1.92023	high
TCGA-21-1076-01	Non-responder	2.74	1.51	0.48	1.32	0.76	0.66	TRUE	2.74	-3.59	-0.23	0.02	-0.1	1.15835	low
TCGA-60-2724-01	Non-responder	2.73	-2.39	0.51	-1.74	-1.68	-3.11	FALSE	-0.57	2.73	0.09	0.14	0.01	0.993027	low
TCGA-85-A513-01	Non-responder	2.72	1.14	0.58	1.19	-0.7	1.41	TRUE	2.72	-2.3	-0.15	-0.01	-0.03	1.57809	high
TCGA-22-4609-01	Non-responder	2.66	1.14	0.42	1	1.04	1.54	TRUE	2.66	-1.87	-0.16	0.06	-0.05	1.57444	high
TCGA-85-A4CN-01	Non-responder	2.64	-0.48	0.51	-0.06	0.92	0.28	FALSE	0.38	2.64	0.08	0.12	0.03	1.09141	low
TCGA-77-7140-01	Non-responder	2.59	-0.72	0.71	-0.75	2.03	-2.51	FALSE	-2.28	2.59	0.11	0.07	0.05	1.00633	low
TCGA-63-A5MN-01	Non-responder	2.57	2.34	0.61	2.26	3.02	2.13	TRUE	2.57	-1.62	-0.12	0.05	-0.07	1.90777	high
TCGA-60-2712-01	Non-responder	2.52	1.98	0.56	1.67	1.25	1.83	TRUE	2.52	-1.9	-0.14	0.03	-0.05	1.47189	high
TCGA-22-5482-01	Non-responder	2.51	-0.96	0.84	-1.04	-1.48	-2.04	FALSE	-1.4	2.51	0.08	0.1	0.04	1.1081	low
TCGA-90-A4EE-01	Non-responder	2.5	2.69	0.5	2.07	0.89	2.83	TRUE	2.5	-2.89	-0.13	-0.07	-0.05	1.10489	low
TCGA-43-8115-01	Non-responder	2.45	1.03	0.36	1.12	0	1.44	TRUE	2.45	0.29	-0.08	0.13	-0.01	1.57613	high
TCGA-56-8083-01	Non-responder	2.44	-3.18	0.07	-2.63	-3.94	0.6	FALSE	0.29	2.44	0.1	0.03	0.08	1.26389	high
TCGA-NC-A5HD-01	Non-responder	2.41	-1.39	0.48	-1.63	-2.35	-2.13	FALSE	-2.55	2.41	0.17	0.01	0.03	0.948771	low
TCGA-85-A4JB-01	Non-responder	2.35	0.58	0.26	-0.93	-1.39	-1.76	FALSE	-0.33	2.35	0.13	0.08	-0.01	1.12585	low
TCGA-96-A4JL-01	Non-responder	2.33	2.18	0.12	1.67	0.73	2.19	TRUE	2.33	-2.46	-0.09	-0.09	-0.03	1.60382	high
TCGA-63-7021-01	Non-responder	2.31	0.04	0.68	0.57	1.46	0.12	TRUE	2.31	-1.33	-0.06	0.01	-0.06	1.10688	low
TCGA-34-2608-01	Non-responder	2.31	0.33	0.44	0.57	-0.51	0.55	TRUE	2.31	0.18	-0.16	0.17	0.01	1.70677	high
TCGA-34-5232-01	Non-responder	2.3	1.08	0.88	0.97	-0.73	0.58	TRUE	2.3	-3.56	-0.12	-0.16	-0.02	1.21448	high
TCGA-21-A5DI-01	Non-responder	2.29	-1.12	0.3	-1.13	-0.51	-0.54	FALSE	-1.41	2.29	0.12	0.1	-0.02	1.01544	low
TCGA-21-1081-01	Non-responder	2.27	-2.58	0.22	-1.62	-1.96	-1.98	FALSE	-0.69	2.27	0.08	0.08	0.03	1.1612	low
TCGA-77-8136-01	Non-responder	2.26	2.82	0.45	2.01	3.01	1.66	TRUE	2.26	-0.32	-0.02	0.13	-0.13	1.33871	high
TCGA-21-5786-01	Non-responder	2.24	-0.85	0.22	-0.54	-1.63	-0.15	FALSE	0.03	2.24	0.09	0.07	0.04	1.24772	high
TCGA-92-8064-01	Non-responder	2.24	3.01	0.49	2.32	4.16	2.78	TRUE	2.24	-2.25	-0.1	0.02	-0.1	1.25673	high
TCGA-77-8153-01	Non-responder	2.2	-2.89	0.59	-2.01	-0.36	-2.11	FALSE	-1.73	2.2	0.14	-0.01	0.05	0.926146	low
TCGA-22-5489-01	Non-responder	2.2	1.67	0.41	1.43	1.65	0.95	TRUE	2.2	0.01	-0.04	0.08	-0.03	1.24011	high
TCGA-85-8287-01	Non-responder	2.2	0.72	0.17	0.92	-0.76	1.61	TRUE	2.2	0.7	-0.05	0.14	-0.03	1.12039	low
TCGA-63-A5MS-01	Non-responder	2.19	0.7	0.11	0.76	0.04	0.47	TRUE	2.19	-0.48	-0.1	0.09	-0.03	1.68936	high
TCGA-52-7622-01	Non-responder	2.18	1.71	0.55	1.34	3.24	0.65	TRUE	2.18	-2.39	-0.13	-0.02	-0.05	1.22748	high
TCGA-33-4586-01	Non-responder	2.1	-2.11	0.5	-1.26	2.24	-2.33	FALSE	-2.61	2.1	0.09	0.07	0.02	1.12556	low
TCGA-66-2744-01	Non-responder	2.1	2.41	0.47	1.94	2.26	2.15	TRUE	2.1	-0.88	-0.03	0.02	-0.06	1.37999	high
TCGA-43-6770-01	Non-responder	2.1	-1.74	0.58	-0.66	1.88	-1.78	FALSE	-0.09	2.1	0.04	0.09	0.06	1.13871	low
TCGA-NC-A5HT-01	Non-responder	2.09	-2.61	0.45	-2.47	-2.9	-2.88	FALSE	-1.54	2.09	0.11	0.02	0.05	0.879457	low
TCGA-22-4596-01	Non-responder	2.09	1.53	0.72	1.47	2.29	1.18	TRUE	2.09	-1.88	-0.18	0.04	-0.02	1.88062	high
TCGA-60-2698-01	Non-responder	2.08	0.41	0.48	0.67	0.19	2.02	TRUE	2.08	-2.26	-0.11	-0.07	-0.02	1.46679	high
TCGA-21-1075-01	Non-responder	2.08	-3.06	0.87	-2.54	1.36	-4.21	FALSE	-4.39	2.08	0.14	-0.02	0.06	1.00533	low
TCGA-43-5670-01	Non-responder	2.07	-2.34	0.3	-2.28	-3.07	-3.09	FALSE	-0.92	2.07	0.14	0.04	0	1.2499	high
TCGA-21-1072-01	Non-responder	2.07	0.31	0.84	-0.71	0.3	-1.66	FALSE	-3.44	2.07	0.11	0.05	0.02	0.926313	low
TCGA-85-6561-01	Non-responder	2.03	0.68	0.57	1.08	1.79	1.55	TRUE	2.03	0.15	-0.11	0.15	-0.02	1.14826	low
TCGA-85-8276-01	Non-responder	2.03	1.32	0.49	0.95	-0.73	1.13	TRUE	2.03	-0.09	-0.06	0.1	-0.03	1.06384	low
TCGA-77-8139-01	Non-responder	2.03	-0.92	0.2	-0.46	-0.96	-1.07	FALSE	-0.41	2.03	0.08	0.08	0.02	1.29591	high
TCGA-63-A5MH-01	Non-responder	2.03	-0.54	0.35	-0.55	1.35	1.2	FALSE	-1.98	2.03	0.12	0.05	0	1.10957	low
TCGA-56-7223-01	Non-responder	2.02	-2.96	0.03	-2.83	-2.32	-0.71	FALSE	-1.52	2.02	0.11	-0.03	0.09	1.12285	low
TCGA-58-8390-01	Non-responder	2	-0.34	0.05	-0.65	-1.15	-0.58	FALSE	-0.01	2	0.04	0.12	0.02	1.27474	high
TCGA-85-8664-01	Non-responder	2	-0.99	0.06	-1.57	-3.5	0.09	FALSE	-1.05	2	0.15	-0.03	0.05	0.927288	low
TCGA-60-2721-01	Non-responder	2	1.88	0.54	1.34	-0.47	2.3	TRUE	2	-1.82	-0.13	-0.02	-0.01	1.13305	low
TCGA-63-7020-01	Non-responder	2	1.61	0.2	0.8	-0.5	0.69	TRUE	2	-1.1	-0.05	-0.01	-0.03	1.05897	low
TCGA-46-3766-01	Non-responder	1.99	1.56	0.6	1.49	-0.24	1.61	TRUE	1.99	-0.22	-0.18	0.16	0.01	1.69366	high
TCGA-68-7755-01	Non-responder	1.99	-0.66	0.71	-0.43	2.33	-1.39	FALSE	-0.73	1.99	0.11	0.03	0.03	1.11807	low
TCGA-22-5473-01	Non-responder	1.97	-0.38	0.84	-0.16	3	-1.22	FALSE	-1.12	1.97	0.07	0.06	0.03	1.09344	low
TCGA-56-8201-01	Non-responder	1.97	2.26	0.21	1.79	1.1	1.92	TRUE	1.97	-0.58	-0.07	0.1	-0.08	1.15	low
TCGA-NC-A5HH-01	Non-responder	1.97	-0.51	0.6	-1.05	-3.39	1.18	FALSE	-1.8	1.97	0.13	-0.02	0.07	1.38297	high
TCGA-66-2792-01	Non-responder	1.96	-0.44	0.74	-0.34	2.41	-1.1	FALSE	-1.43	1.96	0.07	0.08	0.02	1.27063	high
TCGA-63-A5MI-01	Non-responder	1.95	-1.76	0.42	-1.42	-2.36	-1.79	FALSE	-2.38	1.95	0.11	-0.02	0.07	1.16713	high
TCGA-98-8022-01	Non-responder	1.95	0.88	0.18	0.7	-1.32	0.91	TRUE	1.95	-0.97	-0.08	-0.01	-0.01	1.49201	high
TCGA-58-8393-01	Non-responder	1.95	2.03	0.24	1.59	1.7	1.49	TRUE	1.95	-3.18	-0.14	-0.06	-0.07	1.25353	high
TCGA-56-A62T-01	Non-responder	1.94	-1.47	0.21	-0.7	-1.36	-3.1	FALSE	-0.28	1.94	0.07	0.07	0.02	1.08957	low
TCGA-34-5239-01	Non-responder	1.94	1.64	0.36	1.29	1	2.03	TRUE	1.94	0.4	-0.07	0.12	-0.01	1.32472	high
TCGA-79-5596-01	Non-responder	1.9	-4.33	0.47	-2.09	0.73	-1.44	FALSE	-0.78	1.9	0.1	-0.01	0.07	0.874265	low
TCGA-46-6025-01	Non-responder	1.88	0.31	0.32	-0.17	1.88	-1.48	FALSE	-0.77	1.88	0.1	0.09	-0.03	1.19268	high
TCGA-60-2725-01	Non-responder	1.88	1.41	0.75	1.31	1.68	1.97	TRUE	1.88	-1.66	-0.12	0.03	-0.05	1.50956	high
TCGA-66-2737-01	Non-responder	1.86	0.68	0.69	0.74	0.89	0.53	FALSE	0.16	1.86	-0.04	0.19	0.02	1.32897	high
TCGA-85-A50M-01	Non-responder	1.85	-2.11	0.1	-1.21	1.09	-1.61	FALSE	0.2	1.85	0.03	0.14	0	1.1925	high
TCGA-90-A59Q-01	Non-responder	1.84	2.47	0.75	1.74	-0.14	2.3	TRUE	1.84	-2.08	-0.05	-0.05	-0.08	1.40105	high
TCGA-33-4582-01	Non-responder	1.84	-0.25	0.78	-0.98	-3.98	0.65	FALSE	-2.93	1.84	0.12	-0.02	0.05	0.971847	low
TCGA-46-3767-01	Non-responder	1.84	0.23	0.33	0.61	-0.82	0.97	TRUE	1.84	1.04	-0.11	0.21	0	1.25758	high
TCGA-85-8481-01	Non-responder	1.82	0.22	0.22	0.05	-0.04	-1.14	FALSE	0.78	1.82	0.05	0.2	-0.08	1.11826	low
TCGA-NC-A5HF-01	Non-responder	1.8	-3.65	0.41	-2.45	-1.48	-4.02	FALSE	-0.94	1.8	0.11	-0.01	0.05	1.35734	high
TCGA-43-2576-01	Non-responder	1.8	1.22	0.11	0.99	-1.33	0.95	TRUE	1.8	-0.07	-0.05	0.06	-0.02	1.73343	high
TCGA-85-8584-01	Non-responder	1.79	1.76	0.31	1.48	0.24	2.13	TRUE	1.79	-1.66	-0.04	-0.05	-0.06	1.29734	high
TCGA-NC-A5HE-01	Non-responder	1.79	3.07	0.56	2.41	1.32	3.28	TRUE	1.79	-3.15	-0.12	-0.08	-0.07	1.15844	low
TCGA-LA-A7SW-01	Non-responder	1.78	-3.32	0.1	-1.64	-0.07	-3.47	FALSE	-0.37	1.78	0.15	-0.03	0.02	1.46664	high
TCGA-85-8288-01	Non-responder	1.77	0.11	0.45	0.16	-1.14	0.34	FALSE	0.56	1.77	0.03	0.15	-0.02	1.36448	high
TCGA-56-8305-01	Non-responder	1.76	-2.01	0.34	-1.6	-2.39	-2.71	FALSE	-0.36	1.76	0.11	0.03	0.02	1.15116	low
TCGA-94-A5I6-01	Non-responder	1.73	-1.54	0.39	-1.24	0.94	-2.35	FALSE	-1.15	1.73	0.07	0.04	0.04	1.01904	low
TCGA-NK-A5D1-01	Non-responder	1.72	-0.78	0.55	-1.17	-3.33	1.23	FALSE	-0.35	1.72	0.12	-0.03	0.05	1.19049	high
TCGA-34-8454-01	Non-responder	1.71	1.53	0.57	1.1	-0.74	0.86	TRUE	1.71	-1.46	-0.1	0.02	-0.04	1.2589	high
TCGA-22-5492-01	Non-responder	1.7	1.25	0.48	0.94	0.45	1.13	TRUE	1.7	-1.06	-0.09	-0.02	0.01	1.38731	high
TCGA-22-5478-01	Non-responder	1.7	-0.2	0.2	-0.19	-1.99	-1.19	FALSE	0.7	1.7	0.01	0.09	0.04	1.0608	low
TCGA-39-5039-01	Non-responder	1.67	-0.24	0.68	-0.27	-1.9	0.49	FALSE	0.64	1.67	0	0.15	0	1.47377	high
TCGA-22-1011-01	Non-responder	1.66	0.44	0.67	0.8	0.02	0.56	TRUE	1.66	-2.14	-0.11	-0.03	-0.03	1.24277	high
TCGA-77-8008-01	Non-responder	1.66	0.24	0.11	0.53	-0.4	-0.19	FALSE	1.82	1.66	-0.07	0.29	-0.06	1.67775	high
TCGA-85-7844-01	Non-responder	1.65	-0.85	0.31	0	1.17	-0.16	FALSE	-0.11	1.65	-0.02	0.17	0.01	1.2311	high
TCGA-85-A53L-01	Non-responder	1.65	-1.01	0.34	-0.93	-1.37	-0.97	FALSE	-1.53	1.65	0.1	0.03	0.01	0.823961	low
TCGA-63-5128-01	Non-responder	1.65	-2.43	0.67	-1.81	0.04	-2.38	FALSE	-1.94	1.65	0.06	0.07	0.01	1.07797	low
TCGA-43-5668-01	Non-responder	1.64	1.88	0.19	1.65	0.5	1.81	TRUE	1.64	-2.43	-0.14	-0.06	-0.01	0.846169	low
TCGA-39-5029-01	Non-responder	1.64	2.05	0.58	0.9	-2.14	1.12	TRUE	1.64	-0.32	-0.02	0	-0.01	1.0113	low
TCGA-60-2704-01	Non-responder	1.64	0.74	0.39	0.9	0.79	0.99	TRUE	1.64	-0.69	-0.15	0.15	-0.05	1.53481	high
TCGA-98-8020-01	Non-responder	1.63	0.75	0.31	0.54	-0.06	-0.37	FALSE	1.32	1.63	0.06	0.12	-0.04	1.49112	high
TCGA-85-7950-01	Non-responder	1.61	1.93	0.6	1.18	1.32	1.41	TRUE	1.61	-0.11	0	0.05	-0.05	1.12329	low
TCGA-68-A59I-01	Non-responder	1.61	-0.79	0.25	0.06	-0.35	0.38	TRUE	1.61	0.24	-0.07	0.08	0.01	1.03326	low
TCGA-22-5474-01	Non-responder	1.59	2.31	0.7	1.73	2.84	1.62	TRUE	1.59	-3.11	-0.13	-0.1	-0.04	1.04922	low
TCGA-60-2720-01	Non-responder	1.59	0.79	0.26	0.39	-2.3	0.77	TRUE	1.59	0.97	0.04	0.06	-0.02	1.11237	low
TCGA-98-A53B-01	Non-responder	1.59	0.98	0.03	0.43	-0.74	1.48	TRUE	1.59	-0.93	-0.06	-0.01	-0.01	1.31594	high
TCGA-77-8156-01	Non-responder	1.58	1.35	0.37	1.13	-0.37	1.8	TRUE	1.58	-0.46	-0.05	0.03	-0.02	1.12571	low
TCGA-NC-A5HJ-01	Non-responder	1.57	1.99	0.47	1.56	4.37	2.13	TRUE	1.57	-3.14	-0.13	-0.12	-0.02	1.67054	high
TCGA-77-8138-01	Non-responder	1.56	-0.54	0.03	-0.02	-0.69	-0.53	FALSE	1.49	1.56	0.01	0.17	-0.03	1.14612	low
TCGA-43-6647-01	Non-responder	1.54	0.6	0.15	1.01	2.24	-0.38	FALSE	1.92	1.54	-0.05	0.25	-0.05	1.54319	high
TCGA-92-8063-01	Non-responder	1.53	-0.37	0.09	-0.33	0.76	-0.93	FALSE	0.52	1.53	0.06	0.08	0	1.23276	high
TCGA-66-2788-01	Non-responder	1.52	1.4	0.64	0.91	0.87	1.33	TRUE	1.52	0.3	-0.04	0.13	-0.06	1.33218	high
TCGA-33-AASD-01	Non-responder	1.52	-0.54	0.44	-1.11	-1.38	-2.01	FALSE	-1.37	1.52	0.09	0.03	0	0.893748	low
TCGA-22-4604-01	Non-responder	1.52	1.76	0.84	1.17	1.89	0.75	TRUE	1.52	0.15	-0.06	0.11	-0.03	1.23147	high
TCGA-63-6202-01	Non-responder	1.51	2.33	0.38	1.89	2.14	2.22	TRUE	1.51	-1.54	-0.09	0	-0.04	1.76746	high
TCGA-66-2789-01	Non-responder	1.51	0.13	0.58	-0.16	-0.92	-0.04	FALSE	0.08	1.51	-0.03	0.14	0.03	1.49907	high
TCGA-56-A5DR-01	Non-responder	1.51	0.14	0.58	-0.27	-1.06	-0.86	FALSE	-0.27	1.51	0.09	0.04	0.01	1.02295	low
TCGA-66-2790-01	Non-responder	1.5	1.78	0.62	0.65	-0.65	2.51	TRUE	1.5	0.54	0.03	0.04	-0.02	1.41437	high
TCGA-77-6845-01	Non-responder	1.5	-3.34	0.34	-2.28	-0.4	-3.3	FALSE	-2.18	1.5	0.09	-0.04	0.08	1.03042	low
TCGA-63-A5MJ-01	Non-responder	1.48	-0.01	0.45	-0.24	2.44	-0.31	FALSE	-0.84	1.48	0.07	0.09	-0.02	1.04369	low
TCGA-34-7107-01	Non-responder	1.47	-0.1	0.47	0.09	2.56	-0.95	FALSE	0.19	1.47	0.01	0.11	0.01	1.15857	low
TCGA-77-7335-01	Non-responder	1.47	3.2	0.71	2.16	-0.43	2.76	TRUE	1.47	-0.06	-0.12	0.19	-0.06	1.16703	high
TCGA-39-5037-01	Non-responder	1.45	-3.32	0.91	-2.27	-0.33	-1.61	FALSE	-2.74	1.45	0.15	-0.13	0.09	1.11503	low
TCGA-98-8023-01	Non-responder	1.44	1.45	0.25	1	-1.01	1.19	TRUE	1.44	-0.08	-0.04	0.07	-0.03	1.07707	low
TCGA-66-2780-01	Non-responder	1.42	0.22	0.49	0.01	-1.1	-0.84	FALSE	0.18	1.42	0.05	0.16	-0.08	1.41656	high
TCGA-77-A5GH-01	Non-responder	1.41	1.99	0.11	1.46	1.55	1.88	TRUE	1.41	-1.24	-0.07	0.02	-0.05	1.46337	high
TCGA-21-1070-01	Non-responder	1.41	2.84	0.52	1.49	1.97	1.82	TRUE	1.41	-2.49	-0.05	-0.07	-0.09	1.33795	high
TCGA-77-8009-01	Non-responder	1.4	-0.02	0.2	-0.29	0.73	-1.18	FALSE	-1.28	1.4	0.09	0.04	-0.01	0.981188	low
TCGA-68-7756-01	Non-responder	1.4	-0.48	0.29	-0.43	0.22	-1.52	FALSE	0.3	1.4	0.03	0.11	-0.02	1.39902	high
TCGA-18-3409-01	Non-responder	1.38	0.41	0.59	0.16	-0.77	-1.48	FALSE	0.26	1.38	-0.09	0.21	0.02	1.49531	high
TCGA-43-A475-01	Non-responder	1.38	2.94	0.76	2.35	3.01	3	TRUE	1.38	-3.37	-0.14	-0.12	-0.03	1.13855	low
TCGA-56-A49D-01	Non-responder	1.36	1.26	0.75	0.88	0.23	1.66	TRUE	1.36	-2.22	-0.07	-0.12	-0.01	1.56436	high
TCGA-77-8154-01	Non-responder	1.36	-2.64	0.44	-2.28	-2.56	-1.43	FALSE	-1.37	1.36	0.06	-0.02	0.08	0.977056	low
TCGA-77-8144-01	Non-responder	1.35	-0.94	0.64	-0.96	-1.22	-1.22	FALSE	-1.57	1.35	0.16	-0.06	0.01	1.23525	high
TCGA-63-A5MM-01	Non-responder	1.35	2.18	0.79	1.61	2.9	1.22	TRUE	1.35	-0.07	0	0.08	-0.08	2.07598	high
TCGA-85-8351-01	Non-responder	1.34	-0.45	0.14	-0.6	-0.32	-1.59	FALSE	-1.17	1.34	0.09	0.01	0.01	1.19752	high
TCGA-56-6546-01	Non-responder	1.33	1.88	0.44	1.54	-0.22	1.89	TRUE	1.33	-0.17	-0.01	0	-0.01	1.21966	high
TCGA-98-A53I-01	Non-responder	1.32	0.84	0.15	0.72	-0.54	0.73	TRUE	1.32	-1.85	-0.08	-0.09	0.01	0.991776	low
TCGA-98-8021-01	Non-responder	1.31	-0.79	0.37	-0.68	-2.57	-0.6	FALSE	1.52	1.31	-0.01	0.08	0.05	1.22623	high
TCGA-56-7222-01	Non-responder	1.3	-2.13	0.27	-1.96	-2.46	-4.68	FALSE	-2.38	1.3	0.12	0	-0.01	1.14159	low
TCGA-60-2713-01	Non-responder	1.3	1.05	0.54	1.09	0.57	0.98	TRUE	1.3	-0.27	-0.07	0.11	-0.06	1.39883	high
TCGA-6A-AB49-01	Non-responder	1.29	-0.52	0.13	-1.4	0.19	-1.7	FALSE	-1.68	1.29	0.16	-0.07	0.01	1.06691	low
TCGA-77-6842-01	Non-responder	1.28	1.14	0.15	1.2	4.26	2.72	TRUE	1.28	-1.39	-0.05	-0.03	-0.03	1.27501	high
TCGA-85-6175-01	Non-responder	1.27	0.5	0.15	0.75	0.26	0.64	FALSE	2.36	1.27	-0.13	0.26	-0.02	1.72413	high
TCGA-77-8148-01	Non-responder	1.26	-0.11	0.41	-0.13	-0.75	1.23	FALSE	0.26	1.26	0.07	0.01	0.02	1.07201	low
TCGA-39-5027-01	Non-responder	1.25	-1.1	0.6	-1.3	-0.32	-0.89	FALSE	-2	1.25	0.13	-0.1	0.07	1.18443	high
TCGA-56-1622-01	Non-responder	1.25	-0.74	0.26	-0.87	3.17	-2.35	FALSE	-2.52	1.25	0.08	0.05	-0.02	1.09188	low
TCGA-NK-A5CR-01	Non-responder	1.25	-3.08	0.3	-1.87	0.92	-3.18	FALSE	-2.81	1.25	0.08	-0.04	0.05	0.875052	low
TCGA-18-5592-01	Non-responder	1.24	0.04	0.47	-0.07	-0.71	0.15	FALSE	-1.49	1.24	0.08	0.01	0.02	1.00896	low
TCGA-85-8350-01	Non-responder	1.22	-0.59	0.14	-0.09	-1.82	1.34	FALSE	2.7	1.22	0	0.07	0.03	1.40626	high
TCGA-34-8455-01	Non-responder	1.22	0.41	0.38	-0.47	-1.45	-0.16	FALSE	0.26	1.22	0.02	0.12	-0.02	1.20569	high
TCGA-68-7757-01	Non-responder	1.21	-1.18	0.1	-0.82	-1.41	-2.63	FALSE	1.18	1.21	-0.04	0.13	0.03	1.29751	high
TCGA-85-8353-01	Non-responder	1.2	0.33	0.29	0.5	0.19	0.28	FALSE	1.38	1.2	0	0.17	-0.06	1.20866	high
TCGA-56-6545-01	Non-responder	1.19	1.45	0.15	1.01	0.92	-0.01	FALSE	1.72	1.19	-0.05	0.21	-0.05	1.58823	high
TCGA-85-A5B5-01	Non-responder	1.17	-0.95	0.21	-0.88	0.76	-1.57	FALSE	-0.51	1.17	0.06	-0.01	0.05	0.885603	low
TCGA-39-5019-01	Non-responder	1.17	-0.49	0.73	0.23	0.39	0.89	FALSE	0.74	1.17	0.01	0.06	0.04	1.01046	low
TCGA-18-3411-01	Non-responder	1.15	0.79	0.8	0.29	-1.04	-0.24	FALSE	-1.72	1.15	0.05	0.03	0.02	0.959018	low
TCGA-90-7767-01	Non-responder	1.13	1.27	0.31	1.05	1.91	1.19	FALSE	0.22	1.13	0.02	0.09	0	1.1224	low
TCGA-21-5784-01	Non-responder	1.12	0.1	0.72	0.28	-1.88	0.88	TRUE	1.12	-0.79	-0.08	0.01	0	1.17982	high
TCGA-85-8479-01	Non-responder	1.11	-3.16	0.56	-2.41	-4.09	-2.6	FALSE	-1.08	1.11	0.09	-0.03	0.04	1.1107	low
TCGA-70-6722-01	Non-responder	1.11	0.87	0.1	0.62	2.26	-0.58	FALSE	0.73	1.11	0.03	0.13	-0.06	1.10061	low
TCGA-58-8388-01	Non-responder	1.11	0.92	0.05	0.4	-0.72	1.32	TRUE	1.11	0.06	-0.04	0.06	-0.01	1.51427	high
TCGA-22-5471-01	Non-responder	1.11	2.24	0.6	1.55	-0.02	2.72	TRUE	1.11	-0.69	0.03	-0.07	-0.03	1.08117	low
TCGA-63-A5MP-01	Non-responder	1.1	0.47	0.52	0.92	4.02	1.08	TRUE	1.1	-2.19	-0.06	-0.12	-0.01	0.973451	low
TCGA-68-8251-01	Non-responder	1.09	0.59	0.19	0.49	-0.78	0.79	FALSE	0.4	1.09	0.03	0.07	0	1.13413	low
TCGA-77-8146-01	Non-responder	1.09	-0.51	0.12	-0.36	-2.65	-0.83	FALSE	0.46	1.09	0.01	0.07	0.03	1.11354	low
TCGA-56-8626-01	Non-responder	1.09	-1.9	0.15	-1.06	-2.01	-1.19	FALSE	1.74	1.09	-0.03	0.1	0.02	1.8153	high
TCGA-22-0944-01	Non-responder	1.08	-2.05	0.71	-1.47	-0.87	-1.64	FALSE	-1.7	1.08	0.13	-0.02	-0.02	1.14521	low
TCGA-66-2769-01	Non-responder	1.07	0.87	0.56	0.77	1.07	0.46	FALSE	0.39	1.07	-0.03	0.12	0	1.50039	high
TCGA-66-2791-01	Non-responder	1.06	2.01	0.75	1.67	3.05	1.83	TRUE	1.06	-1.44	-0.1	0.02	-0.04	1.2506	high
TCGA-NC-A5HM-01	Non-responder	1.06	1.54	0.34	0.23	0.33	-0.2	FALSE	-0.73	1.06	0.18	-0.05	-0.04	1.08448	low
TCGA-22-5483-01	Non-responder	1.05	0.98	0.12	0.13	-0.86	3.72	FALSE	-0.39	1.05	0.03	0.06	0.02	1.13134	low
TCGA-O2-A52N-01	Non-responder	1.05	0.59	0.6	0.2	-0.62	-0.24	FALSE	0.34	1.05	0.08	0.03	-0.02	1.19415	high
TCGA-90-A4ED-01	Non-responder	1.03	-0.72	0.18	-0.3	-2.54	-0.12	FALSE	0.68	1.03	0.02	0.04	0.03	1.55076	high
TCGA-66-2753-01	Non-responder	1.02	-0.47	0.46	-0.47	-1.16	-0.99	FALSE	-0.84	1.02	0.02	0.07	0.01	1.28673	high
TCGA-33-4547-01	Non-responder	1	-0.62	0.2	-0.65	-2.55	-0.13	FALSE	0.14	1	-0.02	0.1	0.02	1.23079	high
TCGA-94-A4VJ-01	Non-responder	1	0.17	0.32	-0.25	-1.8	-0.24	FALSE	0.82	1	0.04	0.05	0	1.13674	low
TCGA-37-A5EM-01	Non-responder	0.99	0.99	0.24	0.54	-0.4	0.49	FALSE	0.62	0.99	0.02	0.11	-0.05	1.31501	high
TCGA-85-A4JC-01	Non-responder	0.99	-1.32	0.33	-0.69	-2.79	-0.73	FALSE	1.19	0.99	0.02	0.08	-0.01	1.28372	high
TCGA-21-1082-01	Non-responder	0.98	0.11	0.67	0.16	-1.5	0.54	TRUE	0.98	-1.52	-0.07	-0.06	0.01	1.26274	high
TCGA-56-7580-01	Non-responder	0.97	-1.42	0.62	-1.02	-2.63	-1.41	FALSE	-1.73	0.97	0.07	0.01	0.02	1.07214	low
TCGA-66-2781-01	Non-responder	0.97	-0.35	0.62	-0.23	-1.49	1.61	FALSE	-0.3	0.97	0.04	0.02	0.02	1.10714	low
TCGA-56-8629-01	Non-responder	0.96	-0.51	0.1	-0.51	-2.17	-0.62	FALSE	-0.03	0.96	0.05	0.04	-0.01	1.03901	low
TCGA-58-8392-01	Non-responder	0.96	-2.26	0.47	-1.27	0.83	1.41	FALSE	-1.31	0.96	0.07	-0.06	0.07	1.04852	low
TCGA-66-2766-01	Non-responder	0.96	-0.7	0.96	-0.17	3.22	0.05	FALSE	-2.03	0.96	0.06	-0.02	0.05	1.21237	high
TCGA-77-8007-01	Non-responder	0.96	1.1	0.47	1.1	3.12	1.09	TRUE	0.96	-0.85	-0.05	0.04	-0.06	1.37862	high
TCGA-66-2785-01	Non-responder	0.93	2.65	0.71	1.99	1.11	3.3	TRUE	0.93	-2.66	-0.08	-0.08	-0.07	1.41131	high
TCGA-56-8082-01	Non-responder	0.93	-1.19	0.61	-1.19	-0.49	-3.52	FALSE	-1.78	0.93	0.06	0	0.01	0.942373	low
TCGA-39-5035-01	Non-responder	0.93	2.35	0.74	1.66	3.72	2.22	TRUE	0.93	-1.39	-0.02	-0.05	-0.05	1.42273	high
TCGA-21-1077-01	Non-responder	0.92	-1.56	0.77	-0.52	0.47	-1.16	FALSE	-0.4	0.92	0.01	0.05	0.02	1.28724	high
TCGA-43-7656-01	Non-responder	0.91	1.44	0.2	0.98	1.03	1.45	TRUE	0.91	-0.78	-0.04	-0.05	0.01	1.07608	low
TCGA-43-A56V-01	Non-responder	0.9	-0.73	0.36	-1.06	-1.51	-1.12	FALSE	-1.3	0.9	0.07	-0.03	0.04	1.03992	low
TCGA-22-0940-01	Non-responder	0.89	2.93	0.72	2.01	0.7	2.21	TRUE	0.89	-0.59	-0.03	0.05	-0.07	1.1243	low
TCGA-85-A4CL-01	Non-responder	0.88	1.3	0.56	1	-1.49	1.8	TRUE	0.88	-1.15	-0.03	-0.07	0	0.887578	low
TCGA-68-8250-01	Non-responder	0.88	0.76	0.13	0.58	0.28	0.47	TRUE	0.88	-1.35	-0.07	-0.01	-0.03	1.26693	high
TCGA-68-A59J-01	Non-responder	0.88	2.31	0.61	1.29	3.71	0.88	TRUE	0.88	-2	-0.04	-0.06	-0.07	1.23228	high
TCGA-77-7338-01	Non-responder	0.85	-1.06	0.41	-0.36	0.26	-0.36	FALSE	-0.06	0.85	-0.05	0.14	-0.01	1.32352	high
TCGA-77-A5G7-01	Non-responder	0.84	-0.93	0.58	-1.32	-2.97	-0.92	FALSE	-2.35	0.84	0.15	-0.14	0.06	1.38793	high
TCGA-66-2770-01	Non-responder	0.84	1.42	0.77	1.02	2.79	1.01	TRUE	0.84	-0.8	-0.08	0.06	-0.04	1.23038	high
TCGA-34-5234-01	Non-responder	0.84	1.76	0.98	1.27	-0.89	2.51	TRUE	0.84	-0.76	-0.12	0.07	-0.01	1.45753	high
TCGA-21-1071-01	Non-responder	0.83	0.51	0.35	0.03	0.45	-0.09	FALSE	-1.88	0.83	0.03	0.07	-0.03	1.16127	low
TCGA-98-7454-01	Non-responder	0.83	1.77	0.48	1.41	1.29	1.01	TRUE	0.83	-1.3	-0.14	0.08	-0.06	1.65104	high
TCGA-85-8666-01	Non-responder	0.81	-0.57	0.15	-0.32	-0.65	-1.12	FALSE	-0.43	0.81	0.04	0.1	-0.06	1.08351	low
TCGA-22-5485-01	Non-responder	0.81	-1.25	0.23	-0.69	0.63	-1.22	FALSE	-0.94	0.81	0.03	-0.02	0.06	1.15542	low
TCGA-58-8391-01	Non-responder	0.8	-1.46	0.64	-1.14	1.19	-1.53	FALSE	-1.26	0.8	0.06	-0.01	0.02	1.06566	low
TCGA-18-5595-01	Non-responder	0.8	-1.42	0.89	-1.46	0.21	-2.67	FALSE	-2.28	0.8	0.09	-0.06	0.03	1.18762	high
TCGA-85-A511-01	Non-responder	0.8	0.67	0.42	0.33	-0.18	0.27	TRUE	0.8	1.32	0.03	0.17	-0.07	1.22435	high
TCGA-43-6771-01	Non-responder	0.79	0.18	0.46	0.3	1.09	-0.17	FALSE	0.63	0.79	0.02	0.1	-0.05	1.2859	high
TCGA-43-3394-01	Non-responder	0.78	-2.09	0.89	-0.92	0.64	0.25	FALSE	-1.9	0.78	0.03	-0.02	0.05	1.13464	low
TCGA-85-A4QR-01	Non-responder	0.77	-3.8	0.5	-2.9	-1.22	-0.95	FALSE	-1.81	0.77	0.13	-0.12	0.05	1.05576	low
TCGA-43-6143-01	Non-responder	0.77	-0.69	0.37	-0.79	-0.32	-0.07	FALSE	-0.7	0.77	0.05	-0.03	0.04	1.20558	high
TCGA-37-A5EL-01	Non-responder	0.76	-0.87	0.18	-0.83	-4.11	-1.36	FALSE	-1.09	0.76	0.11	-0.06	0.01	1.01329	low
TCGA-66-2755-01	Non-responder	0.74	1.32	0.62	1.67	3.34	0.98	TRUE	0.74	-1.52	-0.08	0	-0.05	1.50983	high
TCGA-O2-A52Q-01	Non-responder	0.74	2.58	0.68	1.68	2.25	0.76	TRUE	0.74	-1.83	-0.03	-0.03	-0.09	1.72902	high
TCGA-21-5787-01	Non-responder	0.72	1.77	0.69	1.86	-0.5	3.13	TRUE	0.72	-1.16	0.01	-0.06	-0.05	1.73577	high
TCGA-MF-A522-01	Non-responder	0.71	-0.85	0.43	-0.95	-1.01	-0.55	FALSE	-2.09	0.71	0.13	-0.09	0.02	0.961583	low
TCGA-34-5927-01	Non-responder	0.69	-0.54	0.32	-1	-3.04	-1.65	FALSE	-0.44	0.69	0.06	-0.04	0.04	1.07322	low
TCGA-22-5479-01	Non-responder	0.69	0.82	0.71	0.29	0.91	-0.25	FALSE	-0.67	0.69	0.05	0.01	0	0.98304	low
TCGA-39-5031-01	Non-responder	0.68	0.43	0.9	0.16	-0.93	0.84	FALSE	1.31	0.68	0	0.04	0.02	1.31184	high
TCGA-94-8490-01	Non-responder	0.68	-1.57	0.57	-1.29	-1.01	-0.78	FALSE	-1.34	0.68	0.09	-0.07	0.04	1.05551	low
TCGA-85-8071-01	Non-responder	0.68	-1.09	0.74	-0.72	0.03	-0.52	FALSE	-0.8	0.68	0.05	-0.03	0.04	0.991492	low
TCGA-77-A5G6-01	Non-responder	0.67	-1.53	0.23	-1.58	-3.22	-1.67	FALSE	-1.64	0.67	0.06	-0.06	0.06	0.992889	low
TCGA-60-2714-01	Non-responder	0.66	1.33	0.69	0.65	2.46	0.59	TRUE	0.66	-1.49	-0.06	-0.04	-0.03	1.76883	high
TCGA-56-8503-01	Non-responder	0.65	1.39	0.13	0.88	-0.12	0.37	FALSE	2.79	0.65	-0.06	0.21	-0.07	1.25988	high
TCGA-22-1012-01	Non-responder	0.64	-0.82	0.63	-0.36	-0.36	0	FALSE	-0.06	0.64	0.08	-0.04	0	1.29261	high
TCGA-90-7769-01	Non-responder	0.63	-1.93	0.69	-1.54	1.95	-2.97	FALSE	-2.08	0.63	0.07	-0.04	0.02	0.89136	low
TCGA-85-7698-01	Non-responder	0.63	0.41	0.62	0.7	2.73	0.52	FALSE	0.97	0.63	-0.03	0.09	0	1.04138	low
TCGA-L3-A524-01	Non-responder	0.62	-0.5	0.6	-0.69	-1.74	-1.01	FALSE	-0.7	0.62	0.07	-0.03	0.01	1.09924	low
TCGA-63-A5MR-01	Non-responder	0.62	-0.02	0.78	-0.24	1.06	-1.97	FALSE	-0.07	0.62	0.14	0.01	-0.09	1.10541	low
TCGA-96-8169-01	Non-responder	0.62	0.05	0.14	0.06	-0.83	-0.42	FALSE	1.31	0.62	-0.03	0.11	-0.02	1.32825	high
TCGA-56-8308-01	Non-responder	0.62	-1.8	0.3	-0.48	1.67	-0.64	FALSE	0.98	0.62	-0.02	0.06	0.02	0.953866	low
TCGA-85-7699-01	Non-responder	0.6	1.83	0.26	1.32	0.55	2.28	TRUE	0.6	0.16	-0.01	0.06	-0.02	1.18264	high
TCGA-56-A4ZK-01	Non-responder	0.6	1.61	0.74	0.94	2.19	0.29	TRUE	0.6	-2.06	-0.07	-0.07	-0.04	1.21088	high
TCGA-18-3410-01	Non-responder	0.6	1.79	0.81	1.3	4.21	2.37	TRUE	0.6	-2.19	-0.05	-0.11	-0.04	1.02427	low
TCGA-70-6723-01	Non-responder	0.6	-1.07	0.39	-1.12	-1.93	-0.72	FALSE	-2	0.6	0.11	-0.07	0.01	1.01455	low
TCGA-63-A5MY-01	Non-responder	0.6	-3.28	0.67	-2.78	0.09	-1.61	FALSE	-2.79	0.6	0.1	-0.13	0.07	0.958209	low
TCGA-63-A5M9-01	Non-responder	0.58	0.03	0.2	0.07	2.26	-0.78	FALSE	-1.22	0.58	0.04	-0.02	0.03	1.18248	high
TCGA-18-3414-01	Non-responder	0.57	-0.36	0.76	-0.19	-0.98	2.04	FALSE	-0.65	0.57	0.03	0.01	0.01	1.22735	high
TCGA-O2-A52V-01	Non-responder	0.57	-0.62	0.38	-0.41	0.42	-2.28	FALSE	-0.08	0.57	0.02	0.04	-0.01	0.912458	low
TCGA-85-8354-01	Non-responder	0.57	-1.61	0.68	-1.2	-1.55	-1.81	FALSE	-1.6	0.57	0.13	-0.12	0.03	1.05567	low
TCGA-NC-A5HN-01	Non-responder	0.57	-0.71	0.71	-0.69	1.43	-1.18	FALSE	-1.75	0.57	0.12	-0.1	0.02	1.00047	low
TCGA-39-5011-01	Non-responder	0.56	2.54	0.72	1.6	0.33	1.49	TRUE	0.56	-2.46	-0.1	-0.07	-0.04	1.27785	high
TCGA-18-4086-01	Non-responder	0.55	0.25	0.86	0.3	1.53	0.07	FALSE	-0.57	0.55	-0.01	0.06	0	1.03485	low
TCGA-60-2707-01	Non-responder	0.55	-1.61	0.42	-0.58	-0.51	-0.87	FALSE	1.09	0.55	-0.05	0.16	-0.06	1.24042	high
TCGA-56-7730-01	Non-responder	0.55	-1.77	0.48	-1.79	0.48	-2.45	FALSE	-1.43	0.55	0.11	-0.1	0.04	1.11984	low
TCGA-22-4607-01	Non-responder	0.54	-0.4	0.87	-0.44	-1.91	-1.14	FALSE	-1.44	0.54	0.02	0.02	0.01	1.46375	high
TCGA-NC-A5HK-01	Non-responder	0.54	0	0.52	-0.29	2.51	-0.61	FALSE	-0.38	0.54	0.11	-0.03	-0.04	1.22788	high
TCGA-66-2794-01	Non-responder	0.53	2.43	0.98	2.02	2.44	3.09	TRUE	0.53	-2.74	-0.08	-0.15	-0.01	1.07562	low
TCGA-66-2793-01	Non-responder	0.52	-2.19	0.33	-1.81	-3.08	1.09	FALSE	-1.97	0.52	0.06	-0.09	0.07	1.1231	low
TCGA-94-7557-01	Non-responder	0.52	-1.23	0.27	-0.84	0.14	-0.75	FALSE	-1.04	0.52	0	0.01	0.03	1.34031	high
TCGA-52-7811-01	Non-responder	0.52	0.17	0.69	-0.11	-0.32	-0.7	FALSE	0.01	0.52	0	0.06	-0.02	1.31782	high
TCGA-51-4079-01	Non-responder	0.51	0.5	0.75	0.45	1.64	0.06	FALSE	-1.18	0.51	0.03	0.06	-0.05	1.12169	low
TCGA-33-AAS8-01	Non-responder	0.51	-2	0.52	-1.11	0.01	-2.08	FALSE	-1.34	0.51	0.09	-0.11	0.06	0.931605	low
TCGA-O2-A5IB-01	Non-responder	0.5	-1.07	0.24	-1.76	-2.57	-1.16	FALSE	-2.44	0.5	0.08	-0.06	0.03	1.20531	high
TCGA-66-2782-01	Non-responder	0.5	0.77	0.58	0.51	-0.53	0.38	TRUE	0.5	-0.59	-0.05	0.04	-0.04	1.26597	high
TCGA-34-5240-01	Non-responder	0.49	-1.01	0.87	-0.5	1.38	-0.62	FALSE	-2.4	0.49	-0.01	0.03	0.02	1.2523	high
TCGA-94-8035-01	Non-responder	0.49	-1.23	0.79	-1.3	-0.62	-2.14	FALSE	-1.42	0.49	0.09	-0.09	0.03	1.17657	high
TCGA-39-5028-01	Non-responder	0.48	0.87	0.91	0.42	-0.39	0.35	TRUE	0.48	-0.29	-0.04	0.07	-0.05	1.53768	high
TCGA-98-A539-01	Non-responder	0.48	-1.96	0.2	-1.07	-0.78	-2.09	FALSE	0.62	0.48	0	0.03	0	1.20551	high
TCGA-66-2768-01	Non-responder	0.47	1.48	0.88	0.6	-0.59	0.38	TRUE	0.47	-0.76	0.06	-0.06	-0.07	1.65948	high
TCGA-77-A5G3-01	Non-responder	0.46	-0.11	0.52	-0.07	3.06	-0.22	FALSE	-0.59	0.46	0.06	-0.04	0.02	0.972869	low
TCGA-43-2578-01	Non-responder	0.46	0.42	0.24	0.11	-1.5	2.41	TRUE	0.46	0.15	0.02	-0.05	0.05	1.73263	high
TCGA-77-7138-01	Non-responder	0.44	-1.52	0.53	-1.49	-1.87	-3.16	FALSE	-1.78	0.44	0.08	-0.03	-0.02	1.21191	high
TCGA-77-6843-01	Non-responder	0.43	-1.74	0.12	-1.38	1.21	-2.63	FALSE	-1.7	0.43	0.04	-0.07	0.07	0.982304	low
TCGA-33-4532-01	Non-responder	0.43	-1.41	0.62	-1.34	-1.12	-1.38	FALSE	-1.96	0.43	0.06	-0.13	0.09	1.07174	low
TCGA-33-A5GW-01	Non-responder	0.43	-3	0.6	-2.11	0.64	-3.41	FALSE	-1.86	0.43	0.05	-0.1	0.08	1.07527	low
TCGA-56-7823-01	Non-responder	0.41	-0.56	0.54	-1.26	-0.79	-2.16	FALSE	-1.35	0.41	0.08	-0.08	0.04	0.967643	low
TCGA-66-2795-01	Non-responder	0.41	0.98	0.79	0.49	-0.59	-0.11	FALSE	-1.35	0.41	-0.02	0.06	0	1.30827	high
TCGA-66-2771-01	Non-responder	0.41	1.87	0.98	1.38	0.19	1.96	TRUE	0.41	-3.3	-0.14	-0.14	-0.01	1.49011	high
TCGA-77-8140-01	Non-responder	0.4	-2.52	0.29	-1.57	-2.73	-1.27	FALSE	-1.06	0.4	0.06	-0.08	0.05	1.00678	low
TCGA-85-8052-01	Non-responder	0.39	-1.72	0.32	-0.77	0.23	-1.08	FALSE	0.1	0.39	0.01	-0.03	0.05	1.02342	low
TCGA-60-2726-01	Non-responder	0.39	0.14	0.77	-0.02	-2.31	1.07	TRUE	0.39	-0.12	0.03	-0.07	0.02	1.32536	high
TCGA-56-8622-01	Non-responder	0.39	-2.36	0.32	-1.15	0.01	-3.1	FALSE	1.23	0.39	-0.07	0.1	0	1.52724	high
TCGA-92-7340-01	Non-responder	0.38	1.09	0.48	0.53	-1.33	0.41	TRUE	0.38	1.4	-0.04	0.19	-0.02	1.35392	high
TCGA-63-A5MV-01	Non-responder	0.37	-1.25	0.3	0.25	2.31	2.04	FALSE	1.42	0.37	-0.07	0.05	0.06	1.08082	low
TCGA-56-A4BX-01	Non-responder	0.36	-4.54	0.24	-3.24	-0.72	-0.4	FALSE	-2.21	0.36	0.05	-0.12	0.1	0.944106	low
TCGA-58-A46N-01	Non-responder	0.35	-1.85	0.68	-1.24	1.85	-1.65	FALSE	-1.71	0.35	0.07	-0.08	0.04	1.07018	low
TCGA-37-3792-01	Non-responder	0.35	2.55	0.57	2.04	3.07	1.42	TRUE	0.35	-2.37	-0.06	-0.04	-0.1	1.77263	high
TCGA-34-2596-01	Non-responder	0.35	-0.83	0.66	0.14	3.84	-0.74	FALSE	0.6	0.35	-0.02	0.02	0.03	0.91236	low
TCGA-18-3407-01	Non-responder	0.34	-0.39	0.73	-0.02	2.72	-0.06	FALSE	-0.25	0.34	-0.04	0.12	-0.05	1.09976	low
TCGA-77-7463-01	Non-responder	0.33	-1.4	0.79	-1.19	1.06	-2.57	FALSE	-2.15	0.33	0.03	-0.06	0.05	1.22405	high
TCGA-37-4135-01	Non-responder	0.32	0.92	0.97	0.02	-1.7	1.54	FALSE	-2.71	0.32	0.07	-0.06	0.01	1.40459	high
TCGA-34-5929-01	Non-responder	0.3	0.09	0.31	-0.51	-1.59	-1.38	FALSE	0.49	0.3	0.05	-0.01	-0.01	1.23218	high
TCGA-77-A5G8-01	Non-responder	0.29	-0.31	0.33	0.02	0.85	-0.52	FALSE	-0.66	0.29	0.01	0.01	0.01	1.22918	high
TCGA-85-7843-01	Non-responder	0.28	-0.34	0.78	-0.51	-2.43	-0.72	FALSE	-0.28	0.28	-0.01	0.03	0.01	1.22599	high
TCGA-34-8456-01	Non-responder	0.28	-1.42	0.32	-0.66	1.23	-0.6	FALSE	0.63	0.28	0.01	-0.02	0.04	1.08964	low
TCGA-85-8277-01	Non-responder	0.27	-0.11	0.72	0.25	3.08	-0.21	FALSE	-0.74	0.27	0.08	-0.05	0	0.970906	low
TCGA-85-8070-01	Non-responder	0.27	-2.35	0.7	-1.27	2.62	-2.31	FALSE	-1.77	0.27	0.09	-0.12	0.04	0.921237	low
TCGA-85-A512-01	Non-responder	0.26	-0.8	0.81	-1.13	-1.31	-2.02	FALSE	-1.22	0.26	0.03	-0.01	0	1.10069	low
TCGA-33-AASB-01	Non-responder	0.24	-2.43	0.55	-2.26	-3.39	-2.3	FALSE	-1.22	0.24	0.09	-0.1	0.02	1.22765	high
TCGA-85-8352-01	Non-responder	0.23	-0.82	0.35	-1.29	-3.03	-0.54	FALSE	-2.25	0.23	0.08	-0.12	0.05	1.07981	low
TCGA-NC-A5HG-01	Non-responder	0.22	-1.53	0.59	-2.38	-4.23	-2.1	FALSE	-2.13	0.22	0.1	-0.09	0	1.00703	low
TCGA-22-4594-01	Non-responder	0.2	0.77	0.63	0.8	-0.66	1.13	TRUE	0.2	-1.31	-0.09	-0.02	0	1.83761	high
TCGA-46-6026-01	Non-responder	0.2	-2.32	0.29	-1.6	-4.38	0.68	FALSE	-0.22	0.2	0.06	-0.11	0.06	1.23786	high
TCGA-46-3765-01	Non-responder	0.18	0.33	0.9	0.1	-0.43	0.25	FALSE	-1.46	0.18	0.02	0.01	-0.02	1.19344	high
TCGA-85-7697-01	Non-responder	0.17	-0.29	0.63	-0.21	-1.56	-0.05	FALSE	1.02	0.17	0.01	-0.02	0.02	0.897721	low
TCGA-34-5241-01	Non-responder	0.17	1.06	0.91	0.8	-0.25	1.14	TRUE	0.17	-0.27	-0.06	0.08	-0.04	1.54632	high
TCGA-56-A4BW-01	Non-responder	0.16	0.73	0.33	-0.12	-1.37	0.37	FALSE	0.41	0.16	-0.01	0.03	-0.01	1.0801	low
TCGA-77-A5GA-01	Non-responder	0.16	-1.8	0.7	-0.72	1.11	-1.61	FALSE	-0.99	0.16	0.04	-0.08	0.04	0.913252	low
TCGA-77-A5G1-01	Non-responder	0.15	-0.14	0.21	0.11	0	-0.89	FALSE	0.8	0.15	-0.04	0.08	-0.03	1.01189	low
TCGA-63-7023-01	Non-responder	0.14	0.41	0.69	-0.08	-2.05	0.36	FALSE	-1.74	0.14	0.1	-0.09	0.01	1.08569	low
TCGA-56-5897-01	Non-responder	0.13	0.43	0.21	0.6	-0.72	0.73	FALSE	2.08	0.13	-0.12	0.19	-0.04	1.16226	low
TCGA-98-A538-01	Non-responder	0.12	0.16	0.85	-0.16	-0.26	-0.85	FALSE	-1.11	0.12	0.02	0.01	-0.02	1.13079	low
TCGA-21-5782-01	Non-responder	0.12	-0.28	0.6	0.02	-1.63	-0.02	FALSE	2.16	0.12	-0.01	0.02	0.02	1.30625	high
TCGA-43-7658-01	Non-responder	0.12	1.6	0.19	0.83	-0.52	1.99	TRUE	0.12	-1.91	0	-0.17	0.01	1.07874	low
TCGA-60-2695-01	Non-responder	0.11	0.6	0.26	0.38	-0.36	1.25	TRUE	0.11	-0.75	0	-0.06	0	1.40758	high
TCGA-56-5898-01	Non-responder	0.08	-0.37	0.31	-0.1	-0.99	-0.65	FALSE	1.65	0.08	-0.06	0.05	0.02	1.09923	low
TCGA-21-1083-01	Non-responder	0.07	1.36	0.57	1.1	3.08	0.86	TRUE	0.07	-0.93	-0.01	-0.05	-0.02	1.63283	high
TCGA-52-7809-01	Non-responder	0.07	-0.78	0.07	-0.83	-1.86	0.73	FALSE	0.28	0.07	0.04	-0.08	0.04	1.22978	high
TCGA-46-3769-01	Non-responder	0.06	1.23	0.63	0.99	0.41	1.32	FALSE	0.13	0.06	0.01	0.03	-0.03	1.42787	high
TCGA-77-A5GF-01	Non-responder	0.06	-0.26	0.45	0.37	3.88	-0.18	FALSE	0.04	0.06	0.02	-0.02	0	1.04835	low
TCGA-66-2765-01	Non-responder	0.06	1.65	0.69	0.8	-0.61	-0.02	FALSE	0.75	0.06	0	0.05	-0.04	1.20211	high
TCGA-60-2706-01	Non-responder	0.06	1.19	0.37	1.01	-0.59	1.84	TRUE	0.06	-2.36	-0.1	-0.1	-0.02	1.06983	low
TCGA-77-A5GB-01	Non-responder	0.04	0.77	0.6	0.45	-0.11	-0.2	FALSE	0.45	0.04	0	0.06	-0.05	1.14732	low
TCGA-51-4080-01	Non-responder	0.04	-1.21	0.71	-1.06	-0.22	-1.7	FALSE	-2.92	0.04	0.07	-0.1	0.03	0.95548	low
TCGA-66-2727-01	Non-responder	0.04	0.55	0.92	0.14	3.13	-0.2	FALSE	-1.75	0.04	0.01	-0.02	0.01	1.25175	high
TCGA-33-4587-01	Non-responder	0.04	-0.17	0.07	-0.89	-2.17	-0.54	FALSE	-1.81	0.04	0.05	-0.07	0.02	1.08707	low
TCGA-37-3789-01	Non-responder	0.04	2.1	0.85	0.76	-0.67	1.79	TRUE	0.04	-0.33	0.06	-0.02	-0.07	1.68971	high
TCGA-63-A5MT-01	Non-responder	0.03	-0.38	0.24	-0.23	-1.13	-1.2	FALSE	0.24	0.03	0.01	0.07	-0.07	0.933991	low
TCGA-56-7731-01	Non-responder	0.03	-0.73	0.4	0.14	-0.39	-0.26	FALSE	2.03	0.03	-0.09	0.11	-0.01	1.35005	high
TCGA-96-A4JK-01	Non-responder	0.03	0.33	0.69	0.25	-1.38	-0.28	FALSE	1.06	0.03	0.03	-0.06	0.02	0.969622	low
TCGA-34-A5IX-01	Non-responder	0.02	-0.71	0.26	-0.69	-1.18	-0.91	FALSE	-1.4	0.02	0.08	-0.04	-0.03	0.932656	low
TCGA-J1-A4AH-01	Non-responder	0.02	-2	0.4	-0.8	1.72	-1.74	FALSE	-0.42	0.02	0.04	-0.09	0.05	1.30592	high
TCGA-NK-A7XE-01	Non-responder	0.01	0.39	0.23	-0.47	-1.62	-0.19	FALSE	-1.04	0.01	0.07	-0.09	0.02	0.936497	low
TCGA-90-6837-01	Responder	0	-0.24	0.44	0.34	-0.64	-0.33	FALSE	1.72	0	-0.08	0.13	-0.04	1.51281	high
TCGA-63-A5MU-01	Responder	0	-1.11	0.83	-1.46	-0.13	-2.43	FALSE	-1.78	0	0.08	-0.12	0.03	1.00273	low
TCGA-39-5024-01	Responder	-0.01	0.76	0.7	0.12	-1.33	0.04	FALSE	-0.04	-0.01	0.06	-0.07	0	1.06606	low
TCGA-66-2758-01	Responder	-0.03	1.78	0.91	1.51	2.36	2.59	TRUE	-0.03	-2.11	-0.05	-0.11	-0.02	1.24858	high
TCGA-63-A5ML-01	Responder	-0.03	0.05	0.37	0.09	1.99	0.41	FALSE	-0.35	-0.03	-0.01	0	0.01	1.11483	low
TCGA-37-A5EN-01	Responder	-0.03	0.19	0.29	-0.09	-0.5	2.31	FALSE	-0.07	-0.03	0.04	-0.12	0.07	0.928018	low
TCGA-56-7582-01	Responder	-0.04	0.27	0.44	-0.19	-0.39	-0.46	FALSE	-1.31	-0.04	-0.01	0.01	0	0.925823	low
TCGA-NC-A5HL-01	Responder	-0.05	1.42	0.72	1.15	3.34	1.22	TRUE	-0.05	-2.32	-0.05	-0.12	-0.03	1.19628	high
TCGA-33-6738-01	Responder	-0.05	-1.25	0.17	-0.65	-2.57	-1.26	FALSE	0	-0.05	0.02	-0.06	0.03	0.983946	low
TCGA-85-A4QQ-01	Responder	-0.05	-0.98	0.61	-1.18	-2.15	-1.37	FALSE	-0.97	-0.05	0.05	-0.06	0	1.11857	low
TCGA-18-3416-01	Responder	-0.05	3.33	0.97	2.32	3.67	3.47	TRUE	-0.05	-3.62	-0.09	-0.18	-0.04	1.22889	high
TCGA-34-5231-01	Responder	-0.05	0.4	0.7	0.11	-1.01	0.9	TRUE	-0.05	0.16	0.05	-0.07	0.02	1.10221	low
TCGA-39-5034-01	Responder	-0.06	0.27	0.29	0.28	-1.2	0.19	TRUE	-0.06	0.18	-0.02	0.03	0.01	2.03848	high
TCGA-22-4591-01	Responder	-0.06	-0.42	0.41	-0.57	-0.88	0	FALSE	-1.47	-0.06	0.03	-0.07	0.04	1.1429	low
TCGA-66-2800-01	Responder	-0.07	-0.54	0.86	-0.05	-0.05	-0.71	FALSE	0.23	-0.07	-0.04	-0.01	0.03	1.34318	high
TCGA-66-2734-01	Responder	-0.07	-0.44	0.31	-0.77	-0.42	-2.04	FALSE	-0.17	-0.07	-0.05	0.09	-0.04	1.40881	high
TCGA-77-7139-01	Responder	-0.08	-0.74	0.45	-0.42	2.96	0.04	FALSE	-1.17	-0.08	0.05	-0.08	0.03	0.893961	low
TCGA-77-7141-01	Responder	-0.08	-0.22	0.26	-0.42	1.15	-0.81	FALSE	-1.21	-0.08	0.02	-0.07	0.04	0.990341	low
TCGA-58-A46L-01	Responder	-0.08	1.33	0.56	0.72	0.04	0.88	TRUE	-0.08	-1.13	-0.04	-0.06	-0.01	1.27631	high
TCGA-85-6560-01	Responder	-0.09	0.63	0.24	0.64	-0.68	1.04	TRUE	-0.09	0.36	0	0.04	0	1.12354	low
TCGA-37-5819-01	Responder	-0.09	-0.07	0.18	0.07	-2.07	0.58	FALSE	0.18	-0.09	0.03	-0.08	0.03	1.63424	high
TCGA-33-A4WN-01	Responder	-0.09	-1.5	0.61	-0.65	0.26	-1.28	FALSE	-1.05	-0.09	0.02	-0.09	0.05	1.00631	low
TCGA-NK-A5CX-01	Responder	-0.1	1.81	0.42	0.8	0.34	0.1	FALSE	1.18	-0.1	-0.02	0.08	-0.06	1.09372	low
TCGA-60-2716-01	Responder	-0.1	-2.54	0.9	-2.04	-1.74	-1.88	FALSE	-1.61	-0.1	0.01	-0.1	0.08	1.11822	low
TCGA-22-4613-01	Responder	-0.11	1.19	0.86	0.9	-0.07	1.64	TRUE	-0.11	-1.58	-0.04	-0.13	0.02	1.17788	high
TCGA-66-2756-01	Responder	-0.11	-0.43	0.5	-0.52	-2.08	-0.12	FALSE	-0.9	-0.11	0.03	-0.06	0.02	1.54149	high
TCGA-37-4141-01	Responder	-0.12	0.94	0.71	0.45	-0.37	3.84	FALSE	0.12	-0.12	0.02	-0.04	0.01	1.3047	high
TCGA-52-7812-01	Responder	-0.12	2.33	0.48	1.52	2.27	1.6	TRUE	-0.12	-1.9	-0.01	-0.08	-0.07	1.85472	high
TCGA-56-8624-01	Responder	-0.12	-1.73	0.33	-1.2	-2.52	-0.76	FALSE	1.26	-0.12	-0.11	0.05	0.05	1.24749	high
TCGA-56-A4ZJ-01	Responder	-0.13	-0.01	0.25	0.21	-0.75	-0.57	FALSE	2.49	-0.13	-0.16	0.17	-0.01	1.51347	high
TCGA-66-2742-01	Responder	-0.15	-0.08	0.28	-0.39	-1.03	0.11	FALSE	-1.24	-0.15	-0.03	0.04	-0.01	1.02769	low
TCGA-22-5481-01	Responder	-0.16	1.24	0.55	0.94	2.03	1.5	TRUE	-0.16	-1.12	0	-0.11	0.01	1.35352	high
TCGA-18-4721-01	Responder	-0.17	1.12	0.68	1.45	2.87	1.27	TRUE	-0.17	-0.74	-0.08	0.04	-0.02	0.984349	low
TCGA-18-4083-01	Responder	-0.17	0.16	0.74	0.45	3.58	1.59	TRUE	-0.17	1.26	0.07	0.01	0.03	1.1941	high
TCGA-18-3419-01	Responder	-0.18	1.57	0.88	0.56	-0.28	0.78	TRUE	-0.18	-2.64	-0.05	-0.15	-0.04	0.934872	low
TCGA-56-7579-01	Responder	-0.19	-2.37	0.68	-1.88	-2.85	-3.92	FALSE	-0.9	-0.19	-0.02	-0.04	0.04	0.981512	low
TCGA-46-3768-01	Responder	-0.2	-1.51	0.38	-0.75	0.26	-0.75	FALSE	-2.19	-0.2	0.01	-0.07	0.04	1.0023	low
TCGA-85-7696-01	Responder	-0.2	-0.46	0.35	-0.36	-1.49	-0.55	FALSE	-0.44	-0.2	-0.03	-0.03	0.05	0.961164	low
TCGA-39-5021-01	Responder	-0.22	1.29	0.61	0.87	0.54	0.78	TRUE	-0.22	0.23	0.02	-0.01	0.01	1.14646	low
TCGA-22-1002-01	Responder	-0.25	-0.14	0.5	0.17	-0.69	0.51	FALSE	1.26	-0.25	-0.08	0.08	-0.01	1.64241	high
TCGA-85-A510-01	Responder	-0.25	0.77	0.12	0.46	-1.46	1.08	TRUE	-0.25	-1.13	-0.01	-0.11	0.02	1.38663	high
TCGA-39-5040-01	Responder	-0.27	-0.68	0.17	-0.37	0.7	-0.65	FALSE	-0.55	-0.27	0	-0.02	0	1.54901	high
TCGA-22-4595-01	Responder	-0.28	0.22	0.68	0.36	-0.42	-0.01	FALSE	0.85	-0.28	-0.05	0.03	-0.01	1.25859	high
TCGA-60-2722-01	Responder	-0.29	-1.21	0.74	-0.89	1.94	-1.87	FALSE	-1.72	-0.29	0.03	-0.07	0.01	0.940492	low
TCGA-63-5131-01	Responder	-0.29	-0.82	0.35	-0.71	-1.53	1.03	FALSE	-0.93	-0.29	-0.01	-0.03	0.02	1.11466	low
TCGA-33-4538-01	Responder	-0.29	-0.64	0.76	-0.19	2.47	-0.22	FALSE	-1.62	-0.29	0.03	-0.08	0.02	1.10704	low
TCGA-21-1078-01	Responder	-0.32	-2.52	0.82	-2.3	-2.56	-2.21	FALSE	-1.25	-0.32	0.01	-0.1	0.06	1.01289	low
TCGA-66-2754-01	Responder	-0.32	-1.02	0.64	-1.28	-2.39	-1.69	FALSE	-1.47	-0.32	0.04	-0.12	0.05	1.6051	high
TCGA-33-6737-01	Responder	-0.32	-0.21	0.53	-0.27	0.26	-0.35	FALSE	-0.24	-0.32	0	0	-0.03	1.46331	high
TCGA-22-A5C4-01	Responder	-0.33	0.23	0.23	-0.58	-2.13	-1.09	FALSE	-0.7	-0.33	-0.02	-0.06	0.05	1.28639	high
TCGA-56-7822-01	Responder	-0.35	-1.8	0.27	-0.97	-1.51	-1	FALSE	0.1	-0.35	-0.08	0.04	0	1.29961	high
TCGA-51-6867-01	Responder	-0.38	0.68	0.26	0.83	2.8	0.89	TRUE	-0.38	1.21	0.08	0.03	-0.01	1.11051	low
TCGA-39-5036-01	Responder	-0.38	-0.26	0.86	-0.15	0.19	0.12	FALSE	-1.54	-0.38	0.07	-0.14	0.03	1.07149	low
TCGA-18-3408-01	Responder	-0.4	0.78	0.86	0.27	2.13	-0.2	FALSE	-2.49	-0.4	-0.06	0	0.03	1.08752	low
TCGA-37-4130-01	Responder	-0.41	3.58	0.86	2.47	-0.38	4.75	TRUE	-0.41	-2.39	-0.07	-0.13	-0.01	1.64928	high
TCGA-37-4132-01	Responder	-0.41	1.61	0.88	0.91	-0.45	4.8	TRUE	-0.41	-0.75	0	-0.06	0	1.6559	high
TCGA-96-7544-01	Responder	-0.42	0.43	0.54	0.29	2.31	-0.45	FALSE	-0.2	-0.42	-0.1	0.08	-0.01	1.02084	low
TCGA-37-4129-01	Responder	-0.42	-3.24	0.92	-2.64	-3.34	0.19	FALSE	-0.35	-0.42	-0.04	-0.05	0.05	1.01427	low
TCGA-66-2757-01	Responder	-0.44	1.65	0.34	0.73	-0.63	1.51	TRUE	-0.44	-0.95	0.01	-0.1	0.01	1.39458	high
TCGA-34-2600-01	Responder	-0.46	-1.22	0.3	-1.34	-2.95	-0.06	FALSE	-0.28	-0.46	0.01	-0.11	0.05	1.33707	high
TCGA-77-7142-01	Responder	-0.46	-0.55	0.6	-0.49	-1.59	-0.77	FALSE	-1.28	-0.46	-0.04	-0.02	0.03	1.0424	low
TCGA-85-7710-01	Responder	-0.46	1.63	0.36	0.23	-0.87	-0.11	FALSE	-0.98	-0.46	0.05	-0.04	-0.05	1.19445	high
TCGA-22-5477-01	Responder	-0.47	-0.02	0.51	0.14	2.89	0.16	FALSE	-0.94	-0.47	0	-0.08	0.04	1.15984	low
TCGA-56-7221-01	Responder	-0.47	-3.1	0.74	-2.17	-2.51	-2.64	FALSE	-1.2	-0.47	0.01	-0.09	0.03	1.13176	low
TCGA-90-7964-01	Responder	-0.47	-1.22	0.18	-0.69	-1.56	-1.86	FALSE	0.77	-0.47	-0.09	0.02	0.03	1.26711	high
TCGA-94-7033-01	Responder	-0.48	0.13	0.68	-0.66	-1.98	-0.82	FALSE	-0.13	-0.48	0.09	-0.12	-0.01	1.08419	low
TCGA-18-3412-01	Responder	-0.49	-0.13	0.9	-0.56	-0.11	-1.09	FALSE	-1.45	-0.49	-0.01	-0.06	0.03	1.1065	low
TCGA-77-8150-01	Responder	-0.5	0.38	0.43	0.41	2.07	1	FALSE	0.57	-0.5	0.01	-0.06	0.01	1.13801	low
TCGA-56-8628-01	Responder	-0.52	0.7	0.17	0.57	-0.81	1.01	FALSE	2.86	-0.52	-0.13	0.08	0.01	1.16567	high
TCGA-33-AASJ-01	Responder	-0.53	-1	0.85	-0.77	1.75	-0.93	FALSE	-2.03	-0.53	0.09	-0.16	0.02	0.901781	low
TCGA-43-8118-01	Responder	-0.53	-0.81	0.68	-0.59	-1.71	-1.04	FALSE	0.35	-0.53	-0.03	-0.03	0.01	1.33953	high
TCGA-94-A5I4-01	Responder	-0.54	-2.18	0.66	-1.55	-1.52	-2.69	FALSE	-1	-0.54	0.03	-0.06	-0.01	1.11533	low
TCGA-58-8387-01	Responder	-0.54	1.21	0.91	1.31	3.1	1.05	TRUE	-0.54	-1.35	0.01	-0.14	0.01	1.35134	high
TCGA-22-4599-01	Responder	-0.56	2.37	0.53	1.61	1.03	2.58	TRUE	-0.56	-0.93	-0.02	-0.01	-0.04	1.41835	high
TCGA-22-4605-01	Responder	-0.56	-1.23	0.33	-0.11	0.78	-1.36	FALSE	1.85	-0.56	-0.11	0.08	-0.02	1.52646	high
TCGA-77-6844-01	Responder	-0.57	-0.35	0.33	-0.41	-0.36	0.51	FALSE	-0.4	-0.57	-0.01	-0.08	0.04	1.09071	low
TCGA-66-2787-01	Responder	-0.57	1.12	0.72	1.11	3.45	1.65	TRUE	-0.57	-0.98	-0.03	-0.06	0	0.978602	low
TCGA-98-A53A-01	Responder	-0.64	-0.57	0.18	-0.67	-2.7	0.5	TRUE	-0.64	0.67	0.08	-0.07	0.05	1.39177	high
TCGA-56-8504-01	Responder	-0.65	0.35	0.53	0.27	-1.04	0.49	FALSE	-0.29	-0.65	-0.04	0	-0.01	0.996382	low
TCGA-60-2723-01	Responder	-0.65	1.38	0.84	1.37	3.65	1.39	TRUE	-0.65	0.29	0	0.08	-0.06	1.26284	high
TCGA-60-2711-01	Responder	-0.65	0.02	0.49	0.07	-1.76	0.74	TRUE	-0.65	0.35	0.07	-0.12	0.07	1.01059	low
TCGA-63-A5MB-01	Responder	-0.66	0.59	0.21	0.07	0.07	-0.4	FALSE	-0.18	-0.66	0.01	-0.08	0.01	1.14339	low
TCGA-66-2783-01	Responder	-0.66	-0.97	0.82	-0.09	1.21	-0.1	FALSE	-0.24	-0.66	-0.03	-0.01	-0.01	1.20094	high
TCGA-58-A46J-01	Responder	-0.67	-0.79	0.66	-0.39	-0.89	-0.32	FALSE	0.12	-0.67	0	-0.08	0.03	1.16347	low
TCGA-58-A46K-01	Responder	-0.67	0.4	0.59	0.25	3	0.13	FALSE	-0.93	-0.67	0.03	-0.08	0	1.15286	low
TCGA-43-8116-01	Responder	-0.7	0.42	0.31	0.11	-2.13	-0.07	FALSE	-0.13	-0.7	0.02	-0.07	-0.01	1.18629	high
TCGA-37-4133-01	Responder	-0.73	1.11	0.96	0.41	2.17	0.65	FALSE	-2.38	-0.73	-0.01	-0.07	0.02	1.23	high
TCGA-33-AASI-01	Responder	-0.75	1.46	0.31	0.68	-0.99	0.41	FALSE	0.11	-0.75	0.06	-0.13	-0.01	1.02863	low
TCGA-77-8143-01	Responder	-0.78	-0.85	0.89	-0.61	0.07	-0.76	FALSE	-1.2	-0.78	0.03	-0.13	0.02	1.28714	high
TCGA-85-A50Z-01	Responder	-0.8	-0.06	0.6	-0.4	-0.19	-1.27	FALSE	-1.26	-0.8	-0.02	-0.02	-0.03	1.01282	low
TCGA-22-5480-01	Responder	-0.82	2.46	0.39	1.36	1.18	-0.09	FALSE	0.99	-0.82	-0.01	-0.02	-0.04	1.37057	high
TCGA-NK-A5CT-01	Responder	-0.82	-0.32	0.19	-0.43	0.57	-1.07	FALSE	-0.36	-0.82	0.04	-0.06	-0.05	1.20648	high
TCGA-56-8304-01	Responder	-0.83	0.33	0.86	0.08	0.04	-0.16	FALSE	-0.72	-0.83	0.04	-0.13	0.01	0.960438	low
TCGA-NC-A5HR-01	Responder	-0.83	0.22	0.45	-0.19	0.75	-0.23	FALSE	-1.85	-0.83	0.04	-0.15	0.03	0.960254	low
TCGA-66-2777-01	Responder	-0.84	-1.57	0.42	-0.21	-0.03	0.54	FALSE	1.2	-0.84	-0.09	-0.02	0.03	1.35537	high
TCGA-66-2786-01	Responder	-0.85	0.42	0.72	0.45	-1.48	1.15	FALSE	1.22	-0.85	-0.03	-0.02	-0.02	1.4378	high
TCGA-58-8386-01	Responder	-0.85	0.04	0.43	0.26	0.37	-1.03	FALSE	1.66	-0.85	-0.09	0.04	-0.02	1.64747	high
TCGA-LA-A446-01	Responder	-0.86	-1.95	0.43	-0.92	1.2	-1.27	FALSE	-0.67	-0.86	0.01	-0.13	0.04	1.06624	low
TCGA-98-A53J-01	Responder	-0.9	-0.86	0.42	-0.8	0.05	-1.93	FALSE	-0.79	-0.9	-0.01	-0.07	0	1.16499	low
TCGA-60-2710-01	Responder	-0.94	0.59	0.47	0.58	0.08	0.56	FALSE	1.55	-0.94	-0.08	0.02	-0.02	1.19345	high
TCGA-O2-A52S-01	Responder	-0.94	1.27	0.3	0.52	-0.35	-0.03	FALSE	-0.59	-0.94	0.02	-0.11	0.01	0.990346	low
TCGA-O2-A52W-01	Responder	-0.94	-1.03	0.36	-1.19	-2.25	-0.67	FALSE	-2.11	-0.94	0	-0.12	0.04	1.11965	low
TCGA-85-8580-01	Responder	-0.95	-0.91	0.58	-0.55	-0.56	-0.64	FALSE	0.54	-0.95	0.01	-0.14	0.03	0.992551	low
TCGA-94-7943-01	Responder	-0.96	-0.82	0.13	-0.49	-1.92	-0.52	FALSE	0.05	-0.96	-0.04	-0.09	0.05	1.56995	high
TCGA-NC-A5HO-01	Responder	-0.96	-0.82	0.85	-0.83	-2.37	-0.11	FALSE	-0.97	-0.96	0.03	-0.11	-0.01	0.898117	low
TCGA-NC-A5HI-01	Responder	-0.96	-1.02	0.69	-1.07	-2.57	-0.26	FALSE	-1.87	-0.96	0.01	-0.16	0.06	1.00637	low
TCGA-66-2778-01	Responder	-0.97	-0.91	0.99	-0.56	-1.68	-0.21	FALSE	-1.5	-0.97	-0.02	-0.09	0.02	1.14158	low
TCGA-60-2719-01	Responder	-1	-0.25	0.69	-0.16	-1.14	0.45	FALSE	-0.71	-1	0	-0.13	0.03	1.19897	high
TCGA-33-4566-01	Responder	-1.02	2.42	0.62	1.32	0.27	1.37	TRUE	-1.02	-1.03	0.03	-0.04	-0.08	1.23127	high
TCGA-L3-A4E7-01	Responder	-1.06	0.82	0.36	-0.02	0.68	-0.84	FALSE	1.59	-1.06	-0.07	0	-0.02	1.14228	low
TCGA-39-5016-01	Responder	-1.07	1.73	0.52	1.32	3.44	1.27	TRUE	-1.07	-1.76	-0.03	-0.13	0.01	0.908841	low
TCGA-22-4601-01	Responder	-1.07	0.23	0.49	-0.1	0.37	-0.49	FALSE	-0.61	-1.07	-0.02	-0.08	0.01	1.15708	low
TCGA-33-4589-01	Responder	-1.07	3.26	0.98	1.82	2.26	1.8	TRUE	-1.07	-0.64	0.03	-0.04	-0.05	1.33042	high
TCGA-66-2759-01	Responder	-1.11	0.88	0.82	0.96	3.52	0.17	FALSE	-0.44	-1.11	-0.03	-0.02	-0.03	1.00156	low
TCGA-22-1016-01	Responder	-1.12	-0.7	0.29	-0.23	-0.07	0.44	FALSE	1.75	-1.12	-0.14	0.06	-0.02	1.78539	high
TCGA-58-A46M-01	Responder	-1.16	1.72	0.67	0.97	2.65	0.94	TRUE	-1.16	-1.07	0.03	-0.09	-0.03	0.987959	low
TCGA-60-2696-01	Responder	-1.16	0.35	0.77	0.59	-0.77	0.47	FALSE	0.11	-1.16	-0.05	-0.02	-0.04	1.17946	high
TCGA-56-A4BY-01	Responder	-1.17	-0.09	0.45	-0.03	1	-0.24	FALSE	-0.39	-1.17	-0.03	-0.08	0.01	1.12812	low
TCGA-63-A5MG-01	Responder	-1.18	-0.57	0.56	-0.05	-0.99	-0.96	FALSE	1.12	-1.18	-0.09	0	0	1.37519	high
TCGA-22-5491-01	Responder	-1.19	-0.33	0.93	-0.54	-0.15	0.16	FALSE	-1.62	-1.19	0.02	-0.17	0.05	1.06321	low
TCGA-56-A5DS-01	Responder	-1.22	-0.58	0.45	-0.17	-1.76	0.16	FALSE	1.89	-1.22	-0.07	-0.06	0.03	1.0953	low
TCGA-85-8072-01	Responder	-1.22	-0.17	0.36	0.2	1.93	-0.09	FALSE	0.51	-1.22	-0.05	-0.07	0.01	1.14132	low
TCGA-37-3783-01	Responder	-1.23	1.96	0.98	1.14	-0.32	2.64	TRUE	-1.23	-0.91	0.01	-0.04	-0.05	1.22817	high
TCGA-18-3415-01	Responder	-1.23	1.37	0.88	1.12	3.3	1.26	TRUE	-1.23	0.46	0.01	0.06	-0.02	1.0708	low
TCGA-77-7465-01	Responder	-1.23	2.13	0.64	1.32	0.09	2.13	TRUE	-1.23	-0.85	-0.01	-0.06	-0.01	0.988956	low
TCGA-33-AASL-01	Responder	-1.26	0.32	0.78	0.12	-0.65	-0.89	FALSE	-0.57	-1.26	0.06	-0.14	-0.03	1.00607	low
TCGA-98-A53D-01	Responder	-1.27	-0.8	0.18	0.56	2.58	0.5	FALSE	2.63	-1.27	-0.19	0.13	-0.04	1.30616	high
TCGA-33-4579-01	Responder	-1.27	-1.1	0.87	-0.75	-0.66	-0.36	FALSE	0.35	-1.27	-0.04	-0.09	0.02	1.05772	low
TCGA-66-2763-01	Responder	-1.3	0.63	0.76	0.32	1.95	0.49	FALSE	-0.6	-1.3	-0.04	-0.06	-0.01	1.13321	low
TCGA-18-3406-01	Responder	-1.31	2.48	0.99	1.23	-0.99	1.1	TRUE	-1.31	-0.68	-0.05	0.02	-0.04	1.04204	low
TCGA-21-1080-01	Responder	-1.41	0.35	0.97	0.02	-0.99	0.79	TRUE	-1.41	-0.79	0	-0.09	0.02	0.952589	low
TCGA-77-7337-01	Responder	-1.41	0.13	0.38	-0.07	-1.34	0.36	TRUE	-1.41	1.74	0.02	0.16	-0.03	1.07753	low
TCGA-22-5472-01	Responder	-1.48	-1.35	0.48	-0.68	-1.35	-0.54	FALSE	1.11	-1.48	-0.12	-0.03	0.02	1.31416	high
TCGA-94-8491-01	Responder	-1.52	-1.19	0.55	-0.21	-0.42	-0.08	FALSE	0.78	-1.52	-0.04	-0.1	0.01	0.990535	low
TCGA-96-8170-01	Responder	-1.53	-1.58	0.65	-0.86	-1.58	-0.81	FALSE	1.59	-1.53	-0.1	-0.04	0.02	1.28783	high
TCGA-43-2581-01	Responder	-1.63	1.06	0.26	0.84	-0.29	0.17	FALSE	0.64	-1.63	-0.12	0.04	-0.05	1.20251	high
TCGA-96-7545-01	Responder	-1.64	-0.12	0.68	0.24	0.61	0.23	FALSE	0.3	-1.64	-0.15	0	0.01	1.32806	high
TCGA-56-8307-01	Responder	-1.7	1.15	0.56	0.62	1.62	0.29	FALSE	0.53	-1.7	0	-0.13	-0.02	1.1186	low
TCGA-43-3920-01	Responder	-1.85	1.9	0.87	0.87	-0.87	2	TRUE	-1.85	1.55	0.02	0.11	0	1.36444	high
TCGA-66-2773-01	Responder	-1.86	0.97	0.42	0.84	2.29	1.15	FALSE	0.44	-1.86	-0.08	-0.04	-0.04	1.18051	high
TCGA-33-4583-01	Responder	-1.93	0.29	0.93	0.13	2.29	1.03	TRUE	-1.93	-0.45	0.09	-0.1	-0.04	0.881881	low
TCGA-22-1017-01	Responder	-2.01	0.74	0.56	0.61	2.51	-0.04	FALSE	0.4	-2.01	-0.08	-0.08	-0.02	1.43981	high
TCGA-18-3421-01	Responder	-2.09	2.28	0.99	1.04	1.18	2.12	TRUE	-2.09	-0.57	0.02	-0.06	-0.01	1.11005	low
TCGA-NC-A5HQ-01	Responder	-2.23	-0.07	0.57	0.44	2.8	0.01	FALSE	0.64	-2.23	-0.05	-0.14	-0.01	0.985528	low
TCGA-77-8133-01	Responder	-2.24	-0.49	0.46	0.3	-0.17	-0.35	FALSE	2.01	-2.24	-0.12	-0.11	0.04	0.874204	low
TCGA-92-8065-01	Responder	-2.35	0.4	0.78	0.54	-0.63	0.39	FALSE	0.94	-2.35	-0.11	-0.09	-0.02	1.05749	low
TCGA-XC-AA0X-01	Responder	-2.4	-1.42	0.37	-0.05	0.99	-0.69	FALSE	2.43	-2.4	-0.15	-0.04	-0.02	1.24605	high
TCGA-90-7766-01	Responder	-2.92	0.67	0.7	0.56	0.14	0.33	FALSE	0.41	-2.92	-0.07	-0.17	-0.02	1.57543	high
