# Supplementary material for: Identification of Immune-Related Gene Signatures in Lung Adenocarcinoma and Lung Squamous Cell Carcinoma
Source: Front Immunol. 2021 Nov 23;12:752643. doi: 10.3389/fimmu.2021.752643 (PMC8649721; doi:10.3389/fimmu.2021.752643)
Supplement: Supplementary file 2 [file DataSheet_2.zip › Supplementary table 25_v1.xlsx]

## Sheet: Sheet1
Supplementary table 25: The verification of the identifed seven-immune-related-gene-signature prognostic model in train group of LUAD.
id	futime	fustat	CHRNA6	CLEC12B	CLEC17A	CLNK	INHA	CD1B	SLC14A2	riskScore	risk
TCGA-55-6969-01	3.39452	0	2.0372	4.6121	4.7846	2.3616	2.5433	0	9.5217	-1.92679	low
TCGA-86-8669-01	2.56986	0	1.1765	4.171	3.4701	2.9876	1.8158	4.6406	10.8943	-1.8872	low
TCGA-97-A4M2-01	1.70959	0	1.769	5.7152	3.1997	1.769	3.7573	6.7213	6.7667	-1.66525	low
TCGA-44-2655-01	3.6274	0	2.1265	2.2096	4.7071	1.619	3.4384	5.5416	10.0281	-1.63544	low
TCGA-86-7701-01	2.59452	0	2.6482	1.6358	5.9071	5.6887	7.0522	3.9775	8.168	-1.53952	low
TCGA-55-6983-01	7.73425	0	1.6451	1.4714	5.642	1.9399	3.7067	4.2544	8.8361	-1.53403	low
TCGA-38-7271-01	2.19178	1	2.474	1.3326	6.8055	3.5398	0	5.7385	3.3379	-1.48987	low
TCGA-91-6849-01	0.0958904	0	1.0788	2.94	4.0508	2.1167	5.8232	5.7355	9.1757	-1.47659	low
TCGA-91-8497-01	1.18904	1	2.494	3.1608	4.4276	4.7801	4.4713	6.3649	5.6433	-1.47342	low
TCGA-91-6828-01	0.884932	0	1.8177	2.1266	2.5971	3.8548	2.1266	3.3589	9.7602	-1.44476	low
TCGA-91-6835-01	0.216438	0	3.0398	1.891	6.5407	4.146	1.4885	5.9635	1.891	-1.39692	low
TCGA-55-6971-01	3.83562	0	3.2798	2.2846	5.7354	3.5421	7.9249	2.546	6.6541	-1.38816	low
TCGA-50-5055-01	5.0137	1	3.5604	1.412	7.5017	2.581	2.1118	7.3484	1.412	-1.36621	low
TCGA-44-6778-01	5.10685	0	2.0609	2.444	5.4434	3.5591	6.7664	4.7557	5.5644	-1.33118	low
TCGA-97-7552-01	5.29315	0	2.3744	1.7334	5.9631	4.1864	0.9487	4.8059	2.2389	-1.32638	low
TCGA-62-A46S-01	4.52877	1	1.8675	2.55	2.0323	1.4678	1.4678	0.913	9.0675	-1.30867	low
TCGA-86-6851-01	0.490411	0	2.8612	2.5464	4.5892	4.2864	0	2.9701	2.2335	-1.305	low
TCGA-99-8032-01	0.120548	0	1.3587	2.4066	3.5791	5.8011	9.4462	1.12	9.337	-1.28475	low
TCGA-55-8206-01	2.43288	0	3.5762	5.9777	1.9831	3.776	4.1325	6.3405	1.8711	-1.2785	low
TCGA-55-7728-01	1.92877	0	2.8674	4.9545	4.3926	3.0069	5.5974	6.3335	1.0781	-1.26942	low
TCGA-97-8552-01	1.71507	0	2.8273	4.1758	5.2085	2.9462	3.6537	6.4324	0	-1.26478	low
TCGA-97-A4LX-01	1.68219	0	3.5847	3.0838	5.1951	4.2836	1.4645	5.3431	0	-1.26367	low
TCGA-55-7994-01	1.65205	0	1.8209	2.8106	5.5223	2.1644	0.7077	5.4717	0.9633	-1.25735	low
TCGA-97-A4M5-01	1.73699	0	1.174	3.6213	2.7788	1.4195	6.4264	2.2536	8.1608	-1.25558	low
TCGA-75-7025-01	9.05479	0	2.8179	4.2878	4.7601	2.5648	4.9486	6.1644	1.3294	-1.255	low
TCGA-55-7574-01	2.72603	1	0	3.0258	6.2557	1.7576	7.0614	3.7762	3.6901	-1.22967	low
TCGA-49-AAR0-01	13.0548	0	1.9908	3.7436	3.796	0.5809	4.8211	4.1979	4.7956	-1.22603	low
TCGA-49-AARR-01	13.6767	0	1.6046	2.1928	5.5986	3.1134	3.2742	2.022	2.7253	-1.19713	low
TCGA-49-AARO-01	10.2986	0	2.4886	3.4331	4.9533	2.4886	3.8339	7.2096	1.1064	-1.19525	low
TCGA-53-7813-01	1.16164	0	2.0297	1.0198	4.037	0	5.7937	0	9.9672	-1.18146	low
TCGA-55-7725-01	1.21096	0	3.9732	2.6443	4.8758	2.8684	0	3.8734	0	-1.17955	low
TCGA-62-A46R-01	4.72603	1	3.1705	4.3225	2.5855	2.1704	0	5.6445	1.0003	-1.17327	low
TCGA-L9-A743-01	1.81918	0	2.8355	3.0966	4.7277	3.3177	3.6785	6.6663	1.2729	-1.17278	low
TCGA-55-6979-01	0.649315	1	3.1295	2.8762	3.9159	3.4417	1.9331	4.0447	2.1774	-1.17234	low
TCGA-J2-A4AG-01	2.70685	0	2.8462	1.4268	5.2535	2.6006	1.9313	6.1107	2.7286	-1.17083	low
TCGA-69-7978-01	0.367123	0	3.4264	2.2323	3.7842	2.8181	1.8836	4.5356	3.514	-1.16699	low
TCGA-MP-A4TD-01	0.841096	1	0.9896	0.9896	4.2657	1.7926	7.6447	2.3053	9.7745	-1.16442	low
TCGA-73-4662-01	6.89041	0	3.4699	2.4473	3.9574	2.2482	0.3038	6.6529	1.6368	-1.14732	low
TCGA-50-8460-01	2.27123	0	2.8472	2.7173	4.148	2.8472	2.8472	6.6635	2.238	-1.14547	low
TCGA-97-7553-01	5.12329	0	2.1927	2.9443	4.0161	2.4501	0.9206	4.7964	1.4781	-1.13456	low
TCGA-93-7347-01	1.87123	0	4.1774	3.0672	3.6167	2.5971	2.0384	5.9174	1.557	-1.13131	low
TCGA-NJ-A4YQ-01	3.92329	0	2.0492	2.5902	5.3191	2.8634	2.8634	2.8634	1.1734	-1.1296	low
TCGA-62-8395-01	3.33151	0	2.0251	1.675	2.4293	1.675	6.4424	3.9103	9.8084	-1.12724	low
TCGA-50-5051-01	1.30959	1	0	0.8275	3.251	2.0351	7.9043	3.7435	11.2633	-1.1163	low
TCGA-38-A44F-01	0.364384	0	2.4767	3.0738	5.0428	2.8636	4.9919	5.0428	1.0987	-1.09822	low
TCGA-95-A4VP-01	1.65753	0	1.6307	1.3632	4.3501	3.5859	10.0091	0.6081	8.6585	-1.09707	low
TCGA-67-3774-01	1.05479	0	1.1873	1.1873	2.7545	2.4517	5.1493	3.5677	9.0213	-1.09622	low
TCGA-99-8028-01	3.06301	0	3.1296	3.0568	3.9271	1.6569	2.0053	3.3888	1.6569	-1.09197	low
TCGA-55-A4DF-01	1.68219	1	1.5106	3.2904	3.4207	1.5106	2.4914	2.0828	3.1472	-1.09052	low
TCGA-50-5941-01	4.03836	0	2.759	1.1904	4.5106	1.5475	0	4.4271	2.759	-1.08069	low
TCGA-44-2657-01	3.70137	0	3.6334	1.2279	6.5383	2.3296	2.6711	5.9559	0	-1.0752	low
TCGA-69-8453-01	2.2274	0	1.781	3.8724	4.0526	2.1412	3.6663	6.051	0.5727	-1.06906	low
TCGA-67-3771-01	1.67123	0	2.635	2.635	4.165	0.7238	0.7238	1.2035	1.8504	-1.0683	low
TCGA-44-6776-01	7.16712	0	0.7811	0.7811	2.4088	1.285	2.5918	3.6432	9.0666	-1.06514	low
TCGA-05-4382-01	1.66301	0	1.9529	2.8524	4.3828	1.1352	1.2844	1.4196	1.2844	-1.05382	low
TCGA-53-7626-01	2.54521	1	2.8599	1.8322	4.5357	2.6139	1.8322	6.4559	1.4368	-1.0491	low
TCGA-44-3398-01	3.1863	0	2.4013	3.0497	3.1917	5.4817	3.321	6.8228	1.1921	-1.04824	low
TCGA-67-4679-01	1.2274	0	3.1753	3.5019	1.952	1.952	0	6.294	1.7204	-1.04195	low
TCGA-91-8499-01	0.0986301	0	0	1.9832	6.0047	0.6698	3.1177	1.1253	1.9832	-1.03881	low
TCGA-50-5049-01	8.47671	0	3.1396	1.4191	5.1309	1.9223	0.6397	5.3832	0.6397	-1.03195	low
TCGA-97-A4M7-01	1.72329	0	3.3255	2.8965	4.2187	2.7195	3.5538	6.6723	0.5157	-1.02756	low
TCGA-69-7764-01	1.13425	0	1.8689	1.218	2.8008	0.7339	5.9232	2.8008	8.8555	-1.01672	low
TCGA-55-8299-01	1.28493	1	2.1306	2.6013	4.0184	2.385	2.6984	1.6377	1.9843	-1.01586	low
TCGA-50-8459-01	3.06575	0	2.1233	3.6724	4.1065	2.1233	5.0879	5.9276	0.6411	-1.00147	low
TCGA-05-5423-01	0.413699	0	2.7784	3.0576	4.3254	2.6155	3.6692	6.5439	0	-0.998614	low
TCGA-99-7458-01	2.04658	0	3.4504	2.1078	3.313	2.4943	2.314	7.0952	2.2146	-0.994303	low
TCGA-73-4675-01	2.52603	1	1.5154	0.9482	1.3499	1.3499	5.9476	4.5426	10.9663	-0.990565	low
TCGA-44-6774-01	1.80274	0	3.6032	2.238	2.4974	0	6.0658	2.908	6.9064	-0.987635	low
TCGA-49-AAR3-01	5.1863	0	2.6384	3.2796	3.7219	1.4553	2.6384	2.6384	0.9039	-0.985679	low
TCGA-55-7815-01	2.11781	0	3.4621	2.3242	4.0902	2.3242	4.8608	3.3245	2.3242	-0.973417	low
TCGA-93-A4JO-01	0.090411	1	3.4512	2.9633	4.5215	1.6286	3.8677	4.7062	0	-0.9696	low
TCGA-55-A493-01	0.0767123	0	3.1303	3.2818	3.4828	1.7756	3.1303	5.8986	0.5703	-0.96818	low
TCGA-86-8076-01	2.72055	0	2.2922	1.7393	4.6756	2.042	7.4174	4.9366	4.0859	-0.96635	low
TCGA-55-8089-01	1.92329	1	1.1683	2.7701	3.8799	3.3432	2.9361	4.0705	0.8732	-0.957086	low
TCGA-69-7761-01	0.509589	0	3.9099	2.7942	3.2682	2.2563	3.0028	5.9026	1.0561	-0.956202	low
TCGA-69-7974-01	0.50411	0	1.7447	2.5841	3.1113	1.4665	0.667	3.7696	1.7447	-0.954086	low
TCGA-49-4487-01	2.34247	1	2.5981	1.8186	6.023	1.8186	8.684	3.8559	2.3819	-0.948513	low
TCGA-75-6212-01	4.15342	1	3.5744	0.8314	5.1092	2.8551	1.3555	8.2854	0	-0.944537	low
TCGA-95-8039-01	2.27397	0	2.6769	3.3574	2.9885	1.5493	3.4106	6.777	1.1084	-0.936256	low
TCGA-MP-A4SW-01	4.87123	1	2.8827	2.5871	3.2011	1.9	2.0661	3.6825	1.4965	-0.931329	low
TCGA-55-7910-01	2.84932	0	1.9175	1.9175	3.0717	2.2338	9.3729	1.5119	7.5116	-0.930579	low
TCGA-55-1594-01	3.2274	0	1.5682	1.7478	2.9416	0.8369	7.9556	3.5377	7.6203	-0.927513	low
TCGA-75-5146-01	6.48767	0	2.1838	0	3.1368	1.6444	1.2735	3.8546	5.9857	-0.926583	low
TCGA-44-7672-01	1.96986	0	3.0736	0.8326	5.2367	1.1186	2.1745	4.5152	1.3572	-0.919677	low
TCGA-95-A4VN-01	1.51507	0	2.8117	2.6076	3.223	1.918	2.3698	5.0627	1.2567	-0.918604	low
TCGA-73-4659-01	1.94795	1	1.4264	1.3085	1.9832	2.0582	8.6337	2.3243	9.9032	-0.91846	low
TCGA-62-A46P-01	1.6274	1	1.7029	1.7029	2.6469	0	5.091	1.7029	6.9135	-0.912615	low
TCGA-44-5645-01	2.33425	0	4.0436	1.1026	4.2315	2.4828	1.4442	7.2685	0.6542	-0.909994	low
TCGA-78-8655-01	6.46575	0	2.7441	2.8744	3.1043	1.821	1.821	4.3219	0.7078	-0.909062	low
TCGA-73-7499-01	4.19452	1	2.3042	1.8101	4.0972	1.6547	1.4805	5.7833	0.7792	-0.906062	low
TCGA-55-7284-01	0.665753	1	2.9739	3.6475	1.8046	3.7175	2.9155	3.8166	1.1678	-0.903389	low
TCGA-64-1677-01	1.72055	1	2.6939	0	4.122	2.4266	2.6939	2.0984	4.5161	-0.896086	low
TCGA-78-7159-01	5.40822	0	2.1063	1.4076	3.4486	2.435	10.7941	1.4076	7.9241	-0.889939	low
TCGA-86-8073-01	2.0274	0	3.8484	3.0387	2.9771	1.4428	1.4428	3.0978	0	-0.883869	low
TCGA-MP-A4TK-01	1.59452	1	1.9898	2.311	3.7947	1.3138	3.9414	5.2535	1.7976	-0.882837	low
TCGA-35-4123-01	0.49863	0	2.308	2.308	2.8374	2.0264	0.9094	5.7816	0.9094	-0.865257	low
TCGA-86-7954-01	1.65753	0	4.18	3.2165	2.0742	2.7267	2.326	3.7344	0.6184	-0.863401	low
TCGA-73-4677-01	0.10411	1	1.1087	1.5964	1.2902	1.4514	9.6252	5.1101	10.2464	-0.856926	low
TCGA-MP-A4TE-01	2.45479	1	0.9116	1.2151	1.6792	0.9116	9.5463	1.2151	11.0226	-0.852701	low
TCGA-NJ-A4YP-01	0.136986	0	2.0175	2.3406	1.924	1.6005	7.5584	2.1881	6.5738	-0.843676	low
TCGA-49-4501-01	3.89315	1	2.7111	0	4.9099	0.3382	1.5107	5.6631	2.2323	-0.840922	low
TCGA-55-7724-01	1.93151	0	2.3242	1.0014	3.5876	2.0022	0	2.0022	1.5869	-0.833647	low
TCGA-55-A48Y-01	1.72603	0	1.6326	0	2.2254	1.3649	2.2254	2.2254	7.28	-0.832323	low
TCGA-55-A4DG-01	1.66575	0	2.3839	1.6368	4.2428	1.6368	3.317	2.0582	1.3687	-0.830484	low
TCGA-05-4432-01	2.08493	0	2.061	0	4.0759	1.2882	7.545	2.061	7.1206	-0.826313	low
TCGA-86-7953-01	2.73151	0	3.8073	1.6173	3.5034	2.8489	2.2752	3.5405	0.6698	-0.82273	low
TCGA-55-A57B-01	1.49589	0	3.8121	2.0613	2.8772	2.0613	3.6186	7.0151	1.4662	-0.81914	low
TCGA-49-AAQV-01	1.85479	1	1.9827	1.7208	4.226	2.3963	5.1739	4.9005	1.5696	-0.818215	low
TCGA-55-6985-01	3.37808	0	1.9946	2.6378	3.4197	1.6955	2.2422	3.6938	0	-0.814067	low
TCGA-55-8511-01	1.51233	0	2.0901	1.8933	4.2825	1.6653	4.0182	2.4178	1.0607	-0.812914	low
TCGA-78-7143-01	13.5918	1	3.2686	2.124	3.4056	1.2866	1.9557	5.8841	0	-0.800837	low
TCGA-55-8616-01	0.131507	0	1.0359	1.0359	4.2767	0	1.8584	3.3116	2.0536	-0.792434	low
TCGA-55-7573-01	1.33425	0	2.537	0	5.0801	2.8885	3.7015	5.5921	1.3792	-0.780154	low
TCGA-86-A456-01	2.45479	0	3.3033	2.3618	2.5189	2.5189	1.4722	0	0.6704	-0.775487	low
TCGA-55-8097-01	1.30411	0	2.2025	1.7664	3.908	1.3792	3.1054	4.7981	0.4857	-0.764753	low
TCGA-55-8508-01	1.69041	0	2.4385	0.914	3.6432	1.469	9.831	0	6.682	-0.759771	low
TCGA-NJ-A4YG-01	6.19452	0	2.4903	2.7599	1.9586	1.1075	2.1584	5.7269	1.1075	-0.755672	low
TCGA-95-8494-01	0.230137	0	1.8276	3.215	1.8276	0.7113	1.8276	4.9521	0.7113	-0.745641	low
TCGA-44-7669-01	1.5726	1	1.6539	1.3411	2.8954	4.7909	3.7298	3.0097	1.9108	-0.741516	low
TCGA-O1-A52J-01	4.92603	1	1.9526	4.3658	1.2842	1.7623	4.6669	5.26	0.5641	-0.740491	low
TCGA-69-7763-01	1.89041	0	1.9839	2.3611	2.6599	0	12.2877	0.67	7.5115	-0.737841	low
TCGA-L9-A8F4-01	1.30411	0	2.5895	2.4857	4.3976	1.9737	9.567	2.1197	1.4185	-0.717002	low
TCGA-55-8513-01	2.16712	0	2.4465	0	4.0513	1.3125	1.6895	4.1749	1.6895	-0.697103	low
TCGA-55-6986-01	8.93425	0	1.2948	1.2948	3.8883	0.788	3.4821	4.2607	1.2948	-0.695655	low
TCGA-MP-A4T9-01	3.46575	1	0.4836	2.3169	2.958	1.5807	4.5424	3.9759	1.5807	-0.694764	low
TCGA-35-3615-01	0.0383562	0	2.2924	0.7223	3.2399	1.5604	10.2857	3.1894	6.5433	-0.68753	high
TCGA-97-A4M1-01	1.64658	0	1.7855	4.8772	0.5748	0	4.0156	4.9011	0.5748	-0.686368	high
TCGA-44-2668-01	2.08493	1	2.096	2.1853	2.2694	2.3489	2.629	4.564	0.6284	-0.678168	high
TCGA-NJ-A4YI-01	0.0109589	1	2.6715	3.4686	0.7411	0.7411	1.5917	4.1525	0.7411	-0.675638	high
TCGA-55-7576-01	1.83562	0	2.8785	0.9837	2.727	2.7793	2.8298	5.5378	1.4387	-0.672034	high
TCGA-38-4625-01	8.14521	0	0.8835	1.8215	3.6164	0.3579	2.7295	2.0348	0.6445	-0.667748	high
TCGA-86-8668-01	1.1589	0	3.1992	0	4.0553	1.6925	2.6342	4.6328	1.315	-0.66673	high
TCGA-49-6743-01	4.4411	0	2.8008	0.6254	3.192	1.8926	3.1037	0	2.5566	-0.666104	high
TCGA-49-4490-01	1.05479	1	2.726	0.9532	2.506	2.2462	2.2462	1.5221	2.2462	-0.664286	high
TCGA-05-4405-01	1.67123	0	3.5363	0.7334	3.5363	0	2.3149	2.1088	1.5791	-0.663721	high
TCGA-44-7667-01	3.00548	0	0	0	0.4146	0.4146	3.8058	0.4146	9.886	-0.648222	high
TCGA-67-3772-01	1.56986	0	1.9294	0.554	3.0859	2.6205	2.0967	5.7013	1.2657	-0.647505	high
TCGA-69-7980-01	0.991781	0	1.9092	2.8934	1.6524	1.9092	4.4477	3.2122	1.3397	-0.640361	high
TCGA-55-8514-01	1.42466	0	2.0792	2.0792	2.2842	0.7183	3.3266	3.1279	1.5536	-0.638734	high
TCGA-50-7109-01	0.843836	1	0	1.1508	3.6546	0	7.0794	1.5011	4.3594	-0.636986	high
TCGA-05-4430-01	2.08493	0	2.6832	0.9686	3.0032	0.9686	2.9446	6.3296	1.1864	-0.624894	high
TCGA-49-AARQ-01	18.4438	0	0.6432	2.8439	1.0865	2.1279	3.0537	2.3023	1.6992	-0.614464	high
TCGA-05-4402-01	0.668493	1	2.9552	0.7856	2.8139	1.2914	0.9746	2.9096	0.7856	-0.613864	high
TCGA-49-4505-01	1.1726	1	2.5974	1.265	2.6628	0.6427	1.6984	5.3324	0.6427	-0.611993	high
TCGA-69-8254-01	1.12055	0	0.5774	1.3083	2.9801	2.1522	2.23	4.3359	0.5774	-0.611298	high
TCGA-97-A4M3-01	1.47945	0	1.0083	3.1022	1.332	0	11.6415	2.4731	6.3384	-0.606268	high
TCGA-55-6980-01	5.77808	0	3.7418	2.1816	1.469	4.4152	4.0802	5.381	0	-0.59104	high
TCGA-4B-A93V-01	0.821918	1	0	0.5667	2.8588	0.9725	11.6285	0.5667	8.3369	-0.590257	high
TCGA-64-5774-01	7.33151	0	0	0	2.62	3.1627	9.0795	1.522	7.2179	-0.590003	high
TCGA-35-5375-01	0.723288	0	1.687	1.687	2.1142	1.0772	0	2.1142	0	-0.581112	high
TCGA-05-4398-01	3.92055	0	2.5855	1.7623	3.0694	0.7247	4.0954	5.4756	0	-0.5808	high
TCGA-55-8615-01	1.22192	0	1.0493	1.3809	0	0.6181	7.8312	1.8773	8.8247	-0.580301	high
TCGA-86-8055-01	0.339726	1	2.147	1.6522	3.0508	0.5146	3.2589	1.6522	0.5146	-0.580214	high
TCGA-49-AARE-01	3.36712	1	0.9338	1.4961	3.1273	2.2145	4.9561	2.3495	1.2421	-0.579513	high
TCGA-MN-A4N5-01	0.230137	0	1.9092	2.6131	2.4143	1.1251	5.1396	0.8379	0.8379	-0.579237	high
TCGA-55-6981-01	3.77808	1	2.1727	0	4.0695	2.1727	2.6469	5.8364	0	-0.568797	high
TCGA-95-7944-01	1.03288	0	0.7925	1.5009	2.2204	3.3946	5.4537	0.7925	2.5257	-0.563249	high
TCGA-50-6594-01	1.0137	1	1.2681	1.6382	0.7691	1.6382	0	1.6382	1.9324	-0.558338	high
TCGA-67-3773-01	1.16986	0	1.6114	2.3536	1.6114	1.0198	2.0297	5.498	0	-0.553095	high
TCGA-97-8179-01	1.19178	0	1.1138	1.8939	0	0.473	7.9001	5.6958	7.0713	-0.549938	high
TCGA-67-6215-01	0.476712	0	1.8508	1.8508	1.316	0.8031	0.8031	4.2385	0.8031	-0.549881	high
TCGA-44-A4SU-01	1.12055	1	2.0999	0.5553	4.0844	2.921	5.1213	4.72	0	-0.549395	high
TCGA-95-A4VK-01	1.78356	0	1.5618	2.5559	4.6669	1.3011	12.2879	3.6682	0.5734	-0.546461	high
TCGA-78-7633-01	4.1863	1	0.6561	0.365	0.365	0	5.1864	2.8168	8.3128	-0.543205	high
TCGA-55-8087-01	1.26575	0	2.7191	2.5574	0.4319	2.8645	2.7936	5.66	0.4319	-0.527786	high
TCGA-05-4425-01	1.83288	0	2.7216	1.4216	1.0835	0	0.6412	6.3892	1.0835	-0.513201	high
TCGA-97-7547-01	5.38356	0	2.5397	0.5238	2.742	0.5238	2.0228	3.0005	0.9072	-0.500373	high
TCGA-91-8496-01	1.38356	0	3.7431	3.2507	0	0	2.2845	6.2354	0	-0.499131	high
TCGA-44-4112-01	2.2137	1	0.8506	1.1406	1.5888	0.4871	2.3266	2.8925	2.4377	-0.495884	high
TCGA-86-8054-01	3.14521	0	0.9994	0	0.9994	0.4147	8.1382	0.9994	8.8473	-0.490549	high
TCGA-55-8090-01	1.63836	1	2.1397	2.4971	1.6635	0.3892	6.3436	3.9878	1.5151	-0.487949	high
TCGA-50-6593-01	0.920548	1	1.8342	2.4568	1.5481	0.7149	3.5734	5.0193	0	-0.485056	high
TCGA-64-1681-01	3.19726	1	0.7848	1.2902	2.3149	2.0884	2.8368	6.3312	0	-0.483379	high
TCGA-55-6982-01	2.72603	1	2.2288	0	3.3531	1.5078	1.5078	2.2288	0	-0.473742	high
TCGA-44-2666-01	0.265753	1	2.1165	2.249	0.5029	1.4159	3.7109	3.7561	1.6254	-0.464214	high
TCGA-64-1676-01	4.73425	0	1.6223	2.3666	0.7595	0	0.7595	4.4905	0	-0.463078	high
TCGA-55-A492-01	1.63288	0	0.6188	0	0	0	8.3421	3.0872	10.2084	-0.46089	high
TCGA-55-A494-01	1.31781	0	0	0	0	1.2206	4.6912	0.5296	8.1471	-0.456735	high
TCGA-62-A471-01	3.4137	0	1.0165	2.7283	2.1955	1.0165	5.5399	0	0	-0.451669	high
TCGA-05-4403-01	1.58356	0	0.6378	1.257	1.6889	2.1164	2.0208	4.7321	0.3539	-0.444834	high
TCGA-62-8394-01	0.380822	1	2.1133	0.5016	2.1133	0	2.2457	2.1133	1.8053	-0.441857	high
TCGA-86-8075-01	1.90137	1	1.8364	0.893	2.55	1.4404	2.8649	3.0751	0	-0.432826	high
TCGA-55-8096-01	1.96986	1	1.8052	1.1683	2.1474	2.5825	5.31	2.1474	1.1683	-0.430372	high
TCGA-55-6984-01	2.08219	1	0.9367	0.9367	3.5812	0	3.9658	1.4999	0	-0.430235	high
TCGA-55-8091-01	1.64384	0	1.7008	1.8583	1.0877	2.0004	2.2483	3.4267	0	-0.42727	high
TCGA-50-5932-01	3.38356	1	0.5014	1.1679	0.5014	1.8048	5.4394	1.9669	4.6737	-0.426445	high
TCGA-55-7281-01	2.38904	0	1.7133	1.438	0.6506	1.438	1.438	7.0262	0.6506	-0.421375	high
TCGA-78-7147-01	1.60548	1	2.2965	1.1202	1.1202	1.1202	2.5097	4.1557	1.359	-0.42028	high
TCGA-55-1596-01	5.65753	0	1.752	0.6709	1.752	1.127	1.9856	0.6709	1.4731	-0.41776	high
TCGA-38-4629-01	2.36712	1	0	1.1435	2.2103	1.8956	2.9915	3.1957	0.3811	-0.413617	high
TCGA-55-8506-01	0.030137	0	1.7015	1.0882	1.9318	0.6444	2.9555	3.0565	0.6444	-0.399119	high
TCGA-05-5715-01	0.169863	0	1.357	0	1.357	1.357	0	2.0438	1.7409	-0.396175	high
TCGA-55-7726-01	1.7863	0	2.1856	0	1.8726	0.9163	0.9163	4.7405	0.9163	-0.394127	high
TCGA-49-4506-01	2.73699	1	2.1959	1.9206	2.53	1.9206	8.1189	5.2178	0	-0.390446	high
TCGA-44-8117-01	1.05479	0	0.6582	0.9009	1.7279	1.1085	1.4512	1.5962	0.6582	-0.385803	high
TCGA-44-7662-01	0.59726	0	1.6191	1.1269	1.4729	2.0894	3.3883	1.9854	0.9168	-0.383453	high
TCGA-L4-A4E5-01	1.58356	0	2.0654	2.0654	0	1.4958	3.0498	3.7319	1.242	-0.379205	high
TCGA-05-4384-01	1.16712	0	1.1517	0.6879	0.6879	1.5021	11.8163	3.2558	7.8498	-0.374755	high
TCGA-05-4418-01	0.750685	1	2.2191	0	4.4554	0.7353	8.0708	1.22	0.9979	-0.368489	high
TCGA-55-A48Z-01	1.78356	0	1.5471	1.2878	1.7667	0.5661	3.4714	2.6521	0.5661	-0.366899	high
TCGA-MP-A4SY-01	4.11233	1	0.8999	2.9057	0	0	2.6311	1.662	0.5189	-0.353182	high
TCGA-50-5933-01	6.55616	1	1.6046	1.0147	0	1.3396	0	2.7253	1.3396	-0.34911	high
TCGA-44-6146-01	1.99452	0	1.235	0	2.5763	0.5373	2.8714	3.5083	0.9279	-0.346606	high
TCGA-64-1679-01	6.81644	0	2.0677	1.7318	0.3676	1.2934	2.8844	4.4137	0.6603	-0.343584	high
TCGA-50-5935-01	1.78904	1	1.1848	0	1.1848	0.7107	3.3093	6.6756	2.881	-0.342774	high
TCGA-05-4396-01	0.830137	1	0.8141	0	1.3313	0.8141	9.3442	2.0117	6.4992	-0.32135	high
TCGA-86-8674-01	2.20822	0	0	0	0	0	8.3582	0.6435	8.8339	-0.31506	high
TCGA-44-2665-01	3.56438	0	3.1027	0.5601	0.9626	2.1113	4.5711	6.6864	0.9626	-0.289413	high
TCGA-55-6975-01	0.323288	1	1.8134	0	2.9459	0	7.6714	0.8783	2.592	-0.284334	high
TCGA-64-1680-01	3.08493	0	1.3189	0	1.3189	0	0	1.9962	0.8052	-0.27665	high
TCGA-86-8358-01	1.78904	0	0.7339	0	2.3158	1.8689	2.6565	2.6565	0	-0.274445	high
TCGA-50-6673-01	0.060274	1	1.4236	0.6424	0.6424	1.4236	2.7243	3.4719	1.4236	-0.273777	high
TCGA-55-6543-01	1.19178	0	1.6914	0.6391	0.6391	0.6391	1.418	0.6391	1.0805	-0.255908	high
TCGA-38-4628-01	4.08767	1	0.9621	0.7067	0.3963	0	0.3963	4.8327	0.7067	-0.253539	high
TCGA-97-8171-01	1.55616	0	0.8817	0.6431	0.6431	0.8817	1.0864	0	0.8817	-0.235114	high
TCGA-78-7160-01	1.90959	1	1.1775	0.7057	3.0995	2.0547	10.0707	3.7675	0.7057	-0.230486	high
TCGA-55-8505-01	1.20548	0	0	1.4687	1.7472	0.6684	7.9639	0.6684	1.7472	-0.227154	high
TCGA-MP-A4TC-01	0.20274	1	2.214	0.9335	0.9335	1.7114	3.3997	1.8991	0	-0.226601	high
TCGA-62-A46O-01	3.98356	1	0.6391	2.7168	2.4487	0.6391	12.2024	0	0.6391	-0.223797	high
TCGA-44-6779-01	1.36986	1	3.506	1.3751	0.8456	1.3751	5.4074	2.0662	0	-0.215469	high
TCGA-44-8119-01	0.780822	0	0.8392	0	1.8601	3.3514	8.1946	3.2353	2.1439	-0.201167	high
TCGA-78-7145-01	2.26301	1	1.7345	0.6617	0	3.1933	2.1672	4.7017	0	-0.192699	high
TCGA-75-7027-01	8.38082	0	0.902	1.1098	2.2521	1.1098	8.6747	1.1098	0.902	-0.19043	high
TCGA-38-4631-01	0.969863	1	1.3615	0	3.5834	0	8.8629	0.8358	0.8358	-0.16638	high
TCGA-97-7937-01	1.54521	0	2.2066	0	1.141	1.3824	2.0752	0.8508	0	-0.163061	high
TCGA-78-7163-01	19.8575	0	0.4248	0	1.4393	0.4248	3.5378	1.9027	1.2446	-0.162242	high
TCGA-49-4494-01	2.96164	1	0.6488	1.0948	0.6488	0.3605	4.2176	3.8137	0.3605	-0.139768	high
TCGA-78-7146-01	0.473973	1	1.5801	0.9964	0.5826	0.5826	3.1635	0.5826	0	-0.135736	high
TCGA-78-7542-01	0.879452	1	0.6395	0.6395	0.877	0.3549	3.0925	1.4186	0.3549	-0.129499	high
TCGA-99-8033-01	1.79726	1	1.3576	1.7415	0.4757	2.6935	9.3714	1.3576	1.119	-0.11092	high
TCGA-86-8279-01	2.6	0	0	0	0.9175	4.7745	5.2936	5.1078	0	-0.0907367	high
TCGA-95-7562-01	0.238356	1	1.2305	0.5349	0	0	1.2305	1.483	0	-0.0673441	high
TCGA-NJ-A7XG-01	1.69041	0	0.5439	0.5439	0.5439	0.5439	4.3056	3.69	0.5439	-0.065947	high
TCGA-50-6595-01	0.517808	1	0.7164	0	0.7164	0.7164	4.4315	1.8369	1.193	-0.0494704	high
TCGA-05-5428-01	1.83562	0	2.1661	0.9046	0.9046	0	6.2478	1.8544	0	-0.0422562	high
TCGA-50-5946-01	4.43014	0	0.7166	0.4023	0.7166	1.1932	6.1908	0	1.3831	-0.0386325	high
TCGA-78-7154-01	1.62466	1	1.4782	0	1.1314	0	3.8173	1.1314	0	-0.0270185	high
TCGA-64-5781-01	4.27123	0	0.7164	0	1.5506	3.4969	9.5659	1.8369	1.193	-0.0210528	high
TCGA-78-7148-01	1.71507	1	1.3759	0	0.6152	1.8714	11.2322	3.5405	3.8374	-0.0193808	high
TCGA-50-6591-01	0.326027	1	0	0	0	0	1.7611	0.6757	1.134	-0.017333	high
TCGA-91-6847-01	2.30685	0	0	0	0.4251	0.7531	3.5809	1.0201	1.0201	-0.0105298	high
TCGA-L9-A443-01	0.528767	1	1.0862	0	0	0	3.1476	5.1166	0.643	0.00311389	high
TCGA-73-4668-01	1.27945	0	0.9884	0.3173	0.5772	0.5772	5.7716	2.5656	0.3173	0.0375371	high
TCGA-86-8673-01	2.36164	0	0.6658	0	0.6658	0	6.1215	0	1.4644	0.0510015	high
TCGA-73-A9RS-01	0.931507	1	1.465	0	0	1.8643	6.3101	2.1767	0.911	0.077727	high
TCGA-75-6214-01	3.05479	1	0.3826	0	0.3826	0.3826	3.904	0.9344	0	0.0871079	high
TCGA-50-5044-01	1.70959	1	0	0	0	1.0169	3.8385	2.3489	0	0.106422	high
TCGA-55-8094-01	1.48219	0	0	0.6745	0	0	12.1395	0.6745	3.991	0.119376	high
TCGA-78-7166-01	0.706849	1	0.5319	1.4768	1.6912	0.5319	13.7039	0.9197	0	0.140479	high
TCGA-78-7150-01	1.82466	1	0	0.6542	0.6542	1.4442	10.4837	0.6542	0.6542	0.177339	high
TCGA-49-4507-01	0.734247	1	0.7586	0.4286	0	1.6208	10.2132	0.7586	0.7586	0.239677	high
TCGA-86-8672-01	0.0520548	1	0.7596	0	0	0	11.1307	0	1.6225	0.32973	high
