# Supplementary material for: Identification of Immune-Related Gene Signatures in Lung Adenocarcinoma and Lung Squamous Cell Carcinoma
Source: Front Immunol. 2021 Nov 23;12:752643. doi: 10.3389/fimmu.2021.752643 (PMC8649721; doi:10.3389/fimmu.2021.752643)
Supplement: Supplementary file 3 [file DataSheet_3.zip]

Archive with 7 entries (7 files):
- Supplementary figure 2_v2.pdf
- Supplementary figure 3_v2.pdf
- Supplementary figure 4_v1.pdf
- Supplementary figure 5_v1.pdf
- Supplementary figure 6_v1.pdf
- Supplementary figure 7_v1.pdf
- Supplementary figure 1_v1.pdf
