# Supplementary material for: Identification of Immune-Related Gene Signatures in Lung Adenocarcinoma and Lung Squamous Cell Carcinoma
Source: Front Immunol. 2021 Nov 23;12:752643. doi: 10.3389/fimmu.2021.752643 (PMC8649721; doi:10.3389/fimmu.2021.752643)
Supplement: Supplementary file 6 [file Table_3.xlsx]

## Sheet: Sheet2
Supplementary table 3: The mutation data in LUAD, extracted from TCGA database.
Hugo_Symbol	Entrez_Gene_Id	Chromosome	Start_Position	End_Position	Variant_Classification	Variant_Type	Reference_Allele	Tumor_Seq_Allele1	Tumor_Seq_Allele2	HGVSc	HGVSp	HGVSp_Short	CONTEXT
KIAA1522	57648	chr1	32771285	32771285	Silent	SNP	C	C	G	c.1929C>G	p.=	p.A643A	GACGCCAGTCC
RFWD2	64326	chr1	175968512	175968512	Intron	SNP	C	C	A	c.2133+18431G>T			TTTGTCCACAT
PAPPA2	60676	chr1	176699103	176699103	Missense_Mutation	SNP	C	C	A	c.2750C>A	p.Pro917His	p.P917H	AGGGCCTCCTG
BRINP3	339479	chr1	190098943	190098943	Missense_Mutation	SNP	C	C	A	c.1376G>T	p.Arg459Leu	p.R459L	CGCAGCGGGTG
NFASC	23114	chr1	204973347	204973347	Silent	SNP	A	A	C	c.1207A>C	p.=	p.R403R	GCAGCAGGGCT
FAM71A	149647	chr1	212626112	212626112	Missense_Mutation	SNP	G	G	A	c.1235G>A	p.Arg412Gln	p.R412Q	GGAGCGAACCC
USH2A	7399	chr1	215647639	215647639	Missense_Mutation	SNP	G	G	T	c.14674C>A	p.Gln4892Lys	p.Q4892K	TTTCTGCCCCA
USH2A	7399	chr1	216175389	216175389	Missense_Mutation	SNP	G	G	T	c.4490C>A	p.Ser1497Tyr	p.S1497Y	TAGGAGAGGGT
RYR2	6262	chr1	237614627	237614627	Missense_Mutation	SNP	C	C	G	c.5499C>G	p.Ile1833Met	p.I1833M	GGCATCTTTCA
OR2T11	127077	chr1	248626768	248626768	Missense_Mutation	SNP	C	C	T	c.361G>A	p.Val121Met	p.V121M	AGCCACGTAGC
GMCL1	64395	chr2	69878907	69878907	Splice_Site	SNP	A	A	G	c.1453-2A>G		p.X485_splice	CTTATAGGAAC
ERCC3	2071	chr2	127272871	127272871	Missense_Mutation	SNP	T	T	C	c.1821A>G	p.Ile607Met	p.I607M	TTGGATATGAA
NFE2L2	4780	chr2	177234071	177234071	Missense_Mutation	SNP	T	T	G	c.246A>C	p.Glu82Asp	p.E82D	AGAAATTCACC
CWC22	57703	chr2	179954211	179954211	Silent	SNP	T	T	C	c.1683A>G	p.=	p.P561P	CTCCATGGAAG
SGOL2	151246	chr2	200569862	200569862	Missense_Mutation	SNP	A	A	T	c.673A>T	p.Ile225Phe	p.I225F	AACATATTTCT
CCDC108	255101	chr2	219027835	219027835	Missense_Mutation	SNP	G	G	T	c.2026C>A	p.Leu676Met	p.L676M	CATCAGGCACA
CCDC108	255101	chr2	219027836	219027836	Nonsense_Mutation	SNP	G	G	T	c.2025C>A	p.Cys675Ter	p.C675*	ATCAGGCACAG
UGT1A10	54575	chr2	233637184	233637184	Missense_Mutation	SNP	A	A	T	c.662A>T	p.Gln221Leu	p.Q221L	TTGCCAGTATC
PTH1R	5745	chr3	46903580	46903580	Nonsense_Mutation	SNP	C	C	G	c.1706C>G	p.Ser569Ter	p.S569*	CTGCTCAGGCC
PARP3	10039	chr3	51944535	51944535	Missense_Mutation	SNP	T	T	C	c.458T>C	p.Ile153Thr	p.I153T	ACTTATCGAAG
PLD1	5337	chr3	171699774	171699775	Frame_Shift_Ins	INS	-	-	C	c.1197dupG	p.Arg400GlufsTer7	p.R400Efs*7	CAACCTCCAAC
TMEM175	84286	chr4	953272	953272	Missense_Mutation	SNP	G	G	T	c.545G>T	p.Arg182Leu	p.R182L	GTACCGACGAC
FGFBP1	9982	chr4	15936174	15936174	Silent	SNP	G	G	C	c.459C>G	p.=	p.S153S	AGAGTGGAGCT
PPARGC1A	10891	chr4	23813752	23813752	Silent	SNP	C	C	T	c.1731G>A	p.=	p.S577S	GAACACGACCT
TTC29	83894	chr4	146939865	146939865	Missense_Mutation	SNP	G	G	A	c.31C>T	p.Arg11Cys	p.R11C	CGGGCGTGTCA
VCAN	1462	chr5	83580424	83580424	Missense_Mutation	SNP	C	C	T	c.10181C>T	p.Ser3394Leu	p.S3394L	GGAGTCGAGGC
LIX1	167410	chr5	97094726	97094726	3'UTR	SNP	G	G	T	c.*22C>A			ACTGAGGGTAC
MEGF10	84466	chr5	127420087	127420087	Silent	SNP	A	A	G	c.1470A>G	p.=	p.T490T	GGCACATGGGG
PCDHB6	56130	chr5	141157830	141157830	3'Flank	SNP	G	G	A				GCCACGGAGCC
PCDHB9	56127	chr5	141189038	141189038	Missense_Mutation	SNP	G	G	A	c.1720G>A	p.Glu574Lys	p.E574K	GCACCGAGCTG
LRRC16A	55604	chr6	25479124	25479124	Intron	SNP	C	C	T	c.875-3133C>T			AAGATCAAGAG
LTB	4050	chr6	31581595	31581595	Missense_Mutation	SNP	C	C	T	c.244G>A	p.Asp82Asn	p.D82N	GAGATCTGTTT
ENPP5	59084	chr6	46161717	46161717	Missense_Mutation	SNP	A	A	T	c.1043T>A	p.Met348Lys	p.M348K	GATGCATATCT
EFHC1	114327	chr6	52420325	52420325	5'UTR	SNP	T	T	A	c.-86T>A			GATCCTGGAGG
DSE	29940	chr6	116399283	116399283	Silent	SNP	G	G	T	c.33G>T	p.=	p.V11V	AGTGTGTTTTT
OPRM1	4988	chr6	154118726	154118726	3'UTR	SNP	G	G	T	c.*5G>T			ACAGGGTCTCA
ERMARD	55780	chr6	169769616	169769617	Frame_Shift_Ins	INS	-	-	A	c.1137dupA	p.His380ThrfsTer2	p.H380Tfs*2	CAACTTACATG
ST7	7982	chr7	117129791	117129791	Splice_Site	SNP	A	A	T	c.395-2A>T		p.X132_splice	GTTGCAGAATG
CPED1	79974	chr7	121244272	121244272	Missense_Mutation	SNP	G	G	T	c.2244G>T	p.Gln748His	p.Q748H	TGGCAGCCCCA
AASS	10157	chr7	122092901	122092901	Missense_Mutation	SNP	C	C	A	c.1817G>T	p.Gly606Val	p.G606V	CCAGACCAGGG
ZNF800	168850	chr7	127377302	127377302	Frame_Shift_Del	DEL	A	A	-	c.185delT	p.Leu62Ter	p.L62*	TCTTTTAATAAA
INTS8	55656	chr8	94825004	94825004	Nonsense_Mutation	SNP	T	T	G	c.242T>G	p.Leu81Ter	p.L81*	TATTTTAAAAC
PKHD1L1	93035	chr8	109445318	109445318	Missense_Mutation	SNP	G	G	C	c.5449G>C	p.Gly1817Arg	p.G1817R	TGGTGGGAAGT
PKHD1L1	93035	chr8	109464532	109464532	Missense_Mutation	SNP	C	C	A	c.7700C>A	p.Pro2567Gln	p.P2567Q	CAACCCGAACA
GSDMC	56169	chr8	129777580	129777580	Missense_Mutation	SNP	G	G	C	c.8C>G	p.Ser3Cys	p.S3C	ACATGGAGGGC
PIGO	84720	chr9	35094166	35094166	Intron	SNP	T	T	C	c.655+50A>G			AGCAGTTCTCC
UBQLN1	29979	chr9	83678491	83678491	Missense_Mutation	SNP	G	G	A	c.820C>T	p.Arg274Cys	p.R274C	CATGCGCCTTA
ROR2	4920	chr9	91733337	91733337	Missense_Mutation	SNP	G	G	T	c.722C>A	p.Ala241Glu	p.A241E	AGCGCGCGTCG
ITIH5	80760	chr10	7655659	7655659	Missense_Mutation	SNP	G	G	T	c.107C>A	p.Pro36Gln	p.P36Q	GCCTCGGGACC
FAM21EP	100421577	chr10	50048217	50048217	RNA	SNP	G	G	A	n.1876C>T			CTGCTGAACAA
ANK3	288	chr10	60279547	60279547	Missense_Mutation	SNP	A	A	C	c.207T>G	p.Ile69Met	p.I69M	TTGCAAATGTT
LRRTM3	347731	chr10	66927603	66927603	Silent	SNP	C	C	G	c.687C>G	p.=	p.V229V	TTGGTCAGCCT
MYPN	84665	chr10	68174313	68174313	Missense_Mutation	SNP	A	A	T	c.2221A>T	p.Ser741Cys	p.S741C	CTTCCAGCTCT
OR4C13	283092	chr11	49952655	49952655	Missense_Mutation	SNP	A	A	G	c.233A>G	p.Lys78Arg	p.K78R	CCCTAAGCTGA
TRIM51HP	440041	chr11	55298162	55298162	RNA	SNP	C	C	A	n.109G>T			CAGGGCCGGCA
GLYAT	10249	chr11	58712858	58712858	Missense_Mutation	SNP	G	G	C	c.218C>G	p.Thr73Ser	p.T73S	TATTGGTATAG
CARD16	114769	chr11	105041429	105041429	Silent	SNP	A	A	G	c.565T>C	p.=	p.L189L	TTGCAACTCTT
ERC1	23085	chr12	1236904	1236904	Splice_Region	SNP	G	G	A	c.2487G>A	p.=	p.Q829Q	CTACAGGTTAG
CLEC12B	387837	chr12	10014621	10014621	Missense_Mutation	SNP	G	G	C	c.289G>C	p.Gly97Arg	p.G97R	AACTGGGCAAC
KRAS	3845	chr12	25245348	25245348	Missense_Mutation	SNP	C	C	A	c.37G>T	p.Gly13Cys	p.G13C	TACGCCACCAG
MPHOSPH9	10198	chr12	123163947	123163947	Splice_Region	SNP	T	T	A	c.2908+3A>T			ACTCTTACTTG
SLC7A1	6541	chr13	29530626	29530626	Missense_Mutation	SNP	C	C	A	c.616G>T	p.Val206Leu	p.V206L	TGACACCATTA
NBEA	26960	chr13	35110959	35110959	Silent	SNP	C	C	T	c.1983C>T	p.=	p.G661G	AGTGGCATTAC
TRPC4	7223	chr13	37746322	37746322	Missense_Mutation	SNP	G	G	T	c.512C>A	p.Pro171His	p.P171H	CGTGGGGTCGA
RAP2A	5911	chr13	97464380	97464380	Missense_Mutation	SNP	A	A	T	c.490A>T	p.Met164Leu	p.M164L	GGCAGATGAAC
MYH7	4625	chr14	23414050	23414050	Missense_Mutation	SNP	A	A	G	c.5612T>C	p.Leu1871Pro	p.L1871P	GCTGCAGCTTG
KIF7	374654	chr15	89647625	89647625	Nonsense_Mutation	SNP	C	C	A	c.1531G>T	p.Glu511Ter	p.E511*	GTCCTCCAGCG
ADGRG3	222487	chr16	57684455	57684455	Missense_Mutation	SNP	G	G	A	c.1228G>A	p.Asp410Asn	p.D410N	TCCGTGATAGG
E2F4	1874	chr16	67194421	67194421	Missense_Mutation	SNP	G	G	T	c.475G>T	p.Ala159Ser	p.A159S	TCCGGGCCCCA
TP53	7157	chr17	7673704	7673707	Frame_Shift_Del	DEL	GCTT	GCTT	-	c.913_916delAAGC	p.Lys305GlufsTer39	p.K305Efs*39	TACCTCGCTTAGTGC
TADA2A	6871	chr17	37476857	37476857	Missense_Mutation	SNP	A	A	G	c.1207A>G	p.Asn403Asp	p.N403D	TATTGAACGAA
BCAS3	54828	chr17	61078523	61078523	Missense_Mutation	SNP	G	G	A	c.2366G>A	p.Ser789Asn	p.S789N	CAACAGTCTCA
BAHCC1	57597	chr17	81442841	81442841	Missense_Mutation	SNP	A	A	G	c.1492A>G	p.Thr498Ala	p.T498A	TGCCCACCTCT
ZNF521	25925	chr18	25227147	25227147	Missense_Mutation	SNP	G	G	T	c.771C>A	p.Phe257Leu	p.F257L	TCCGGGAAGTC
MIDN	90007	chr19	1255037	1255037	Missense_Mutation	SNP	G	G	T	c.832G>T	p.Gly278Trp	p.G278W	CCCCGGGGGTC
SMARCA4	6597	chr19	11030870	11030870	Missense_Mutation	SNP	G	G	A	c.3523G>A	p.Asp1175Asn	p.D1175N	TTTTTGACAGC
ZNF730	100129543	chr19	23134146	23134146	Missense_Mutation	SNP	G	G	A	c.70G>A	p.Glu24Lys	p.E24K	ACACCGAACAA
TSHZ3	57616	chr19	31279326	31279326	Missense_Mutation	SNP	C	C	A	c.467G>T	p.Ser156Ile	p.S156I	TGCTGCTGCTA
CD177	57126	chr19	43362241	43362241	Missense_Mutation	SNP	G	G	C	c.1235G>C	p.Gly412Ala	p.G412A	TGAGGGCCTGG
FCAR	2204	chr19	54874295	54874295	Silent	SNP	C	C	T	c.6C>T	p.=	p.D2D	ATGGACCCCAA
GPCPD1	56261	chr20	5561486	5561486	Silent	SNP	T	T	A	c.1374A>T	p.=	p.I458I	CATTTTATTTC
PREX1	57580	chr20	48726303	48726303	Missense_Mutation	SNP	G	G	A	c.608C>T	p.Pro203Leu	p.P203L	GGAGCGGGTAC
PTGIS	5740	chr20	49547946	49547946	Missense_Mutation	SNP	C	C	T	c.272G>A	p.Arg91His	p.R91H	TGGTGCGAGGC
ZFP64	55734	chr20	52152102	52152102	3'UTR	DEL	T	T	-	c.*44delA			GATTTCTTTTTC
TBC1D10A	83874	chr22	30295019	30295019	Silent	SNP	C	C	T	c.561G>A	p.=	p.T187T	TACAGCGTGTA
SUN2	25777	chr22	38750300	38750300	Nonsense_Mutation	SNP	G	G	A	c.445C>T	p.Gln149Ter	p.Q149*	ACTCTGCTGGT
ERCC6L	54821	chrX	72205472	72205472	Frame_Shift_Del	DEL	G	G	-	c.3295delC	p.Ile1100LeufsTer5	p.I1100Lfs*5	TAATAAGAGACC
BRWD3	254065	chrX	80682553	80682553	Missense_Mutation	SNP	C	C	G	c.4309G>C	p.Ala1437Pro	p.A1437P	GATTGCTGACT
ARHGEF6	9459	chrX	136680738	136680738	Missense_Mutation	SNP	G	G	A	c.1697C>T	p.Ala566Val	p.A566V	AATGAGCACTA
CALML6	163688	chr1	1916974	1916974	Missense_Mutation	SNP	G	G	T	c.399G>T	p.Lys133Asn	p.K133N	CGTAGGTACGT
MTHFR	4524	chr1	11794797	11794797	Missense_Mutation	SNP	G	G	C	c.1098C>G	p.Phe366Leu	p.F366L	GCCCAGAAGAT
PUM1	9698	chr1	31028831	31028831	Nonsense_Mutation	SNP	G	G	A	c.397C>T	p.Gln133Ter	p.Q133*	TGCTTGAAAAT
ADGRB2	576	chr1	31735626	31735626	Missense_Mutation	SNP	T	T	C	c.3307A>G	p.Met1103Val	p.M1103V	TGCCATGAGCT
RRAGC	64121	chr1	38856968	38856968	Missense_Mutation	SNP	G	G	C	c.352C>G	p.Pro118Ala	p.P118A	CCCAGGAAAAT
DPH2	1802	chr1	43971430	43971430	Silent	SNP	A	A	G	c.528A>G	p.=	p.L176L	CTGCTAGTCTC
SGIP1	84251	chr1	66690236	66690236	Missense_Mutation	SNP	T	T	C	c.1490T>C	p.Ile497Thr	p.I497T	TCCAATAGCAC
LRRC7	57554	chr1	70039059	70039059	Nonsense_Mutation	SNP	G	G	T	c.3121G>T	p.Glu1041Ter	p.E1041*	CAGTGGAAGTG
ADGRL2	23266	chr1	81952055	81952055	Silent	SNP	G	G	A	c.1695G>A	p.=	p.L565L	AGATTGATGGA
ADGRL2	23266	chr1	81966079	81966079	Missense_Mutation	SNP	G	G	C	c.2027G>C	p.Ser676Thr	p.S676T	ACTCAGTACAG
PKN2	5586	chr1	88760338	88760338	Missense_Mutation	SNP	G	G	C	c.466G>C	p.Glu156Gln	p.E156Q	GTGCAGAGAAT
GLMN	11146	chr1	92290295	92290295	Silent	SNP	T	T	C	c.297A>G	p.=	p.P99P	TCCTTTGGATT
PPM1J	333926	chr1	112711026	112711026	Silent	SNP	G	G	C	c.1092C>G	p.=	p.V364V	CCACAGACCAG
SYCP1	6847	chr1	114947319	114947319	Missense_Mutation	SNP	A	A	T	c.2321A>T	p.Lys774Met	p.K774M	AGAGAAGGTAG
IGSF3	3321	chr1	116613879	116613879	Missense_Mutation	SNP	C	C	T	c.718G>A	p.Asp240Asn	p.D240N	CTGGTCAGAAG
HFE2	148738	chr1	146019532	146019532	Missense_Mutation	SNP	G	G	T	c.300C>A	p.Asp100Glu	p.D100E	GCGAGGTCCCC
SV2A	9900	chr1	149911797	149911797	Splice_Region	SNP	C	C	A	c.803+3G>T			ACACTCACCCA
FLG	2312	chr1	152313918	152313918	Missense_Mutation	SNP	C	C	A	c.968G>T	p.Gly323Val	p.G323V	CAGATCCATGA
FLG2	388698	chr1	152357173	152357173	Nonsense_Mutation	SNP	T	T	A	c.613A>T	p.Arg205Ter	p.R205*	TTCTCTCAGTT
LCE3E	353145	chr1	152565896	152565896	3'UTR	SNP	C	C	A	c.*34G>T			TTCCTCCAAAG
DENND4B	9909	chr1	153934964	153934964	Missense_Mutation	SNP	C	C	A	c.2569G>T	p.Ala857Ser	p.A857S	CACAGCCTACC
DCST2	127579	chr1	155024600	155024600	Missense_Mutation	SNP	C	C	G	c.1614G>C	p.Glu538Asp	p.E538D	ATCCTCTCCTG
GBA	2629	chr1	155236264	155236264	Missense_Mutation	SNP	T	T	C	c.1205A>G	p.Tyr402Cys	p.Y402C	GGCTGTACTGC
GON4L	54856	chr1	155756978	155756978	Missense_Mutation	SNP	C	C	T	c.5497G>A	p.Gly1833Arg	p.G1833R	GACCCCGATCT
NTRK1	4914	chr1	156873674	156873674	Missense_Mutation	SNP	C	C	G	c.892C>G	p.His298Asp	p.H298D	TGCACCACTGG
OR10T2	128360	chr1	158398858	158398858	Silent	SNP	G	G	A	c.609C>T	p.=	p.L203L	ATGCTGAGGCT
OR6K3	391114	chr1	158717870	158717870	Silent	SNP	G	G	C	c.294C>G	p.=	p.L98L	TTGGAGAGCAT
PVRL4	81607	chr1	161074228	161074228	Missense_Mutation	SNP	C	C	A	c.1146G>T	p.Met382Ile	p.M382I	TGGGTCATCTG
NR1I3	9970	chr1	161236474	161236474	Missense_Mutation	SNP	C	C	A	c.92G>T	p.Cys31Phe	p.C31F	CCTTGCAGCCC
FAM78B	149297	chr1	166070207	166070207	3'UTR	SNP	C	C	T	c.*34G>A			AGAGGCGTGTG
FMO1	2326	chr1	171282272	171282272	Silent	SNP	C	C	A	c.1122C>A	p.=	p.P374P	AAACCCTTGGG
RABIF	5877	chr1	202874022	202874022	3'Flank	SNP	G	G	T				TCCTGGGTATG
TMCC2	9911	chr1	205269648	205269648	Silent	SNP	C	C	T	c.1446C>T	p.=	p.A482A	AGCGCCAGCGC
SYT14	255928	chr1	210021152	210021152	Missense_Mutation	SNP	G	G	T	c.340G>T	p.Ala114Ser	p.A114S	CACTGGCAGAT
PTPN14	5784	chr1	214376256	214376256	Missense_Mutation	SNP	T	T	A	c.2870A>T	p.Glu957Val	p.E957V	TATTTTCTTTG
SLC30A10	55532	chr1	219928375	219928375	Missense_Mutation	SNP	G	G	C	c.66C>G	p.Phe22Leu	p.F22L	GCCACGAAGAA
RAB3GAP2	25782	chr1	220212931	220212931	Missense_Mutation	SNP	C	C	G	c.342G>C	p.Met114Ile	p.M114I	AATTGCATTTC
IBA57	200205	chr1	228175286	228175286	Missense_Mutation	SNP	G	G	T	c.844G>T	p.Val282Phe	p.V282F	TCCCTGTCCGG
HIST3H3	8290	chr1	228425189	228425189	Missense_Mutation	SNP	G	G	T	c.137C>A	p.Thr46Lys	p.T46K	CCACCGTGCCG
ACTN2	88	chr1	236717894	236717894	Missense_Mutation	SNP	G	G	A	c.163G>A	p.Ala55Thr	p.A55T	GGAAAGCCGGC
ZP4	57829	chr1	237885792	237885792	Missense_Mutation	SNP	G	G	T	c.934C>A	p.Pro312Thr	p.P312T	TCCAGGCTGGG
FMN2	56776	chr1	240294843	240294843	Missense_Mutation	SNP	C	C	T	c.4175C>T	p.Ser1392Phe	p.S1392F	TAATTCTGTGG
TFB2M	64216	chr1	246551275	246551275	Missense_Mutation	SNP	C	C	G	c.733G>C	p.Asp245His	p.D245H	CAAGTCTGGAT
OR2B11	127623	chr1	247451037	247451037	Missense_Mutation	SNP	A	A	T	c.946T>A	p.Cys316Ser	p.C316S	TCCACAGAGCC
OR2L13	284521	chr1	248099487	248099487	Missense_Mutation	SNP	T	T	A	c.112T>A	p.Ser38Thr	p.S38T	TGGCCTCGGTG
OR2T10	127069	chr1	248593412	248593412	Silent	SNP	G	G	T	c.357C>A	p.=	p.A119A	TCATAGGCCAT
APOB	338	chr2	21011174	21011174	Silent	SNP	A	A	T	c.5694T>A	p.=	p.S1898S	ATTACAGAACG
APOB	338	chr2	21019860	21019860	Silent	SNP	T	T	A	c.2862A>T	p.=	p.P954P	AGAGGTGGGAT
OTOF	9381	chr2	26477683	26477683	Missense_Mutation	SNP	G	G	C	c.2281C>G	p.Arg761Gly	p.R761G	GCCCCGCAGGC
PPM1G	5496	chr2	27383411	27383411	Missense_Mutation	SNP	T	T	C	c.1156A>G	p.Met386Val	p.M386V	ATCCATGGTGA
ABCG8	64241	chr2	43852643	43852643	Missense_Mutation	SNP	A	A	C	c.739A>C	p.Thr247Pro	p.T247P	GCTTCACAGCC
SPTBN1	6711	chr2	54655978	54655978	Missense_Mutation	SNP	G	G	A	c.6026G>A	p.Arg2009Gln	p.R2009Q	AGACCGATGGG
DYSF	8291	chr2	71551055	71551055	Missense_Mutation	SNP	G	G	T	c.1537G>T	p.Gly513Cys	p.G513C	ACCTGGGCTTC
TET3	200424	chr2	74101867	74101867	Missense_Mutation	SNP	C	C	G	c.5079C>G	p.Phe1693Leu	p.F1693L	GTCTTCTACCA
LRRTM4	80059	chr2	77518942	77518942	Silent	SNP	A	A	T	c.927T>A	p.=	p.S309S	TTTCCAGACAA
REG1B	5968	chr2	79086530	79086530	Intron	SNP	C	C	A	c.184-26G>T			GCACTCAGTGG
REG1B	5968	chr2	79086531	79086531	Intron	SNP	A	A	G	c.184-27T>C			CACTCAGTGGA
MAT2A	4144	chr2	85541918	85541918	Silent	SNP	A	A	T	c.495A>T	p.=	p.A165A	CTGGCAGAACT
IGKC	3514	chr2	89040452	89040452	Silent	SNP	G	G	T	c.123C>A	p.=	p.V41V	ATGGTGACTCT
IGKV1D-16	28901	chr2	90100735	90100735	Nonsense_Mutation	SNP	C	C	A	c.348C>A	p.Tyr116Ter	p.Y116*	AGTTACCCTCC
ZNF2	7549	chr2	95177542	95177542	Silent	SNP	G	G	T	c.93G>T	p.=	p.L31L	CGTCTGGTCCC
SLC9A4	389015	chr2	102479188	102479188	Silent	SNP	G	G	C	c.606G>C	p.=	p.L202L	AGCCTGATCTC
SULT1C4	27233	chr2	108381928	108381928	Intron	SNP	C	C	A	c.295+41C>A			AAATGCACTTA
TTL	150465	chr2	112485922	112485922	Nonsense_Mutation	SNP	G	G	T	c.163G>T	p.Glu55Ter	p.E55*	GTCACGAGCCC
PSD4	23550	chr2	113192450	113192450	Nonsense_Mutation	SNP	G	G	T	c.1699G>T	p.Glu567Ter	p.E567*	CCCCAGAGGAA
CNTNAP5	129684	chr2	124446858	124446858	Missense_Mutation	SNP	A	A	T	c.839A>T	p.Gln280Leu	p.Q280L	CAAGCAGGTGA
POTEE	445582	chr2	131218779	131218779	Missense_Mutation	SNP	G	G	A	c.377G>A	p.Ser126Asn	p.S126N	TGACAGCGCCT
THSD7B	80731	chr2	137411642	137411642	Missense_Mutation	SNP	C	C	A	c.2729C>A	p.Ser910Tyr	p.S910Y	GGATTCTGACC
LRP1B	53353	chr2	141247319	141247319	Missense_Mutation	SNP	G	G	T	c.499C>A	p.Gln167Lys	p.Q167K	GGTCTGGCTGC
RIF1	55183	chr2	151435462	151435462	Splice_Site	SNP	G	G	T	c.1078-1G>T		p.X360_splice	CCATAGGTTTG
GALNT13	114805	chr2	154245894	154245894	Missense_Mutation	SNP	G	G	T	c.769G>T	p.Gly257Cys	p.G257C	ATGGGGGTTTT
SCN2A	6326	chr2	165344795	165344795	Missense_Mutation	SNP	G	G	A	c.2803G>A	p.Val935Met	p.V935M	TGATCGTGTTC
XIRP2	129446	chr2	167250573	167250573	Missense_Mutation	SNP	G	G	A	c.8656G>A	p.Val2886Ile	p.V2886I	TTCATGTCAGC
LRP2	4036	chr2	169206483	169206483	Missense_Mutation	SNP	G	G	T	c.7237C>A	p.Gln2413Lys	p.Q2413K	TGTTTGGAAAG
pk	51776	chr2	173198202	173198202	Intron	SNP	G	G	T	c.669+90G>T			TGAAAGTAAGT
OSBPL6	114880	chr2	178382426	178382426	Missense_Mutation	SNP	G	G	T	c.1540G>T	p.Asp514Tyr	p.D514Y	CTTCAGATGAT
TTN	7273	chr2	178533630	178533630	Missense_Mutation	SNP	C	C	G	c.98062G>C	p.Ala32688Pro	p.A32688P	TTCAGCGTCAT
TTN	7273	chr2	178553339	178553339	Missense_Mutation	SNP	C	C	A	c.84638G>T	p.Gly28213Val	p.G28213V	CTTCACCAGCT
TTN	7273	chr2	178568622	178568622	Missense_Mutation	SNP	G	G	T	c.72587C>A	p.Pro24196Gln	p.P24196Q	TCAGTGGGAGA
TTN	7273	chr2	178589279	178589279	Missense_Mutation	SNP	G	G	A	c.57523C>T	p.Pro19175Ser	p.P19175S	CCTTGGTGATC
TTN	7273	chr2	178704958	178704958	Silent	SNP	C	C	T	c.28662G>A	p.=	p.E9554E	ATTTCCTCAAT
TTN	7273	chr2	178782836	178782836	Missense_Mutation	SNP	C	C	A	c.3070G>T	p.Val1024Phe	p.V1024F	GCTGACGGTTC
CCDC141	285025	chr2	178871510	178871510	Missense_Mutation	SNP	C	C	A	c.2122G>T	p.Val708Leu	p.V708L	AGACACAGGCA
SSFA2	6744	chr2	181915551	181915551	Silent	SNP	G	G	T	c.1911G>T	p.=	p.L637L	CTACTGAGGGA
SLC39A10	57181	chr2	195708816	195708816	Missense_Mutation	SNP	G	G	C	c.1547G>C	p.Arg516Thr	p.R516T	CATTAGAATGT
CDK15	65061	chr2	201807866	201807866	Missense_Mutation	SNP	C	C	A	c.282C>A	p.Ser94Arg	p.S94R	AAGAGCCTCCC
ERBB4	2066	chr2	211386892	211386892	Nonsense_Mutation	SNP	C	C	A	c.3442G>T	p.Glu1148Ter	p.E1148*	ACCTTCCTCAT
ATIC	471	chr2	215318193	215318193	Missense_Mutation	SNP	G	G	T	c.183G>T	p.Leu61Phe	p.L61F	ATGTTGGGGGG
CTDSP1	58190	chr2	218403041	218403041	Missense_Mutation	SNP	G	G	T	c.385G>T	p.Val129Leu	p.V129L	TCTACGTGTTG
CCDC108	255101	chr2	219035633	219035633	Missense_Mutation	SNP	G	G	T	c.389C>A	p.Ser130Tyr	p.S130Y	TTGGGGAGTGC
TUBA4B	80086	chr2	219271949	219271949	RNA	SNP	C	C	A	n.1141C>A			ATGGCCTGGGC
SLC4A3	6508	chr2	219636386	219636386	Missense_Mutation	SNP	C	C	G	c.2276C>G	p.Ala759Gly	p.A759G	GGGAGCTCAGC
SCG2	7857	chr2	223598121	223598121	Missense_Mutation	SNP	G	G	T	c.1162C>A	p.Pro388Thr	p.P388T	AACAGGAAGGT
CUL3	8452	chr2	224495772	224495772	Intron	SNP	C	C	G	c.1842+60G>C			AGACTCAAGTA
SPHKAP	80309	chr2	228018767	228018767	Missense_Mutation	SNP	C	C	G	c.2087G>C	p.Arg696Thr	p.R696T	AATGCCTGTTG
CHL1	10752	chr3	390794	390794	Missense_Mutation	SNP	A	A	G	c.2516A>G	p.His839Arg	p.H839R	AGTACATGGAC
ITPR1	3708	chr3	4660988	4660988	Missense_Mutation	SNP	G	G	T	c.1152G>T	p.Arg384Ser	p.R384S	GTTAGGAACTC
OGG1	4968	chr3	9765930	9765930	Missense_Mutation	SNP	C	C	G	c.1070C>G	p.Pro357Arg	p.P357R	GGAACCCCAGC
WNT7A	7476	chr3	13819327	13819327	Nonsense_Mutation	SNP	C	C	A	c.667G>T	p.Glu223Ter	p.E223*	CAGCTCCCGAA
ANKRD28	23243	chr3	15679347	15679347	Missense_Mutation	SNP	C	C	G	c.2425G>C	p.Asp809His	p.D809H	TGTATCAATTA
MYRIP	25924	chr3	40190332	40190332	Missense_Mutation	SNP	G	G	A	c.1534G>A	p.Glu512Lys	p.E512K	GCAGCGAGCCG
ALS2CL	259173	chr3	46676901	46676901	Missense_Mutation	SNP	C	C	A	c.1879G>T	p.Val627Leu	p.V627L	CTGCACGTCGA
KIF9	64147	chr3	47277380	47277380	Splice_Site	SNP	C	C	A	c.-5-1G>T			TCTAGCTAAAA
ROBO2	6092	chr3	77602349	77602349	Silent	SNP	C	C	A	c.2994C>A	p.=	p.A998A	TATGCCACGAC
EPHA6	285220	chr3	97483971	97483971	Silent	SNP	T	T	C	c.2112T>C	p.=	p.D704D	CCAGATACATA
CPOX	1371	chr3	98588766	98588766	Silent	SNP	C	C	T	c.900G>A	p.=	p.L300L	TCCTTCAGAGT
TFG	10342	chr3	100748331	100748331	Nonsense_Mutation	SNP	C	C	T	c.1003C>T	p.Gln335Ter	p.Q335*	CTTCTCAGCCT
DZIP3	9666	chr3	108661957	108661957	Missense_Mutation	SNP	G	G	C	c.2280G>C	p.Leu760Phe	p.L760F	AAATTGCACTA
KIAA2018	205717	chr3	113660701	113660701	Silent	SNP	G	G	A	c.981C>T	p.=	p.F327F	CCTCTGAAGTC
PLA1A	51365	chr3	119628823	119628823	Missense_Mutation	SNP	T	T	C	c.1244T>C	p.Ile415Thr	p.I415T	TACCATTATTG
FBXO40	51725	chr3	121622735	121622735	Nonsense_Mutation	SNP	G	G	T	c.1306G>T	p.Glu436Ter	p.E436*	AGCCAGAACAG
HCLS1	3059	chr3	121634275	121634275	Missense_Mutation	SNP	G	G	T	c.835C>A	p.Pro279Thr	p.P279T	CTGTGGAGCCT
EAF2	55840	chr3	121835269	121835269	5'UTR	SNP	A	A	G	c.-17A>G			AAGTCAAAGCA
CASR	846	chr3	122284933	122284933	Silent	SNP	G	G	T	c.2979G>T	p.=	p.T993T	TCTACGCACCA
KALRN	8997	chr3	124398758	124398758	Missense_Mutation	SNP	G	G	T	c.2227G>T	p.Val743Phe	p.V743F	AGTCGGTCCTG
UROC1	131669	chr3	126501281	126501281	Splice_Site	SNP	C	C	A	c.903-1G>T		p.X301_splice	CTTCCCTGGAA
TF	7018	chr3	133756926	133756926	Missense_Mutation	SNP	G	G	T	c.787G>T	p.Ala263Ser	p.A263S	ACTTGGCCCAG
AGTR1	185	chr3	148741692	148741692	Missense_Mutation	SNP	G	G	T	c.657G>T	p.Trp219Cys	p.W219C	ATTTGGAAGGC
SLITRK3	22865	chr3	165188269	165188269	Silent	SNP	C	C	A	c.2562G>T	p.=	p.G854G	TCTCCCCCAGT
SLITRK3	22865	chr3	165188446	165188446	Silent	SNP	C	C	T	c.2385G>A	p.=	p.E795E	AACTGCTCACT
FNDC3B	64778	chr3	172397292	172397292	Silent	SNP	C	C	T	c.3432C>T	p.=	p.P1144P	AGCCCCTCTGC
VPS8	23355	chr3	184862984	184862984	Missense_Mutation	SNP	G	G	T	c.1312G>T	p.Val438Leu	p.V438L	AGACAGTGGAG
AC024560.3	220729	chr3	197622279	197622279	RNA	SNP	G	G	A	n.428C>T			GAAATGCCACC
HTT	3064	chr4	3209949	3209949	Splice_Region	SNP	G	G	T	c.6414G>T	p.=	p.S2138S	AACTCGGTACG
CPZ	8532	chr4	8606183	8606187	Splice_Site	DEL	GAGGT	GAGGT	-	c.906+1_906+5delGTGAG		p.X302_splice	GCTGCCGAGGTGAGCG
NKX3-2	579	chr4	13542134	13542134	Silent	SNP	G	G	T	c.861C>A	p.=	p.R287R	TCGTCGCGCAC
SHISA3	152573	chr4	42401327	42401327	Missense_Mutation	SNP	C	C	A	c.593C>A	p.Thr198Asn	p.T198N	CACCACCAGCC
PKD2	5311	chr4	88038392	88038392	Nonsense_Mutation	SNP	G	G	T	c.985G>T	p.Gly329Ter	p.G329*	GAAATGGATCC
PKD2	5311	chr4	88038393	88038393	Missense_Mutation	SNP	G	G	T	c.986G>T	p.Gly329Val	p.G329V	AAATGGATCCT
H2AFZ	3015	chr4	99948953	99948953	Intron	SNP	A	A	C	c.196-13T>G			GCAGAATCTGT
NPNT	255743	chr4	105940593	105940593	Missense_Mutation	SNP	C	C	G	c.720C>G	p.Cys240Trp	p.C240W	AAGTGCAAATG
EDNRA	1909	chr4	147535886	147535886	Missense_Mutation	SNP	G	G	T	c.757G>T	p.Asp253Tyr	p.D253Y	ACCAAGATGTA
GRIA2	2891	chr4	157335787	157335787	Nonsense_Mutation	SNP	C	C	A	c.1383C>A	p.Tyr461Ter	p.Y461*	AAGTACAAGTT
TENM3	55714	chr4	182681999	182681999	Missense_Mutation	SNP	C	C	T	c.2020C>T	p.Pro674Ser	p.P674S	CTGGCCCAGAC
ADCY2	108	chr5	7707746	7707746	Missense_Mutation	SNP	G	G	A	c.1309G>A	p.Gly437Ser	p.G437S	TGAATGGCGCT
LMBRD2	92255	chr5	36143309	36143309	Missense_Mutation	SNP	A	A	C	c.41T>G	p.Phe14Cys	p.F14C	GAAAAAAGACA
C9	735	chr5	39311182	39311182	Missense_Mutation	SNP	A	A	G	c.1066T>C	p.Tyr356His	p.Y356H	TTCATAGAGTC
CWC27	10283	chr5	64786558	64786558	Missense_Mutation	SNP	G	G	A	c.530G>A	p.Arg177Lys	p.R177K	TCCAAGGGAAA
MARVELD2	153562	chr5	69441607	69441607	Missense_Mutation	SNP	C	C	G	c.1630C>G	p.Gln544Glu	p.Q544E	GAATTCAAGAA
PTCD2	79810	chr5	72358322	72358322	Silent	SNP	C	C	T	c.1062C>T	p.=	p.L354L	GTGCTCTGCCA
FCHO2	115548	chr5	73006534	73006534	Missense_Mutation	SNP	G	G	A	c.585G>A	p.Met195Ile	p.M195I	AAAATGACAGA
IQGAP2	10788	chr5	76683803	76683803	Missense_Mutation	SNP	C	C	A	c.3791C>A	p.Pro1264His	p.P1264H	TGACCCTAACA
MCC	4163	chr5	113053910	113053910	Missense_Mutation	SNP	C	C	T	c.1693G>A	p.Asp565Asn	p.D565N	CTCGTCTTCTT
TRIM36	55521	chr5	115134148	115134148	Splice_Site	SNP	C	C	A	c.1247-1G>T		p.X416_splice	TATGCCTGAAA
JADE2	23338	chr5	134535869	134535869	Silent	SNP	G	G	A	c.12G>A	p.=	p.K4K	GAGAAGAGGCG
SLC4A9	83697	chr5	140364157	140364157	Missense_Mutation	SNP	T	T	C	c.1430T>C	p.Val477Ala	p.V477A	GCTGGTCTTTG
PCDHA1	56147	chr5	140787926	140787926	Missense_Mutation	SNP	G	G	T	c.1636G>T	p.Gly546Cys	p.G546C	CTCTGGGCAGC
PCDHA7	56141	chr5	140835547	140835547	Silent	SNP	C	C	A	c.1164C>A	p.=	p.S388S	TGCTCCCTGAC
PCDHB16	57717	chr5	141183078	141183078	Frame_Shift_Del	DEL	C	C	-	c.521delC	p.Pro174GlnfsTer8	p.P174Qfs*8	AATCAGCCCAAG
PCDHB13	56123	chr5	141215997	141215997	Missense_Mutation	SNP	G	G	T	c.1874G>T	p.Arg625Leu	p.R625L	GGTGCGCACCG
PCDHB15	56121	chr5	141246073	141246073	Missense_Mutation	SNP	T	T	A	c.495T>A	p.Asn165Lys	p.N165K	AGCAATAATGT
PCDHGA2	56113	chr5	141340664	141340664	Missense_Mutation	SNP	C	C	T	c.1693C>T	p.Pro565Ser	p.P565S	TGTACCCTGCC
PCDHGB3	56102	chr5	141370840	141370840	Missense_Mutation	SNP	G	G	C	c.446G>C	p.Gly149Ala	p.G149A	CACTGGAGCCA
PCDH1	5097	chr5	141863263	141863263	Missense_Mutation	SNP	C	C	A	c.3068G>T	p.Arg1023Leu	p.R1023L	TGGTGCGGTAG
FBXO38	81545	chr5	148442155	148442155	3'UTR	SNP	C	C	T	c.*8C>T			GGTCCCTCCTC
SLC6A7	6534	chr5	150196792	150196792	Silent	SNP	C	C	A	c.294C>A	p.=	p.G98G	CTGGGCCAGTT
NMUR2	56923	chr5	152404520	152404520	Silent	SNP	G	G	C	c.594C>G	p.=	p.V198V	CCTGGGACCAG
FAM71B	153745	chr5	157162757	157162757	Missense_Mutation	SNP	C	C	T	c.1508G>A	p.Ser503Asn	p.S503N	TGGAGCTGTGG
TENM2	57451	chr5	168246843	168246843	Missense_Mutation	SNP	C	C	G	c.5904C>G	p.Ser1968Arg	p.S1968R	CCCAGCGTGGC
DRD1	1812	chr5	175442488	175442488	Nonsense_Mutation	SNP	G	G	T	c.612C>A	p.Tyr204Ter	p.Y204*	GGGATGTAAAA
UIMC1	51720	chr5	176911367	176911367	Silent	SNP	C	C	T	c.1620G>A	p.=	p.E540E	TTGGCCTCTTT
RGS14	10636	chr5	177365979	177365979	Missense_Mutation	SNP	A	A	G	c.62A>G	p.Asp21Gly	p.D21G	GTCAGATGGAG
FARS2	10667	chr6	5545327	5545327	Missense_Mutation	SNP	A	A	T	c.1052A>T	p.Lys351Met	p.K351M	TCAGAAGGTGA
ADTRP	84830	chr6	11768330	11768330	Silent	SNP	T	T	C	c.207A>G	p.=	p.R69R	TTGGTTCTTTT
HIST1H1C	3006	chr6	26056174	26056174	Silent	SNP	C	C	T	c.255G>A	p.=	p.K85K	AGGCTCTTGAG
ZBED9	114821	chr6	28572050	28572050	Missense_Mutation	SNP	C	C	A	c.3839G>T	p.Gly1280Val	p.G1280V	AGAATCCGGTC
DDR1	780	chr6	30889284	30889284	Missense_Mutation	SNP	C	C	G	c.271C>G	p.Leu91Val	p.L91V	TGGATCTACAA
C4B	721	chr6	32028809	32028809	Missense_Mutation	SNP	C	C	T	c.3347C>T	p.Ser1116Leu	p.S1116L	CGGCTCGTTCC
HLA-DQA2	3118	chr6	32745858	32745858	Nonsense_Mutation	SNP	T	T	A	c.399T>A	p.Cys133Ter	p.C133*	ATCTGTCTTGT
SLC22A7	10864	chr6	43300046	43300046	Silent	SNP	C	C	A	c.807C>A	p.=	p.A269A	TGTGCCCCAGG
TFAP2D	83741	chr6	50728883	50728883	Missense_Mutation	SNP	A	A	G	c.626A>G	p.Asp209Gly	p.D209G	CACAGACTTAT
ADGRB3	577	chr6	68943942	68943942	Silent	SNP	G	G	C	c.1143G>C	p.=	p.P381P	AGGCCGTGTGA
FIG4	9896	chr6	109738334	109738334	Missense_Mutation	SNP	G	G	T	c.656G>T	p.Gly219Val	p.G219V	ATTTGGGATCT
WISP3	8838	chr6	112061233	112061233	Silent	SNP	G	G	T	c.291G>T	p.=	p.G97G	AAAGGGCTGTA
GPRC6A	222545	chr6	116792764	116792764	Missense_Mutation	SNP	G	G	T	c.2159C>A	p.Thr720Lys	p.T720K	AGAGTGTGCAA
RFX6	222546	chr6	116925488	116925488	Missense_Mutation	SNP	T	T	G	c.1714T>G	p.Ser572Ala	p.S572A	CGAGTTCATGC
LAMA2	3908	chr6	129315813	129315813	Missense_Mutation	SNP	G	G	A	c.3787G>A	p.Glu1263Lys	p.E1263K	CTCGGGAAGAA
SHPRH	257218	chr6	145955189	145955189	Missense_Mutation	SNP	G	G	T	c.134C>A	p.Pro45Gln	p.P45Q	AACCTGGGCAG
SYNE1	23345	chr6	152511078	152511078	Missense_Mutation	SNP	G	G	T	c.335C>A	p.Thr112Asn	p.T112N	TATCGGTGGAG
TFB1M	51106	chr6	155260391	155260391	Missense_Mutation	SNP	C	C	A	c.676G>T	p.Gly226Cys	p.G226C	CACGCCCACGT
CCR6	1235	chr6	167136126	167136126	5'UTR	SNP	C	C	G	c.-9C>G			TTTTTCTGCCC
ACTB	60	chr7	5529595	5529595	Silent	SNP	G	G	A	c.63C>T	p.=	p.F21F	CCCGCGAAGCC
SP4	6671	chr7	21477147	21477147	Nonsense_Mutation	SNP	G	G	T	c.1747G>T	p.Gly583Ter	p.G583*	CAGTTGGAGGA
CPVL	54504	chr7	29121022	29121022	Silent	SNP	G	G	A	c.40C>T	p.=	p.L14L	CAACAGGACCA
CCDC129	223075	chr7	31643468	31643468	Missense_Mutation	SNP	C	C	G	c.2098C>G	p.Leu700Val	p.L700V	TTCCTCTAAAT
DPY19L1	23333	chr7	34941792	34941792	Silent	SNP	A	A	T	c.1443T>A	p.=	p.V481V	GCCATAACACA
GLI3	2737	chr7	41965219	41965219	Missense_Mutation	SNP	G	G	T	c.3854C>A	p.Pro1285His	p.P1285H	GCATGGGGGTG
TMED4	222068	chr7	44579524	44579524	Missense_Mutation	SNP	C	C	G	c.639G>C	p.Gln213His	p.Q213H	CGCATCTGCCA
PKD1L1	168507	chr7	47904438	47904438	Missense_Mutation	SNP	C	C	A	c.1871G>T	p.Trp624Leu	p.W624L	AGTCCCACAGG
ABCA13	154664	chr7	48412552	48412552	Missense_Mutation	SNP	G	G	T	c.12428G>T	p.Gly4143Val	p.G4143V	GACGGGCTATG
POM121L12	285877	chr7	53035884	53035884	Silent	SNP	G	G	T	c.213G>T	p.=	p.P71P	CGCCCGGTGCC
VPS37D	155382	chr7	73671074	73671074	Nonsense_Mutation	SNP	C	C	T	c.454C>T	p.Gln152Ter	p.Q152*	CCTTCCAGCGT
RHBDD2	57414	chr7	75888039	75888039	Missense_Mutation	SNP	A	A	T	c.785A>T	p.His262Leu	p.H262L	CCCTCACCTGT
ABCB1	5243	chr7	87566882	87566882	Missense_Mutation	SNP	G	G	T	c.433C>A	p.His145Asn	p.H145N	TTTGTGTATTT
CALCR	799	chr7	93486979	93486979	Missense_Mutation	SNP	C	C	T	c.57G>A	p.Met19Ile	p.M19I	AACCTCATTTT
TRRAP	8295	chr7	98930147	98930147	Nonsense_Mutation	SNP	G	G	T	c.3334G>T	p.Glu1112Ter	p.E1112*	TCGGGGAGGTG
MOGAT3	346606	chr7	101198207	101198207	Missense_Mutation	SNP	G	G	C	c.652C>G	p.Leu218Val	p.L218V	CGCCAGGCGCA
COL26A1	136227	chr7	101420069	101420069	Missense_Mutation	SNP	G	G	T	c.251G>T	p.Arg84Leu	p.R84L	CTGCCGGTGGC
PUS7	54517	chr7	105508254	105508254	Missense_Mutation	SNP	C	C	A	c.259G>T	p.Asp87Tyr	p.D87Y	TCCATCTTCCT
PPP1R3A	5506	chr7	113918670	113918670	Silent	SNP	C	C	G	c.327G>C	p.=	p.L109L	TCAAACAGTGG
CPED1	79974	chr7	121261649	121261649	Intron	SNP	G	G	T	c.2311-4578G>T			GTCCAGAGAGT
WNT16	51384	chr7	121339133	121339133	Missense_Mutation	SNP	G	G	C	c.886G>C	p.Glu296Gln	p.E296Q	GTGTAGAAGAT
GPR37	2861	chr7	124764488	124764488	Frame_Shift_Del	DEL	C	C	-	c.489delG	p.Arg164ValfsTer7	p.R164Vfs*7	GCTACGCCCGGA
GRM8	2918	chr7	126533332	126533332	Missense_Mutation	SNP	C	C	T	c.2050G>A	p.Val684Ile	p.V684I	TGTGACAGATT
SND1	27044	chr7	127703178	127703178	Missense_Mutation	SNP	G	G	T	c.695G>T	p.Arg232Leu	p.R232L	TTTTCGACGGG
PLXNA4	91584	chr7	132148626	132148626	Missense_Mutation	SNP	C	C	T	c.4681G>A	p.Ala1561Thr	p.A1561T	CCTTGCCCCAC
AKR1B15	441282	chr7	134568270	134568270	Missense_Mutation	SNP	A	A	T	c.263A>T	p.Gln88Leu	p.Q88L	CATCCAAGAGA
KIAA1549	57670	chr7	138894498	138894498	Silent	SNP	C	C	A	c.3876G>T	p.=	p.P1292P	GATTCCGGAGA
UBN2	254048	chr7	139237075	139237075	Missense_Mutation	SNP	C	C	T	c.539C>T	p.Ala180Val	p.A180V	GTTGGCTAAGA
TAS2R5	54429	chr7	141791279	141791279	3'UTR	SNP	G	G	T	c.*18G>T			AGTGTGGTCAG
TRBV2	28620	chr7	142301326	142301326	Missense_Mutation	SNP	G	G	C	c.241G>C	p.Asp81His	p.D81H	TATTCGATGAT
OR9A2	135924	chr7	143026769	143026769	Missense_Mutation	SNP	C	C	A	c.364G>T	p.Val122Leu	p.V122L	ACACACAGCCA
CTAGE6	340307	chr7	143756479	143756479	Missense_Mutation	SNP	C	C	A	c.1180G>T	p.Asp394Tyr	p.D394Y	TTCATCTTCTT
OR2F2	135948	chr7	143935969	143935969	Missense_Mutation	SNP	C	C	T	c.737C>T	p.Thr246Met	p.T246M	CCTCACGGTGG
OR2A25	392138	chr7	144074672	144074672	Silent	SNP	A	A	T	c.453A>T	p.=	p.G151G	TTAGGAGTCTT
ZNF425	155054	chr7	149105081	149105081	Missense_Mutation	SNP	G	G	A	c.790C>T	p.His264Tyr	p.H264Y	CTGATGAGTGA
GIMAP2	26157	chr7	150692598	150692598	Silent	SNP	A	A	G	c.312A>G	p.=	p.P104P	GCACCAGGACC
KMT2C	58508	chr7	152181697	152181697	Missense_Mutation	SNP	C	C	A	c.6163G>T	p.Asp2055Tyr	p.D2055Y	AGGATCCTGAG
SOX7	83595	chr8	10726173	10726173	Silent	SNP	C	C	A	c.732G>T	p.=	p.P244P	TACTCCGGTGA
DLC1	10395	chr8	13099607	13099607	Silent	SNP	G	G	C	c.2730C>G	p.=	p.L910L	TGGTAGAGGAT
LPL	4023	chr8	19951872	19951872	Missense_Mutation	SNP	A	A	T	c.353A>T	p.Gln118Leu	p.Q118L	GGCTCAGGAGC
ADAM7	8756	chr8	24507509	24507509	Silent	SNP	C	C	T	c.2238C>T	p.=	p.I746I	GGAATCGCAGA
ELP3	55140	chr8	28110418	28110418	Missense_Mutation	SNP	A	A	T	c.442A>T	p.Thr148Ser	p.T148S	TACAGACAAGA
MOS	4342	chr8	56113430	56113430	Missense_Mutation	SNP	C	C	A	c.553G>T	p.Val185Phe	p.V185F	CACAACATCTA
ZFHX4	79776	chr8	76853395	76853395	Missense_Mutation	SNP	G	G	T	c.6474G>T	p.Gln2158His	p.Q2158H	GAACAGATCCA
MMP16	4325	chr8	88167885	88167885	Silent	SNP	G	G	A	c.493C>T	p.=	p.L165L	TGTCAGAGGAG
TMEM64	169200	chr8	90631661	90631661	Missense_Mutation	SNP	C	C	A	c.842G>T	p.Gly281Val	p.G281V	GCAGTCCAACC
RAD54B	25788	chr8	94386995	94386995	Silent	SNP	T	T	A	c.1974A>T	p.=	p.R658R	GTAGGTCGAAG
CPQ	10404	chr8	97066113	97066113	Missense_Mutation	SNP	G	G	T	c.1158G>T	p.Glu386Asp	p.E386D	ATGGAGGAGGT
SNX31	169166	chr8	100573935	100573935	Nonsense_Mutation	SNP	G	G	T	c.1253C>A	p.Ser418Ter	p.S418*	TTCTTGATAGA
NUDCD1	84955	chr8	109293408	109293408	Missense_Mutation	SNP	C	C	A	c.576G>T	p.Leu192Phe	p.L192F	ATATCCAATTC
CSMD3	114788	chr8	113019153	113019153	Missense_Mutation	SNP	G	G	T	c.944C>A	p.Pro315Gln	p.P315Q	TAATTGGTGGT
FAM135B	51059	chr8	138243049	138243049	Missense_Mutation	SNP	C	C	A	c.562G>T	p.Gly188Cys	p.G188C	GGAGCCTCTTC
COL22A1	169044	chr8	138594085	138594085	Missense_Mutation	SNP	G	G	T	c.4547C>A	p.Pro1516His	p.P1516H	CCATGGGGCCG
SCRT1	83482	chr8	144333574	144333574	Missense_Mutation	SNP	G	G	T	c.658C>A	p.Leu220Met	p.L220M	CGCCAGCTGGC
JAK2	3717	chr9	5054759	5054759	Missense_Mutation	SNP	G	G	C	c.811G>C	p.Glu271Gln	p.E271Q	AATTTGAAGTA
CCDC171	203238	chr9	15728013	15728013	Missense_Mutation	SNP	G	G	T	c.1837G>T	p.Asp613Tyr	p.D613Y	TTGCAGACCTC
SLC24A2	25769	chr9	19516325	19516325	Missense_Mutation	SNP	C	C	A	c.1814G>T	p.Cys605Phe	p.C605F	TGGCACAGAAA
ELAVL2	1993	chr9	23692772	23692772	Missense_Mutation	SNP	C	C	G	c.865G>C	p.Glu289Gln	p.E289Q	ACTCTCATCTG
C9orf24	84688	chr9	34381441	34381441	Missense_Mutation	SNP	C	C	A	c.400G>T	p.Ala134Ser	p.A134S	CCTGGCCTCCT
NPR2	4882	chr9	35794022	35794022	Silent	SNP	A	A	T	c.792A>T	p.=	p.A264A	CGTGCAGGCCC
FRMPD1	22844	chr9	37744403	37744403	Missense_Mutation	SNP	T	T	A	c.2371T>A	p.Ser791Thr	p.S791T	ATGTTTCTACT
PRUNE2	158471	chr9	76705856	76705856	Missense_Mutation	SNP	C	C	T	c.6418G>A	p.Glu2140Lys	p.E2140K	TATCTCTGGCT
TLE1	7088	chr9	81593204	81593204	Nonsense_Mutation	SNP	C	C	A	c.1402G>T	p.Gly468Ter	p.G468*	GGGTCCGATGA
AGTPBP1	23287	chr9	85578998	85578998	Silent	SNP	T	T	C	c.3264A>G	p.=	p.V1088V	CAAACTACAAC
TDRD7	23424	chr9	97432101	97432101	Silent	SNP	G	G	C	c.426G>C	p.=	p.P142P	GCACCGTTAAG
OR13C9	286362	chr9	104617527	104617527	Silent	SNP	G	G	C	c.678C>G	p.=	p.L226L	ATCTTGAGGAT
EPB41L4B	54566	chr9	109200282	109200282	Nonsense_Mutation	SNP	C	C	A	c.1999G>T	p.Glu667Ter	p.E667*	GATTTCCGGCT
LHX2	9355	chr9	124032437	124032437	Silent	SNP	C	C	A	c.951C>A	p.=	p.A317A	AACGCCCGAGC
TOR2A	27433	chr9	127732177	127732177	Missense_Mutation	SNP	C	C	T	c.823G>A	p.Glu275Lys	p.E275K	CAGCTCGTTGA
PRRX2	51450	chr9	129722252	129722252	Missense_Mutation	SNP	C	C	A	c.662C>A	p.Pro221His	p.P221H	AGGCCCCGCAA
USP20	10868	chr9	129874749	129874749	Silent	SNP	G	G	A	c.1914G>A	p.=	p.T638T	GGCACGGCAGG
NUP214	8021	chr9	131222785	131222785	Silent	SNP	T	T	C	c.5757T>C	p.=	p.S1919S	ACCTCTAACCT
WDR5	11091	chr9	134142001	134142001	Nonsense_Mutation	SNP	C	C	G	c.317C>G	p.Ser106Ter	p.S106*	TGCCTCAGATG
WDR5	11091	chr9	134142415	134142415	Nonsense_Mutation	SNP	C	C	G	c.437C>G	p.Ser146Ter	p.S146*	TGTCTCAGGAT
GRIN1	2902	chr9	137139592	137139592	Missense_Mutation	SNP	C	C	G	c.106C>G	p.Arg36Gly	p.R36G	GCACGCGGAAG
CUBN	8029	chr10	16990353	16990353	Missense_Mutation	SNP	C	C	A	c.4331G>T	p.Cys1444Phe	p.C1444F	AGTTGCACCTT
TMEM236	653567	chr10	17776061	17776061	Silent	SNP	C	C	A	c.363C>A	p.=	p.V121V	GATGTCTTACC
MRC1	4360	chr10	17827598	17827598	Missense_Mutation	SNP	T	T	A	c.520T>A	p.Phe174Ile	p.F174I	TCAAGTTTGAA
GDF10	2662	chr10	47312709	47312709	Frame_Shift_Del	DEL	G	G	-	c.1357delG	p.Val453SerfsTer12	p.V453Sfs*12	TCCCTTGGGGTC
NRG3	10718	chr10	82951490	82951490	Missense_Mutation	SNP	G	G	A	c.1076G>A	p.Arg359Lys	p.R359K	TCAAAGGCAGG
IFIT1B	439996	chr10	89383502	89383502	Missense_Mutation	SNP	C	C	A	c.189C>A	p.His63Gln	p.H63Q	AAACACCTGAA
LGI1	9211	chr10	93797398	93797398	Missense_Mutation	SNP	A	A	T	c.1269A>T	p.Gln423His	p.Q423H	AACCAAACTGA
CPN1	1369	chr10	100057087	100057087	Nonsense_Mutation	SNP	T	T	A	c.937A>T	p.Lys313Ter	p.K313*	AAACTTGTCGC
PDZD7	79955	chr10	101030070	101030070	Silent	SNP	C	C	T	c.150G>A	p.=	p.L50L	TTCAGCAGCCG
CCDC172	374355	chr10	116342137	116342137	Missense_Mutation	SNP	G	G	T	c.384G>T	p.Leu128Phe	p.L128F	CTTTTGATGAA
PRLHR	2834	chr10	118594135	118594135	Silent	SNP	G	G	T	c.1110C>A	p.=	p.I370I	CATCAGATGAC
GPR26	2849	chr10	123667007	123667007	Silent	SNP	C	C	T	c.600C>T	p.=	p.R200R	GCCCGCTTCCA
DOCK1	1793	chr10	127127675	127127675	Missense_Mutation	SNP	A	A	T	c.2695A>T	p.Thr899Ser	p.T899S	GGCCAACCCAG
OR51V1	283111	chr11	5200155	5200155	Silent	SNP	G	G	A	c.546C>T	p.=	p.I182I	GAAAGGATGTG
OR52B2	255725	chr11	6169882	6169882	Missense_Mutation	SNP	C	C	A	c.445G>T	p.Ala149Ser	p.A149S	GACGGCCAGAG
DCHS1	8642	chr11	6641233	6641233	Silent	SNP	T	T	C	c.381A>G	p.=	p.V127V	ACTTCTACGGT
OR2D2	120776	chr11	6892310	6892310	Missense_Mutation	SNP	C	C	G	c.191G>C	p.Cys64Ser	p.C64S	AGTTGCAGAGA
OR5P3	120066	chr11	7825586	7825586	Silent	SNP	G	G	A	c.387C>T	p.=	p.P129P	AGCAGGGGTGA
CSTF3	1479	chr11	33102215	33102215	Missense_Mutation	SNP	G	G	T	c.788C>A	p.Pro263His	p.P263H	GAAGAGGGTTG
OR4C13	283092	chr11	49952669	49952669	Missense_Mutation	SNP	T	T	C	c.247T>C	p.Ser83Pro	p.S83P	CAGATTCACTC
TRIM51HP	440041	chr11	55293706	55293706	RNA	SNP	C	C	G	n.1096G>C			CTGCACTGAAA
OR5AS1	219447	chr11	56031244	56031244	Missense_Mutation	SNP	G	G	C	c.826G>C	p.Val276Leu	p.V276L	TGGCAGTGTTT
OR5T3	390154	chr11	56252832	56252832	Missense_Mutation	SNP	G	G	T	c.633G>T	p.Met211Ile	p.M211I	GATATGCCTCC
OR4D9	390199	chr11	59515491	59515491	Silent	SNP	C	C	T	c.579C>T	p.=	p.F193F	ACCTTCACTCT
POLR2G	5436	chr11	62761881	62761881	Silent	SNP	G	G	A	c.99G>A	p.=	p.E33E	ACCGAGGTGGA
SLC22A12	116085	chr11	64599772	64599772	Silent	SNP	C	C	T	c.1167C>T	p.=	p.D389D	GTGGACATCCC
FRMD8	83786	chr11	65399745	65399745	Silent	SNP	C	C	T	c.813C>T	p.=	p.F271F	GCCTTCTTCCA
RBM14	10432	chr11	66624626	66624626	Missense_Mutation	SNP	G	G	T	c.750G>T	p.Arg250Ser	p.R250S	TACAGGGCCCA
LRP5	4041	chr11	68386329	68386329	Silent	SNP	G	G	A	c.1029G>A	p.=	p.V343V	GAGGTGCTGCT
CTTN	2017	chr11	70433154	70433154	Silent	SNP	G	G	A	c.1320G>A	p.=	p.T440T	GGGACGGAGCC
RP11-313I2.11	0	chr11	89753686	89753686	3'Flank	SNP	C	C	A				AGTTCCTGTAT
GRIA4	2893	chr11	105911922	105911922	Intron	SNP	G	G	C	c.1269+1377G>C			GAAAAGAGTTC
C11orf87	399947	chr11	109423732	109423732	Silent	SNP	G	G	A	c.99G>A	p.=	p.T33T	AACACGGGTGC
MPZL2	10205	chr11	118262939	118262939	Missense_Mutation	SNP	C	C	G	c.217G>C	p.Glu73Gln	p.E73Q	CTGCTCAGGTC
RP11-196E1.3	0	chr11	119638150	119638150	Intron	SNP	G	G	T	n.514+773G>T			AGGAGGGGGAG
HSPA8	3312	chr11	123060652	123060652	Nonsense_Mutation	SNP	C	C	A	c.352G>T	p.Glu118Ter	p.E118*	CACCTCCTCTG
HEPACAM	220296	chr11	124923775	124923775	Missense_Mutation	SNP	G	G	T	c.663C>A	p.Asn221Lys	p.N221K	ATGGGGTTCTC
ZNF705A	440077	chr12	8175265	8175265	Silent	SNP	G	G	A	c.177G>A	p.=	p.L59L	CAGCTGGAGCA
HEBP1	50865	chr12	12989291	12989291	Missense_Mutation	SNP	C	C	T	c.203G>A	p.Gly68Asp	p.G68D	TGGTGCCCCCC
GRIN2B	2904	chr12	13567069	13567069	Missense_Mutation	SNP	C	C	A	c.2554G>T	p.Gly852Cys	p.G852C	GACACCCATAA
GRIN2B	2904	chr12	13753422	13753422	Missense_Mutation	SNP	G	G	T	c.905C>A	p.Thr302Asn	p.T302N	CAGCAGTGGTG
KRAS	3845	chr12	25245351	25245351	Missense_Mutation	SNP	C	C	A	c.34G>T	p.Gly12Cys	p.G12C	GCCACCAGCTC
PDZRN4	29951	chr12	41194078	41194078	Splice_Region	SNP	T	T	C	c.736-3T>C			AAAAATAGAAT
AMIGO2	347902	chr12	47078859	47078859	Silent	SNP	G	G	A	c.144C>T	p.=	p.A48A	TCAGTGGCACA
CCDC184	387856	chr12	48184341	48184341	Missense_Mutation	SNP	G	G	T	c.219G>T	p.Gln73His	p.Q73H	ATCCAGGTGCT
SCN8A	6334	chr12	51788748	51788748	Splice_Region	SNP	G	G	A	c.4281G>A	p.=	p.K1427K	CGGAAGGTAAG
KRT6A	3853	chr12	52490632	52490632	Missense_Mutation	SNP	C	C	A	c.1014G>T	p.Lys338Asn	p.K338N	TGGGCCTTGAC
NCKAP1L	3071	chr12	54518608	54518608	Intron	SNP	G	G	T	c.1339-43G>T			CCTAGGGAACC
OR6C6	283365	chr12	55295165	55295166	Frame_Shift_Ins	INS	-	-	T	c.67dupA	p.Ile23AsnfsTer41	p.I23Nfs*41	TCACAATTTGC
OR6C6	283365	chr12	55295169	55295169	Missense_Mutation	SNP	G	G	T	c.64C>A	p.Gln22Lys	p.Q22K	AATTTGCAACT
ACSS3	79611	chr12	81109641	81109641	Silent	SNP	C	C	T	c.393C>T	p.=	p.I131I	GCTATCATCTA
TMTC3	160418	chr12	88148440	88148440	Missense_Mutation	SNP	T	T	C	c.125T>C	p.Leu42Ser	p.L42S	AGACTTGCATC
TMTC3	160418	chr12	88148441	88148441	Missense_Mutation	SNP	G	G	T	c.126G>T	p.Leu42Phe	p.L42F	GACTTGCATCC
SOCS2	8835	chr12	93575054	93575054	Missense_Mutation	SNP	A	A	G	c.472A>G	p.Thr158Ala	p.T158A	TCTACACGTCA
SLC17A8	246213	chr12	100404072	100404072	Missense_Mutation	SNP	T	T	C	c.1088T>C	p.Met363Thr	p.M363T	GGTTATGACAA
CRY1	1407	chr12	107000054	107000054	Missense_Mutation	SNP	C	C	T	c.713G>A	p.Arg238Gln	p.R238Q	TCATTCGAGGT
MYO1H	283446	chr12	109397731	109397731	Splice_Site	SNP	G	G	T	c.442-1G>T		p.X148_splice	TCCAAGGCTTT
UBE3B	89910	chr12	109510345	109510345	Missense_Mutation	SNP	G	G	T	c.1743G>T	p.Glu581Asp	p.E581D	ACAGAGAACGC
DDX54	79039	chr12	113175150	113175150	Missense_Mutation	SNP	C	C	G	c.760G>C	p.Glu254Gln	p.E254Q	CATTTCAAAAA
CIT	11113	chr12	119850260	119850260	Nonsense_Mutation	SNP	C	C	A	c.430G>T	p.Glu144Ter	p.E144*	CTCTTCCTCAA
GCN1L1	10985	chr12	120173673	120173673	Missense_Mutation	SNP	C	C	G	c.1346G>C	p.Cys449Ser	p.C449S	ACATGCACTGC
OGFOD2	79676	chr12	122976731	122976731	Nonsense_Mutation	SNP	C	C	A	c.267C>A	p.Tyr89Ter	p.Y89*	TCCTACCACCC
TMEM132B	114795	chr12	125653567	125653567	Missense_Mutation	SNP	A	A	T	c.2094A>T	p.Glu698Asp	p.E698D	CAGGAAGCAAT
RNF17	56163	chr13	24779723	24779723	Silent	SNP	C	C	T	c.486C>T	p.=	p.F162F	AGTTTCGAACA
WASF3	10810	chr13	26685758	26685758	Silent	SNP	G	G	T	c.1422G>T	p.=	p.V474V	GACGTGGCCAC
PROSER1	80209	chr13	39013633	39013633	Missense_Mutation	SNP	C	C	A	c.1619G>T	p.Gly540Val	p.G540V	GCAGGCCTGGG
ENOX1	55068	chr13	43355998	43355998	Missense_Mutation	SNP	G	G	C	c.744C>G	p.Asp248Glu	p.D248E	AGCCGGTCCTC
LACC1	144811	chr13	43882221	43882221	Missense_Mutation	SNP	G	G	C	c.599G>C	p.Gly200Ala	p.G200A	AGGTGGGATAT
DLEU7	220107	chr13	50843299	50843299	Silent	SNP	C	C	T	c.348G>A	p.=	p.A116A	CGCATCGCCAT
SLITRK6	84189	chr13	85794776	85794776	Missense_Mutation	SNP	T	T	C	c.1733A>G	p.Gln578Arg	p.Q578R	TAGTCTGTGTT
SSTR1	6751	chr14	38209461	38209461	Silent	SNP	C	C	A	c.72C>A	p.=	p.G24G	GAAGGCGGCGG
TXNDC16	57544	chr14	52439310	52439310	Silent	SNP	C	C	T	c.2088G>A	p.=	p.L696L	GAATGCAGATT
PSMC6	5706	chr14	52713880	52713880	Splice_Site	SNP	G	G	T	c.442-1G>T		p.X148_splice	TTCTAGGTGAT
PCNXL4	64430	chr14	60115153	60115153	Missense_Mutation	SNP	A	A	T	c.1049A>T	p.His350Leu	p.H350L	AAAACATTTTT
COX16	51241	chr14	70326397	70326397	Missense_Mutation	SNP	G	G	A	c.257C>T	p.Pro86Leu	p.P86L	CCCAAGGCCTG
PCNX	22990	chr14	71047035	71047035	Missense_Mutation	SNP	C	C	G	c.4090C>G	p.Pro1364Ala	p.P1364A	TCTATCCATTG
AREL1	9870	chr14	74669711	74669711	Missense_Mutation	SNP	T	T	C	c.1852A>G	p.Met618Val	p.M618V	ACTCATGTCAT
TTC8	123016	chr14	88870122	88870122	Missense_Mutation	SNP	C	C	A	c.1021C>A	p.His341Asn	p.H341N	ATACTCATGTG
ASPG	374569	chr14	104085827	104085827	Silent	SNP	C	C	A	c.57C>A	p.=	p.T19T	GGCACCATTGG
AHNAK2	113146	chr14	104942785	104942785	Silent	SNP	G	G	T	c.12666C>A	p.=	p.P4222P	AAACAGGGCAT
BTBD6	90135	chr14	105250364	105250364	Missense_Mutation	SNP	G	G	A	c.1150G>A	p.Glu384Lys	p.E384K	AGGCTGAGTAC
MKRN3	7681	chr15	23566263	23566263	Missense_Mutation	SNP	C	C	A	c.481C>A	p.Pro161Thr	p.P161T	CCCCCCCGGCT
SNRPN	6638	chr15	24978190	24978190	Splice_Region	SNP	T	T	A	c.560-3T>A			CACTGTAGGCA
OCA2	4948	chr15	27755454	27755454	Missense_Mutation	SNP	C	C	A	c.2451G>T	p.Met817Ile	p.M817I	ACAACCATCAT
ATP8B4	79895	chr15	49876352	49876352	Missense_Mutation	SNP	C	C	A	c.2953G>T	p.Gly985Trp	p.G985W	TTGCCCATCTT
AQP9	366	chr15	58174997	58174997	Silent	SNP	A	A	T	c.456A>T	p.=	p.P152P	TACCCAGCTCC
TIPIN	54962	chr15	66349414	66349414	Missense_Mutation	SNP	G	G	C	c.312C>G	p.Ile104Met	p.I104M	TGTCTGATTAG
PARP6	56965	chr15	72259661	72259661	Missense_Mutation	SNP	C	C	A	c.757G>T	p.Val253Phe	p.V253F	ACTGACCTGGT
PARP6	56965	chr15	72259662	72259662	Splice_Site	SNP	C	C	T	c.757-1G>A		p.X253_splice	CTGACCTGGTG
SCAPER	49855	chr15	76702940	76702940	Missense_Mutation	SNP	C	C	A	c.2310G>T	p.Glu770Asp	p.E770D	CTTAGCTCAGC
ABHD2	11057	chr15	89185499	89185499	Missense_Mutation	SNP	G	G	C	c.798G>C	p.Lys266Asn	p.K266N	AAGAAGATCAT
WDR90	197335	chr16	666515	666515	Missense_Mutation	SNP	G	G	T	c.4801G>T	p.Val1601Phe	p.V1601F	AGCGGGTCAGC
PTX4	390667	chr16	1488420	1488420	Intron	SNP	C	C	A	c.141+349G>T			TCACACCGACT
MAPK8IP3	23162	chr16	1747136	1747136	Silent	SNP	C	C	T	c.852C>T	p.=	p.A284A	GCCGCCGTCAC
PKD1	5310	chr16	2097970	2097970	Silent	SNP	C	C	A	c.10065G>T	p.=	p.P3355P	GGGCTCGGGCT
HCFC1R1	54985	chr16	3022936	3022936	Missense_Mutation	SNP	C	C	A	c.344G>T	p.Arg115Leu	p.R115L	GCAGACGGAGG
NOMO3	408050	chr16	16274029	16274029	Silent	SNP	A	A	G	c.2310A>G	p.=	p.K770K	TCTAAAGAGCT
SMG1	23049	chr16	18835017	18835017	Silent	SNP	C	C	A	c.8205G>T	p.=	p.V2735V	ACTGGCACAGT
DNAH3	55567	chr16	21104433	21104433	Intron	SNP	G	G	T	c.2366+38C>A			AGTCAGGTCTC
DCTN5	84516	chr16	23665715	23665715	Silent	SNP	C	C	T	c.438C>T	p.=	p.F146F	GTCTTCTCAGG
SEPHS2	22928	chr16	30444793	30444793	Missense_Mutation	SNP	T	T	C	c.935A>G	p.His312Arg	p.H312R	CCGCATGGGCA
ZNF668	79759	chr16	31062264	31062264	Missense_Mutation	SNP	G	G	A	c.664C>T	p.Arg222Cys	p.R222C	GGGGCGCTCGC
CES5A	221223	chr16	55869689	55869689	Missense_Mutation	SNP	T	T	G	c.473A>C	p.Asp158Ala	p.D158A	ACCCATCAAAG
HYDIN	54768	chr16	70964890	70964890	Missense_Mutation	SNP	G	G	A	c.5626C>T	p.Arg1876Trp	p.R1876W	CTTCCGCAAGA
GLG1	2734	chr16	74491142	74491142	Silent	SNP	C	C	G	c.1308G>C	p.=	p.L436L	GGGCTCAGAGA
SPATA22	84690	chr17	3440229	3440229	Missense_Mutation	SNP	G	G	T	c.1010C>A	p.Ser337Tyr	p.S337Y	GTTCAGAAACA
TP53	7157	chr17	7670658	7670658	Nonsense_Mutation	SNP	T	T	A	c.1051A>T	p.Lys351Ter	p.K351*	ATCCTTGAGTT
USP43	124739	chr17	9709976	9709976	Missense_Mutation	SNP	G	G	A	c.2032G>A	p.Asp678Asn	p.D678N	CTCTGGATGGC
MYH1	4619	chr17	10505060	10505060	Missense_Mutation	SNP	G	G	T	c.2441C>A	p.Ser814Tyr	p.S814Y	AGATGGACTCT
SPAG5	10615	chr17	28584445	28584445	Missense_Mutation	SNP	C	C	T	c.2197G>A	p.Asp733Asn	p.D733N	GCTGTCCATGT
NF1	4763	chr17	31349169	31349169	Frame_Shift_Del	DEL	A	A	-	c.7239delA	p.Leu2413PhefsTer5	p.L2413Ffs*5	AATTTTACATAC
NF1	4763	chr17	31349171	31349171	Missense_Mutation	SNP	A	A	T	c.7241A>T	p.His2414Leu	p.H2414L	TTTACATACAC
LRRC37B	114659	chr17	32053278	32053278	Frame_Shift_Del	DEL	A	A	-	c.2797delA	p.Arg933GlyfsTer30	p.R933Gfs*30	TCACATAAAAGG
UNC45B	146862	chr17	35186296	35186296	Splice_Region	SNP	C	C	A	c.2536-3C>A			GCCTCCAGACA
SLC4A1	6521	chr17	44251586	44251586	Missense_Mutation	SNP	G	G	T	c.2314C>A	p.Leu772Met	p.L772M	GGACAGGCCTG
CA10	56934	chr17	51931051	51931051	Missense_Mutation	SNP	G	G	A	c.218C>T	p.Thr73Ile	p.T73I	GACTGGTCTCT
MRC2	9902	chr17	62692228	62692228	Splice_Region	SNP	C	C	A	c.4220-3C>A			CTTGGCAGCGC
ARSG	22901	chr17	68356795	68356795	Missense_Mutation	SNP	A	A	T	c.695A>T	p.Gln232Leu	p.Q232L	CATCCAGCGTG
CD300E	342510	chr17	74617214	74617214	Missense_Mutation	SNP	C	C	A	c.292G>T	p.Asp98Tyr	p.D98Y	AGCATCATCTT
LLGL2	3993	chr17	75558171	75558171	Missense_Mutation	SNP	G	G	T	c.190G>T	p.Val64Leu	p.V64L	CAGGCGTGGAG
SLC38A10	124565	chr17	81270963	81270963	Silent	SNP	C	C	A	c.1086G>T	p.=	p.P362P	AGCGCCGGGCA
FN3K	64122	chr17	82750608	82750608	Silent	SNP	C	C	T	c.783C>T	p.=	p.T261T	TTCACCGCCTA
MC2R	4158	chr18	13885319	13885319	Missense_Mutation	SNP	G	G	T	c.200C>A	p.Ala67Asp	p.A67D	ATATGGCCAAG
DSG1	1828	chr18	31343516	31343516	Missense_Mutation	SNP	C	C	T	c.1754C>T	p.Pro585Leu	p.P585L	TGAGCCTGTTC
ZNF24	7572	chr18	35337637	35337637	Silent	SNP	G	G	A	c.702C>T	p.=	p.F234F	TTGGGGAAACA
RNF165	494470	chr18	46433402	46433402	Missense_Mutation	SNP	G	G	T	c.274G>T	p.Asp92Tyr	p.D92Y	TCCAGGACGTC
NARS	4677	chr18	57606726	57606726	Missense_Mutation	SNP	G	G	C	c.1027C>G	p.Pro343Ala	p.P343A	GAAAGGACACT
LMAN1	3998	chr18	59333091	59333091	Missense_Mutation	SNP	C	C	T	c.1374G>A	p.Met458Ile	p.M458I	GTTACCATATT
FAM69C	125704	chr18	74436584	74436584	Silent	SNP	G	G	T	c.1177C>A	p.=	p.R393R	TCTCCGGGTGT
ZNF236	7776	chr18	76937270	76937270	Missense_Mutation	SNP	C	C	T	c.4703C>T	p.Thr1568Met	p.T1568M	TGTCACGCTGA
ZNF236	7776	chr18	76937271	76937271	Silent	SNP	G	G	T	c.4704G>T	p.=	p.T1568T	GTCACGCTGAC
NCLN	56926	chr19	3207401	3207401	Missense_Mutation	SNP	G	G	A	c.1564G>A	p.Ala522Thr	p.A522T	AGCCGGCCGTC
PLIN4	729359	chr19	4513690	4513690	Silent	SNP	C	C	A	c.228G>T	p.=	p.G76G	TTGGCCCCGGA
VAV1	7409	chr19	6828118	6828118	Missense_Mutation	SNP	G	G	T	c.970G>T	p.Asp324Tyr	p.D324Y	TGCGGGACCTG
ZNF358	140467	chr19	7520395	7520395	Missense_Mutation	SNP	G	G	T	c.1153G>T	p.Gly385Cys	p.G385C	CCTTCGGCCAG
MUC16	94025	chr19	8953596	8953596	Missense_Mutation	SNP	G	G	C	c.23174C>G	p.Pro7725Arg	p.P7725R	TCGCCGGGCCA
OR7D4	125958	chr19	9214203	9214203	Missense_Mutation	SNP	G	G	T	c.635C>A	p.Ala212Asp	p.A212D	TCCCAGCTACA
ZNF846	162993	chr19	9758428	9758428	Missense_Mutation	SNP	T	T	A	c.649A>T	p.Ile217Leu	p.I217L	TCTTATATGTA
FARSA	2193	chr19	12924177	12924177	Silent	SNP	G	G	A	c.1362C>T	p.=	p.V454V	GCAATGACCGA
ZSWIM4	65249	chr19	13799732	13799732	Missense_Mutation	SNP	T	T	G	c.166T>G	p.Phe56Val	p.F56V	AGCGGTTCTCC
ADGRE5	976	chr19	14390923	14390923	Splice_Site	SNP	G	G	C	c.191-1G>C		p.X64_splice	TTCCAGACATC
PIK3R2	5296	chr19	18166275	18166275	Missense_Mutation	SNP	G	G	T	c.1532G>T	p.Arg511Leu	p.R511L	CCGGCGTGAGG
SUGP2	10147	chr19	19025885	19025885	Missense_Mutation	SNP	C	C	T	c.463G>A	p.Glu155Lys	p.E155K	GGACTCTTGAG
SUGP2	10147	chr19	19026108	19026108	Silent	SNP	C	C	G	c.240G>C	p.=	p.L80L	CTTCTCAGGCC
LPAR2	9170	chr19	19624429	19624429	Missense_Mutation	SNP	A	A	T	c.883T>A	p.Tyr295Asn	p.Y295N	AGAGTACACAG
GPATCH1	55094	chr19	33117857	33117857	Missense_Mutation	SNP	A	A	T	c.2229A>T	p.Glu743Asp	p.E743D	GCTGAAGGAGA
PROSER3	148137	chr19	35768517	35768517	Missense_Mutation	SNP	G	G	T	c.1415G>T	p.Gly472Val	p.G472V	GGAAGGAGATT
CATSPERG	57828	chr19	38370747	38370747	Missense_Mutation	SNP	C	C	G	c.3435C>G	p.Asp1145Glu	p.D1145E	GAGGACAGGGC
FAM98C	147965	chr19	38408839	38408839	Missense_Mutation	SNP	G	G	T	c.1007G>T	p.Gly336Val	p.G336V	GGATGGAGGCC
RYR1	6261	chr19	38475418	38475418	Missense_Mutation	SNP	G	G	A	c.4261G>A	p.Asp1421Asn	p.D1421N	ACCGCGATGAC
TTC9B	148014	chr19	40216154	40216154	3'UTR	SNP	G	G	T	c.*9C>A			CCCCTGGATTG
PSG8	440533	chr19	42763916	42763916	Splice_Region	SNP	G	G	A	c.430C>T	p.=	p.L144L	CTCACGATATA
PSG2	5670	chr19	43081202	43081202	Missense_Mutation	SNP	T	T	A	c.109A>T	p.Thr37Ser	p.T37S	AATCGTGACTT
ARHGAP35	2909	chr19	46919936	46919936	Missense_Mutation	SNP	G	G	C	c.1261G>C	p.Glu421Gln	p.E421Q	ACTTAGAGAAG
NAPSA	9476	chr19	50362223	50362223	Silent	SNP	G	G	T	c.174C>A	p.=	p.A58A	GATGGGGCCCC
LRRC4B	94030	chr19	50519187	50519187	Missense_Mutation	SNP	A	A	T	c.526T>A	p.Tyr176Asn	p.Y176N	GGCGTAGGAGG
SHANK1	50944	chr19	50713871	50713871	Missense_Mutation	SNP	A	A	G	c.719T>C	p.Ile240Thr	p.I240T	AGTCAATGTGG
KLK1	3816	chr19	50821769	50821769	Missense_Mutation	SNP	C	C	A	c.149G>T	p.Cys50Phe	p.C50F	CCCCACACTGG
SIGLEC9	27180	chr19	51126075	51126076	Splice_Region	INS	-	-	C	c.701-3dupC			TTCTGTCCCAG
SIGLEC9	27180	chr19	51126079	51126079	Splice_Site	SNP	A	A	C	c.701-2A>C		p.X234_splice	GTCCCAGACCC
LILRB2	10288	chr19	54278943	54278943	Missense_Mutation	SNP	C	C	A	c.824G>T	p.Gly275Val	p.G275V	AGAGCCCAGCC
LILRB1	10859	chr19	54632633	54632633	Silent	SNP	C	C	G	c.831C>G	p.=	p.L277L	GGGCTCTCCCA
ZNF497	162968	chr19	58357560	58357560	Missense_Mutation	SNP	T	T	A	c.76A>T	p.Thr26Ser	p.T26S	CCTCGTGGCAG
SLC52A3	113278	chr20	765297	765297	Missense_Mutation	SNP	C	C	A	c.478G>T	p.Gly160Cys	p.G160C	GGAGCCCTGGG
PDYN	5173	chr20	1980468	1980468	Missense_Mutation	SNP	T	T	C	c.620A>G	p.Tyr207Cys	p.Y207C	CCCCATAGCGT
NOP56	10528	chr20	2654941	2654941	Missense_Mutation	SNP	G	G	A	c.563G>A	p.Arg188His	p.R188H	TATGCGTGTCA
UBOX5	22888	chr20	3122308	3122308	Missense_Mutation	SNP	C	C	T	c.331G>A	p.Asp111Asn	p.D111N	CTTGTCTGGGA
SIGLEC1	6614	chr20	3696770	3696770	Missense_Mutation	SNP	C	C	A	c.2499G>T	p.Glu833Asp	p.E833D	AGGTGCTCCCC
GPCPD1	56261	chr20	5578526	5578526	Missense_Mutation	SNP	C	C	G	c.559G>C	p.Glu187Gln	p.E187Q	TATCTCCAAGC
PLCB1	23236	chr20	8658638	8658638	Missense_Mutation	SNP	C	C	G	c.796C>G	p.Leu266Val	p.L266V	CACCTCTAAAA
TASP1	55617	chr20	13483234	13483234	Missense_Mutation	SNP	C	C	A	c.978G>T	p.Lys326Asn	p.K326N	ATAAACTTGTT
RRBP1	6238	chr20	17660238	17660238	Frame_Shift_Del	DEL	G	G	-	c.270delC	p.Asn91MetfsTer2	p.N91Mfs*2	CACATTGGGGGC
SEC23B	10483	chr20	18527611	18527611	Missense_Mutation	SNP	G	G	T	c.1109G>T	p.Gly370Val	p.G370V	TACTGGGTATG
APMAP	57136	chr20	24969620	24969620	Missense_Mutation	SNP	A	A	C	c.754T>G	p.Leu252Val	p.L252V	CAATAAAACTT
DEFB119	245932	chr20	31389123	31389123	Intron	SNP	T	T	A	c.61+1300A>T			GATTGTTAAAT
SUN5	140732	chr20	32987753	32987753	Silent	SNP	G	G	A	c.636C>T	p.=	p.H212H	GACGTGTGCTC
IFT52	51098	chr20	43637251	43637251	Missense_Mutation	SNP	A	A	T	c.1118A>T	p.Lys373Met	p.K373M	CAATAAGTGTA
RBPJL	11317	chr20	45308240	45308240	Silent	SNP	C	C	G	c.120C>G	p.=	p.G40G	CCGGGCACTTG
RAE1	8480	chr20	57373736	57373736	Missense_Mutation	SNP	G	G	T	c.823G>T	p.Ala275Ser	p.A275S	TTTATGCGGTA
PCK1	5105	chr20	57562185	57562185	Silent	SNP	C	C	A	c.339C>A	p.=	p.L113L	CAGCTCGGTCG
TMPRSS15	5651	chr21	18383705	18383705	Missense_Mutation	SNP	G	G	T	c.418C>A	p.Leu140Met	p.L140M	AATCAGTTCTT
DOPEY2	9980	chr21	36208782	36208782	Missense_Mutation	SNP	G	G	T	c.559G>T	p.Gly187Trp	p.G187W	TCTGGGGGAGC
DOPEY2	9980	chr21	36245556	36245556	Missense_Mutation	SNP	C	C	G	c.3576C>G	p.Phe1192Leu	p.F1192L	TCGTTCTCCAG
TRAPPC10	7109	chr21	44084141	44084141	Missense_Mutation	SNP	A	A	G	c.2258A>G	p.Tyr753Cys	p.Y753C	AACGTATACAC
PFKL	5211	chr21	44321748	44321748	Missense_Mutation	SNP	T	T	G	c.1211T>G	p.Ile404Ser	p.I404S	GGCCATCCTGA
CHEK2	11200	chr22	28696909	28696909	Missense_Mutation	SNP	G	G	A	c.1087C>T	p.Leu363Phe	p.L363F	TATAAGACAGT
SEC14L3	266629	chr22	30460108	30460108	Silent	SNP	G	G	T	c.1116C>A	p.=	p.V372V	GCGTGGACAAA
APOBEC3C	27350	chr22	39018027	39018027	Nonsense_Mutation	SNP	G	G	T	c.436G>T	p.Glu146Ter	p.E146*	CTGTGGAGATC
GTSE1	51512	chr22	46328835	46328835	Silent	SNP	C	C	G	c.1872C>G	p.=	p.A624A	ACTGCCACAGA
CELSR1	9620	chr22	46411629	46411629	Missense_Mutation	SNP	G	G	C	c.4742C>G	p.Ala1581Gly	p.A1581G	CCTGGGCAGCG
NLGN4X	57502	chrX	5893522	5893522	Nonsense_Mutation	SNP	G	G	C	c.1746C>G	p.Tyr582Ter	p.Y582*	GCCCGGTAGTG
EGFL6	25975	chrX	13617935	13617935	Silent	SNP	T	T	C	c.984T>C	p.=	p.S328S	AACTCTCATGG
GEMIN8	54960	chrX	14008845	14008845	3'UTR	SNP	C	C	G	c.*68G>C			ATGTACAGAAG
BMX	660	chrX	15542043	15542043	Missense_Mutation	SNP	T	T	C	c.1456T>C	p.Tyr486His	p.Y486H	CCATATACATA
SCML1	6322	chrX	17750170	17750170	Missense_Mutation	SNP	C	C	T	c.580C>T	p.Pro194Ser	p.P194S	GTCAGCCGTAT
DCAF8L1	139425	chrX	27979828	27979828	Missense_Mutation	SNP	G	G	T	c.1507C>A	p.Gln503Lys	p.Q503K	ATGCTGATCTA
DMD	1756	chrX	32411830	32411830	Silent	SNP	G	G	T	c.4155C>A	p.=	p.S1385S	GTGAGGGACTC
USP9X	8239	chrX	41225095	41225095	Frame_Shift_Del	DEL	T	T	-	c.7022delT	p.Leu2341CysfsTer5	p.L2341Cfs*5	ATCTGCTTTTGC
DUSP21	63904	chrX	44844595	44844595	Missense_Mutation	SNP	A	A	T	c.463A>T	p.Asn155Tyr	p.N155Y	TCATCAATTAC
AKAP4	8852	chrX	50197548	50197548	Missense_Mutation	SNP	T	T	A	c.170A>T	p.Tyr57Phe	p.Y57F	CCTTGTAATCT
SPANXN5	494197	chrX	52796349	52796349	3'UTR	SNP	C	C	A	c.*139G>T			TAGGTCTTCAT
KDM5C	8242	chrX	53196714	53196714	Nonsense_Mutation	SNP	C	C	A	c.2953G>T	p.Glu985Ter	p.E985*	TTTCTCCTCCC
ARHGEF9	23229	chrX	63754342	63754342	5'UTR	SNP	C	C	G	c.-30G>C			AAGCTCAAAAC
OTUD6A	139562	chrX	70063169	70063169	Silent	SNP	A	A	G	c.645A>G	p.=	p.A215A	ACGGCATGGGG
TSIX	9383	chrX	73826220	73826220	RNA	SNP	C	C	A	n.34016C>A			CTTCACATTTT
NAP1L3	4675	chrX	93671827	93671827	Missense_Mutation	SNP	T	T	C	c.1478A>G	p.Tyr493Cys	p.Y493C	ATTGATAGTAG
XRCC6P5	442459	chrX	99719544	99719544	RNA	SNP	C	C	A	n.1615G>T			ATTTTCTCTTG
SYTL4	94121	chrX	100687241	100687241	Missense_Mutation	SNP	G	G	A	c.1010C>T	p.Thr337Met	p.T337M	CGATCGTACTC
ALG13	79868	chrX	111735122	111735122	Missense_Mutation	SNP	G	G	T	c.2529G>T	p.Lys843Asn	p.K843N	CAGAAGGTAAT
KIAA1210	57481	chrX	119087578	119087578	Frame_Shift_Del	DEL	C	C	-	c.3652delG	p.Ala1218HisfsTer41	p.A1218Hfs*41	GAGGTGCCACAT
NKAP	79576	chrX	119943547	119943547	Missense_Mutation	SNP	C	C	G	c.59G>C	p.Arg20Thr	p.R20T	GACGTCTTCCC
TENM1	10178	chrX	124963536	124963536	Splice_Site	SNP	C	C	A	c.217+1G>T		p.X73_splice	ACATACCTTGA
OCRL	4952	chrX	129561206	129561206	Silent	SNP	A	A	G	c.852A>G	p.=	p.E284E	ACAGAAGCCTT
SLC25A14	9016	chrX	130372994	130372994	3'UTR	SNP	C	C	G	c.*44C>G			CTACTCCTTTG
IGSF1	3547	chrX	131274731	131274731	Missense_Mutation	SNP	C	C	T	c.3619G>A	p.Glu1207Lys	p.E1207K	ATCCTCTGAAA
ADGRG4	139378	chrX	136345135	136345135	Missense_Mutation	SNP	G	G	T	c.1429G>T	p.Ala477Ser	p.A477S	CCACAGCTGCT
ADGRG4	139378	chrX	136350026	136350026	Missense_Mutation	SNP	C	C	A	c.6320C>A	p.Ala2107Glu	p.A2107E	TGAGGCATCCT
MIR892A	100126342	chrX	145996697	145996697	RNA	SNP	G	G	T	n.47C>A			ACACAGTGACA
AFF2	2334	chrX	148967031	148967031	Missense_Mutation	SNP	C	C	T	c.3155C>T	p.Ser1052Phe	p.S1052F	TCTATCCAGCA
MAGEA10	4109	chrX	152135614	152135614	Silent	SNP	G	G	T	c.7C>A	p.=	p.R3R	AGCTCGAGGCA
MAGEA1	4100	chrX	153182948	153182948	Missense_Mutation	SNP	C	C	G	c.559C>G	p.Gln187Glu	p.Q187E	ATAATCAGATC
KIAA0319L	79932	chr1	35554382	35554383	Frame_Shift_Ins	INS	-	-	A	c.109dupT	p.Cys37LeufsTer15	p.C37Lfs*15	AAAAGCAAGTA
TMCO2	127391	chr1	40251285	40251285	Missense_Mutation	SNP	A	A	C	c.240A>C	p.Lys80Asn	p.K80N	TAGAAAACATT
PTPRF	5792	chr1	43605322	43605322	Silent	SNP	C	C	T	c.3268C>T	p.=	p.L1090L	AGCACCTGGTG
SGIP1	84251	chr1	66690204	66690204	Frame_Shift_Del	DEL	C	C	-	c.1460delC	p.Pro487LeufsTer11	p.P487Lfs*11	TTTTAGCCCTCC
LRRC7	57554	chr1	70028237	70028237	Missense_Mutation	SNP	G	G	T	c.1747G>T	p.Val583Phe	p.V583F	AATCTGTTCAA
SLC6A17	388662	chr1	110198489	110198489	3'UTR	SNP	C	C	A	c.*45C>A			ACCTGCCCACT
NBPF11	200030	chr1	148120580	148120580	Missense_Mutation	SNP	T	T	G	c.909A>C	p.Lys303Asn	p.K303N	TGCTGTTTCTT
IQGAP3	128239	chr1	156566544	156566544	Nonsense_Mutation	SNP	C	C	T	c.128G>A	p.Trp43Ter	p.W43*	CCATCCAGCTA
OR10K1	391109	chr1	158466401	158466401	Silent	SNP	C	C	A	c.840C>A	p.=	p.I280I	ACCATCCTTAC
SPTA1	6708	chr1	158620460	158620460	Missense_Mutation	SNP	C	C	A	c.6127G>T	p.Asp2043Tyr	p.D2043Y	CAGGTCCTCAG
ASTN1	460	chr1	176946067	176946067	Missense_Mutation	SNP	G	G	T	c.2108C>A	p.Thr703Lys	p.T703K	TCTCCGTGATG
CACNA1E	777	chr1	181776098	181776098	Splice_Region	SNP	C	C	T	c.5140-3C>T			CCCTTCAGATG
KCNK2	3776	chr1	215172045	215172045	Missense_Mutation	SNP	T	T	C	c.685T>C	p.Phe229Leu	p.F229L	TCATATTTATA
USH2A	7399	chr1	216422221	216422221	Missense_Mutation	SNP	C	C	A	c.116G>T	p.Arg39Met	p.R39M	CCAGCCTTGGG
OR2T12	127064	chr1	248294822	248294822	Missense_Mutation	SNP	C	C	A	c.757G>T	p.Gly253Cys	p.G253C	AATGCCAGCTC
OR2T12	127064	chr1	248294823	248294823	Silent	SNP	A	A	G	c.756T>C	p.=	p.A252A	ATGCCAGCTCC
OR2T3	343173	chr1	248473668	248473668	Missense_Mutation	SNP	G	G	A	c.318G>A	p.Met106Ile	p.M106I	CAGATGTTCTT
DHX57	90957	chr2	38855234	38855234	Silent	SNP	T	T	C	c.1728A>G	p.=	p.Q576Q	GGAATTTGTGT
CTNNA2	1496	chr2	79651566	79651566	Missense_Mutation	SNP	G	G	A	c.10G>A	p.Ala4Thr	p.A4T	CTTCGGCAACT
C2orf49	79074	chr2	105342971	105342971	Silent	SNP	G	G	A	c.390G>A	p.=	p.P130P	CCCCCGCAGGC
CNTNAP5	129684	chr2	124434492	124434492	Missense_Mutation	SNP	G	G	T	c.538G>T	p.Val180Phe	p.V180F	CAGATGTTGCT
CXCR4	7852	chr2	136114888	136114888	Missense_Mutation	SNP	G	G	A	c.1040C>T	p.Ser347Leu	p.S347L	AACTTGAAGAC
LRP1B	53353	chr2	140886159	140886159	Nonsense_Mutation	SNP	C	C	A	c.3943G>T	p.Gly1315Ter	p.G1315*	CTTTCCCCGGT
LRP1B	53353	chr2	141055117	141055117	Missense_Mutation	SNP	T	T	A	c.1551A>T	p.Lys517Asn	p.K517N	ATACTTTTGCA
RAPGEF4	11069	chr2	173030168	173030168	Nonsense_Mutation	SNP	A	A	T	c.2563A>T	p.Lys855Ter	p.K855*	GCTGTAAGGAG
HNRNPCP2	653447	chr2	189923730	189923730	RNA	SNP	C	C	T	n.395C>T			ACCTCCTCCTC
IGFBP2	3485	chr2	216664094	216664094	Missense_Mutation	SNP	G	G	C	c.968G>C	p.Arg323Pro	p.R323P	CCAGCGGATGC
LRRN1	57633	chr3	3845363	3845363	Missense_Mutation	SNP	T	T	A	c.722T>A	p.Leu241His	p.L241H	TAGCCTTGAGA
IQSEC1	9922	chr3	12936088	12936088	Missense_Mutation	SNP	G	G	A	c.970C>T	p.Arg324Trp	p.R324W	CGGCCGGTCCC
ARPP21	10777	chr3	35715440	35715440	Missense_Mutation	SNP	C	C	T	c.899C>T	p.Ser300Leu	p.S300L	TCAGTCAGTTT
RBM6	10180	chr3	50058463	50058463	Silent	SNP	G	G	A	c.2031G>A	p.=	p.E677E	CTGGAGCCCTA
CACNA2D3	55799	chr3	54642182	54642182	Missense_Mutation	SNP	G	G	A	c.1108G>A	p.Asp370Asn	p.D370N	TAACTGATGGG
ROBO1	6091	chr3	78668171	78668171	Missense_Mutation	SNP	C	C	T	c.1762G>A	p.Gly588Arg	p.G588R	TGCTCCTGAAT
GBE1	2632	chr3	81646450	81646450	Nonsense_Mutation	SNP	C	C	A	c.724G>T	p.Glu242Ter	p.E242*	ATGCTCCATGA
GPR15	2838	chr3	98532106	98532106	Missense_Mutation	SNP	A	A	G	c.73A>G	p.Thr25Ala	p.T25A	GGGAGACCCAC
CASR	846	chr3	122284216	122284216	Missense_Mutation	SNP	G	G	T	c.2262G>T	p.Gln754His	p.Q754H	AACCAGGAGCT
CASR	846	chr3	122284217	122284217	Nonsense_Mutation	SNP	G	G	T	c.2263G>T	p.Glu755Ter	p.E755*	ACCAGGAGCTG
KLF15	28999	chr3	126343746	126343746	Missense_Mutation	SNP	G	G	A	c.1232C>T	p.Ser411Phe	p.S411F	GCACGGAGCGG
CLSTN2	64084	chr3	140562930	140562930	Missense_Mutation	SNP	T	T	A	c.2332T>A	p.Tyr778Asn	p.Y778N	GGCGCTACACT
ZIC1	7545	chr3	147413384	147413384	Missense_Mutation	SNP	C	C	A	c.1177C>A	p.Pro393Thr	p.P393T	CGCAGCCTTCG
IGSF10	285313	chr3	151448195	151448195	Missense_Mutation	SNP	G	G	A	c.1786C>T	p.His596Tyr	p.H596Y	AGAATGGCATG
BCL6	604	chr3	187728482	187728482	Frame_Shift_Del	DEL	G	G	-	c.1418delC	p.Pro473ArgfsTer117	p.P473Rfs*117	CACTTCGGGGGG
SLIT2	9353	chr4	20616964	20616964	Missense_Mutation	SNP	G	G	T	c.3902G>T	p.Gly1301Val	p.G1301V	GAACGGAACCA
RPL9	6133	chr4	39458534	39458534	Intron	SNP	G	G	A	c.-1-94C>T			TGCCAGGCGGA
EPHA5	2044	chr4	65365087	65365087	Silent	SNP	T	T	A	c.2166A>T	p.=	p.L722L	TCACCTAGGAA
UGT2A1	10941	chr4	69599365	69599365	Missense_Mutation	SNP	C	C	G	c.745G>C	p.Gly249Arg	p.G249R	TTTCCCCATAG
BANK1	55024	chr4	102025376	102025376	Missense_Mutation	SNP	G	G	C	c.1461G>C	p.Leu487Phe	p.L487F	GACTTGTATGT
PCDH10	57575	chr4	133151121	133151121	Nonsense_Mutation	SNP	C	C	G	c.981C>G	p.Tyr327Ter	p.Y327*	GTGTACGTGCA
TTC29	83894	chr4	146874871	146874871	Missense_Mutation	SNP	C	C	A	c.644G>T	p.Arg215Leu	p.R215L	ATATCCGCCCC
RAPGEF2	9693	chr4	159338434	159338434	Silent	SNP	A	A	T	c.1776A>T	p.=	p.S592S	CAGTCACATCA
NBPF22P	285622	chr5	86282624	86282624	RNA	SNP	C	C	G	n.165C>G			TTTCTCAACCA
TRPC7	57113	chr5	136247629	136247629	Silent	SNP	G	G	A	c.1686C>T	p.=	p.N562N	CTCTCGTTGGC
ANKHD1-EIF4EBP3	404734	chr5	140497224	140497224	Missense_Mutation	SNP	A	A	G	c.2950A>G	p.Met984Val	p.M984V	GACTAATGGTT
SLC35A4	113829	chr5	140567933	140567933	Missense_Mutation	SNP	T	T	A	c.764T>A	p.Leu255His	p.L255H	AGCACTCGTGG
PCDHA9	9752	chr5	140850778	140850778	Silent	SNP	C	C	A	c.2283C>A	p.=	p.G761G	TCTGGCGAGGG
COL11A2	1302	chr6	33171805	33171805	Nonsense_Mutation	SNP	G	G	A	c.2800C>T	p.Arg934Ter	p.R934*	ACCTCGTTCCC
DAXX	1616	chr6	33321174	33321174	Missense_Mutation	SNP	C	C	T	c.601G>A	p.Glu201Lys	p.E201K	GATCTCTGCCA
CRISP1	167	chr6	49835183	49835183	3'UTR	SNP	G	G	T	c.*133C>A			GGATGGGAGTT
COL21A1	81578	chr6	56182572	56182572	Missense_Mutation	SNP	A	A	C	c.47T>G	p.Leu16Arg	p.L16R	TCTGAAGAAGC
COL21A1	81578	chr6	56182573	56182573	Missense_Mutation	SNP	G	G	T	c.46C>A	p.Leu16Ile	p.L16I	CTGAAGAAGCA
ELOVL4	6785	chr6	79916855	79916855	Missense_Mutation	SNP	G	G	T	c.698C>A	p.Thr233Lys	p.T233K	GTGCCGTGTGC
SIM1	6492	chr6	100448516	100448516	Missense_Mutation	SNP	C	C	A	c.706G>T	p.Ala236Ser	p.A236S	GCTGGCGCGGA
SGK1	6446	chr6	134174882	134174882	5'UTR	SNP	C	C	G	c.-75G>C			GCGCTCGGCCT
MAP3K5	4217	chr6	136592220	136592220	Nonsense_Mutation	SNP	C	C	A	c.3178G>T	p.Glu1060Ter	p.E1060*	GTCTTCCGTCA
DBNL	28988	chr7	44056876	44056876	Frame_Shift_Del	DEL	C	C	-	c.448delC	p.Gln150ArgfsTer132	p.Q150Rfs*132	CCGCTTCCAGGA
ZNF735	730291	chr7	64213204	64213204	Missense_Mutation	SNP	A	A	G	c.152A>G	p.Asn51Ser	p.N51S	CAGAAACCTGT
ZNF107	51427	chr7	64707965	64707965	Missense_Mutation	SNP	G	G	A	c.1661G>A	p.Cys554Tyr	p.C554Y	CAAATGTGAAG
POM121C	100101267	chr7	75414966	75414966	3'Flank	SNP	G	G	A				GCCCAGACAGA
PCLO	27445	chr7	82952304	82952304	Missense_Mutation	SNP	C	C	A	c.8649G>T	p.Trp2883Cys	p.W2883C	TCAGTCCATCC
PCLO	27445	chr7	83155542	83155542	Missense_Mutation	SNP	C	C	G	c.1099G>C	p.Gly367Arg	p.G367R	AGGACCAAGAG
PRKRIP1	79706	chr7	102396520	102396520	Silent	SNP	C	C	A	c.109C>A	p.=	p.R37R	TGGAGCGGCTC
FOXP2	93986	chr7	114689835	114689835	Missense_Mutation	SNP	C	C	A	c.2057C>A	p.Pro686Gln	p.P686Q	CTGCCCAATGT
PTPRZ1	5803	chr7	122059804	122059804	Silent	SNP	C	C	T	c.6723C>T	p.=	p.H2241H	ATGCACCAACT
GPR37	2861	chr7	124747237	124747237	Missense_Mutation	SNP	G	G	A	c.1130C>T	p.Ser377Phe	p.S377F	TTGAGGAACAG
TPK1	27010	chr7	144765910	144765910	Missense_Mutation	SNP	C	C	G	c.85G>C	p.Asp29His	p.D29H	GTTGTCCAAAG
SLC4A2	6522	chr7	151070899	151070899	Silent	SNP	C	C	T	c.1737C>T	p.=	p.L579L	ACCCTCATGTC
SORBS3	10174	chr8	22554871	22554871	Silent	SNP	G	G	C	c.111G>C	p.=	p.V37V	CCCGTGATCCG
RB1CC1	9821	chr8	52628127	52628127	Missense_Mutation	SNP	C	C	A	c.4541G>T	p.Arg1514Leu	p.R1514L	CATGGCGTTCG
ARFGEF1	10565	chr8	67240279	67240279	Silent	SNP	C	C	A	c.2862G>T	p.=	p.T954T	AAAGGCGTCCA
JPH1	56704	chr8	74315196	74315196	Silent	SNP	C	C	A	c.804G>T	p.=	p.P268P	TCCACCGGGCA
ZFHX4	79776	chr8	76853721	76853721	Missense_Mutation	SNP	C	C	A	c.6800C>A	p.Thr2267Asn	p.T2267N	GCCTACCCGGG
ENPP2	5168	chr8	119563014	119563014	Splice_Site	SNP	C	C	A	c.2265-1G>T		p.X755_splice	CGTACCTGAAA
COL22A1	169044	chr8	138694880	138694880	Splice_Site	SNP	C	C	T	c.2593-1G>A		p.X865_splice	TCTCCCTGTTG
SMARCA2	6595	chr9	2084151	2084151	Missense_Mutation	SNP	G	G	T	c.2481G>T	p.Leu827Phe	p.L827F	CTCTTGACTAC
SMARCA2	6595	chr9	2170433	2170433	Missense_Mutation	SNP	A	A	G	c.4214A>G	p.Lys1405Arg	p.K1405R	GGAGAAGGTGC
GLDC	2731	chr9	6587215	6587215	Missense_Mutation	SNP	C	C	G	c.1776G>C	p.Gln592His	p.Q592H	AGCTGCTGATA
PGM5P2	595135	chr9	41011653	41011653	Intron	SNP	T	T	C	n.1445-4119A>G			CTTAGTATAAA
SPATA31A3	727830	chr9	66990068	66990068	Missense_Mutation	SNP	C	C	A	c.430G>T	p.Asp144Tyr	p.D144Y	AGCATCTTCCA
DAPK1	1612	chr9	87706580	87706580	Missense_Mutation	SNP	G	G	T	c.3509G>T	p.Trp1170Leu	p.W1170L	CCTGTGGGTGA
SVEP1	79987	chr9	110457292	110457292	Missense_Mutation	SNP	G	G	A	c.3637C>T	p.Arg1213Cys	p.R1213C	ACCACGCCCAA
GOLGA2	2801	chr9	128262564	128262564	Missense_Mutation	SNP	T	T	A	c.1052A>T	p.Gln351Leu	p.Q351L	TTGCCTGTTGA
LAMC3	10319	chr9	131067110	131067110	Missense_Mutation	SNP	G	G	A	c.2498G>A	p.Arg833His	p.R833H	CCTGCGCTGCC
CUBN	8029	chr10	16835176	16835176	Missense_Mutation	SNP	G	G	T	c.10200C>A	p.His3400Gln	p.H3400Q	GCCTTGTGATA
CUBN	8029	chr10	17088213	17088213	Missense_Mutation	SNP	C	C	A	c.1898G>T	p.Gly633Val	p.G633V	AGGTCCCAAAA
CACNB2	783	chr10	18538268	18538268	Missense_Mutation	SNP	C	C	A	c.1391C>A	p.Thr464Asn	p.T464N	GGCCACCCATC
NEURL1	9148	chr10	103571081	103571081	Missense_Mutation	SNP	C	C	A	c.295C>A	p.Pro99Thr	p.P99T	ACCGCCCGGTC
PNLIPRP1	5407	chr10	116598089	116598089	Missense_Mutation	SNP	C	C	A	c.737C>A	p.Pro246His	p.P246H	CTTCCCCAATG
PNLIPRP1	5407	chr10	116598090	116598090	Silent	SNP	C	C	G	c.738C>G	p.=	p.P246P	TTCCCCAATGG
HBE1	3046	chr11	5269613	5269613	Silent	SNP	G	G	T	c.156C>A	p.=	p.P52P	GCAGAGGGAGA
OR52N2	390077	chr11	5820443	5820443	Missense_Mutation	SNP	G	G	C	c.108G>C	p.Met36Ile	p.M36I	TTTATGTACAT
OR2D3	120775	chr11	6921830	6921830	Nonsense_Mutation	SNP	C	C	T	c.829C>T	p.Arg277Ter	p.R277*	ACATGCGACCA
COPB1	1315	chr11	14461216	14461216	Silent	SNP	C	C	T	c.2526G>A	p.=	p.Q842Q	CACATCTGACG
CALCB	797	chr11	15077351	15077351	Missense_Mutation	SNP	T	T	G	c.290T>G	p.Leu97Arg	p.L97R	CTTGCTGAGCA
ANO5	203859	chr11	22236195	22236195	Silent	SNP	C	C	T	c.681C>T	p.=	p.G227G	TTTGGCATAGA
GAS2	2620	chr11	22749129	22749129	Silent	SNP	G	G	C	c.483G>C	p.=	p.V161V	GGTGTGGAGCC
OR4A16	81327	chr11	55344058	55344058	Silent	SNP	G	G	T	c.858G>T	p.=	p.S286S	TACTCGTTGAG
OR4P4	81300	chr11	55638381	55638381	Silent	SNP	T	T	A	c.24T>A	p.=	p.T8T	AGCACTTTGTT
OR5D13	390142	chr11	55773929	55773929	Missense_Mutation	SNP	T	T	A	c.492T>A	p.Phe164Leu	p.F164L	TATTTTCTTCT
OR5I1	10798	chr11	55936342	55936342	Missense_Mutation	SNP	G	G	T	c.59C>A	p.Pro20Gln	p.P20Q	GAGTTGGAAAA
OR10AG1	282770	chr11	55968335	55968335	Missense_Mutation	SNP	G	G	T	c.129C>A	p.His43Gln	p.H43Q	GCGGGGTGAAT
SSRP1	6749	chr11	57328374	57328374	Silent	SNP	G	G	T	c.1534C>A	p.=	p.R512R	ATCCCGGTCAC
MS4A7	58475	chr11	60389416	60389416	Silent	SNP	A	A	T	c.366A>T	p.=	p.A122A	AATGCAGTGAG
INPPL1	3636	chr11	72238270	72238270	Missense_Mutation	SNP	A	A	G	c.3694A>G	p.Thr1232Ala	p.T1232A	ACATCACCGAG
PCF11	51585	chr11	83157590	83157590	Missense_Mutation	SNP	G	G	T	c.151G>T	p.Ala51Ser	p.A51S	CCTTCGCCAAG
CNTN5	53942	chr11	100224788	100224788	Missense_Mutation	SNP	G	G	A	c.1981G>A	p.Asp661Asn	p.D661N	TGTCAGATGAG
GUCY1A2	2977	chr11	106776579	106776579	Nonsense_Mutation	SNP	C	C	A	c.1696G>T	p.Glu566Ter	p.E566*	TGTTTCCACCT
GUCY1A2	2977	chr11	106776580	106776580	Splice_Region	SNP	C	C	A	c.1695G>T	p.=	p.V565V	GTTTCCACCTG
ATM	472	chr11	108345818	108345818	Missense_Mutation	SNP	C	C	T	c.8494C>T	p.Arg2832Cys	p.R2832C	TTTTCCGTTAC
POU2AF1	5450	chr11	111358886	111358886	Silent	SNP	G	G	T	c.49C>A	p.=	p.R17R	TGGCCGGGCCG
RP11-108O10.8	0	chr11	111838367	111838367	Missense_Mutation	SNP	G	G	C	c.1884C>G	p.His628Gln	p.H628Q	ACAAAGTGGTA
NCAM1	4684	chr11	113232210	113232210	Nonsense_Mutation	SNP	G	G	A	c.1281G>A	p.Trp427Ter	p.W427*	ACTTGGGAGGG
KCNA5	3741	chr12	5045636	5045636	Missense_Mutation	SNP	G	G	T	c.1489G>T	p.Gly497Cys	p.G497C	TCGTGGGCTCG
HIST4H4	121504	chr12	14771099	14771099	5'UTR	SNP	G	G	A	c.-15C>T			ACAGCGCCTAC
KRAS	3845	chr12	25245351	25245351	Missense_Mutation	SNP	C	C	A	c.34G>T	p.Gly12Cys	p.G12C	GCCACCAGCTC
KIF21A	55605	chr12	39320007	39320007	Missense_Mutation	SNP	C	C	A	c.3678G>T	p.Arg1226Ser	p.R1226S	GACTGCCTGGA
KIF21A	55605	chr12	39320008	39320008	Missense_Mutation	SNP	C	C	A	c.3677G>T	p.Arg1226Met	p.R1226M	ACTGCCTGGAA
RP11-478B9.1	0	chr12	45065299	45065299	Intron	SNP	C	C	A	n.448+13951C>A			CCGCCCCGCGC
TROAP	10024	chr12	49330208	49330208	Missense_Mutation	SNP	G	G	A	c.1363G>A	p.Val455Ile	p.V455I	AGTGTGTCCCT
GALNT6	11226	chr12	51360739	51360739	Silent	SNP	G	G	A	c.1149C>T	p.=	p.N383N	TCCACGTTCTC
OR10P1	121130	chr12	55637153	55637153	Missense_Mutation	SNP	C	C	A	c.262C>A	p.Pro88Thr	p.P88T	GCTCCCCGCAT
PMEL	6490	chr12	55954323	55954323	Missense_Mutation	SNP	G	G	A	c.1877C>T	p.Ser626Phe	p.S626F	GTACGGAGAAG
LGR5	8549	chr12	71577940	71577940	Missense_Mutation	SNP	C	C	A	c.1224C>A	p.Asn408Lys	p.N408K	TGGAACAAAAT
NAV3	89795	chr12	78119649	78119649	Frame_Shift_Del	DEL	C	C	-	c.3454delC	p.Arg1152GlufsTer27	p.R1152Efs*27	TCCTGGCCGAGG
UBC	7316	chr12	124913263	124913264	In_Frame_Ins	INS	-	-	CCA	c.506_508dupTGG	p.Val169dup	p.V169dup	TGGGCTCCACC
KL	9365	chr13	33016944	33016944	Missense_Mutation	SNP	G	G	T	c.504G>T	p.Glu168Asp	p.E168D	CGCGAGGGGCT
WBP4	11193	chr13	41061649	41061649	5'UTR	SNP	G	G	C	c.-25G>C			TGGACGACTTG
PCDH8	5100	chr13	52846390	52846390	Missense_Mutation	SNP	C	C	A	c.2047G>T	p.Gly683Cys	p.G683C	GCGACCGGGTG
NALCN	259232	chr13	101065490	101065490	Missense_Mutation	SNP	G	G	T	c.4518C>A	p.Asp1506Glu	p.D1506E	TCCTTGTCCAG
OR4L1	122742	chr14	20060272	20060272	Silent	SNP	C	C	A	c.228C>A	p.=	p.A76A	ACTGCCACAAC
MYH6	4624	chr14	23405638	23405638	Missense_Mutation	SNP	A	A	T	c.334T>A	p.Trp112Arg	p.W112R	CATCCAGGCCG
LTBP2	4053	chr14	74525193	74525193	Missense_Mutation	SNP	C	C	T	c.2461G>A	p.Gly821Arg	p.G821R	AATCCCCTGTT
ESRRB	2103	chr14	76439597	76439597	Missense_Mutation	SNP	G	G	A	c.244G>A	p.Gly82Ser	p.G82S	CCAGCGGCATC
CEP128	145508	chr14	80559296	80559296	Missense_Mutation	SNP	C	C	A	c.2863G>T	p.Val955Leu	p.V955L	AATTACACGGT
ASB2	51676	chr14	93934671	93934671	Silent	SNP	G	G	A	c.1749C>T	p.=	p.Y583Y	TTCTCGTATTT
RP11-467L19.14	0	chr15	20669535	20669535	3'Flank	SNP	G	G	T				AAGGTGTGCAT
GOLGA6L7P	728310	chr15	28845742	28845742	RNA	SNP	G	G	T	n.364C>A			ATCCTGGCTGT
TGM7	116179	chr15	43276949	43276949	Missense_Mutation	SNP	G	G	A	c.1886C>T	p.Thr629Ile	p.T629I	TGAGGGTGACA
UACA	55075	chr15	70667406	70667406	Missense_Mutation	SNP	T	T	G	c.3278A>C	p.Asn1093Thr	p.N1093T	TGGCATTTTCT
OTOA	146183	chr16	21687559	21687559	Frame_Shift_Del	DEL	G	G	-	c.547delG	p.Val183CysfsTer2	p.V183Cfs*2	GGGCAAGGTGCT
UBE2MP1	606551	chr16	35170013	35170013	RNA	SNP	A	A	T	n.229T>A			TGAACACAAAC
CALB2	794	chr16	71389951	71389951	3'UTR	SNP	C	C	T	c.*86C>T			GTGAGCGCCCC
ATMIN	23300	chr16	81045067	81045067	3'UTR	SNP	G	G	T	c.*97G>T			ATGTGGCTGAT
SPEM1	374768	chr17	7421439	7421439	Missense_Mutation	SNP	G	G	A	c.764G>A	p.Arg255His	p.R255H	GCACCGCTCCT
MYH8	4626	chr17	10401077	10401077	Missense_Mutation	SNP	C	C	T	c.3223G>A	p.Asp1075Asn	p.D1075N	TTTGTCATTTT
CCDC144A	9720	chr17	16735475	16735475	Silent	SNP	G	G	A	c.3204G>A	p.=	p.K1068K	GAAAAGACAAG
ASIC2	40	chr17	34156136	34156136	Missense_Mutation	SNP	C	C	T	c.397G>A	p.Val133Met	p.V133M	CAGCACGGAGG
GAS2L2	246176	chr17	35752574	35752574	Missense_Mutation	SNP	G	G	C	c.277C>G	p.Pro93Ala	p.P93A	CCGGGGCATGG
AKAP1	8165	chr17	57106825	57106825	Missense_Mutation	SNP	T	T	C	c.1361T>C	p.Ile454Thr	p.I454T	AAATATCTCTG
AKAP1	8165	chr17	57106826	57106826	Silent	SNP	C	C	A	c.1362C>A	p.=	p.I454I	AATATCTCTGC
RPTOR	57521	chr17	80947315	80947315	Missense_Mutation	SNP	A	A	G	c.3229A>G	p.Asn1077Asp	p.N1077D	ATCTGAACGGC
ANKRD30B	374860	chr18	14782595	14782595	Missense_Mutation	SNP	G	G	T	c.1551G>T	p.Glu517Asp	p.E517D	ATGGAGATAAA
TMEM241	85019	chr18	23365656	23365656	Silent	SNP	C	C	A	c.579G>T	p.=	p.L193L	AATGCCAGGAG
DSC2	1824	chr18	31079868	31079868	Missense_Mutation	SNP	T	T	C	c.1642A>G	p.Thr548Ala	p.T548A	GACTGTAATAT
DSG3	1830	chr18	31459844	31459844	Splice_Site	SNP	G	G	T	c.518-1G>T		p.X173_splice	TCCTAGACTCA
MBD2	8932	chr18	54202861	54202861	Intron	SNP	A	A	T	c.702+2137T>A			AAACAAGTCAC
SALL3	27164	chr18	78997442	78997442	3'UTR	SNP	C	C	A	c.*120C>A			TTGTGCGGCTG
STK11	6794	chr19	1220488	1220488	Missense_Mutation	SNP	G	G	T	c.580G>T	p.Asp194Tyr	p.D194Y	TCTCCGACCTG
MUC16	94025	chr19	8964395	8964395	Silent	SNP	C	C	T	c.12375G>A	p.=	p.T4125T	TGAGTCGTAGC
MUC16	94025	chr19	8966916	8966916	Missense_Mutation	SNP	A	A	T	c.9854T>A	p.Leu3285His	p.L3285H	GGGAGAGGGAG
MAP1S	55201	chr19	17727991	17727991	Silent	SNP	C	C	T	c.2607C>T	p.=	p.P869P	CGCCCCAACTC
ZNF43	7594	chr19	21809713	21809713	Missense_Mutation	SNP	T	T	G	c.324A>C	p.Glu108Asp	p.E108D	TTATGTTCACA
AC011467.1	0	chr19	22602613	22602613	5'Flank	SNP	T	T	G				CTTTATGCAGC
ZNF229	7772	chr19	44430446	44430446	Missense_Mutation	SNP	A	A	T	c.335T>A	p.Val112Glu	p.V112E	CTGCCACCTCT
FUT2	2524	chr19	48703223	48703223	Silent	SNP	C	C	T	c.267C>T	p.=	p.N89N	ATGAACGGGCG
PNKP	11284	chr19	49867108	49867108	Silent	SNP	G	G	A	c.97C>T	p.=	p.L33L	GCCCAGGACCA
KIR2DL4	3805	chr19	54806179	54806179	Missense_Mutation	SNP	G	G	T	c.590G>T	p.Gly197Val	p.G197V	CTTCGGCTCTT
PEG3	5178	chr19	56813779	56813779	Missense_Mutation	SNP	C	C	A	c.4663G>T	p.Gly1555Cys	p.G1555C	GGCACCACCTG
ZNF773	374928	chr19	57504690	57504690	Missense_Mutation	SNP	T	T	C	c.67T>C	p.Tyr23His	p.Y23H	CTGTCTACTTC
ZNF8	7554	chr19	58294974	58294974	Missense_Mutation	SNP	G	G	T	c.1166G>T	p.Arg389Ile	p.R389I	CCTGAGAACTC
FLRT3	23767	chr20	14325857	14325857	Missense_Mutation	SNP	C	C	A	c.1650G>T	p.Trp550Cys	p.W550C	ACATACCAACA
SULF2	55959	chr20	47678722	47678722	Missense_Mutation	SNP	C	C	A	c.1147G>T	p.Gly383Trp	p.G383W	TTTCCCGTCCA
ZNFX1	57169	chr20	49280340	49280340	5'Flank	SNP	G	G	A				ACTTAGCTTTT
IGHV1OR21-1	390530	chr21	10649657	10649657	Missense_Mutation	SNP	C	C	A	c.96G>T	p.Lys32Asn	p.K32N	CCAGGCTTCTT
NCAM2	4685	chr21	21338492	21338492	Missense_Mutation	SNP	G	G	T	c.1002G>T	p.Trp334Cys	p.W334C	ACTTGGAAAAG
DSCAM	1826	chr21	40085667	40085667	Missense_Mutation	SNP	T	T	C	c.4067A>G	p.Tyr1356Cys	p.Y1356C	TGTAATAGCCG
SLC5A1	6523	chr22	32104813	32104813	Missense_Mutation	SNP	A	A	T	c.1693A>T	p.Asn565Tyr	p.N565Y	TGCGCAACAGC
KAL1	3730	chrX	8535677	8535677	Nonsense_Mutation	SNP	G	G	A	c.1756C>T	p.Gln586Ter	p.Q586*	CACTTGAAACC
SCML2	10389	chrX	18330587	18330587	Missense_Mutation	SNP	C	C	A	c.91G>T	p.Asp31Tyr	p.D31Y	CCTACCCCTTT
PPEF1	5475	chrX	18827363	18827363	Missense_Mutation	SNP	A	A	T	c.1838A>T	p.Lys613Met	p.K613M	CAATAAGCTTG
FAM47A	158724	chrX	34131051	34131051	Frame_Shift_Del	DEL	G	G	-	c.1228delC	p.His410IlefsTer20	p.H410Ifs*20	GGAGATGGCACA
FAM47A	158724	chrX	34132100	34132100	Missense_Mutation	SNP	T	T	C	c.179A>G	p.Tyr60Cys	p.Y60C	AGCCGTAGCGG
FAM47C	442444	chrX	37008659	37008659	Silent	SNP	C	C	T	c.249C>T	p.=	p.L83L	TCTCTCAGAGG
LPAR4	2846	chrX	78755974	78755974	Missense_Mutation	SNP	A	A	G	c.1105A>G	p.Thr369Ala	p.T369A	AATCCACCTTT
CYLC1	1538	chrX	83874166	83874166	Missense_Mutation	SNP	G	G	A	c.1458G>A	p.Met486Ile	p.M486I	GAAATGGAATC
MAGEC1	9947	chrX	141908503	141908503	Silent	SNP	G	G	A	c.3099G>A	p.=	p.E1033E	AGGGAGCACTT
AFF2	2334	chrX	148662013	148662013	Missense_Mutation	SNP	G	G	C	c.286G>C	p.Gly96Arg	p.G96R	TAGTGGGAATT
AVPR2	554	chrX	153905767	153905767	Silent	SNP	C	C	A	c.261C>A	p.=	p.A87A	CTGGCCGTGGC
SLC50A1	55974	chr1	155136920	155136920	Missense_Mutation	SNP	T	T	G	c.251T>G	p.Ile84Ser	p.I84S	GTATATCTTGG
FAR2	55711	chr12	29316986	29316986	Silent	SNP	T	T	C	c.1101T>C	p.=	p.Y367Y	TGCTATCTGCG
CARD14	79092	chr17	80189785	80189785	Silent	SNP	C	C	T	c.876C>T	p.=	p.D292D	CTGGACGAGGC
CCDC124	115098	chr19	17943691	17943691	Silent	SNP	C	C	T	c.648C>T	p.=	p.A216A	CGGGCCGTGCC
ATF4	468	chr22	39521584	39521584	Missense_Mutation	SNP	C	C	T	c.139C>T	p.His47Tyr	p.H47Y	AACCTCATGGG
NXF5	55998	chrX	101841502	101841502	Missense_Mutation	SNP	C	C	A	c.297G>T	p.Lys99Asn	p.K99N	CCTGGCTTCAA
PTCHD2	57540	chr1	11514521	11514521	Missense_Mutation	SNP	G	G	C	c.1448G>C	p.Cys483Ser	p.C483S	CTCCTGCTCAG
PRAMEF12	390999	chr1	12774884	12774884	Missense_Mutation	SNP	C	C	A	c.17C>A	p.Pro6Gln	p.P6Q	GGCCCCACCTA
TMCO4	255104	chr1	19771393	19771393	Missense_Mutation	SNP	C	C	A	c.269G>T	p.Gly90Val	p.G90V	CCAGGCCGCTC
C1orf94	84970	chr1	34218803	34218803	3'UTR	SNP	G	G	T	c.*42G>T			ATCAGGACTAG
GJB5	2709	chr1	34757834	34757834	Silent	SNP	A	A	G	c.504A>G	p.=	p.P168P	GATCCATGTCC
GJB5	2709	chr1	34757873	34757873	Silent	SNP	A	A	G	c.543A>G	p.=	p.S181S	CCCTCAGAGAA
GJB5	2709	chr1	34758117	34758117	Missense_Mutation	SNP	C	C	T	c.787C>T	p.Arg263Cys	p.R263C	CAGACCGCCCC
TOE1	114034	chr1	45341542	45341542	Silent	SNP	C	C	T	c.306C>T	p.=	p.L102L	GGCCTCGCCTG
USP33	23032	chr1	77721871	77721871	Silent	SNP	T	T	C	c.1710A>G	p.=	p.Q570Q	CAATCTTGCAA
ODF2L	57489	chr1	86383142	86383142	Nonsense_Mutation	SNP	C	C	A	c.427G>T	p.Glu143Ter	p.E143*	ATTTTCACTTT
AGL	178	chr1	99921730	99921730	3'UTR	SNP	G	G	T	c.*79G>T			GCACAGGCTCA
LCE4A	199834	chr1	152709225	152709225	Nonsense_Mutation	SNP	C	C	A	c.150C>A	p.Cys50Ter	p.C50*	GGTTGCTGCAG
LCE1B	353132	chr1	152812697	152812697	Missense_Mutation	SNP	G	G	T	c.251G>T	p.Arg84Met	p.R84M	CCGTAGGTCCC
S100A4	6275	chr1	153543781	153543781	Missense_Mutation	SNP	T	T	C	c.284A>G	p.Asp95Gly	p.D95G	GCTTATCTGGG
RUSC1	23623	chr1	155321430	155321430	Intron	SNP	C	C	T	c.-86-258C>T			CAGGCCCCCGC
RIT1	6016	chr1	155910695	155910695	Missense_Mutation	SNP	T	T	C	c.67A>G	p.Lys23Glu	p.K23E	TAGTTTGTACT
MTR	4548	chr1	236825355	236825355	Missense_Mutation	SNP	G	G	T	c.883G>T	p.Gly295Cys	p.G295C	CCTTTGGTGAC
KLF11	8462	chr2	10047924	10047924	Missense_Mutation	SNP	G	G	T	c.587G>T	p.Arg196Leu	p.R196L	TTGCCGGCTTT
APOB	338	chr2	21002942	21002942	Silent	SNP	G	G	A	c.12480C>T	p.=	p.G4160G	GCTTGGCCTTC
APOB	338	chr2	21006762	21006762	Nonsense_Mutation	SNP	G	G	T	c.10106C>A	p.Ser3369Ter	p.S3369*	AAGATGAAGAA
CENPA	1058	chr2	26793244	26793244	Missense_Mutation	SNP	C	C	T	c.388C>T	p.Arg130Trp	p.R130W	TGGCCCGGAGG
RPIA	22934	chr2	88734615	88734615	Frame_Shift_Del	DEL	G	G	-	c.527+1delG			GGTGGCGGGTGA
IGKV3-15	28913	chr2	89085327	89085327	Missense_Mutation	SNP	C	C	A	c.195G>T	p.Arg65Ser	p.R65S	AGGAGCCTGGG
IGKV1-17	28937	chr2	89117344	89117344	Missense_Mutation	SNP	G	G	C	c.349C>G	p.Pro117Ala	p.P117A	GGGAGGGTAAC
IL1RL1	9173	chr2	102349234	102349234	Missense_Mutation	SNP	C	C	A	c.1273C>A	p.Leu425Ile	p.L425I	ATATGCTACCT
RGPD3	653489	chr2	106436247	106436247	Splice_Site	SNP	C	C	A	c.1635-1G>T		p.X545_splice	CAGGTCTAAAA
GTDC1	79712	chr2	143970689	143970689	Missense_Mutation	SNP	C	C	T	c.949G>A	p.Val317Met	p.V317M	AGACACGTGGA
ZNF804A	91752	chr2	184936916	184936916	Missense_Mutation	SNP	G	G	A	c.1520G>A	p.Gly507Glu	p.G507E	AGAAGGACTCA
ASNSD1	54529	chr2	189666318	189666318	Silent	SNP	C	C	G	c.186C>G	p.=	p.T62T	ACTACCCAGCC
HECW2	57520	chr2	196217066	196217066	Missense_Mutation	SNP	C	C	A	c.4436G>T	p.Arg1479Leu	p.R1479L	ACCACCGAATT
DGKD	8527	chr2	233454779	233454779	Missense_Mutation	SNP	A	A	C	c.2281A>C	p.Lys761Gln	p.K761Q	CGGAGAAATGT
HJURP	55355	chr2	233840702	233840702	Missense_Mutation	SNP	C	C	A	c.2078G>T	p.Arg693Leu	p.R693L	CCTGGCGTCCG
RAD18	56852	chr3	8898987	8898987	Missense_Mutation	SNP	G	G	A	c.1229C>T	p.Pro410Leu	p.P410L	CCTCTGGGGAG
BSN	8927	chr3	49654107	49654107	Missense_Mutation	SNP	G	G	T	c.4551G>T	p.Met1517Ile	p.M1517I	GACATGCCACG
TMF1	7110	chr3	69048134	69048134	Missense_Mutation	SNP	T	T	C	c.571A>G	p.Thr191Ala	p.T191A	TACAGTTGGCA
ZBTB20	26137	chr3	114350742	114350742	Missense_Mutation	SNP	T	T	A	c.1336A>T	p.Ile446Phe	p.I446F	AGTGATAACAG
EFCAB12	90288	chr3	129401795	129401795	Nonsense_Mutation	SNP	C	C	T	c.1517G>A	p.Trp506Ter	p.W506*	CCGGCCAGAAG
DBR1	51163	chr3	138167183	138167183	Silent	SNP	T	T	A	c.612A>T	p.=	p.T204T	CCTAATGTGTT
PIGX	54965	chr3	196722461	196722461	Missense_Mutation	SNP	C	C	T	c.223C>T	p.His75Tyr	p.H75Y	ACTTGCACACC
ZNF721	170960	chr4	443036	443036	Silent	SNP	T	T	C	c.1395A>G	p.=	p.Q465Q	CCACATTGCTT
USP17L15	100288520	chr4	9240117	9240117	3'Flank	SNP	T	T	G				GGAGTTGTCAC
LRRC66	339977	chr4	51994800	51994800	Missense_Mutation	SNP	C	C	A	c.2222G>T	p.Gly741Val	p.G741V	TTGCCCCTGAG
ADGRL3	23284	chr4	62037823	62037823	Silent	SNP	T	T	A	c.3480T>A	p.=	p.S1160S	GGTTCTCGAAC
HERC6	55008	chr4	88437759	88437759	Missense_Mutation	SNP	A	A	G	c.2533A>G	p.Ile845Val	p.I845V	TCTCCATACCT
MTTP	4547	chr4	99611373	99611373	Missense_Mutation	SNP	T	T	C	c.1909T>C	p.Tyr637His	p.Y637H	TTCTCTACTCG
ANK2	287	chr4	113353671	113353671	Missense_Mutation	SNP	G	G	T	c.5053G>T	p.Asp1685Tyr	p.D1685Y	CCCCAGATGAG
WDR17	116966	chr4	176139919	176139919	Missense_Mutation	SNP	G	G	C	c.1459G>C	p.Ala487Pro	p.A487P	GCATTGCCTGG
FYB	2533	chr5	39153483	39153483	Silent	SNP	T	T	C	c.1257A>G	p.=	p.L419L	GGAGGTAGGCT
ADGRV1	84059	chr5	90627394	90627394	Frame_Shift_Del	DEL	G	G	-	c.857delG	p.Gly286GlufsTer8	p.G286Efs*8	GTTCGTGGAAAG
IK	3550	chr5	140657646	140657646	Silent	SNP	T	T	G	c.894T>G	p.=	p.L298L	AAGCTTAAGAA
PCDHB11	56125	chr5	141201106	141201106	Silent	SNP	C	C	A	c.1332C>A	p.=	p.V444V	GACGTCAATGA
SLC17A1	6568	chr6	25819866	25819866	Missense_Mutation	SNP	G	G	T	c.257C>A	p.Ser86Tyr	p.S86Y	AGGTGGAACTC
OR2B2	81697	chr6	27911768	27911768	Silent	SNP	C	C	T	c.552G>A	p.=	p.L184L	TTGAGCAGAGC
LRRC1	55227	chr6	53922870	53922870	3'UTR	SNP	C	C	T	c.*77C>T			CCTCACGTGCT
PKIB	5570	chr6	122701459	122701459	5'UTR	SNP	C	C	A	c.-29C>A			GATCACCTGCC
SLC2A12	154091	chr6	134052580	134052580	5'UTR	SNP	G	C	C	c.-100C>G			AAGAAGAGTGT
ADGRG6	57211	chr6	142367877	142367877	Missense_Mutation	SNP	C	C	A	c.412C>A	p.Gln138Lys	p.Q138K	GCATCCAGAAG
OPRM1	4988	chr6	154091055	154091055	Silent	SNP	C	C	T	c.747C>T	p.=	p.I249I	CTCATCATTAC
SERAC1	84947	chr6	158128121	158128121	Silent	SNP	A	A	G	c.1002T>C	p.=	p.S334S	ACTATAGAAGA
UNC93A	54346	chr6	167306022	167306022	Nonsense_Mutation	SNP	C	C	A	c.948C>A	p.Tyr316Ter	p.Y316*	CAGTACACGGG
DNAH11	8701	chr7	21894713	21894713	Missense_Mutation	SNP	T	T	A	c.12841T>A	p.Tyr4281Asn	p.Y4281N	GCCCATATGTT
KIAA0895	23366	chr7	36333892	36333892	Missense_Mutation	SNP	G	G	A	c.1270C>T	p.Arg424Trp	p.R424W	GGCCCGTACAC
GLI3	2737	chr7	41965395	41965395	Silent	SNP	T	T	A	c.3678A>T	p.=	p.P1226P	TGCTCTGGGCC
PEX1	5189	chr7	92501938	92501938	Nonsense_Mutation	SNP	G	G	A	c.2368C>T	p.Arg790Ter	p.R790*	GGCTCGATCCA
AZGP1	563	chr7	99971765	99971765	Missense_Mutation	SNP	C	C	A	c.318G>T	p.Glu106Asp	p.E106D	TAATACTCCAC
SLC26A4	5172	chr7	107674947	107674947	Missense_Mutation	SNP	G	G	T	c.603G>T	p.Leu201Phe	p.L201F	TAGTTGATATT
WEE2	494551	chr7	141714221	141714221	Missense_Mutation	SNP	C	C	T	c.355C>T	p.Arg119Trp	p.R119W	TGAGCCGGTTG
TAS2R38	5726	chr7	141973334	141973334	Missense_Mutation	SNP	G	G	T	c.356C>A	p.Ser119Tyr	p.S119Y	GCTTGGAGCAG
PTPRN2	5799	chr7	157898673	157898673	Splice_Region	SNP	C	C	A	c.1788G>T	p.=	p.S596S	CTCACCGACCC
ARHGEF10	9639	chr8	1896359	1896359	Silent	SNP	A	A	G	c.1542A>G	p.=	p.A514A	GATGCATACAG
DEFA3	1668	chr8	7016008	7016008	Silent	SNP	G	G	C	c.267C>G	p.=	p.L89L	GCCCAGAGTCT
RNF5P1	286140	chr8	38600785	38600785	RNA	SNP	G	G	C	n.416C>G			CATGGGCATTG
CHD7	55636	chr8	60837681	60837681	Missense_Mutation	SNP	G	G	A	c.4199G>A	p.Cys1400Tyr	p.C1400Y	TAGATGTCATA
ZNF704	619279	chr8	80670559	80670559	Silent	SNP	C	C	G	c.603G>C	p.=	p.G201G	ACCTTCCCACA
RUNX1T1	862	chr8	91970730	91970730	Silent	SNP	C	C	A	c.1467G>T	p.=	p.T489T	GCGACCGTGCG
KCNV1	27012	chr8	109968555	109968555	Missense_Mutation	SNP	C	C	A	c.1036G>T	p.Val346Phe	p.V346F	GCCGACTTCTT
COL14A1	7373	chr8	120207056	120207056	Missense_Mutation	SNP	G	G	C	c.1153G>C	p.Val385Leu	p.V385L	ACAGAGTTGTG
KIAA0020	9933	chr9	2812306	2812306	Silent	SNP	T	T	C	c.1326A>G	p.=	p.L442L	TACAATAGGAC
SPATA31A3	727830	chr9	66986871	66986871	Silent	SNP	G	G	C	c.3627C>G	p.=	p.L1209L	GTCATGAGACC
DAPK1	1612	chr9	87698661	87698661	Missense_Mutation	SNP	G	G	T	c.2617G>T	p.Gly873Cys	p.G873C	CCTTCGGTGGC
CHAT	1103	chr10	49619771	49619771	Missense_Mutation	SNP	C	C	G	c.434C>G	p.Thr145Arg	p.T145R	GGCCACGTACC
SH2D4B	387694	chr10	80644099	80644099	3'UTR	SNP	C	C	A	c.*18C>A			CTTATCAATTG
SORCS1	114815	chr10	106679678	106679678	Silent	SNP	C	C	A	c.1617G>T	p.=	p.G539G	ATGATCCCTGA
SLC18A2	6571	chr10	117254399	117254399	Splice_Region	SNP	G	G	T	c.608-6G>T			TCCCTGTGTAG
PDHX	8050	chr11	34957415	34957415	Missense_Mutation	SNP	G	G	T	c.374G>T	p.Gly125Val	p.G125V	GCTAGGTTCAC
OR5D18	219438	chr11	55819665	55819665	Silent	SNP	G	G	T	c.36G>T	p.=	p.T12T	ACCACGTTCAC
OR5D18	219438	chr11	55820325	55820325	Silent	SNP	C	C	T	c.696C>T	p.=	p.V232V	TCAGTCAGTGG
OR5T2	219464	chr11	56232228	56232228	Missense_Mutation	SNP	C	C	G	c.958G>C	p.Val320Leu	p.V320L	AATCACAATGG
OR5B12	390191	chr11	58439919	58439919	Frame_Shift_Del	DEL	T	T	-	c.233delA	p.Lys78ArgfsTer2	p.K78Rfs*2	ATCACCTTGGGA
OR5B12	390191	chr11	58439921	58439921	Silent	SNP	G	G	C	c.231C>G	p.=	p.P77P	ACCTTGGGAGT
MRGPRF	116535	chr11	69006240	69006240	Missense_Mutation	SNP	C	T	T	c.70G>A	p.Ala24Thr	p.A24T	CGGGGCCTCGC
ZNF202	7753	chr11	123727563	123727563	Nonsense_Mutation	SNP	G	G	A	c.865C>T	p.Gln289Ter	p.Q289*	AACCTGGGAGA
OR10G4	390264	chr11	124016263	124016263	Nonsense_Mutation	SNP	C	C	G	c.689C>G	p.Ser230Ter	p.S230*	CACCTCAGATG
ROBO4	54538	chr11	124887463	124887463	Missense_Mutation	SNP	A	A	T	c.2093T>A	p.Leu698Gln	p.L698Q	GTCCCAGGGCC
STT3A	3703	chr11	125613033	125613033	Silent	SNP	C	C	G	c.1410C>G	p.=	p.T470T	ATCACCTACAC
FLI1	2313	chr11	128772907	128772907	Missense_Mutation	SNP	A	A	G	c.511A>G	p.Asn171Asp	p.N171D	AAATGAACAAG
FBXL14	144699	chr12	1592926	1592926	Missense_Mutation	SNP	G	G	A	c.1141C>T	p.Pro381Ser	p.P381S	GCACGGCAGCT
LTBR	4055	chr12	6391045	6391045	3'UTR	SNP	A	A	G	c.*108A>G			GAAGCAGAGCC
CD163	9332	chr12	7501211	7501211	Missense_Mutation	SNP	C	C	A	c.385G>T	p.Asp129Tyr	p.D129Y	GCAATCCCAAA
PKP2	5318	chr12	32821371	32821371	Silent	SNP	C	C	A	c.2130G>T	p.=	p.T710T	CCGGCCGTGAG
KRT73	319101	chr12	52610826	52610826	Missense_Mutation	SNP	G	G	T	c.1120C>A	p.Leu374Met	p.L374M	CTCCAGGTTGG
ARHGEF25	115557	chr12	57616486	57616486	Silent	SNP	G	G	A	c.1623G>A	p.=	p.L541L	CCACTGGATAA
OTOGL	283310	chr12	80239375	80239375	Silent	SNP	C	C	T	c.961C>T	p.=	p.L321L	CTTTTCTGAGC
NUP37	79023	chr12	102118437	102118437	Nonsense_Mutation	SNP	C	C	A	c.82G>T	p.Glu28Ter	p.E28*	ATTCTCAAAGG
TMCO3	55002	chr13	113495610	113495610	Frame_Shift_Del	DEL	G	G	-	c.31delG	p.Val11CysfsTer22	p.V11Cfs*22	TCTTCTGGGTGC
POTEG	404785	chr14	19414573	19414573	Missense_Mutation	SNP	C	C	T	c.1231G>A	p.Gly411Ser	p.G411S	ATCACCACCCT
OR11H4	390442	chr14	20242865	20242865	Missense_Mutation	SNP	T	T	A	c.74T>A	p.Leu25Gln	p.L25Q	TCTCCTGGGAT
SLC22A17	51310	chr14	23348654	23348654	Missense_Mutation	SNP	G	G	A	c.544C>T	p.Pro182Ser	p.P182S	GGTTGGGTCGC
NFATC4	4776	chr14	24373208	24373208	Missense_Mutation	SNP	T	T	C	c.1397T>C	p.Met466Thr	p.M466T	ACAGATGTTCA
LRFN5	145581	chr14	41891366	41891366	Missense_Mutation	SNP	G	G	T	c.1502G>T	p.Arg501Ile	p.R501I	CACAAGAGTCG
FSCB	84075	chr14	44505863	44505863	Silent	SNP	A	A	T	c.1125T>A	p.=	p.S375S	GAAGGAGACTT
GPR65	8477	chr14	88011513	88011513	Missense_Mutation	SNP	G	G	C	c.666G>C	p.Lys222Asn	p.K222N	AAGAAGAGAAT
SERPINA9	327657	chr14	94476177	94476177	5'Flank	SNP	G	G	C				TGGTTGGTGAG
SNORD114-17	767595	chr14	100974876	100974876	RNA	SNP	T	T	G	n.71T>G			TGAGGTCCAAC
SNORD114-17	767595	chr14	100974877	100974877	RNA	SNP	C	C	T	n.72C>T			GAGGTCCAACA
HSP90AA1	3320	chr14	102086324	102086324	Missense_Mutation	SNP	T	T	A	c.55A>T	p.Thr19Ser	p.T19S	GAACGTCTCAA
APBA2	321	chr15	29054093	29054093	Missense_Mutation	SNP	G	G	T	c.209G>T	p.Gly70Val	p.G70V	CGATGGGGACT
LPCAT4	254531	chr15	34359722	34359722	Missense_Mutation	SNP	C	C	A	c.1266G>T	p.Glu422Asp	p.E422D	GGACCCTCTGC
PAK6	56924	chr15	40274245	40274246	Frame_Shift_Ins	INS	-	-	C	c.1853dupC	p.Pro619ThrfsTer47	p.P619Tfs*47	GGACAGCCCCC
CATSPER2	117155	chr15	43635416	43635416	Splice_Region	SNP	C	C	T	c.1122G>A	p.=	p.R374R	TTTCTCCTGCA
LCTL	197021	chr15	66557837	66557837	Silent	SNP	G	G	A	c.807C>T	p.=	p.D269D	CTAATGTCCAC
DNAH3	55567	chr16	21051668	21051668	Splice_Site	SNP	A	A	G	c.4238+2T>C		p.X1413_splice	AGTGTACCTGT
RP11-347C12.1	0	chr16	30225498	30225498	Silent	SNP	C	C	A	c.948G>T	p.=	p.A316A	TCATCCGCTGA
CDH13	1012	chr16	83217401	83217401	Silent	SNP	G	G	A	c.540G>A	p.=	p.V180V	GGAGTGGATCA
ITGAE	3682	chr17	3759441	3759441	Missense_Mutation	SNP	C	C	T	c.827G>A	p.Gly276Glu	p.G276E	CACTCCCCACT
TP53	7157	chr17	7674872	7674872	Missense_Mutation	SNP	T	T	C	c.659A>G	p.Tyr220Cys	p.Y220C	GCTCATAGGGC
MYH3	4621	chr17	10638349	10638349	Silent	SNP	G	G	T	c.3423C>A	p.=	p.A1141A	TCCCGGGCATA
NF1	4763	chr17	31221848	31221848	Splice_Site	SNP	A	A	T	c.1642-2A>T		p.X548_splice	AATTCAGGCTC
WNK4	65266	chr17	42795451	42795451	Intron	SNP	C	C	A	c.2962-10C>A			CCCCCCACTTT
PDK2	5164	chr17	50105927	50105928	In_Frame_Ins	INS	-	-	GTG	c.379_381dupGTG	p.Val127dup	p.V127dup	AACGACGTGGT
FTSJ3	117246	chr17	63824349	63824349	Frame_Shift_Del	DEL	G	G	-	c.980delC	p.Ala327GlufsTer42	p.A327Efs*42	GCCTTTGCTTGT
SERPINB11	89778	chr18	63723262	63723262	Missense_Mutation	SNP	G	G	A	c.1042G>A	p.Ala348Thr	p.A348T	CAGCAGCAGCC
CD320	51293	chr19	8302442	8302442	3'UTR	SNP	G	G	T	c.*21C>A			GTGACGGTGGT
ZNF208	7757	chr19	21971961	21971961	Nonsense_Mutation	SNP	C	C	A	c.3073G>T	p.Gly1025Ter	p.G1025*	CTCTCCAGTGT
KIAA0355	9710	chr19	34300746	34300746	Silent	SNP	C	C	T	c.273C>T	p.=	p.C91C	TTCTGCCGTGC
FPR1	2357	chr19	51746860	51746860	Silent	SNP	C	C	G	c.135G>C	p.=	p.G45G	ACAAGCCCGTT
MIR519C	574466	chr19	53686498	53686498	RNA	SNP	G	G	T	n.30G>T			GAAGCGCTTTC
ZIM2	23619	chr19	56775516	56775516	Missense_Mutation	SNP	A	A	T	c.756T>A	p.Asp252Glu	p.D252E	GGATCATCATG
USP29	57663	chr19	57129277	57129277	Missense_Mutation	SNP	A	A	G	c.602A>G	p.Lys201Arg	p.K201R	CTTGAAATATA
CHGB	1114	chr20	5923102	5923102	Missense_Mutation	SNP	A	A	T	c.958A>T	p.Ser320Cys	p.S320C	TGGCCAGTTTA
BPIFA2	140683	chr20	33173012	33173012	Missense_Mutation	SNP	G	G	A	c.238G>A	p.Glu80Lys	p.E80K	CCCAGGAAGCT
KRTAP13-2	337959	chr21	30372010	30372010	Silent	SNP	C	C	G	c.204G>C	p.=	p.T68T	TAGGACGTCTG
KB-7G2.8	0	chr22	16697778	16697778	5'Flank	SNP	G	G	T				TGGCTGCCCGC
KB-7G2.8	0	chr22	16697806	16697806	5'Flank	SNP	C	C	G				CAACGCGCCGC
TGIF2LX	90316	chrX	89922556	89922556	Silent	SNP	G	G	T	c.471G>T	p.=	p.L157L	AGCCTGCCCCT
IRS4	8471	chrX	108734083	108734083	Silent	SNP	A	A	G	c.2262T>C	p.=	p.P754P	GGAGCAGGTGG
IGSF1	3547	chrX	131283171	131283171	Missense_Mutation	SNP	C	C	G	c.761G>C	p.Gly254Ala	p.G254A	TCATTCCATAG
ADGRG4	139378	chrX	136403319	136403319	Missense_Mutation	SNP	C	C	G	c.8651C>G	p.Pro2884Arg	p.P2884R	AACTCCGTTGT
SLC2A7	155184	chr1	9023027	9023027	Missense_Mutation	SNP	T	T	A	c.202A>T	p.Met68Leu	p.M68L	GTCCATGAATG
CROCC	9696	chr1	16922692	16922692	Silent	SNP	G	G	A	c.90G>A	p.=	p.E30E	CAGGAGAAAGG
MRTO4	51154	chr1	19257911	19257911	Silent	SNP	G	G	T	c.420G>T	p.=	p.G140G	CCAGGGCCCCT
OTUD3	23252	chr1	19907793	19907793	3'UTR	SNP	C	C	T	c.*47C>T			GATTGCTGTGT
PAQR7	164091	chr1	25862876	25862876	Missense_Mutation	SNP	T	T	G	c.964A>C	p.Thr322Pro	p.T322P	CACCGTGAGCA
CEP85	64793	chr1	26255853	26255853	Missense_Mutation	SNP	G	G	T	c.891G>T	p.Met297Ile	p.M297I	CAGATGGAGCA
ZNF362	149076	chr1	33295218	33295218	Silent	SNP	C	C	T	c.1059C>T	p.=	p.S353S	GACTCCGCTTC
C1orf94	84970	chr1	34202107	34202107	Missense_Mutation	SNP	G	G	T	c.1294G>T	p.Asp432Tyr	p.D432Y	TTGCTGACAAG
GJB5	2709	chr1	34757423	34757423	Frame_Shift_Del	DEL	C	C	-	c.94delC	p.Arg32AlafsTer7	p.R32Afs*7	CATCTTCCGCGT
GUCA2B	2981	chr1	42154776	42154776	Missense_Mutation	SNP	C	C	G	c.187C>G	p.Leu63Val	p.L63V	GCCTCCTGCCC
TIE1	7075	chr1	43307251	43307251	Silent	SNP	C	C	T	c.750C>T	p.=	p.F250F	GGCTTCACTGG
YIPF1	54432	chr1	53866312	53866312	Missense_Mutation	SNP	G	G	A	c.719C>T	p.Ser240Phe	p.S240F	AGAGAGATCCT
MROH7	374977	chr1	54702134	54702134	Silent	SNP	G	G	A	c.3330G>A	p.=	p.K1110K	GGGAAGGTGGT
DEPDC1	55635	chr1	68494485	68494485	Missense_Mutation	SNP	C	C	A	c.259G>T	p.Asp87Tyr	p.D87Y	GATATCTTCAA
TNNI3K	51086	chr1	74436114	74436114	Missense_Mutation	SNP	G	G	T	c.1807G>T	p.Val603Leu	p.V603L	ATGCTGTGGTG
VCAM1	7412	chr1	100729134	100729134	Missense_Mutation	SNP	C	C	A	c.956C>A	p.Pro319His	p.P319H	CTCCCCTGGAC
VCAM1	7412	chr1	100731407	100731407	Missense_Mutation	SNP	C	C	G	c.1414C>G	p.Pro472Ala	p.P472A	TCATCCCTACC
GSTM4	2948	chr1	109656355	109656355	5'UTR	SNP	G	G	T	c.-35G>T			CAGCTGAGGCC
CSDE1	7812	chr1	114719578	114719578	Splice_Site	SNP	C	C	T	c.2216+1G>A		p.X739_splice	ACTCACCAGAC
TTF2	8458	chr1	117084040	117084040	Silent	SNP	T	T	C	c.1926T>C	p.=	p.H642H	TCCCATGGAAC
ANKRD34A	284615	chr1	145960351	145960351	Missense_Mutation	SNP	C	C	A	c.1409G>T	p.Arg470Ile	p.R470I	GGCGTCTCACC
FLG	2312	chr1	152309160	152309160	Missense_Mutation	SNP	C	C	T	c.5726G>A	p.Arg1909Lys	p.R1909K	TTGTCCTGGGC
SMG5	23381	chr1	156274623	156274623	Missense_Mutation	SNP	C	C	G	c.518G>C	p.Arg173Pro	p.R173P	GACATCGGTGA
TTC24	164118	chr1	156585798	156585798	Silent	SNP	G	G	T	c.1542G>T	p.=	p.G514G	AGAGGGACAGT
PEAR1	375033	chr1	156903925	156903925	5'UTR	SNP	C	C	A	c.-2C>A			CTCTGCAATGT
OR10Z1	128368	chr1	158606932	158606932	Missense_Mutation	SNP	A	A	G	c.494A>G	p.His165Arg	p.H165R	TTTCCACCTCT
SPTA1	6708	chr1	158657518	158657518	Missense_Mutation	SNP	C	C	A	c.2764G>T	p.Val922Leu	p.V922L	ATCTACAATAG
SPTA1	6708	chr1	158669550	158669550	Missense_Mutation	SNP	C	C	A	c.1691G>T	p.Arg564Leu	p.R564L	CATCCCGCCGG
LY9	4063	chr1	160816673	160816673	Silent	SNP	C	C	T	c.1152C>T	p.=	p.S384S	TGCTCCGTGGA
GPA33	10223	chr1	167063641	167063641	Missense_Mutation	SNP	G	G	T	c.512C>A	p.Pro171His	p.P171H	ACTGAGGGGTT
FMO2	2327	chr1	171193426	171193426	Missense_Mutation	SNP	C	C	T	c.224C>T	p.Pro75Leu	p.P75L	AATGCCTGAAG
FMO4	2329	chr1	171341473	171341473	Silent	SNP	C	C	T	c.1311C>T	p.=	p.I437I	GATATCGCTGC
TNN	63923	chr1	175127035	175127035	Missense_Mutation	SNP	C	C	A	c.2995C>A	p.Gln999Lys	p.Q999K	CTGCTCAGATC
PAPPA2	60676	chr1	176690416	176690416	Missense_Mutation	SNP	A	A	G	c.2417A>G	p.Tyr806Cys	p.Y806C	CAACTACATGA
PAPPA2	60676	chr1	176765788	176765788	Frame_Shift_Del	DEL	G	G	-	c.4277delG	p.Gly1426AspfsTer32	p.G1426Dfs*32	GTCAAAGGGGAT
ASTN1	460	chr1	177061110	177061110	Nonsense_Mutation	SNP	C	C	A	c.439G>T	p.Glu147Ter	p.E147*	CTCCTCTTCTG
CACNA1E	777	chr1	181580727	181580727	Missense_Mutation	SNP	C	C	G	c.902C>G	p.Thr301Ser	p.T301S	GCTGACTGTCT
PTPRC	5788	chr1	198755937	198755937	Missense_Mutation	SNP	C	C	A	c.3677C>A	p.Ala1226Asp	p.A1226D	CATTGCCAGCA
LAMB3	3914	chr1	209625842	209625842	Missense_Mutation	SNP	C	C	A	c.1782G>T	p.Glu594Asp	p.E594D	GCCTGCTCCCG
TRAF3IP3	80342	chr1	209762854	209762854	Missense_Mutation	SNP	G	G	A	c.535G>A	p.Ala179Thr	p.A179T	ACGATGCCAGT
IRF6	3664	chr1	209795396	209795396	Missense_Mutation	SNP	C	C	A	c.402G>T	p.Trp134Cys	p.W134C	TCATCCCAGGG
SYT14	255928	chr1	210021116	210021116	Missense_Mutation	SNP	G	G	T	c.304G>T	p.Ala102Ser	p.A102S	ATGAGGCCTTA
USH2A	7399	chr1	215798940	215798940	Missense_Mutation	SNP	C	C	T	c.9925G>A	p.Gly3309Arg	p.G3309R	TTCTCCACCAC
MARK1	4139	chr1	220598377	220598377	Missense_Mutation	SNP	T	T	A	c.356T>A	p.Ile119Lys	p.I119K	TAATATAGGTA
HHIPL2	79802	chr1	222540197	222540197	Missense_Mutation	SNP	C	C	A	c.1263G>T	p.Met421Ile	p.M421I	CGCCACATGTT
DNAH14	127602	chr1	224964499	224964499	Missense_Mutation	SNP	A	A	G	c.769A>G	p.Ile257Val	p.I257V	ATGTGATAAGA
ENAH	55740	chr1	225501026	225501026	Missense_Mutation	SNP	T	T	A	c.1646A>T	p.Gln549Leu	p.Q549L	CCGTCTGGACT
OBSCN	84033	chr1	228356239	228356239	Intron	SNP	C	C	A	c.18661+3177C>A			TGCCTCCTGCA
RYR2	6262	chr1	237759791	237759791	Missense_Mutation	SNP	C	C	T	c.11341C>T	p.Leu3781Phe	p.L3781F	ACTACCTCAAG
RYR2	6262	chr1	237778669	237778669	Missense_Mutation	SNP	C	C	T	c.11779C>T	p.Pro3927Ser	p.P3927S	AGGGTCCTTGC
ZP4	57829	chr1	237885419	237885419	Missense_Mutation	SNP	G	G	T	c.1132C>A	p.Gln378Lys	p.Q378K	TGGCTGACTCA
ZNF695	57116	chr1	246999965	246999965	Missense_Mutation	SNP	C	C	A	c.113G>T	p.Arg38Ile	p.R38I	GGTTTCTGTAG
NLRP3	114548	chr1	247424423	247424423	Missense_Mutation	SNP	G	G	C	c.980G>C	p.Arg327Pro	p.R327P	CGAGCGGGGAG
NLRP3	114548	chr1	247424424	247424424	Silent	SNP	G	G	T	c.981G>T	p.=	p.R327R	GAGCGGGGAGA
OR2W5	441932	chr1	247492059	247492059	RNA	SNP	G	G	T	n.992G>T			AAGGGGCTGGG
OR13G1	441933	chr1	247672362	247672362	Missense_Mutation	SNP	G	G	T	c.680C>A	p.Thr227Lys	p.T227K	CTACTGTGCGG
OR2L13	284521	chr1	247990928	247990928	Intron	SNP	C	C	A	c.-144+53544C>A			GGATTCTCCTT
OR2M5	127059	chr1	248145510	248145510	Missense_Mutation	SNP	C	C	A	c.363C>A	p.Asp121Glu	p.D121E	TATGACCGCTA
OR2M3	127062	chr1	248203281	248203281	Missense_Mutation	SNP	A	A	T	c.214A>T	p.Met72Leu	p.M72L	ACCTCATGCTC
OR2T10	127069	chr1	248592967	248592967	Missense_Mutation	SNP	G	G	T	c.802C>A	p.Pro268Thr	p.P268T	CTCAGGAGTTT
TPO	7173	chr2	1436312	1436312	Missense_Mutation	SNP	T	T	C	c.410T>C	p.Met137Thr	p.M137T	TTACATGCTGC
TRAPPC12	51112	chr2	3401852	3401852	Missense_Mutation	SNP	G	G	T	c.1123G>T	p.Asp375Tyr	p.D375Y	ATGCCGACTCA
GREB1	9687	chr2	11616682	11616682	Missense_Mutation	SNP	A	A	T	c.3374A>T	p.His1125Leu	p.H1125L	CTCCCACGACT
FKBP1B	2281	chr2	24053936	24053936	Silent	SNP	G	G	C	c.72G>C	p.=	p.V24V	TGTGTGGTGCA
DRC1	92749	chr2	26421365	26421365	Frame_Shift_Del	DEL	C	C	-	c.321delC	p.His107GlnfsTer9	p.H107Qfs*9	GATTCACAGGAG
AGBL5	60509	chr2	27059317	27059317	Missense_Mutation	SNP	C	C	G	c.2002C>G	p.Pro668Ala	p.P668A	GCTTTCCTTTT
PLB1	151056	chr2	28605949	28605949	Splice_Site	SNP	G	G	T	c.3057+1G>T		p.X1019_splice	ATATGGTAAAA
LTBP1	4052	chr2	33134817	33134817	Missense_Mutation	SNP	A	A	T	c.1058A>T	p.Lys353Met	p.K353M	CATCAAGGTGG
NRXN1	9378	chr2	50472408	50472408	Missense_Mutation	SNP	G	G	T	c.3134C>A	p.Ala1045Asp	p.A1045D	CTTTGGCATGT
ALMS1P	200420	chr2	73673847	73673847	RNA	SNP	C	C	T	n.772C>T			CATCTCCCACA
KDM3A	55818	chr2	86480198	86480198	Missense_Mutation	SNP	G	G	T	c.2348G>T	p.Gly783Val	p.G783V	TCTTGGTGCAG
EIF2AK3	9451	chr2	88590472	88590472	Missense_Mutation	SNP	C	C	A	c.1136G>T	p.Arg379Ile	p.R379I	CTCCTCTGGCA
IGKV1-17	28937	chr2	89117344	89117344	Missense_Mutation	SNP	G	G	C	c.349C>G	p.Pro117Ala	p.P117A	GGGAGGGTAAC
IGKV2D-28	28883	chr2	89960693	89960693	Missense_Mutation	SNP	G	G	T	c.305G>T	p.Arg102Ile	p.R102I	CAGCAGAGTGG
TGFBRAP1	9392	chr2	105269383	105269383	Silent	SNP	G	G	A	c.2295C>T	p.=	p.L765L	CAGAGGAGCTG
RANBP2	5903	chr2	108766814	108766814	Missense_Mutation	SNP	C	C	T	c.6275C>T	p.Thr2092Met	p.T2092M	GACTACGATGA
LRP1B	53353	chr2	140850142	140850142	Silent	SNP	A	A	T	c.4899T>A	p.=	p.A1633A	ATAAAAGCTCG
KIF5C	3800	chr2	148973476	148973476	Missense_Mutation	SNP	G	G	C	c.1258G>C	p.Glu420Gln	p.E420Q	ATGAGGAGATC
GALNT13	114805	chr2	153944542	153944543	Frame_Shift_Del	DEL	GA	GA	-	c.45_46delGA	p.Met16ValfsTer5	p.M16Vfs*5	TTCGCTGATGTGG
CYTIP	9595	chr2	157418569	157418569	Missense_Mutation	SNP	C	C	A	c.567G>T	p.Trp189Cys	p.W189C	TCCACCCATTT
SCN3A	6328	chr2	165090507	165090507	Missense_Mutation	SNP	G	G	T	c.5646C>A	p.Asn1882Lys	p.N1882K	GAGGGGTTTGA
XIRP2	129446	chr2	167244924	167244924	Missense_Mutation	SNP	C	C	A	c.3007C>A	p.Gln1003Lys	p.Q1003K	GCATACAAGGA
MYO3B	140469	chr2	170178263	170178263	5'UTR	SNP	G	G	T	c.-25G>T			CATAAGCCGGA
TTN	7273	chr2	178605664	178605664	Silent	SNP	G	G	A	c.48708C>T	p.=	p.S16236S	ATAGTGGACTT
ZNF804A	91752	chr2	184936007	184936007	Missense_Mutation	SNP	C	C	A	c.611C>A	p.Ala204Asp	p.A204D	TCAAGCCCAGG
DNAH7	56171	chr2	195910101	195910101	Frame_Shift_Del	DEL	C	C	-	c.4030delG	p.Ala1344LeufsTer2	p.A1344Lfs*2	CTACAGCTTTTG
DNAH7	56171	chr2	195910102	195910102	Missense_Mutation	SNP	T	T	A	c.4029A>T	p.Lys1343Asn	p.K1343N	ACAGCTTTTGC
PLCL1	5334	chr2	198085209	198085209	Missense_Mutation	SNP	G	G	T	c.1692G>T	p.Met564Ile	p.M564I	GAAATGTCTCG
NRP2	8828	chr2	205776454	205776454	Intron	SNP	C	C	T	c.2440+9636C>T			TACACCAACGG
PAX3	5077	chr2	222221372	222221372	Missense_Mutation	SNP	G	G	T	c.808C>A	p.Arg270Ser	p.R270S	ACGGCGGTTGC
CHL1	10752	chr3	382620	382620	Missense_Mutation	SNP	G	G	T	c.2077G>T	p.Gly693Trp	p.G693W	AAGTAGGGAGA
CHL1	10752	chr3	382621	382621	Missense_Mutation	SNP	G	G	T	c.2078G>T	p.Gly693Val	p.G693V	AGTAGGGAGAA
TSEN2	80746	chr3	12529771	12529771	Silent	SNP	C	C	T	c.1146C>T	p.=	p.V382V	TCTGTCATTAT
HACL1	26061	chr3	15579976	15579976	Missense_Mutation	SNP	G	G	T	c.737C>A	p.Pro246His	p.P246H	GGGTGGGCAAA
ZNF385D	79750	chr3	21425518	21425518	Missense_Mutation	SNP	C	C	G	c.826G>C	p.Val276Leu	p.V276L	GTTGACGTGCA
ZNF385D	79750	chr3	21510863	21510863	Missense_Mutation	SNP	G	G	T	c.437C>A	p.Thr146Lys	p.T146K	AACCTGTTTTG
ARL6IP5	10550	chr3	69104483	69104483	Silent	SNP	G	G	A	c.414G>A	p.=	p.S138S	GCATCGTTGAG
ROBO1	6091	chr3	79125493	79125493	Silent	SNP	G	G	T	c.135C>A	p.=	p.P45P	GAGGTGGGGAT
ZNF654	55279	chr3	88139365	88139365	Missense_Mutation	SNP	C	C	T	c.55C>T	p.His19Tyr	p.H19Y	AGGCTCATCAG
DZIP3	9666	chr3	108688001	108688001	Missense_Mutation	SNP	A	A	G	c.3175A>G	p.Lys1059Glu	p.K1059E	TACGGAAATTG
ADCY5	111	chr3	123284695	123284695	Nonsense_Mutation	SNP	G	G	C	c.3699C>G	p.Tyr1233Ter	p.Y1233*	AGCTGGTACGT
HACD2	201562	chr3	123500653	123500654	Frame_Shift_Del	DEL	CT	CT	-	c.543_544delAG	p.Gly182ArgfsTer31	p.G182Rfs*31	GTTCTCCTGACAC
HACD2	201562	chr3	123500655	123500655	Missense_Mutation	SNP	G	G	A	c.542C>T	p.Ser181Leu	p.S181L	CTCCTGACACT
KALRN	8997	chr3	124326031	124326031	Missense_Mutation	SNP	G	G	A	c.1138G>A	p.Glu380Lys	p.E380K	TCTCTGAGGCC
COL6A6	131873	chr3	130566899	130566899	Missense_Mutation	SNP	T	T	A	c.1480T>A	p.Ser494Thr	p.S494T	AATACTCCAAC
FAIM	55179	chr3	138633016	138633016	Silent	SNP	G	G	C	c.477G>C	p.=	p.R159R	AAGCGGAAAGA
WWTR1	25937	chr3	149656968	149656968	Silent	SNP	G	G	A	c.339C>T	p.=	p.L113L	TGGCGGAGGTG
CLRN1	7401	chr3	150926792	150926792	3'UTR	SNP	T	T	C	c.*1144A>G			TGCTTTTTCCT
PLCH1	23007	chr3	155523896	155523896	Splice_Site	SNP	C	C	A	c.1434+1G>T		p.X478_splice	ACTTACATAAT
SI	6476	chr3	164987172	164987172	Silent	SNP	C	C	T	c.5163G>A	p.=	p.Q1721Q	GAACCCTGTGC
SI	6476	chr3	165030731	165030731	Missense_Mutation	SNP	C	C	A	c.2873G>T	p.Arg958Leu	p.R958L	AGCCACGTTGT
NCEH1	57552	chr3	172633796	172633796	Silent	SNP	A	A	T	c.1026T>A	p.=	p.P342P	ACAACAGGCTT
SPATA16	83893	chr3	173117140	173117140	Missense_Mutation	SNP	G	G	T	c.592C>A	p.Gln198Lys	p.Q198K	GAACTGTCCTG
ETV5	2119	chr3	186065954	186065954	Missense_Mutation	SNP	G	G	C	c.769C>G	p.Pro257Ala	p.P257A	GGGCGGGGGAG
RNF168	165918	chr3	196471937	196471937	Missense_Mutation	SNP	C	C	T	c.1598G>A	p.Arg533Lys	p.R533K	TTCTTCTATTA
HTT	3064	chr4	3154306	3154306	Missense_Mutation	SNP	C	C	G	c.3512C>G	p.Ser1171Cys	p.S1171C	GCCTTCTCTAA
DCAF4L1	285429	chr4	41982256	41982256	Missense_Mutation	SNP	G	G	A	c.464G>A	p.Cys155Tyr	p.C155Y	AAGCTGTGCAG
CORIN	10699	chr4	47806919	47806919	Silent	SNP	G	G	T	c.192C>A	p.=	p.I64I	AGCAGGATCAC
CWH43	80157	chr4	49017305	49017305	Missense_Mutation	SNP	T	T	C	c.1243T>C	p.Tyr415His	p.Y415H	AAGCCTATGAG
PDGFRA	5156	chr4	54270706	54270706	Missense_Mutation	SNP	G	G	A	c.1195G>A	p.Glu399Lys	p.E399K	AAAATGAAGAT
AASDH	132949	chr4	56338433	56338433	Missense_Mutation	SNP	C	C	A	c.3266G>T	p.Cys1089Phe	p.C1089F	CCAGACAATAA
STAP1	26228	chr4	67581445	67581445	Nonsense_Mutation	SNP	T	T	A	c.504T>A	p.Tyr168Ter	p.Y168*	GATTATGTGGA
TMPRSS11E	28983	chr4	68476307	68476307	Missense_Mutation	SNP	C	C	G	c.576C>G	p.Ile192Met	p.I192M	AGGATCGTTGG
UGT2A1	10941	chr4	69639439	69639439	Intron	SNP	G	G	T	c.715+7491C>A			GAATAGAGTTG
UGT2A1	10941	chr4	69639440	69639440	Intron	SNP	A	A	G	c.715+7490T>C			AATAGAGTTGC
SULT1B1	27284	chr4	69749739	69749739	Missense_Mutation	SNP	G	G	T	c.357C>A	p.Phe119Leu	p.F119L	TCCCAGAAAGA
CSN3	1448	chr4	70244848	70244848	Frame_Shift_Del	DEL	C	C	-	c.31delC	p.Leu11TrpfsTer3	p.L11Wfs*3	TCAATGCCCTGG
CSN3	1448	chr4	70244850	70244850	Silent	SNP	C	C	T	c.31C>T	p.=	p.L11L	ATGCCCTGGCA
PROL1	58503	chr4	70410009	70410009	Missense_Mutation	SNP	C	C	A	c.681C>A	p.Asn227Lys	p.N227K	TCCAACCAAAC
FRAS1	80144	chr4	78526634	78526634	Silent	SNP	C	C	A	c.10902C>A	p.=	p.A3634A	TTGGCCTGCAC
SLC10A6	345274	chr4	86848904	86848904	Missense_Mutation	SNP	C	C	A	c.212G>T	p.Gly71Val	p.G71V	GCAGTCCCACA
PDHA2	5161	chr4	95840844	95840844	Missense_Mutation	SNP	G	G	A	c.694G>A	p.Glu232Lys	p.E232K	CTACTGAGAGA
EMCN	51705	chr4	100517982	100517982	5'UTR	SNP	G	G	T	c.-68C>A			AGCCTGGCAGG
EMCN	51705	chr4	100517983	100517983	5'UTR	SNP	G	G	T	c.-69C>A			GCCTGGCAGGG
GAR1	54433	chr4	109824462	109824462	3'UTR	SNP	C	C	T	c.*31C>T			GTTGACTTCTG
ANK2	287	chr4	113332065	113332065	Missense_Mutation	SNP	C	C	G	c.3219C>G	p.Phe1073Leu	p.F1073L	AAATTCCTTGG
ANK2	287	chr4	113355083	113355083	Silent	SNP	G	G	A	c.6465G>A	p.=	p.L2155L	CGCCTGAGTGA
QRFPR	84109	chr4	121332963	121332963	Missense_Mutation	SNP	G	G	T	c.655C>A	p.Leu219Ile	p.L219I	GACAAGGATGA
FAT4	79633	chr4	125318691	125318691	Missense_Mutation	SNP	G	G	T	c.2280G>T	p.Gln760His	p.Q760H	TATCAGTTGCA
LRBA	987	chr4	150828599	150828599	Silent	SNP	G	G	A	c.4752C>T	p.=	p.S1584S	AAAGTGCTGAA
SH3D19	152503	chr4	151128338	151128338	Missense_Mutation	SNP	C	C	T	c.1990G>A	p.Glu664Lys	p.E664K	CCATTCTGCCG
DCHS2	54798	chr4	154297969	154297969	Missense_Mutation	SNP	C	C	A	c.4980G>T	p.Gln1660His	p.Q1660H	ATGCCCTGGTC
DCHS2	54798	chr4	154315898	154315898	Missense_Mutation	SNP	G	G	C	c.3745C>G	p.Leu1249Val	p.L1249V	AGAAAGTGCTG
GRIA2	2891	chr4	157362814	157362814	Missense_Mutation	SNP	C	C	A	c.2422C>A	p.Leu808Ile	p.L808I	GTGCCCTCAGT
GALNT7	51809	chr4	173295822	173295822	Missense_Mutation	SNP	T	T	A	c.944T>A	p.Val315Glu	p.V315E	ACTTGTAGCTC
ADAMTS16	170690	chr5	5146285	5146285	Missense_Mutation	SNP	G	G	C	c.331G>C	p.Asp111His	p.D111H	ACATGGATCTG
PRDM9	56979	chr5	23521091	23521091	Silent	SNP	G	G	A	c.420G>A	p.=	p.L140L	TTACTGAATGC
PRDM9	56979	chr5	23526451	23526451	Missense_Mutation	SNP	G	G	C	c.1363G>C	p.Glu455Gln	p.E455Q	GTCAAGAGATC
SPEF2	79925	chr5	35806890	35806890	Missense_Mutation	SNP	A	A	T	c.5194A>T	p.Ser1732Cys	p.S1732C	GGGGAAGTGAA
IL7R	3575	chr5	35873512	35873512	Silent	SNP	C	C	A	c.570C>A	p.=	p.L190L	ACACTCCTGCA
IL7R	3575	chr5	35876549	35876549	3'UTR	SNP	G	G	C	c.*63G>C			GTCTAGAGTTC
C6	729	chr5	41142951	41142951	Missense_Mutation	SNP	G	G	T	c.2679C>A	p.Asn893Lys	p.N893K	AGTTGGTTTCC
GHR	2690	chr5	42688915	42688915	Silent	SNP	C	C	A	c.162C>A	p.=	p.T54T	TTCACCAAGTG
SNX18	112574	chr5	54518739	54518739	Missense_Mutation	SNP	G	G	T	c.787G>T	p.Gly263Trp	p.G263W	TGCTGGGGCCC
ERCC8	1161	chr5	60945025	60945025	5'UTR	SNP	G	G	A	c.-17C>T			ACACCGGCTGG
MAP1B	4131	chr5	72199596	72199596	Missense_Mutation	SNP	G	G	T	c.6241G>T	p.Asp2081Tyr	p.D2081Y	ATGTCGATTTA
ZNF366	167465	chr5	72460291	72460291	Silent	SNP	G	G	A	c.1206C>T	p.=	p.F402F	TACTGGAAGGT
ZNF366	167465	chr5	72461310	72461310	Missense_Mutation	SNP	C	C	A	c.187G>T	p.Asp63Tyr	p.D63Y	TAGGTCTCCTG
CMYA5	202333	chr5	79733127	79733127	Silent	SNP	A	A	T	c.4362A>T	p.=	p.I1454I	TCTATAGCAGA
MSH3	4437	chr5	80768925	80768925	Missense_Mutation	SNP	G	G	T	c.2175G>T	p.Glu725Asp	p.E725D	GACGAGATCCG
RGMB	285704	chr5	98793220	98793220	Missense_Mutation	SNP	G	G	A	c.781G>A	p.Val261Met	p.V261M	GTATCGTGGAA
CAMK4	814	chr5	111478430	111478430	Missense_Mutation	SNP	T	T	A	c.751T>A	p.Phe251Ile	p.F251I	TCATGTTCAGG
TSSK1B	83942	chr5	113434555	113434555	Missense_Mutation	SNP	C	C	A	c.285G>T	p.Gln95His	p.Q95H	TCGCCCTGGAC
PRR16	51334	chr5	120686037	120686037	Silent	SNP	T	T	C	c.243T>C	p.=	p.N81N	CTGAATAGTAG
SNX24	28966	chr5	122946100	122946100	Missense_Mutation	SNP	A	A	T	c.190A>T	p.Arg64Trp	p.R64W	ATGTTAGGAAC
MEGF10	84466	chr5	127331390	127331390	Missense_Mutation	SNP	C	C	T	c.82C>T	p.Leu28Phe	p.L28F	TGAATCTTGAA
PRRC1	133619	chr5	127524617	127524617	Missense_Mutation	SNP	C	C	T	c.190C>T	p.Pro64Ser	p.P64S	CCCTTCCTCCT
FNIP1	96459	chr5	131706414	131706414	Missense_Mutation	SNP	C	C	A	c.911G>T	p.Arg304Ile	p.R304I	ACCATCTAGGA
CDC25C	995	chr5	138286497	138286497	Missense_Mutation	SNP	A	A	G	c.1160T>C	p.Met387Thr	p.M387T	CTCACATTCGG
PCDHA3	56145	chr5	140801512	140801512	Missense_Mutation	SNP	C	C	A	c.315C>A	p.His105Gln	p.H105Q	ATCCACCTGGA
PCDHA11	56138	chr5	140870165	140870165	Missense_Mutation	SNP	G	G	T	c.1062G>T	p.Leu354Phe	p.L354F	TCCTTGTCCCT
PCDHA11	56138	chr5	140870200	140870200	Missense_Mutation	SNP	C	C	A	c.1097C>A	p.Thr366Lys	p.T366K	CAGCACGGTCA
PCDHAC1	56135	chr5	140927569	140927569	Missense_Mutation	SNP	C	C	T	c.677C>T	p.Thr226Ile	p.T226I	GGACACAAATG
PCDHB8	56128	chr5	141180203	141180203	Silent	SNP	G	G	T	c.2169G>T	p.=	p.V723V	TCGGTGGGTCG
PCDHGA2	56113	chr5	141340441	141340441	Silent	SNP	T	T	A	c.1470T>A	p.=	p.S490S	TACTCTTTCGC
PCDHGA3	56112	chr5	141345527	141345527	Silent	SNP	G	G	T	c.1494G>T	p.=	p.G498G	CAGGGGGCGCC
LARS	51520	chr5	146130125	146130125	Frame_Shift_Del	DEL	C	C	-	c.2521delG	p.Glu841LysfsTer41	p.E841Kfs*41	TCCCTTCCACAG
ATP10B	23120	chr5	160632286	160632286	Missense_Mutation	SNP	C	C	T	c.1463G>A	p.Arg488Lys	p.R488K	CCCATCTAGCC
GABRA6	2559	chr5	161689270	161689270	Missense_Mutation	SNP	G	G	T	c.463G>T	p.Asp155Tyr	p.D155Y	ATGCTGACTGT
TENM2	57451	chr5	168215064	168215064	Nonsense_Mutation	SNP	C	C	A	c.3870C>A	p.Tyr1290Ter	p.Y1290*	TACTACTTGGC
TSPAN17	26262	chr5	176656132	176656132	Missense_Mutation	SNP	G	G	T	c.637G>T	p.Gly213Trp	p.G213W	TGAGAGGGGTA
EXOC2	55770	chr6	592520	592520	Missense_Mutation	SNP	T	T	A	c.1141A>T	p.Ile381Phe	p.I381F	AAGGATCCACT
HIST1H4H	8365	chr6	26285349	26285349	Missense_Mutation	SNP	T	T	A	c.151A>T	p.Ile51Phe	p.I51F	ATAGATAAGGC
BTN1A1	696	chr6	26501272	26501272	5'UTR	SNP	C	C	T	c.-15C>T			CTGCTCCAGAA
VARS2	57176	chr6	30914884	30914884	Silent	SNP	G	G	A	c.48G>A	p.=	p.L16L	GGGCTGAGGCA
CUL9	23113	chr6	43184491	43184491	Missense_Mutation	SNP	G	G	C	c.181G>C	p.Glu61Gln	p.E61Q	AAGCAGAGCAC
CUL9	23113	chr6	43184899	43184899	Missense_Mutation	SNP	G	G	T	c.589G>T	p.Asp197Tyr	p.D197Y	CCCACGATGCT
RSPH9	221421	chr6	43670792	43670792	Missense_Mutation	SNP	C	C	A	c.674C>A	p.Ser225Tyr	p.S225Y	AGGGTCCTGGA
RHAG	6005	chr6	49619267	49619267	Missense_Mutation	SNP	G	G	T	c.253C>A	p.Leu85Ile	p.L85I	AACGAGTAGGT
CRISP1	167	chr6	49857403	49857403	Splice_Site	SNP	C	C	A	c.-2-1G>T			CATCCCTGAAA
FAM83B	222584	chr6	54940316	54940316	Missense_Mutation	SNP	G	G	T	c.1345G>T	p.Ala449Ser	p.A449S	GGCTTGCGCAG
SLC25A51P1	442229	chr6	65788563	65788563	RNA	SNP	C	C	T	n.147C>T			TATCCCATTCA
ZNF292	23036	chr6	87255370	87255370	Missense_Mutation	SNP	A	A	G	c.1741A>G	p.Lys581Glu	p.K581E	ATTCTAAAGAA
ORC3	23595	chr6	87665831	87665831	Splice_Region	SNP	C	C	T	c.2028C>T	p.=	p.I676I	ATTATCCAGTA
EPHA7	2045	chr6	93255996	93255996	Missense_Mutation	SNP	C	C	A	c.2214G>T	p.Met738Ile	p.M738I	CTCAGCATTCC
AIM1	202	chr6	106519312	106519312	Missense_Mutation	SNP	A	A	T	c.880A>T	p.Arg294Trp	p.R294W	GCCAAAGGAAT
DSE	29940	chr6	116437148	116437148	Missense_Mutation	SNP	C	C	T	c.2680C>T	p.Pro894Ser	p.P894S	GGGCCCCATCA
TBC1D32	221322	chr6	121294610	121294610	Silent	SNP	A	A	G	c.1191T>C	p.=	p.T397T	TTCCTAGTCTT
ADGRG6	57211	chr6	142419917	142419917	Missense_Mutation	SNP	G	G	T	c.3132G>T	p.Met1044Ile	p.M1044I	GTAATGGTGCA
HIVEP2	3097	chr6	142774143	142774143	Missense_Mutation	SNP	G	G	A	c.596C>T	p.Ala199Val	p.A199V	GTTTGGCACAC
GRM1	2911	chr6	146399585	146399585	Missense_Mutation	SNP	C	C	T	c.2546C>T	p.Ala849Val	p.A849V	CAGTGCCTTCA
TTLL2	83887	chr6	167340726	167340726	Missense_Mutation	SNP	G	G	T	c.826G>T	p.Gly276Trp	p.G276W	AGGAAGGGTTG
DGKB	1607	chr7	14580898	14580898	Missense_Mutation	SNP	C	C	G	c.1576G>C	p.Gly526Arg	p.G526R	ATTGCCAGTCC
ABCB5	340273	chr7	20659065	20659065	Intron	SNP	G	G	T	c.1707+389G>T			CTTTAGGATAC
CLK2P1	1197	chr7	23585843	23585843	RNA	SNP	C	C	A	n.513G>T			AGATACACATG
HOXA1	3198	chr7	27095745	27095745	Silent	SNP	G	G	T	c.168C>A	p.=	p.G56G	CCCCTGCCCAC
CCDC129	223075	chr7	31643764	31643764	Nonsense_Mutation	SNP	C	C	A	c.2394C>A	p.Cys798Ter	p.C798*	ACCTGCCATGC
BMPER	168667	chr7	34046305	34046305	Splice_Site	SNP	G	G	C	c.577-1G>C		p.X193_splice	TCTTAGGGAGG
AOAH	313	chr7	36576619	36576619	Nonsense_Mutation	SNP	T	T	A	c.976A>T	p.Arg326Ter	p.R326*	GTTTCTTTTCC
AOAH	313	chr7	36724177	36724177	5'UTR	SNP	C	C	A	c.-29G>T			ATCACCCGGCT
ABCA13	154664	chr7	48317229	48317229	Missense_Mutation	SNP	A	A	C	c.9932A>C	p.Lys3311Thr	p.K3311T	CCTAAAACCCA
LANCL2	55915	chr7	55425430	55425430	Missense_Mutation	SNP	G	G	T	c.1185G>T	p.Lys395Asn	p.K395N	TGCAAGGTGAG
SBDS	51119	chr7	66993417	66993417	Missense_Mutation	SNP	T	T	C	c.259A>G	p.Ile87Val	p.I87V	CAAAATCTAAA
MAGI2	9863	chr7	78127230	78127230	Missense_Mutation	SNP	C	C	A	c.3390G>T	p.Arg1130Ser	p.R1130S	TACTGCCTGGT
GNAI1	2770	chr7	80217306	80217306	Nonsense_Mutation	SNP	C	C	A	c.878C>A	p.Ser293Ter	p.S293*	AGGATCAAACA
CACNA2D1	781	chr7	82005489	82005489	Silent	SNP	G	G	A	c.1524C>T	p.=	p.P508P	CCATTGGGGCA
PCLO	27445	chr7	82916250	82916250	Missense_Mutation	SNP	T	T	G	c.11736A>C	p.Gln3912His	p.Q3912H	AAAGTTTGTTG
CDK14	5218	chr7	91112542	91112542	Missense_Mutation	SNP	G	G	C	c.1155G>C	p.Lys385Asn	p.K385N	TTTAGGCTCAG
HEPACAM2	253012	chr7	93189257	93189257	3'UTR	SNP	C	C	A	c.*10G>T			TTAGCCCATGA
DYNC1I1	1780	chr7	96028258	96028258	Missense_Mutation	SNP	G	G	T	c.1104G>T	p.Trp368Cys	p.W368C	CTCTGGGACAA
LMTK2	22853	chr7	98192680	98192680	Missense_Mutation	SNP	A	A	C	c.2215A>C	p.Lys739Gln	p.K739Q	CCAGCAAAGAA
PIK3CG	5294	chr7	106868131	106868131	Missense_Mutation	SNP	C	C	A	c.570C>A	p.Ser190Arg	p.S190R	GCCAGCCGCGA
LAMB4	22798	chr7	108052098	108052098	Splice_Region	SNP	C	C	A	c.3915G>T	p.=	p.A1305A	TTACCCGCAAT
PTPRZ1	5803	chr7	122019248	122019248	Silent	SNP	G	G	T	c.4968G>T	p.=	p.V1656V	CTTGTGGGTAT
CPA5	93979	chr7	130368480	130368480	Silent	SNP	C	C	A	c.1194C>A	p.=	p.L398L	GAGCTCCGGGA
CPA5	93979	chr7	130368634	130368634	3'UTR	SNP	C	C	A	c.*37C>A			TCTCCCCAAGG
CPA5	93979	chr7	130368635	130368635	3'UTR	SNP	C	C	T	c.*38C>T			CTCCCCAAGGT
PLXNA4	91584	chr7	132203389	132203389	Missense_Mutation	SNP	G	G	T	c.2329C>A	p.Leu777Met	p.L777M	GGGCAGGTTGT
AKR1B10	57016	chr7	134541191	134541191	3'UTR	SNP	C	C	T	c.*102C>T			GATCACAGTGA
CHRM2	1129	chr7	137015688	137015688	Missense_Mutation	SNP	G	G	T	c.823G>T	p.Val275Phe	p.V275F	ACTGTGTTCAG
CLCN1	1180	chr7	143342017	143342017	Silent	SNP	G	G	A	c.1671G>A	p.=	p.L557L	ATCCTGCCCAT
EPHA1	2041	chr7	143391746	143391746	Missense_Mutation	SNP	C	C	T	c.2726G>A	p.Gly909Asp	p.G909D	CTGAGCCACTC
OR2A12	346525	chr7	144095966	144095966	Missense_Mutation	SNP	C	C	A	c.859C>A	p.Leu287Ile	p.L287I	ACCCCCTCATC
CNTNAP2	26047	chr7	146839861	146839861	Missense_Mutation	SNP	C	C	T	c.359C>T	p.Thr120Ile	p.T120I	CGACACAGGGA
ZNF425	155054	chr7	149105188	149105188	Missense_Mutation	SNP	C	C	A	c.683G>T	p.Arg228Ile	p.R228I	TCCCTCTGGAC
WDR60	55112	chr7	158884585	158884585	Missense_Mutation	SNP	G	G	T	c.901G>T	p.Gly301Cys	p.G301C	ATCGAGGTGCA
RP1L1	94137	chr8	10608641	10608641	Silent	SNP	C	C	A	c.5457G>T	p.=	p.A1819A	CCTGCCGCAGC
RP1L1	94137	chr8	10608858	10608858	Missense_Mutation	SNP	T	T	A	c.5240A>T	p.Glu1747Val	p.E1747V	TCCCCTCGCCA
RP1L1	94137	chr8	10613147	10613147	Missense_Mutation	SNP	C	C	A	c.951G>T	p.Glu317Asp	p.E317D	CCGTCCTCATT
USP17L2	377630	chr8	12138327	12138327	Missense_Mutation	SNP	G	G	T	c.434C>A	p.Pro145His	p.P145H	GTGAGGGCTGG
TNFRSF10A	8797	chr8	23200684	23200684	Splice_Region	SNP	T	T	C	c.703+3A>G			CTTTGTACCTG
EXTL3	2137	chr8	28716136	28716136	Missense_Mutation	SNP	G	G	T	c.77G>T	p.Arg26Leu	p.R26L	CAACCGCATCC
ANK1	286	chr8	41708866	41708866	Missense_Mutation	SNP	G	G	T	c.1910C>A	p.Thr637Lys	p.T637K	GGGGCGTCACA
KAT6A	7994	chr8	41932934	41932934	Silent	SNP	G	G	A	c.5286C>T	p.=	p.T1762T	ATAATGGTGTT
PXDNL	137902	chr8	51408214	51408214	Nonsense_Mutation	SNP	G	G	T	c.3410C>A	p.Ser1137Ter	p.S1137*	CAGCCGAATCC
XKR4	114786	chr8	55102930	55102930	Missense_Mutation	SNP	A	A	T	c.442A>T	p.Thr148Ser	p.T148S	GGCTCACGCTC
ZFHX4	79776	chr8	76853406	76853406	Missense_Mutation	SNP	T	T	A	c.6485T>A	p.Met2162Lys	p.M2162K	GGAAATGGCAG
ZFHX4	79776	chr8	76864040	76864040	Silent	SNP	C	C	A	c.10326C>A	p.=	p.V3442V	CGTGTCCCAGT
TPD52	7163	chr8	80080473	80080473	5'UTR	SNP	C	C	A	c.-20G>T			GAATGCATGGC
PSKH2	85481	chr8	86064474	86064474	Missense_Mutation	SNP	C	C	A	c.343G>T	p.Val115Phe	p.V115F	GCTAACCCGCC
SLC26A7	115111	chr8	91295655	91295655	Silent	SNP	A	A	G	c.429A>G	p.=	p.Q143Q	ATGCAAAGGAT
KIAA1429	25962	chr8	94491632	94491632	Nonsense_Mutation	SNP	C	C	A	c.5086G>T	p.Gly1696Ter	p.G1696*	CCGTCCTCCTC
RIMS2	9699	chr8	103885759	103885759	Missense_Mutation	SNP	G	G	T	c.584G>T	p.Arg195Met	p.R195M	GCTAAGGATGG
PKHD1L1	93035	chr8	109464901	109464901	Missense_Mutation	SNP	C	C	A	c.8069C>A	p.Ala2690Asp	p.A2690D	CCTGGCTCCTT
CSMD3	114788	chr8	112254308	112254308	Missense_Mutation	SNP	C	C	G	c.10055G>C	p.Cys3352Ser	p.C3352S	TTTCACAAGAG
CSMD3	114788	chr8	112550786	112550786	Missense_Mutation	SNP	C	C	G	c.4449G>C	p.Lys1483Asn	p.K1483N	ATTTCCTTTAA
KLHL38	340359	chr8	123651695	123651695	Nonsense_Mutation	SNP	C	C	T	c.1232G>A	p.Trp411Ter	p.W411*	TCTCCCAGACA
TG	7038	chr8	132882925	132882925	Missense_Mutation	SNP	G	G	T	c.1001G>T	p.Gly334Val	p.G334V	GGAAGGGCCCT
TG	7038	chr8	133131872	133131872	Missense_Mutation	SNP	G	G	T	c.7923G>T	p.Glu2641Asp	p.E2641D	TACGAGGGGCA
CYP11B2	1585	chr8	142917715	142917715	Silent	SNP	G	G	T	c.126C>A	p.=	p.P42P	TGCTGGGGCAT
BNC2	54796	chr9	16436471	16436471	Missense_Mutation	SNP	T	T	G	c.1723A>C	p.Ser575Arg	p.S575R	TAAACTTCTAT
ADAMTSL1	92949	chr9	18662048	18662048	Missense_Mutation	SNP	T	T	A	c.1060T>A	p.Cys354Ser	p.C354S	AGGAGTGCAAC
DDX58	23586	chr9	32488880	32488880	Silent	SNP	T	T	A	c.807A>T	p.=	p.G269G	GTTTTTCCACA
PSAT1	29968	chr9	78304745	78304745	Missense_Mutation	SNP	G	G	T	c.202G>T	p.Asp68Tyr	p.D68Y	TTCCAGACAAC
ROR2	4920	chr9	91724994	91724994	Missense_Mutation	SNP	C	C	A	c.1500G>T	p.Gln500His	p.Q500H	TGGGTCTGCTC
OGN	4969	chr9	92385572	92385572	3'UTR	SNP	G	G	C	c.*48C>G			AGACAGACTAT
CCDC180	100499483	chr9	97314722	97314722	Silent	SNP	C	C	A	c.825C>A	p.=	p.T275T	CGAACCGATAA
TMEM38B	55151	chr9	105774036	105774036	Missense_Mutation	SNP	G	G	T	c.832G>T	p.Ala278Ser	p.A278S	ATGTTGCCTCA
TNC	3371	chr9	115078174	115078174	Missense_Mutation	SNP	T	T	C	c.2443A>G	p.Thr815Ala	p.T815A	GTCTGTGACAT
PAPPA	5069	chr9	116220064	116220064	Silent	SNP	G	G	T	c.2046G>T	p.=	p.L682L	GTTCTGGGCCA
NUP214	8021	chr9	131150753	131150753	Missense_Mutation	SNP	A	A	C	c.2265A>C	p.Lys755Asn	p.K755N	ATTAAAGAGAC
TTF1	7270	chr9	132402458	132402458	Missense_Mutation	SNP	C	C	G	c.364G>C	p.Asp122His	p.D122H	AACATCCTTTC
CUBN	8029	chr10	16915946	16915946	Missense_Mutation	SNP	A	A	G	c.7085T>C	p.Phe2362Ser	p.F2362S	CACAGAATAAG
SLC39A12	221074	chr10	18042800	18042800	Silent	SNP	C	C	G	c.2043C>G	p.=	p.L681L	CTGCTCTTGGC
GPR158	57512	chr10	25466660	25466660	Missense_Mutation	SNP	G	G	A	c.1345G>A	p.Ala449Thr	p.A449T	TCCGGGCATCG
GPR158	57512	chr10	25598553	25598553	Missense_Mutation	SNP	T	T	A	c.2927T>A	p.Met976Lys	p.M976K	GATTATGAAAC
WDFY4	57705	chr10	48946948	48946948	Silent	SNP	C	C	A	c.7956C>A	p.=	p.T2652T	TTCACCCAGGC
JMJD1C	221037	chr10	63214597	63214597	Missense_Mutation	SNP	C	C	T	c.1570G>A	p.Glu524Lys	p.E524K	GTTTTCCTGAG
HKDC1	80201	chr10	69239079	69239079	Missense_Mutation	SNP	G	G	T	c.533G>T	p.Arg178Leu	p.R178L	GGCACGAGGAG
ANXA7	310	chr10	73380084	73380084	Missense_Mutation	SNP	G	G	A	c.1102C>T	p.Leu368Phe	p.L368F	GGCAAGGATCA
ZMIZ1	57178	chr10	79305593	79305593	Silent	SNP	C	C	T	c.2415C>T	p.=	p.A805A	AATGCCATCCA
CYP2C8	1558	chr10	95042995	95042995	Silent	SNP	A	A	T	c.1044T>A	p.=	p.T348T	GCATCAGTGTA
TLL2	7093	chr10	96410380	96410380	Silent	SNP	G	G	T	c.1143C>A	p.=	p.I381I	ACCGAGATCCT
DNMBP	23268	chr10	99894943	99894943	Splice_Region	SNP	C	C	A	c.3156+3G>T			ATGCTCACCCG
TDRD1	56165	chr10	114213446	114213446	Missense_Mutation	SNP	G	G	T	c.1932G>T	p.Leu644Phe	p.L644F	AAGTTGGAAAA
PNLIPRP2	5408	chr10	116626967	116626967	Missense_Mutation	SNP	C	C	T	c.434C>T	p.Ala145Val	p.A145V	TGGGGCGGAGA
ZNF195	7748	chr11	3360085	3360085	Missense_Mutation	SNP	A	A	T	c.923T>A	p.Val308Asp	p.V308D	TAATGACGTTG
OR51F1	256892	chr11	4769654	4769654	Missense_Mutation	SNP	C	C	A	c.285G>T	p.Trp95Cys	p.W95C	TCAAACCAGAG
OR51F1	256892	chr11	4769655	4769655	Missense_Mutation	SNP	C	C	A	c.284G>T	p.Trp95Leu	p.W95L	CAAACCAGAGG
OR51V1	283111	chr11	5200112	5200112	Missense_Mutation	SNP	C	C	A	c.589G>T	p.Ala197Ser	p.A197S	ACAGGCTAAGC
OR56B4	196335	chr11	6108446	6108446	Missense_Mutation	SNP	C	C	T	c.668C>T	p.Ser223Phe	p.S223F	TTCTTCCTATG
HPX	3263	chr11	6437164	6437164	Missense_Mutation	SNP	C	C	A	c.717G>T	p.Arg239Ser	p.R239S	CCATTCCTGTG
OR6A2	8590	chr11	6795459	6795459	Missense_Mutation	SNP	C	C	G	c.250G>C	p.Ala84Pro	p.A84P	GCCAGCAAGCA
SOX6	55553	chr11	16014942	16014942	Missense_Mutation	SNP	C	C	G	c.1732G>C	p.Gly578Arg	p.G578R	CTCACCCTCTG
MRGPRX2	117194	chr11	19056396	19056396	Missense_Mutation	SNP	G	G	T	c.7C>A	p.Pro3Thr	p.P3T	GGTTGGATCCA
NAV2	89797	chr11	20080208	20080208	Missense_Mutation	SNP	G	G	C	c.5492G>C	p.Trp1831Ser	p.W1831S	GAACTGGGTGA
NELL1	4745	chr11	20885479	20885479	Missense_Mutation	SNP	A	A	C	c.542A>C	p.Asn181Thr	p.N181T	TACCAACCTTC
DCDC1	341019	chr11	30899630	30899630	Missense_Mutation	SNP	G	G	C	c.1988C>G	p.Ala663Gly	p.A663G	TTTCTGCTTTC
PAX6	5080	chr11	31801895	31801895	Intron	SNP	T	T	C	c.142-119A>G			TGGACTTTTGC
LRRC4C	57689	chr11	40114563	40114563	Missense_Mutation	SNP	C	C	A	c.1730G>T	p.Gly577Val	p.G577V	TGTCTCCCGTA
FOLH1	2346	chr11	49154330	49154330	Missense_Mutation	SNP	C	C	G	c.1786G>C	p.Asp596His	p.D596H	ACAATCAAAAG
TRIM51	84767	chr11	55891301	55891301	Missense_Mutation	SNP	G	G	T	c.1028G>T	p.Trp343Leu	p.W343L	TTATTGGGAGG
TNKS1BP1	85456	chr11	57309608	57309608	Missense_Mutation	SNP	C	C	A	c.3103G>T	p.Val1035Leu	p.V1035L	CGGCACGTGGG
TNKS1BP1	85456	chr11	57312867	57312867	Silent	SNP	G	G	C	c.1821C>G	p.=	p.T607T	TCCCTGGTAGC
OR5B17	219965	chr11	58358651	58358651	Missense_Mutation	SNP	G	G	A	c.419C>T	p.Ala140Val	p.A140V	GACAAGCACAC
OR5B2	390190	chr11	58422505	58422505	Missense_Mutation	SNP	C	C	A	c.757G>T	p.Val253Leu	p.V253L	GATTACTGTCC
OSBP	5007	chr11	59576928	59576928	Missense_Mutation	SNP	C	C	G	c.2158G>C	p.Asp720His	p.D720H	CTGGTCAGGTC
TENM4	26011	chr11	78702221	78702221	Missense_Mutation	SNP	G	G	C	c.4392C>G	p.His1464Gln	p.H1464Q	GTTGCGTGGAT
TENM4	26011	chr11	79402079	79402079	Intron	SNP	C	C	A	c.-321+38430G>T			ACCCCCAGCTA
FOLH1B	219595	chr11	89671912	89671912	RNA	SNP	C	C	A	n.733C>A			GGTCACCGGGA
GPR83	10888	chr11	94380243	94380243	Missense_Mutation	SNP	C	C	A	c.1178G>T	p.Arg393Met	p.R393M	GAGCCCTCTGG
CNTN5	53942	chr11	99956879	99956879	Missense_Mutation	SNP	G	G	T	c.747G>T	p.Gln249His	p.Q249H	TCCCAGGAGAC
CNTN5	53942	chr11	100191235	100191235	Missense_Mutation	SNP	G	G	T	c.1690G>T	p.Ala564Ser	p.A564S	TTATAGCTTCG
TRPC6	7225	chr11	101488956	101488956	Nonsense_Mutation	SNP	C	C	T	c.1274G>A	p.Trp425Ter	p.W425*	CAAACCAGTAA
GRIA4	2893	chr11	105924754	105924754	Missense_Mutation	SNP	G	G	T	c.1832G>T	p.Cys611Phe	p.C611F	AGGATGTGACA
TMPRSS4	56649	chr11	118113302	118113302	Silent	SNP	G	G	T	c.777G>T	p.=	p.R259R	GTGCGGGCAGG
SORL1	6653	chr11	121490096	121490096	Silent	SNP	C	C	G	c.744C>G	p.=	p.V248V	CATGTCAAGTC
BSX	390259	chr11	122979265	122979265	Missense_Mutation	SNP	G	G	T	c.455C>A	p.Thr152Lys	p.T152K	CCTGCGTCTCG
GRAMD1B	57476	chr11	123600473	123600473	Silent	SNP	C	C	T	c.546C>T	p.=	p.F182F	CACTTCTTCAC
OR10S1	219873	chr11	123976951	123976951	Silent	SNP	G	G	C	c.741C>G	p.=	p.G247G	TGCCGGCCCTG
OR10G4	390264	chr11	124016275	124016275	Missense_Mutation	SNP	G	G	T	c.701G>T	p.Arg234Leu	p.R234L	GAGGCGCAGAG
CDON	50937	chr11	125981256	125981256	Silent	SNP	T	T	A	c.3069A>T	p.=	p.S1023S	GCTCCTGAGAG
SLC2A3	6515	chr12	7932997	7932997	Missense_Mutation	SNP	G	G	T	c.259C>A	p.Arg87Ser	p.R87S	AAAGCGGTTGA
PZP	5858	chr12	9158474	9158474	Missense_Mutation	SNP	C	C	A	c.3240G>T	p.Gln1080His	p.Q1080H	TCCTTCTGCAT
CLEC9A	283420	chr12	10052774	10052774	Silent	SNP	T	T	C	c.87T>C	p.=	p.C29C	AAATGTTCAGG
GUCY2C	2984	chr12	14643585	14643585	Missense_Mutation	SNP	G	G	A	c.1919C>T	p.Pro640Leu	p.P640L	TTGGAGGTAAA
SLCO1B1	10599	chr12	21239105	21239105	Silent	SNP	C	C	A	c.1992C>A	p.=	p.V664V	AGTGTCATGGA
C2CD5	9847	chr12	22482586	22482586	Missense_Mutation	SNP	C	C	A	c.1708G>T	p.Val570Leu	p.V570L	ACCCACTGTGA
LRMP	4033	chr12	25079612	25079612	Intron	SNP	A	A	G	c.137-44A>G			ATAATATTATG
OVCH1	341350	chr12	29464529	29464529	Frame_Shift_Del	DEL	G	G	-	c.2103delC	p.Gly702AspfsTer11	p.G702Dfs*11	CCATCCGGTCAC
DDX11	1663	chr12	31101959	31101959	Missense_Mutation	SNP	G	G	T	c.2179G>T	p.Gly727Cys	p.G727C	TGCTGGGCCGT
KIAA1551	55196	chr12	31981226	31981226	Nonsense_Mutation	SNP	G	G	T	c.271G>T	p.Glu91Ter	p.E91*	CAGTAGAAAGA
ADAMTS20	80070	chr12	43432323	43432323	Missense_Mutation	SNP	G	G	T	c.3077C>A	p.Ala1026Asp	p.A1026D	TAGCAGCCCAA
RACGAP1	29127	chr12	49997167	49997167	Missense_Mutation	SNP	C	C	T	c.917G>A	p.Arg306Gln	p.R306Q	TTATCCGCTTT
KRT5	3852	chr12	52516823	52516823	Missense_Mutation	SNP	T	T	A	c.1253A>T	p.Glu418Val	p.E418V	GCTGCTCGGCA
KRT71	112802	chr12	52552873	52552873	Missense_Mutation	SNP	A	A	G	c.205T>C	p.Tyr69His	p.Y69H	TCCATAGCCTC
HOXC8	3224	chr12	54009334	54009334	Missense_Mutation	SNP	A	A	T	c.50A>T	p.Glu17Val	p.E17V	CGGCGAGTCCC
B4GALNT1	2583	chr12	57631315	57631315	Missense_Mutation	SNP	G	G	A	c.268C>T	p.Pro90Ser	p.P90S	GAGGGGGAGGC
PTPRB	5787	chr12	70569747	70569747	Nonsense_Mutation	SNP	C	C	A	c.2908G>T	p.Glu970Ter	p.E970*	CTGCTCCCCGG
PTPRB	5787	chr12	70609149	70609149	Missense_Mutation	SNP	A	A	G	c.245T>C	p.Leu82Pro	p.L82P	CTTGAAGGTTA
NAV3	89795	chr12	77998379	77998379	Missense_Mutation	SNP	C	C	A	c.783C>A	p.Ser261Arg	p.S261R	AGCAGCAAGGT
PAWR	5074	chr12	79592654	79592654	Nonsense_Mutation	SNP	G	G	A	c.976C>T	p.Gln326Ter	p.Q326*	TTCCTGCTTTA
PPFIA2	8499	chr12	81445601	81445601	Missense_Mutation	SNP	C	C	A	c.525G>T	p.Lys175Asn	p.K175N	AGTGCCTTGAG
TMTC3	160418	chr12	88148473	88148473	Missense_Mutation	SNP	A	A	C	c.158A>C	p.Gln53Pro	p.Q53P	ATTTCAAAATG
ANKS1B	56899	chr12	99443810	99443810	Splice_Site	SNP	C	C	A	c.1439-1G>T		p.X480_splice	ATTATCTGTGA
POLR3B	55703	chr12	106496779	106496779	Missense_Mutation	SNP	G	G	C	c.2845G>C	p.Gly949Arg	p.G949R	TGGCTGGCAAG
RFX4	5992	chr12	106720799	106720799	Missense_Mutation	SNP	A	A	T	c.1274A>T	p.Gln425Leu	p.Q425L	GGCCCAGCAGT
TBX3	6926	chr12	114683174	114683174	Silent	SNP	G	G	A	c.27C>T	p.=	p.V9V	GGAATGACCGG
PXN	5829	chr12	120212525	120212525	Missense_Mutation	SNP	T	T	C	c.1565A>G	p.Tyr522Cys	p.Y522C	CACAGTAGGGC
KDM2B	84678	chr12	121444136	121444136	Missense_Mutation	SNP	C	C	G	c.2327G>C	p.Arg776Pro	p.R776P	ACCTGCGCCGG
TCTN2	79867	chr12	123699800	123699800	Silent	SNP	C	C	T	c.1602C>T	p.=	p.L534L	TGGCTCGAAAT
SKA3	221150	chr13	21168091	21168091	Missense_Mutation	SNP	C	C	T	c.640G>A	p.Glu214Lys	p.E214K	ACACTCAAAAT
AMER2	219287	chr13	25170461	25170461	Missense_Mutation	SNP	C	C	G	c.1159G>C	p.Asp387His	p.D387H	TTGGTCTGCAA
MTUS2	23281	chr13	29025748	29025748	Silent	SNP	G	G	C	c.1080G>C	p.=	p.G360G	TGTGGGGAAGC
PDS5B	23047	chr13	32773191	32773191	Missense_Mutation	SNP	G	G	T	c.4175G>T	p.Arg1392Leu	p.R1392L	TAGCCGTGTAG
ENOX1	55068	chr13	43224070	43224070	Nonsense_Mutation	SNP	G	G	A	c.1783C>T	p.Gln595Ter	p.Q595*	CTGCTGCATGT
KIAA0226L	80183	chr13	46372256	46372256	Missense_Mutation	SNP	C	C	A	c.220G>T	p.Gly74Trp	p.G74W	GTTCCCTGCTG
KLHL1	57626	chr13	69882484	69882484	Missense_Mutation	SNP	C	C	A	c.1026G>T	p.Met342Ile	p.M342I	ACTTCCATTAT
CHD8	57680	chr14	21400035	21400035	Missense_Mutation	SNP	C	C	T	c.4763G>A	p.Arg1588Lys	p.R1588K	CCTGCCTCAGG
TRAC	28755	chr14	22422585	22422585	Intron	SNP	T	T	A	c.354-58474T>A			TCTTCTGGGCA
NFATC4	4776	chr14	24376799	24376799	Silent	SNP	G	G	A	c.2562G>A	p.=	p.P854P	GCTCCGGAGCA
RALGAPA1	253959	chr14	35723052	35723052	Missense_Mutation	SNP	C	C	A	c.2079G>T	p.Gln693His	p.Q693H	TGTTTCTGTTC
MBIP	51562	chr14	36316779	36316779	Missense_Mutation	SNP	T	T	C	c.163A>G	p.Ile55Val	p.I55V	ATCGATTGTAA
SFTA3	253970	chr14	36513206	36513206	5'UTR	SNP	C	C	G	c.-53G>C			GCACTCGCGCC
FAM179B	23116	chr14	45012029	45012029	Silent	SNP	T	T	G	c.3192T>G	p.=	p.S1064S	TCTTCTGCAAA
MIS18BP1	55320	chr14	45227787	45227787	Missense_Mutation	SNP	G	G	A	c.1622C>T	p.Ser541Leu	p.S541L	CTGGTGACTCA
KCNH5	27133	chr14	62981226	62981226	Missense_Mutation	SNP	T	T	A	c.588A>T	p.Lys196Asn	p.K196N	TCTTGTTTATA
SYNE2	23224	chr14	64002725	64002725	Silent	SNP	C	C	T	c.3792C>T	p.=	p.I1264I	AATATCCAAGA
ADAM21P1	145241	chr14	70247041	70247041	RNA	SNP	G	G	T	n.761C>A			ACCATGCATGA
DPF3	8110	chr14	72674259	72674259	Silent	SNP	G	G	A	c.852C>T	p.=	p.C284C	TCTGCGCAGGA
GPR65	8477	chr14	88011097	88011097	Missense_Mutation	SNP	C	C	A	c.250C>A	p.Pro84Thr	p.P84T	TCTCTCCTGCC
UNC79	57578	chr14	93690175	93690175	Missense_Mutation	SNP	G	G	T	c.7261G>T	p.Gly2421Cys	p.G2421C	TGCTGGGTTCC
DDX24	57062	chr14	94051228	94051228	Missense_Mutation	SNP	T	T	C	c.2543A>G	p.Gln848Arg	p.Q848R	CCGGCTGTGGC
DIO3	1735	chr14	101561971	101561971	Missense_Mutation	SNP	C	C	T	c.475C>T	p.Arg159Cys	p.R159C	GGAACCGCCCG
TRAF3	7187	chr14	102903381	102903381	Missense_Mutation	SNP	G	G	A	c.1087G>A	p.Glu363Lys	p.E363K	TGACCGAGCTG
HERC2P3	283755	chr15	20446023	20446023	RNA	SNP	C	C	T	n.552G>A			ATCTTCCTCAA
MKRN3	7681	chr15	23565912	23565912	Missense_Mutation	SNP	C	C	G	c.130C>G	p.Pro44Ala	p.P44A	CTGCTCCAGAT
NPAP1	23742	chr15	24677393	24677393	Missense_Mutation	SNP	C	C	A	c.1526C>A	p.Pro509His	p.P509H	CAAGCCTCCCG
ZNF106	64397	chr15	42450736	42450736	Silent	SNP	G	G	C	c.1467C>G	p.=	p.P489P	TTCGAGGGATT
TNFAIP8L3	388121	chr15	51058334	51058334	Missense_Mutation	SNP	G	G	T	c.426C>A	p.Ser142Arg	p.S142R	ATCTCGCTGCT
FEM1B	10116	chr15	68278548	68278548	Missense_Mutation	SNP	G	G	T	c.131G>T	p.Gly44Val	p.G44V	GGGAGGGCAGC
ARNT2	9915	chr15	80457928	80457928	Splice_Site	SNP	G	G	C	c.147-1G>C		p.X49_splice	TTTCAGAATGG
BNC1	646	chr15	83264622	83264622	Missense_Mutation	SNP	C	C	T	c.629G>A	p.Ser210Asn	p.S210N	TGCAGCTCTCG
AKAP13	11214	chr15	85684769	85684769	Missense_Mutation	SNP	C	C	T	c.5185C>T	p.Pro1729Ser	p.P1729S	TCCTGCCACAT
ACAN	176	chr15	88849700	88849700	Silent	SNP	A	A	G	c.1995A>G	p.=	p.P665P	GACCCACTGTC
IGF1R	3480	chr15	98957156	98957156	Missense_Mutation	SNP	G	G	T	c.3818G>T	p.Gly1273Val	p.G1273V	GCCTGGCTTCC
LRRK1	79705	chr15	101012114	101012114	Missense_Mutation	SNP	A	A	G	c.1388A>G	p.Lys463Arg	p.K463R	ACTCAAAGAAG
LUC7L	55692	chr16	192940	192940	Missense_Mutation	SNP	G	G	A	c.763C>T	p.Arg255Cys	p.R255C	CAGACGCTCCT
ZSCAN10	84891	chr16	3090534	3090534	Silent	SNP	C	C	A	c.735G>T	p.=	p.P245P	TCTCCCGGCAC
GRIN2A	2903	chr16	9763977	9763977	Missense_Mutation	SNP	C	C	G	c.3567G>C	p.Lys1189Asn	p.K1189N	AAGTGCTTGGA
MYH11	4629	chr16	15823291	15823291	Missense_Mutation	SNP	C	C	T	c.466G>A	p.Ala156Thr	p.A156T	GATGGCGTAGA
KIAA0556	23247	chr16	27740485	27740485	Missense_Mutation	SNP	C	C	G	c.2188C>G	p.Pro730Ala	p.P730A	AGGAGCCCTCT
UBE2MP1	606551	chr16	35170031	35170031	RNA	SNP	T	T	C	n.211A>G			TCTTGTAGAAG
BBS2	583	chr16	56497787	56497787	Missense_Mutation	SNP	C	C	T	c.1753G>A	p.Asp585Asn	p.D585N	AAAATCCGCTT
CES3	23491	chr16	66972434	66972437	Frame_Shift_Del	DEL	AGGC	AGGC	-	c.1370_1373delAGGC	p.Lys457MetfsTer35	p.K457Mfs*35	GGGTGAAGGCTGATC
PSMD7	5713	chr16	74302285	74302285	Missense_Mutation	SNP	T	T	A	c.431T>A	p.Val144Asp	p.V144D	AGAAGTCCATG
OR1D4	653166	chr17	3240737	3240737	RNA	SNP	C	C	A	n.62C>A			GAGTCCTGAGC
GPS2	2874	chr17	7313074	7313074	Silent	SNP	G	G	A	c.855C>T	p.=	p.L285L	GCAAGGAGTCC
TP53	7157	chr17	7673802	7673802	Missense_Mutation	SNP	C	C	A	c.818G>T	p.Arg273Leu	p.R273L	AAACACGCACC
DNAH2	146754	chr17	7733215	7733215	Silent	SNP	T	T	C	c.528T>C	p.=	p.G176G	CTCGGTGGAGT
CHD3	1107	chr17	7890737	7890737	Missense_Mutation	SNP	A	A	C	c.380A>C	p.Gln127Pro	p.Q127P	GGGGCAAAAGG
MYH2	4620	chr17	10528975	10528975	Missense_Mutation	SNP	G	G	T	c.3459C>A	p.Ser1153Arg	p.S1153R	CTCTCGCTGAT
HS3ST3A1	9955	chr17	13496353	13496354	Frame_Shift_Ins	INS	-	-	T	c.1064_1065insA	p.Glu356GlyfsTer19	p.E356Gfs*19	CCCTCCGCCTT
ALKBH5	54890	chr17	18208249	18208249	Missense_Mutation	SNP	G	G	C	c.1038G>C	p.Glu346Asp	p.E346D	GAAGAGAACCG
LGALS9	3965	chr17	27647119	27647119	Splice_Site	SNP	G	G	A	c.758+1G>A		p.X253_splice	CAGAGGTAAGC
NF1	4763	chr17	31249085	31249086	Frame_Shift_Ins	INS	-	-	T	c.4077dupT	p.Gln1360SerfsTer20	p.Q1360Sfs*20	CCCCCCTCAAC
UNC45B	146862	chr17	35183550	35183550	Missense_Mutation	SNP	C	C	G	c.2503C>G	p.His835Asp	p.H835D	CAGCACACAAG
TADA2A	6871	chr17	37442576	37442576	Missense_Mutation	SNP	C	C	T	c.455C>T	p.Pro152Leu	p.P152L	TGACCCTCCCC
STAT3	6774	chr17	42329614	42329615	Frame_Shift_Del	DEL	TG	TG	-	c.1172_1173delCA	p.Thr391LysfsTer36	p.T391Kfs*36	CACTTTTGTGTTT
ADAM11	4185	chr17	44777579	44777579	Nonsense_Mutation	SNP	C	C	T	c.1879C>T	p.Gln627Ter	p.Q627*	ACCACCAGGGC
ABI3	51225	chr17	49217888	49217888	Silent	SNP	C	C	T	c.435C>T	p.=	p.C145C	GGCTGCCTGGA
EPX	8288	chr17	58203109	58203109	Silent	SNP	G	G	A	c.1737G>A	p.=	p.G579G	TGTGGGCTCTC
MED13	9969	chr17	61962774	61962774	Missense_Mutation	SNP	A	A	G	c.5042T>C	p.Ile1681Thr	p.I1681T	TCTTGATATGA
GH2	2689	chr17	63880773	63880773	Missense_Mutation	SNP	C	C	A	c.455G>T	p.Trp152Leu	p.W152L	TCACCCACATC
PRKAR1A	5573	chr17	68522754	68522754	Splice_Site	SNP	A	A	T	c.178-2A>T		p.X60_splice	CTTTCAGGAGG
PRKAR1A	5573	chr17	68522755	68522755	Splice_Site	SNP	G	G	T	c.178-1G>T		p.X60_splice	TTTCAGGAGGA
METTL23	124512	chr17	76733537	76733537	Nonsense_Mutation	SNP	G	G	T	c.424G>T	p.Glu142Ter	p.E142*	CACTTGAAGCT
SEC14L1	6397	chr17	77216560	77216560	3'UTR	SNP	G	G	T	c.*2537G>T			ATTTTGCTGAC
ACTG1	71	chr17	81511044	81511044	Silent	SNP	G	G	T	c.867C>A	p.=	p.I289I	TTGCGGATGTC
LAMA1	284217	chr18	7016522	7016522	Silent	SNP	G	G	A	c.2958C>T	p.=	p.G986G	TAGAAGCCATG
TXNDC2	84203	chr18	9887625	9887625	Silent	SNP	C	C	A	c.1146C>A	p.=	p.I382I	GCCATCCAGCC
ZNF519	162655	chr18	14105634	14105634	Missense_Mutation	SNP	G	G	C	c.906C>G	p.Asn302Lys	p.N302K	CTCTTGTTAAA
CDH2	1000	chr18	28036495	28036495	Intron	SNP	T	T	A	c.173-22586A>T			TCTGCTTGGTT
WDR7	23335	chr18	57027097	57027097	Missense_Mutation	SNP	G	G	T	c.4363G>T	p.Ala1455Ser	p.A1455S	AGCCCGCGTCC
CDH7	1005	chr18	65809827	65809827	Missense_Mutation	SNP	C	C	A	c.334C>A	p.Arg112Ser	p.R112S	TGGATCGTGAG
ADGRE1	2015	chr19	6921733	6921733	Missense_Mutation	SNP	G	G	T	c.1641G>T	p.Arg547Ser	p.R547S	GAGAGGCCCAT
MAST1	22983	chr19	12847419	12847419	Missense_Mutation	SNP	C	C	T	c.457C>T	p.Pro153Ser	p.P153S	GCTCCCCAGCC
NFIX	4784	chr19	13090388	13090388	Missense_Mutation	SNP	C	C	G	c.1492C>G	p.Gln498Glu	p.Q498E	AGTCTCAGGTA
AKAP8	10270	chr19	15374028	15374028	Silent	SNP	G	G	C	c.129C>G	p.=	p.T43T	ACACTGGTGTT
CALR3	125972	chr19	16490442	16490442	Missense_Mutation	SNP	C	C	A	c.322G>T	p.Gly108Cys	p.G108C	GTAGCCCCCTC
ZNF99	7652	chr19	22758383	22758383	Missense_Mutation	SNP	C	C	A	c.1526G>T	p.Cys509Phe	p.C509F	ATTTGCAAGGT
ZNF536	9745	chr19	30444826	30444826	Missense_Mutation	SNP	G	G	T	c.1264G>T	p.Ala422Ser	p.A422S	AGGAGGCCCAC
RHPN2	85415	chr19	33002905	33002905	Nonsense_Mutation	SNP	G	G	A	c.856C>T	p.Gln286Ter	p.Q286*	GGCTTGTGCAA
FFAR1	2864	chr19	35351887	35351887	Missense_Mutation	SNP	G	G	T	c.336G>T	p.Leu112Phe	p.L112F	CCCTTGGGCTA
HAUS5	23354	chr19	35618948	35618948	Missense_Mutation	SNP	G	G	T	c.1078G>T	p.Asp360Tyr	p.D360Y	TGCACGATCAG
PSENEN	55851	chr19	35746742	35746742	Missense_Mutation	SNP	G	G	T	c.201G>T	p.Trp67Cys	p.W67C	TTCTGGGTGAT
ZNF607	84775	chr19	37698850	37698850	Frame_Shift_Del	DEL	C	C	-	c.1281delG	p.Lys428ArgfsTer97	p.K428Rfs*97	GGCCTTCCCACA
ZNF284	342909	chr19	44086057	44086057	Missense_Mutation	SNP	T	T	A	c.579T>A	p.His193Gln	p.H193Q	CTTCATCAGAA
CEACAM20	125931	chr19	44529457	44529457	Splice_Site	SNP	C	C	T	c.52+1G>A		p.X18_splice	ACTCACCTGAA
KLK1	3816	chr19	50819173	50819173	3'UTR	SNP	G	G	T	c.*21C>A			TGGGGGTAGGG
SIGLEC8	27181	chr19	51455565	51455565	Frame_Shift_Del	DEL	G	G	-	c.904delC	p.Leu302CysfsTer19	p.L302Cfs*19	GGCACAGGGTCA
ZNF577	84765	chr19	51878480	51878480	Silent	SNP	G	G	A	c.96C>T	p.=	p.F32F	CTGGTGAAGCC
ZNF610	162963	chr19	52366625	52366625	Missense_Mutation	SNP	C	C	A	c.1247C>A	p.Thr416Asn	p.T416N	CCTAACCAACC
BIRC8	112401	chr19	53290504	53290504	5'UTR	SNP	T	T	C	c.-130A>G			TGTTCTGACCA
BIRC8	112401	chr19	53290505	53290505	5'UTR	SNP	G	G	T	c.-131C>A			GTTCTGACCAG
PRKCG	5582	chr19	53900735	53900735	Missense_Mutation	SNP	T	T	A	c.1561T>A	p.Tyr521Asn	p.Y521N	CGGACTACATA
VSTM1	284415	chr19	54058316	54058316	Silent	SNP	C	C	G	c.345G>C	p.=	p.L115L	ACCACCAGCTG
KIR3DL2	3812	chr19	54848120	54848120	5'Flank	SNP	C	C	T				GACAACAGCCC
NLRP5	126206	chr19	56032615	56032615	Silent	SNP	C	C	A	c.2281C>A	p.=	p.R761R	GGATGCGGGAT
SMOX	54498	chr20	4182833	4182833	Silent	SNP	C	C	T	c.1354C>T	p.=	p.L452L	AGATGCTGCGT
CD93	22918	chr20	23084611	23084611	Missense_Mutation	SNP	T	T	C	c.1582A>G	p.Thr528Ala	p.T528A	AGATGTGATGG
TTI1	9675	chr20	38012049	38012049	Missense_Mutation	SNP	G	G	A	c.1768C>T	p.Pro590Ser	p.P590S	GCCTGGGTGCT
HNF4A	3172	chr20	44428400	44428400	Missense_Mutation	SNP	G	G	A	c.1195G>A	p.Gly399Arg	p.G399R	ATATGGGAACC
EYA2	2139	chr20	47089276	47089276	Silent	SNP	G	G	A	c.699G>A	p.=	p.A233A	CCAGCGAAAGA
ARFGEF2	10564	chr20	49017525	49017525	Missense_Mutation	SNP	A	A	T	c.4484A>T	p.Glu1495Val	p.E1495V	AATGGAGGAAG
ATP9A	10079	chr20	51607586	51607586	Splice_Site	SNP	T	T	A	c.2746-2A>T		p.X916_splice	GTCCCTGAATG
SALL4	57167	chr20	51784656	51784656	Missense_Mutation	SNP	T	T	C	c.2771A>G	p.Asn924Ser	p.N924S	AGTTATTGTTC
TSHZ2	128553	chr20	53254230	53254230	Missense_Mutation	SNP	C	C	A	c.772C>A	p.Pro258Thr	p.P258T	CAAAGCCCAGG
LIPI	149998	chr21	14189127	14189127	Missense_Mutation	SNP	C	C	A	c.402G>T	p.Trp134Cys	p.W134C	CGGCTCCAGTC
GRIK1	2897	chr21	29577048	29577048	Silent	SNP	G	G	T	c.2046C>A	p.=	p.P682P	TCTATGGGGGA
KRTAP21-1	337977	chr21	30755209	30755209	Missense_Mutation	SNP	C	C	A	c.170G>T	p.Gly57Val	p.G57V	CATATCCACAG
KRTAP11-1	337880	chr21	30881366	30881366	Silent	SNP	C	C	T	c.159G>A	p.=	p.L53L	TGGTCCAGGAG
TIAM1	7074	chr21	31152673	31152673	Missense_Mutation	SNP	G	G	T	c.3329C>A	p.Pro1110His	p.P1110H	AATCAGGTACC
TTC3	7267	chr21	37165642	37165642	Missense_Mutation	SNP	G	G	T	c.3428G>T	p.Arg1143Leu	p.R1143L	AACTCGACAGA
RSPH1	89765	chr21	42472814	42472814	3'UTR	SNP	C	C	G	c.*4G>C			CACTTCATCTT
KRTAP10-9	386676	chr21	44627594	44627594	Silent	SNP	T	T	C	c.423T>C	p.=	p.C141C	TGCTGTGTGCC
OR11H1	81061	chr22	15528744	15528744	Missense_Mutation	SNP	C	C	T	c.586C>T	p.Pro196Ser	p.P196S	GTGACCCAGGG
KB-7G2.8	0	chr22	16697809	16697809	5'Flank	SNP	C	C	T				CGCGCCGCAGC
IGLV4-69	28784	chr22	22026402	22026402	5'Flank	SNP	G	G	A				AAACTGTGATG
PRAME	23532	chr22	22548106	22548106	Missense_Mutation	SNP	G	G	C	c.1491C>G	p.Asp497Glu	p.D497E	TCCGGGTCATA
MYO18B	84700	chr22	25992424	25992424	Missense_Mutation	SNP	C	C	A	c.6218C>A	p.Ser2073Tyr	p.S2073Y	GACATCCATTC
ASPHD2	57168	chr22	26434457	26434457	Missense_Mutation	SNP	C	C	G	c.842C>G	p.Thr281Arg	p.T281R	GATAACGGAGC
EMID1	129080	chr22	29258861	29258861	Missense_Mutation	SNP	C	C	A	c.1249C>A	p.Pro417Thr	p.P417T	GCACCCCCAGC
CSF2RB	1439	chr22	36929772	36929772	Missense_Mutation	SNP	A	A	T	c.683A>T	p.Lys228Met	p.K228M	CAGCAAGTGGA
TAB1	10454	chr22	39417812	39417812	Silent	SNP	G	G	A	c.513G>A	p.=	p.A171A	GTGGCGGTCCT
PARVB	29780	chr22	44131604	44131604	Missense_Mutation	SNP	G	G	C	c.494G>C	p.Trp165Ser	p.W165S	AGGCTGGGCGC
ACR	49	chr22	50744170	50744170	Silent	SNP	C	C	T	c.675C>T	p.=	p.C225C	GTGTGCGCGGG
MAGEB6	158809	chrX	26193803	26193803	5'UTR	SNP	C	C	T	c.-44C>T			CTAGTCTTCCT
CXorf21	80231	chrX	30559763	30559763	Missense_Mutation	SNP	C	C	A	c.593G>T	p.Ser198Ile	p.S198I	GCAAGCTGCTT
DMD	1756	chrX	31479091	31479091	Missense_Mutation	SNP	C	C	T	c.8560G>A	p.Glu2854Lys	p.E2854K	CAATTCCCTCT
DMD	1756	chrX	32614361	32614361	Missense_Mutation	SNP	T	T	A	c.1424A>T	p.Glu475Val	p.E475V	CTTCCTCCATT
PPP1R3F	89801	chrX	49286372	49286372	Missense_Mutation	SNP	G	G	T	c.1682G>T	p.Gly561Val	p.G561V	GCTGGGGCGTG
KIF4A	24137	chrX	70302051	70302051	Missense_Mutation	SNP	G	G	C	c.668G>C	p.Arg223Thr	p.R223T	GCAAAGAAAGA
ABCB7	22	chrX	75071652	75071652	Missense_Mutation	SNP	C	C	A	c.1064G>T	p.Arg355Ile	p.R355I	CATATCTCTGT
GPR174	84636	chrX	79171011	79171011	Missense_Mutation	SNP	C	C	G	c.4C>G	p.Pro2Ala	p.P2A	TCATGCCTGCT
PABPC5	140886	chrX	91435788	91435788	Missense_Mutation	SNP	G	G	T	c.211G>T	p.Asp71Tyr	p.D71Y	CCGCGGATGCA
PCDH11X	27328	chrX	92618878	92618878	Missense_Mutation	SNP	C	C	A	c.3982C>A	p.Pro1328Thr	p.P1328T	TCACTCCACGC
HNRNPH2	3188	chrX	101412378	101412378	Missense_Mutation	SNP	C	C	A	c.390C>A	p.Phe130Leu	p.F130L	CAGTTCTTTTC
CT83	203413	chrX	116461912	116461912	Silent	SNP	A	A	G	c.171T>C	p.=	p.L57L	ACTGCAAGATT
ADGRG4	139378	chrX	136350029	136350029	Missense_Mutation	SNP	C	C	T	c.6323C>T	p.Ser2108Phe	p.S2108F	GGCATCCTCCA
SLITRK2	84631	chrX	145824712	145824712	Missense_Mutation	SNP	G	G	T	c.2287G>T	p.Val763Phe	p.V763F	AGCGAGTCAAG
ATP2B3	492	chrX	153541430	153541430	Nonsense_Mutation	SNP	C	T	T	c.280C>T	p.Gln94Ter	p.Q94*	CAAAGCAACCC
USP48	84196	chr1	21703545	21703545	Silent	SNP	G	G	A	c.2589C>T	p.=	p.T863T	TAGATGGTGGC
USP48	84196	chr1	21703546	21703546	Missense_Mutation	SNP	G	G	A	c.2588C>T	p.Thr863Ile	p.T863I	AGATGGTGGCT
EPHA8	2046	chr1	22597356	22597356	Missense_Mutation	SNP	C	C	G	c.1810C>G	p.Leu604Val	p.L604V	GAAAGCTCCCA
TCEA3	6920	chr1	23417360	23417360	Missense_Mutation	SNP	C	C	G	c.269G>C	p.Gly90Ala	p.G90A	CCTCTCCTTTT
AIM1L	55057	chr1	26345330	26345330	Missense_Mutation	SNP	C	C	A	c.1328G>T	p.Arg443Met	p.R443M	TATTCCTTGGG
AIM1L	55057	chr1	26346053	26346053	Missense_Mutation	SNP	G	G	T	c.605C>A	p.Ser202Tyr	p.S202Y	CTGAGGACACT
ZDHHC18	84243	chr1	26853790	26853790	Missense_Mutation	SNP	G	G	A	c.1114G>A	p.Glu372Lys	p.E372K	GCGATGAGCCA
GPN2	54707	chr1	26889919	26889919	Missense_Mutation	SNP	C	C	A	c.178G>T	p.Val60Leu	p.V60L	GCCCACGTCCA
NUDC	10726	chr1	26946173	26946173	Missense_Mutation	SNP	T	T	G	c.988T>G	p.Phe330Val	p.F330V	CTAAATTCAAC
CSF3R	1441	chr1	36466423	36466423	Silent	SNP	T	T	A	c.2445A>T	p.=	p.P815P	AGCAGTGGCCC
MACF1	23499	chr1	39319675	39319675	Silent	SNP	A	A	G	c.3972A>G	p.=	p.A1324A	TTTGCAGAAAT
NFYC	4802	chr1	40747595	40747595	Missense_Mutation	SNP	A	A	T	c.167A>T	p.Glu56Val	p.E56V	GGATGAAGATG
TIE1	7075	chr1	43321451	43321451	Silent	SNP	G	G	A	c.3204G>A	p.=	p.Q1068Q	CCCCAGGGCTA
NRD1	4898	chr1	51810287	51810287	Missense_Mutation	SNP	T	T	C	c.2101A>G	p.Ile701Val	p.I701V	TTCTATACTAT
KTI12	112970	chr1	52033396	52033396	Silent	SNP	C	C	T	c.366G>A	p.=	p.A122A	TCGTTCGCGCC
CACHD1	57685	chr1	64663770	64663770	Missense_Mutation	SNP	G	G	A	c.1874G>A	p.Arg625His	p.R625H	AAAGCGCATGG
WDR78	79819	chr1	66840488	66840488	Missense_Mutation	SNP	G	G	T	c.1475C>A	p.Ala492Asp	p.A492D	TCCAGGCAAGG
WLS	79971	chr1	68146004	68146004	Silent	SNP	G	G	A	c.1143C>T	p.=	p.F381F	ATGATGAAGGC
ZRANB2	9406	chr1	71072147	71072147	Missense_Mutation	SNP	C	C	T	c.487G>A	p.Asp163Asn	p.D163N	AAGATCTTCAT
HFM1	164045	chr1	91379142	91379142	Missense_Mutation	SNP	T	T	A	c.1079A>T	p.Asn360Ile	p.N360I	TACAATTCAAT
ABCA4	24	chr1	94060552	94060552	Silent	SNP	C	C	A	c.2145G>T	p.=	p.L715L	ATCGTCAGGAG
NTNG1	22854	chr1	107324498	107324498	Missense_Mutation	SNP	G	G	T	c.463G>T	p.Gly155Trp	p.G155W	AATCTGGGCGT
TTF2	8458	chr1	117081840	117081840	Missense_Mutation	SNP	G	G	C	c.1796G>C	p.Gly599Ala	p.G599A	TATGGGCTTAG
HIST2H3D	653604	chr1	149813444	149813445	Frame_Shift_Ins	INS	-	-	A	c.237dupT	p.Lys80Ter	p.K80*	CGTCTTAAAGT
TCHH	7062	chr1	152112956	152112956	Silent	SNP	A	A	G	c.261T>C	p.=	p.Y87Y	AGAGCATAGTA
FLG	2312	chr1	152312215	152312215	Missense_Mutation	SNP	T	T	C	c.2671A>G	p.Ser891Gly	p.S891G	TGCACTTCTGG
CD1B	910	chr1	158330086	158330086	Nonsense_Mutation	SNP	C	C	A	c.373G>T	p.Gly125Ter	p.G125*	ACCTCCAGAAT
SPTA1	6708	chr1	158642831	158642832	Frame_Shift_Ins	INS	-	-	T	c.4587dupA	p.Asp1530ArgfsTer4	p.D1530Rfs*4	GGCGTCTTTGT
SPTA1	6708	chr1	158649898	158649898	Missense_Mutation	SNP	C	C	A	c.3527G>T	p.Arg1176Leu	p.R1176L	GCTGCCGCTGT
OR6K2	81448	chr1	158700649	158700649	Missense_Mutation	SNP	C	C	T	c.4G>A	p.Glu2Lys	p.E2K	GCTCTCCATCT
CRP	1401	chr1	159713434	159713434	3'UTR	SNP	G	G	T	c.*91C>A			ATGCAGTGTAA
NUF2	83540	chr1	163340407	163340407	Missense_Mutation	SNP	C	C	T	c.650C>T	p.Ser217Leu	p.S217L	TATTTCAGAGA
TNN	63923	chr1	175098481	175098481	Nonsense_Mutation	SNP	G	G	T	c.2005G>T	p.Glu669Ter	p.E669*	GGAAGGAGCAG
TNN	63923	chr1	175098538	175098538	Missense_Mutation	SNP	G	G	T	c.2062G>T	p.Val688Leu	p.V688L	TGCACGTGTGG
PAPPA2	60676	chr1	176594662	176594662	Nonsense_Mutation	SNP	T	T	A	c.1058T>A	p.Leu353Ter	p.L353*	CATCTTGATTA
PAPPA2	60676	chr1	176670979	176670979	Missense_Mutation	SNP	G	G	T	c.2001G>T	p.Met667Ile	p.M667I	TACATGAGTGT
PAPPA2	60676	chr1	176771050	176771050	Missense_Mutation	SNP	C	C	A	c.4585C>A	p.Pro1529Thr	p.P1529T	CTCCCCCTATT
PRG4	10216	chr1	186304898	186304898	Missense_Mutation	SNP	A	A	G	c.574A>G	p.Arg192Gly	p.R192G	CTAATAGAGAA
CR1	1378	chr1	207580600	207580600	Missense_Mutation	SNP	G	G	T	c.3853G>T	p.Val1285Phe	p.V1285F	CCTTTGTCTGT
USH2A	7399	chr1	215845949	215845949	Missense_Mutation	SNP	G	G	T	c.8930C>A	p.Pro2977Gln	p.P2977Q	CATCTGGCAAG
USH2A	7399	chr1	216199947	216199947	Missense_Mutation	SNP	G	G	T	c.3491C>A	p.Ser1164Tyr	p.S1164Y	TCACAGAGTCT
NVL	4931	chr1	224326400	224326400	Missense_Mutation	SNP	C	C	T	c.122G>A	p.Arg41Lys	p.R41K	ACACTCTTTGT
IRF2BP2	359948	chr1	234607339	234607339	Missense_Mutation	SNP	C	C	G	c.1562G>C	p.Cys521Ser	p.C521S	ACGGGCACTGC
OPN3	23596	chr1	241604537	241604537	Missense_Mutation	SNP	C	C	G	c.416G>C	p.Arg139Pro	p.R139P	TGTAACGTTCA
CNST	163882	chr1	246634583	246634583	Missense_Mutation	SNP	C	C	G	c.814C>G	p.Gln272Glu	p.Q272E	CACATCAAGAG
OR2M2	391194	chr1	248180771	248180771	Silent	SNP	C	C	T	c.786C>T	p.=	p.P262P	CGGCCCACATC
OR2T2	401992	chr1	248453125	248453125	Nonsense_Mutation	SNP	G	G	T	c.328G>T	p.Gly110Ter	p.G110*	TGATTGGAGGG
RSAD2	91543	chr2	6890282	6890282	Missense_Mutation	SNP	G	G	C	c.845G>C	p.Arg282Pro	p.R282P	GGAGCGCCACA
CPSF3	51692	chr2	9430872	9430872	Silent	SNP	C	C	A	c.333C>A	p.=	p.V111V	TATGTCAAAGT
RAD51AP2	729475	chr2	17516213	17516213	Missense_Mutation	SNP	C	C	A	c.2203G>T	p.Gly735Cys	p.G735C	ATTACCATGTG
FOSL2	2355	chr2	28408835	28408835	Missense_Mutation	SNP	G	G	C	c.431G>C	p.Arg144Pro	p.R144P	GAACCGACGCC
STRN	6801	chr2	36861171	36861171	Missense_Mutation	SNP	T	T	A	c.1630A>T	p.Asn544Tyr	p.N544Y	GGTATTCCAGC
TMEM178A	130733	chr2	39717011	39717011	Splice_Region	SNP	G	G	T	c.654G>T	p.=	p.G218G	ATAGGGATATT
TMEM178A	130733	chr2	39717012	39717012	Missense_Mutation	SNP	A	A	T	c.655A>T	p.Ile219Leu	p.I219L	TAGGGATATTT
SLC8A1	6546	chr2	40429049	40429049	Missense_Mutation	SNP	A	A	G	c.1232T>C	p.Phe411Ser	p.F411S	GTTCAAAGAAG
SLC3A1	6519	chr2	44320400	44320400	Missense_Mutation	SNP	C	C	A	c.1819C>A	p.Leu607Ile	p.L607I	TAAATCTACAT
MSH2	4436	chr2	47476489	47476489	Missense_Mutation	SNP	G	G	C	c.2128G>C	p.Ala710Pro	p.A710P	TCTTAGCCCGA
LHCGR	3973	chr2	48731293	48731293	Missense_Mutation	SNP	A	A	C	c.167T>G	p.Leu56Arg	p.L56R	AGGCAAGTGAT
NRXN1	9378	chr2	51027658	51027658	Missense_Mutation	SNP	C	C	T	c.616G>A	p.Asp206Asn	p.D206N	CTCATCGTCCA
BCL11A	53335	chr2	60461579	60461579	Missense_Mutation	SNP	C	C	A	c.1333G>T	p.Ala445Ser	p.A445S	GCTGGCGGTGG
BCL11A	53335	chr2	60462285	60462285	Silent	SNP	C	C	A	c.627G>T	p.=	p.P209P	ACCCGCGGGGT
CEP68	23177	chr2	65072394	65072394	Missense_Mutation	SNP	T	T	G	c.1298T>G	p.Met433Arg	p.M433R	TGATATGGGCT
CCT7	10574	chr2	73252687	73252687	Missense_Mutation	SNP	C	C	A	c.1458C>A	p.Asp486Glu	p.D486E	GCTGACAACTT
MIR4771-1	100616370	chr2	87196619	87196619	3'Flank	SNP	T	T	C				GCCAATGGTGA
IGKV1D-27	28898	chr2	89969089	89969089	RNA	SNP	C	C	A	n.89C>A			CCTCCCTGTCT
IGKV1D-16	28901	chr2	90100314	90100314	Missense_Mutation	SNP	C	C	A	c.52C>A	p.Pro18Thr	p.P18T	GTTTCCCAGGT
SLC9A4	389015	chr2	102505439	102505439	Missense_Mutation	SNP	C	C	G	c.1166C>G	p.Thr389Ser	p.T389S	CTTCACCCTGG
DPP10	57628	chr2	115689849	115689849	Missense_Mutation	SNP	G	G	T	c.504G>T	p.Trp168Cys	p.W168C	GTTTGGGAGTT
MYO7B	4648	chr2	127625515	127625515	Missense_Mutation	SNP	G	G	A	c.4117G>A	p.Val1373Ile	p.V1373I	GCCTCGTCACT
NCKAP5	344148	chr2	132785144	132785144	Missense_Mutation	SNP	G	G	A	c.1667C>T	p.Thr556Met	p.T556M	GAGGCGTCTGC
SCN1A	6323	chr2	166038089	166038089	Missense_Mutation	SNP	A	A	G	c.2633T>C	p.Met878Thr	p.M878T	TTAGCATATTT
SCN7A	6332	chr2	166416876	166416876	Frame_Shift_Del	DEL	C	C	-	c.3245delG	p.Gly1082AlafsTer21	p.G1082Afs*21	AATCTGCCAGCA
SCN7A	6332	chr2	166416880	166416880	Missense_Mutation	SNP	C	C	G	c.3241G>C	p.Ala1081Pro	p.A1081P	GCCAGCAAATA
CYBRD1	79901	chr2	171541739	171541739	Missense_Mutation	SNP	G	G	C	c.348G>C	p.Met116Ile	p.M116I	AATATGTACAG
SLC25A12	8604	chr2	171893248	171893248	Missense_Mutation	SNP	G	G	C	c.23C>G	p.Thr8Ser	p.T8S	GCTTAGTTGTC
ITGA6	3655	chr2	172485238	172485238	Missense_Mutation	SNP	G	G	T	c.1945G>T	p.Asp649Tyr	p.D649Y	ATTCAGATGAA
PRKRA	8575	chr2	178436251	178436251	Missense_Mutation	SNP	G	G	C	c.678C>G	p.Ile226Met	p.I226M	AAGTTGATCTT
TTN	7273	chr2	178532928	178532928	Missense_Mutation	SNP	C	C	A	c.98764G>T	p.Val32922Leu	p.V32922L	GGGCACGAACT
TTN	7273	chr2	178718808	178718808	Missense_Mutation	SNP	A	A	C	c.23441T>G	p.Phe7814Cys	p.F7814C	TGACAAAATCT
SPATS2L	26010	chr2	200419395	200419395	Missense_Mutation	SNP	G	G	T	c.344G>T	p.Ser115Ile	p.S115I	GGACAGCTCGT
NRP2	8828	chr2	205749835	205749835	Missense_Mutation	SNP	G	G	A	c.1897G>A	p.Glu633Lys	p.E633K	GCTTTGAGGAT
MYL1	4632	chr2	210315118	210315118	5'UTR	SNP	G	G	T	c.-76C>A			GAAGAGGAGTG
MYL1	4632	chr2	210315119	210315119	5'UTR	SNP	G	G	T	c.-77C>A			AAGAGGAGTGG
CPS1	1373	chr2	210582667	210582667	Silent	SNP	G	G	T	c.579G>T	p.=	p.V193V	TTTGTGGATCC
BARD1	580	chr2	214797077	214797077	Missense_Mutation	SNP	C	C	T	c.199G>A	p.Glu67Lys	p.E67K	GTGCTCACATC
PLCD4	84812	chr2	218615707	218615707	Splice_Region	SNP	G	G	T	c.-33G>T			TTTAGGTGATC
AQP12A	375318	chr2	240692003	240692003	Silent	SNP	A	A	G	c.90A>G	p.=	p.P30P	CTCCCAGTGGG
AQP12A	375318	chr2	240692175	240692175	Missense_Mutation	SNP	G	G	C	c.225G>C	p.Leu75Phe	p.L75F	ACCTTGGACGG
FARP2	9855	chr2	241441400	241441400	Silent	SNP	C	C	T	c.1255C>T	p.=	p.L419L	CTGGCCTGCCA
RBSN	64145	chr3	15090486	15090486	Missense_Mutation	SNP	C	C	T	c.202G>A	p.Asp68Asn	p.D68N	ATCATCCCCTT
ZNF385D	79750	chr3	21437197	21437197	Missense_Mutation	SNP	G	G	C	c.446C>G	p.Thr149Ser	p.T149S	CTGCAGTACCG
CDC25A	993	chr3	48167881	48167881	Missense_Mutation	SNP	T	T	C	c.994A>G	p.Asn332Asp	p.N332D	GTCATTGTCCA
CHDH	55349	chr3	53820552	53820552	Missense_Mutation	SNP	G	G	A	c.1042C>T	p.Arg348Cys	p.R348C	AGGGCGGGTGC
CRYBG3	131544	chr3	97915712	97915712	Silent	SNP	C	C	G	c.8217C>G	p.=	p.V2739V	AAAGTCAAATC
ZPLD1	131368	chr3	102469015	102469015	Silent	SNP	G	G	T	c.813G>T	p.=	p.R271R	CAGCGGGGCCG
MYH15	22989	chr3	108399149	108399149	Missense_Mutation	SNP	G	G	A	c.4915C>T	p.Leu1639Phe	p.L1639F	CTGGAGTTCCA
GTF2E1	2960	chr3	120770800	120770800	Missense_Mutation	SNP	G	G	A	c.521G>A	p.Arg174His	p.R174H	TGCACGCACAC
POLQ	10721	chr3	121529755	121529755	Missense_Mutation	SNP	G	G	T	c.998C>A	p.Thr333Lys	p.T333K	AAATCGTCTCA
IFT122	55764	chr3	129517509	129517509	Silent	SNP	C	C	T	c.3306C>T	p.=	p.I1102I	GGGATCACTGA
PLXND1	23129	chr3	129563119	129563119	Missense_Mutation	SNP	C	C	A	c.4643G>T	p.Arg1548Leu	p.R1548L	TCTCCCGCAGC
MFSD1	64747	chr3	158814002	158814002	Missense_Mutation	SNP	A	A	T	c.587A>T	p.Tyr196Phe	p.Y196F	GCTGTATTCTA
SI	6476	chr3	165068793	165068793	Missense_Mutation	SNP	G	G	T	c.412C>A	p.Leu138Ile	p.L138I	AAATAGTGTAG
HTT	3064	chr4	3182354	3182354	Missense_Mutation	SNP	G	G	C	c.4750G>C	p.Val1584Leu	p.V1584L	TATAGGTGTTG
SLIT2	9353	chr4	20618962	20618962	Missense_Mutation	SNP	G	G	A	c.4543G>A	p.Glu1515Lys	p.E1515K	TGGACGAGGTT
SOD3	6649	chr4	24799844	24799844	Missense_Mutation	SNP	G	G	T	c.323G>T	p.Ser108Ile	p.S108I	GAACAGCTCCA
PCDH7	5099	chr4	31142885	31142885	3'UTR	SNP	A	A	T	c.*36A>T			CATGTATGAAA
GRXCR1	389207	chr4	42963097	42963097	Frame_Shift_Del	DEL	C	C	-	c.592delC	p.Leu198SerfsTer20	p.L198Sfs*20	CTCCTTCCCTCC
USP46	64854	chr4	52626047	52626047	Missense_Mutation	SNP	T	T	G	c.532A>C	p.Asn178His	p.N178H	TTCATTGGTAA
FAM47E-STBD1	100631383	chr4	76306781	76306781	Silent	SNP	C	C	G	c.12C>G	p.=	p.V4V	GCCGTCTGGTC
BMP3	651	chr4	81046370	81046370	Nonsense_Mutation	SNP	G	G	T	c.949G>T	p.Glu317Ter	p.E317*	GGGAGGAGAGA
NFKB1	4790	chr4	102596150	102596150	Missense_Mutation	SNP	C	C	T	c.1310C>T	p.Thr437Ile	p.T437I	GGACACTGAAT
CENPE	1062	chr4	103108838	103108838	Missense_Mutation	SNP	C	C	A	c.7976G>T	p.Arg2659Leu	p.R2659L	AATAGCGAACT
KIAA1109	84162	chr4	122186122	122186122	Nonsense_Mutation	SNP	C	C	T	c.445C>T	p.Gln149Ter	p.Q149*	GCCTTCAAGAG
USP38	84640	chr4	143185991	143185991	Missense_Mutation	SNP	G	G	T	c.541G>T	p.Val181Leu	p.V181L	AGTGCGTGTCC
USP38	84640	chr4	143187929	143187929	Silent	SNP	A	A	G	c.786A>G	p.=	p.V262V	AATGTAAAAGA
ZNF827	152485	chr4	145892405	145892405	Missense_Mutation	SNP	C	C	G	c.1104G>C	p.Glu368Asp	p.E368D	CTTTCCTCTTC
NR3C2	4306	chr4	148435770	148435770	Missense_Mutation	SNP	G	G	A	c.1091C>T	p.Thr364Met	p.T364M	CCTGCGTGTCT
TMEM144	55314	chr4	158215267	158215267	Silent	SNP	A	A	G	c.186A>G	p.=	p.P62P	TGTCCAAAGTT
RXFP1	59350	chr4	158572838	158572838	Splice_Region	SNP	G	G	T	c.187+3G>T			GTGGTGAGTGA
FAT1	2195	chr4	186620800	186620800	Missense_Mutation	SNP	A	A	T	c.5786T>A	p.Met1929Lys	p.M1929K	AGTCCATAGAA
SLC6A18	348932	chr5	1245863	1245863	Missense_Mutation	SNP	C	C	A	c.1672C>A	p.Arg558Ser	p.R558S	CCTCGCGTCAG
CTNND2	1501	chr5	11384895	11384895	Missense_Mutation	SNP	G	G	A	c.947C>T	p.Pro316Leu	p.P316L	TGATGGGCGAG
C5orf42	65250	chr5	37180859	37180859	Splice_Region	SNP	C	C	T	c.5568G>A	p.=	p.L1856L	TACTTCAAGAT
C7	730	chr5	40958120	40958120	Missense_Mutation	SNP	G	G	T	c.1348G>T	p.Asp450Tyr	p.D450Y	ATCTGGATGAA
PAIP1	10605	chr5	43547799	43547799	Missense_Mutation	SNP	C	C	G	c.550G>C	p.Ala184Pro	p.A184P	CTCTGCAAACT
NNT	23530	chr5	43649223	43649223	Frame_Shift_Del	DEL	G	G	-	c.1522delG	p.Ala508LeufsTer12	p.A508Lfs*12	TGGCTTGGCTGG
NNT	23530	chr5	43649224	43649224	Missense_Mutation	SNP	G	G	C	c.1522G>C	p.Ala508Pro	p.A508P	GCTTGGCTGGC
HCN1	348980	chr5	45396680	45396680	Missense_Mutation	SNP	C	C	A	c.1042G>T	p.Ala348Ser	p.A348S	GAGTGCGTATG
HTR1A	3350	chr5	63961131	63961131	Missense_Mutation	SNP	T	T	G	c.589A>C	p.Ile197Leu	p.I197L	ATAGATAGTGT
MEGF10	84466	chr5	127402568	127402568	Missense_Mutation	SNP	G	G	T	c.803G>T	p.Cys268Phe	p.C268F	GCCTTGCCCCG
CCNI2	645121	chr5	132749362	132749362	Nonsense_Mutation	SNP	C	C	G	c.573C>G	p.Tyr191Ter	p.Y191*	AAATACCTGCA
KIF20A	10112	chr5	138181609	138181609	Missense_Mutation	SNP	G	G	T	c.256G>T	p.Gly86Cys	p.G86C	CTCAGGGTTGT
PCDHA1	56147	chr5	140786918	140786918	Silent	SNP	T	T	C	c.628T>C	p.=	p.L210L	TTCACTTATTA
PCDHA8	56140	chr5	140843208	140843208	Silent	SNP	C	C	A	c.1887C>A	p.=	p.G629G	ACGGGCGAGAT
GABRG2	2566	chr5	162151736	162151736	Intron	SNP	C	C	T	c.1129-1357C>T			TTCTTCGGATG
GABRG2	2566	chr5	162153199	162153199	Missense_Mutation	SNP	A	A	G	c.1235A>G	p.Lys412Arg	p.K412R	CGGCAAGGACT
GPLD1	2822	chr6	24486084	24486084	Missense_Mutation	SNP	G	G	T	c.144C>A	p.Asn48Lys	p.N48K	CTGTAGTTAAC
SLC17A4	10050	chr6	25776687	25776687	Silent	SNP	C	C	A	c.1080C>A	p.=	p.I360I	AAAATCCTCAG
SLC17A4	10050	chr6	25776688	25776688	Missense_Mutation	SNP	C	C	A	c.1081C>A	p.Leu361Ile	p.L361I	AAATCCTCAGA
HFE	3077	chr6	26092790	26092790	Missense_Mutation	SNP	A	A	T	c.722A>T	p.Lys241Met	p.K241M	GCTGAAGGATA
HIST1H2AE	3012	chr6	26217160	26217160	Missense_Mutation	SNP	G	G	C	c.186G>C	p.Glu62Asp	p.E62D	GCCGAGATCTT
OR5V1	81696	chr6	29355564	29355564	Missense_Mutation	SNP	A	A	C	c.632T>G	p.Phe211Cys	p.F211C	AAAGGAAAGGA
ZFP57	346171	chr6	29675413	29675413	Splice_Region	SNP	G	G	A	c.233+8C>T			GAGATGGACAA
TRIM39	56658	chr6	30340509	30340509	Missense_Mutation	SNP	G	G	A	c.898G>A	p.Glu300Lys	p.E300K	GATGTGAAAAG
AARS2	57505	chr6	44307162	44307162	Intron	SNP	C	C	G	c.1040+87G>C			TGGCTCAACCA
SNAP91	9892	chr6	83601269	83601269	Splice_Site	SNP	A	A	G	c.1324+2T>C		p.X442_splice	AACTAACCTCC
RARS2	57038	chr6	87530814	87530814	Missense_Mutation	SNP	C	C	A	c.741G>T	p.Leu247Phe	p.L247F	ATGCTCAAGTC
GRIK2	2898	chr6	101399321	101399321	Missense_Mutation	SNP	G	G	T	c.44G>T	p.Arg15Leu	p.R15L	CAGGCGCACCG
GRIK2	2898	chr6	102068483	102068483	Missense_Mutation	SNP	G	G	T	c.2699G>T	p.Arg900Met	p.R900M	CAGAAGGTTGC
AK9	221264	chr6	109493433	109493433	Missense_Mutation	SNP	A	A	G	c.5672T>C	p.Ile1891Thr	p.I1891T	AGTCAATGGCT
LAMA4	3910	chr6	112128949	112128949	Silent	SNP	G	G	T	c.4260C>A	p.=	p.S1420S	GGCTTGGATAA
C6orf58	352999	chr6	127577181	127577181	5'UTR	SNP	G	G	A	c.-5G>A			CTCTGGCACAA
PCMT1	5110	chr6	149789997	149789997	Missense_Mutation	SNP	G	G	T	c.410G>T	p.Gly137Val	p.G137V	TGAAGGAGCTA
RNF216	54476	chr7	5622879	5622879	Missense_Mutation	SNP	T	T	C	c.2582A>G	p.Gln861Arg	p.Q861R	GCGGCTGGGGG
ZNF12	7559	chr7	6697760	6697760	Nonsense_Mutation	SNP	G	G	A	c.67C>T	p.Gln23Ter	p.Q23*	CTGCTGCCATT
ZNF12	7559	chr7	6697761	6697761	Missense_Mutation	SNP	C	C	A	c.66G>T	p.Trp22Cys	p.W22C	TGCTGCCATTC
ABCB5	340273	chr7	20727067	20727067	Missense_Mutation	SNP	C	C	T	c.2653C>T	p.Arg885Cys	p.R885C	ATATACGTACT
ZNF733P	643955	chr7	63292179	63292179	RNA	SNP	C	C	A	n.912G>T			CTTTGCCACAT
GTF2IRD1P1	729156	chr7	66839582	66839582	RNA	SNP	G	G	T	n.237C>A			TGGCAGGTGCC
GTF2IRD1P1	729156	chr7	66839583	66839583	RNA	SNP	G	G	T	n.236C>A			GGCAGGTGCCC
CLDN12	9069	chr7	90413334	90413335	Nonsense_Mutation	INS	-	-	A	c.659dupA	p.Tyr220Ter	p.Y220*	ATACTTACTCA
GATAD1	57798	chr7	92454670	92454670	Missense_Mutation	SNP	G	G	T	c.604G>T	p.Ala202Ser	p.A202S	ATCCCGCCTCC
TRRAP	8295	chr7	99012257	99012257	Frame_Shift_Del	DEL	T	T	-	c.11483delT	p.Phe3828SerfsTer8	p.F3828Sfs*8	GCCCAGTTCGAA
ACTL6B	51412	chr7	100646300	100646300	Silent	SNP	G	G	A	c.1149C>T	p.=	p.T383T	TCCATGGTGCT
ZAN	7455	chr7	100794197	100794197	Silent	SNP	C	C	G	c.8064C>G	p.=	p.P2688P	GAGCCCTTCAG
MUC17	140453	chr7	101041245	101041245	Missense_Mutation	SNP	A	A	T	c.9829A>T	p.Ser3277Cys	p.S3277C	CTCCTAGTGAA
ZNF862	643641	chr7	149862093	149862093	Missense_Mutation	SNP	G	G	T	c.2933G>T	p.Cys978Phe	p.C978F	CGAGTGCTCCC
PTPRN2	5799	chr7	157571440	157571440	Missense_Mutation	SNP	C	C	T	c.2837G>A	p.Ser946Asn	p.S946N	CTTGCCTGCAA
MYOM2	9172	chr8	2085268	2085268	Missense_Mutation	SNP	G	G	A	c.1522G>A	p.Ala508Thr	p.A508T	GTGACGCCCAG
SPAG11B	10407	chr8	7448033	7448033	3'Flank	SNP	G	G	A				TGTCTGTGCTG
SGCZ	137868	chr8	14237633	14237633	Missense_Mutation	SNP	G	G	C	c.383C>G	p.Ala128Gly	p.A128G	TTCTTGCATTC
BMP1	649	chr8	22201330	22201330	Intron	SNP	G	G	T	c.2108-473G>T			TGGCCGGACAG
CHD7	55636	chr8	60853374	60853374	Nonsense_Mutation	SNP	G	G	T	c.6649G>T	p.Glu2217Ter	p.E2217*	AAAATGAACTG
SLCO5A1	81796	chr8	69832254	69832254	Silent	SNP	G	G	T	c.420C>A	p.=	p.I140I	GCCTGGATGAA
GDAP1	54332	chr8	74361937	74361937	Missense_Mutation	SNP	G	G	T	c.538G>T	p.Asp180Tyr	p.D180Y	ACCCAGATTTA
ZFHX4	79776	chr8	76856125	76856125	Missense_Mutation	SNP	G	G	T	c.9204G>T	p.Lys3068Asn	p.K3068N	ATAAAGAAAGC
PSKH2	85481	chr8	86048495	86048495	Frame_Shift_Del	DEL	C	C	-	c.1125delG	p.Ile376Ter	p.I376*	TACTATCCTTAA
FBXO43	286151	chr8	100141429	100141429	Silent	SNP	A	A	G	c.825T>C	p.=	p.D275D	TTCTCATCATT
UBR5	51366	chr8	102327770	102327770	Missense_Mutation	SNP	C	C	A	c.1453G>T	p.Ala485Ser	p.A485S	CTGAGCGCAGG
CSMD3	114788	chr8	112318906	112318906	Missense_Mutation	SNP	C	C	T	c.7291G>A	p.Gly2431Ser	p.G2431S	ATTACCAACTA
LRRC6	23639	chr8	132622662	132622662	Missense_Mutation	SNP	G	G	T	c.863C>A	p.Pro288His	p.P288H	TCCTGGGTGGT
SVEP1	79987	chr9	110503218	110503218	Splice_Site	SNP	C	C	G	c.1304-1G>C		p.X435_splice	TCTTACTATGT
NOTCH1	4851	chr9	136517830	136517830	Missense_Mutation	SNP	C	C	T	c.1363G>A	p.Glu455Lys	p.E455K	GCACTCGTTGA
MCM10	55388	chr10	13180584	13180584	Missense_Mutation	SNP	G	G	C	c.910G>C	p.Val304Leu	p.V304L	AGAAGGTTACG
CUBN	8029	chr10	17068757	17068757	Missense_Mutation	SNP	G	G	T	c.2639C>A	p.Ser880Tyr	p.S880Y	AAATGGAACTG
MRC1	4360	chr10	17861490	17861490	Missense_Mutation	SNP	C	C	T	c.1622C>T	p.Thr541Ile	p.T541I	AACAACTATTG
RET	5979	chr10	43126671	43126672	Frame_Shift_Ins	INS	-	-	C	c.3142dupC	p.Leu1048ProfsTer11	p.L1048Pfs*11	ATAATGCCCCC
SORCS1	114815	chr10	106607291	106607291	Missense_Mutation	SNP	C	C	T	c.3040G>A	p.Gly1014Arg	p.G1014R	AACCCCTGTGG
PNLIPRP3	119548	chr10	116444502	116444502	Missense_Mutation	SNP	G	G	A	c.445G>A	p.Asp149Asn	p.D149N	TTATTGATGTT
MUC5AC	4586	chr11	1193658	1193658	Missense_Mutation	SNP	G	G	T	c.14754G>T	p.Gln4918His	p.Q4918H	TGCCAGTGTGA
RRM1	6240	chr11	4102019	4102019	Missense_Mutation	SNP	G	G	C	c.46G>C	p.Asp16His	p.D16H	TGTTTGACAAA
MICALCL	84953	chr11	12358355	12358355	Missense_Mutation	SNP	A	A	T	c.1964A>T	p.Gln655Leu	p.Q655L	GATGCAAGTGA
NELL1	4745	chr11	20783735	20783735	Silent	SNP	G	G	T	c.240G>T	p.=	p.L80L	CAGCTGTTCCG
SLC5A12	159963	chr11	26697204	26697204	Missense_Mutation	SNP	G	G	T	c.1000C>A	p.Pro334Thr	p.P334T	TCCTGGCAGTC
LGR4	55366	chr11	27368322	27368322	Missense_Mutation	SNP	A	A	G	c.2401T>C	p.Tyr801His	p.Y801H	AACATACAGGA
RP11-587D21.4	0	chr11	27721433	27721433	Intron	SNP	G	G	T	n.148-24911C>A			TCCTGGAGACT
QSER1	79832	chr11	32957922	32957922	Nonsense_Mutation	SNP	C	C	G	c.4418C>G	p.Ser1473Ter	p.S1473*	AGCATCAAAAA
TRIM51	84767	chr11	55885568	55885568	Missense_Mutation	SNP	C	C	A	c.140C>A	p.Ala47Glu	p.A47E	CACGGCAGTTC
OR5M9	390162	chr11	56462727	56462727	Silent	SNP	G	G	A	c.675C>T	p.=	p.R225R	CGCATGCGTAG
SSRP1	6749	chr11	57326374	57326374	3'UTR	SNP	G	G	A	c.*33C>T			TGTGAGAAGGC
ZP1	22917	chr11	60871089	60871089	Missense_Mutation	SNP	C	C	T	c.959C>T	p.Thr320Met	p.T320M	GCACACGGAAG
SUV420H1	51111	chr11	68157551	68157551	3'UTR	SNP	T	T	C	c.*137A>G			TGCTGTACACT
KRTAP5-10	387273	chr11	71565940	71565940	Missense_Mutation	SNP	G	G	A	c.353G>A	p.Gly118Glu	p.G118E	CTGTGGGGGCT
P2RY2	5029	chr11	73234688	73234688	Missense_Mutation	SNP	C	C	T	c.529C>T	p.Arg177Cys	p.R177C	GCGCGCGCGGG
RPS3	6188	chr11	75404729	75404729	Missense_Mutation	SNP	G	G	C	c.596G>C	p.Gly199Ala	p.G199A	GATTGGCCCTA
C11orf30	56946	chr11	76545946	76545946	Silent	SNP	T	T	C	c.3423T>C	p.=	p.S1141S	GCCTCTGAGAA
UBTFL1	642623	chr11	90086619	90086619	Frame_Shift_Del	DEL	C	C	-	c.675delC	p.Met226Ter	p.M226*	CAGAAACCCCCC
CEP57	9702	chr11	95831188	95831188	Nonsense_Mutation	SNP	C	C	T	c.1435C>T	p.Gln479Ter	p.Q479*	ATCTTCAGTTA
ATM	472	chr11	108259065	108259065	Frame_Shift_Del	DEL	G	G	-	c.2456delG	p.Cys819LeufsTer4	p.C819Lfs*4	ATATTTGTAAAA
FDX1	2230	chr11	110462404	110462404	Missense_Mutation	SNP	C	C	G	c.491C>G	p.Thr164Ser	p.T164S	TATGACTGTTC
C11orf88	399949	chr11	111514959	111514959	Missense_Mutation	SNP	G	G	C	c.175G>C	p.Asp59His	p.D59H	GCAGAGACAGC
PCSK7	9159	chr11	117206391	117206391	Intron	DEL	T	T	-	c.1999-35delA			GCACTGTTTCCC
ABCG4	64137	chr11	119154909	119154909	Missense_Mutation	SNP	C	C	A	c.680C>A	p.Pro227His	p.P227H	TGAGCCCACCA
OR8G2P	0	chr11	124225538	124225538	RNA	DEL	C	C	-	n.808delC			CATGGACCAGAG
TIRAP	114609	chr11	126292643	126292643	Silent	SNP	C	C	T	c.234C>T	p.=	p.G78G	AGTGGCAGTAG
FOXM1	2305	chr12	2866512	2866512	Missense_Mutation	SNP	G	G	A	c.856C>T	p.Arg286Cys	p.R286C	GTGGCGGATGG
PLBD1	79887	chr12	14553369	14553369	Silent	SNP	T	T	C	c.159A>G	p.=	p.T53T	TGTACTGTCTT
RECQL	5965	chr12	21471566	21471566	Missense_Mutation	SNP	A	A	G	c.1529T>C	p.Leu510Pro	p.L510P	GAGTGAGTTTT
OVCH1	341350	chr12	29451476	29451476	Missense_Mutation	SNP	C	C	A	c.2624G>T	p.Trp875Leu	p.W875L	GCACCCAAGAA
CNTN1	1272	chr12	40943994	40943994	Splice_Site	SNP	G	G	T	c.1508-1G>T		p.X503_splice	ATATAGATCCT
PFKM	5213	chr12	48131368	48131368	Frame_Shift_Del	DEL	A	A	-	c.212delA	p.Glu71GlyfsTer5	p.E71Gfs*5	CCTGGGAGAGCG
MDM2	4193	chr12	68824586	68824586	Missense_Mutation	SNP	C	C	A	c.458C>A	p.Pro153His	p.P153H	GAAACCTTCAT
ANKS1B	56899	chr12	99984204	99984204	Missense_Mutation	SNP	G	G	C	c.34C>G	p.Arg12Gly	p.R12G	AGTGCGAGCAG
CKAP4	10970	chr12	106240244	106240244	Missense_Mutation	SNP	C	C	T	c.589G>A	p.Val197Ile	p.V197I	GCTGACCTCAC
CIT	11113	chr12	119718286	119718286	Missense_Mutation	SNP	G	G	A	c.4001C>T	p.Ala1334Val	p.A1334V	GCGGGGCCAGC
CIT	11113	chr12	119770848	119770848	Intron	SNP	G	G	C	c.2082+1922C>G			AGTCTGTTTTC
ATP6V0A2	23545	chr12	123748735	123748735	Missense_Mutation	SNP	A	A	T	c.1885A>T	p.Asn629Tyr	p.N629Y	TTATTAACATG
SACS	26278	chr13	23341100	23341100	Missense_Mutation	SNP	T	T	G	c.2776A>C	p.Ile926Leu	p.I926L	GAATATTGCCA
DCLK1	9201	chr13	35774662	35774662	Missense_Mutation	SNP	C	C	A	c.2096G>T	p.Arg699Leu	p.R699L	GTCTTCGTCGG
FAM216B	144809	chr13	42784102	42784102	Missense_Mutation	SNP	G	G	T	c.35G>T	p.Trp12Leu	p.W12L	GCTTTGGAATG
FAM216B	144809	chr13	42784103	42784103	Missense_Mutation	SNP	G	G	T	c.36G>T	p.Trp12Cys	p.W12C	CTTTGGAATGT
RP11-473M10.3	0	chr13	63746949	63746949	RNA	SNP	C	C	A	n.209C>A			TGGCTCTGGTT
POTEG	404785	chr14	19414564	19414564	Missense_Mutation	SNP	T	T	G	c.1240A>C	p.Lys414Gln	p.K414Q	TACCTTTCTAT
OR4M1	441670	chr14	19780988	19780988	Silent	SNP	G	G	T	c.666G>T	p.=	p.L222L	CTTCTGGCCTT
FSCB	84075	chr14	44505320	44505320	Frame_Shift_Del	DEL	A	A	-	c.1668delT	p.Ala557LeufsTer13	p.A557Lfs*13	TTCAGCAGGAGC
AHNAK2	113146	chr14	104952754	104952754	Silent	SNP	C	C	A	c.2697G>T	p.=	p.V899V	AGTTTCACATC
HERC2P3	283755	chr15	20444321	20444321	RNA	SNP	C	C	T	n.815G>A			CCCATCCTGTA
HERC2P3	283755	chr15	20444322	20444322	RNA	SNP	C	C	T	n.814G>A			CCATCCTGTAG
AC023310.1	0	chr15	20572460	20572460	3'Flank	SNP	A	A	T				TGCCCACAAGC
MAGEL2	54551	chr15	23644022	23644022	Missense_Mutation	SNP	C	C	A	c.3721G>T	p.Gly1241Cys	p.G1241C	GGGGCCGTGGG
NPAP1	23742	chr15	24676987	24676987	Missense_Mutation	SNP	G	G	A	c.1120G>A	p.Glu374Lys	p.E374K	GCCCTGAGTAT
SNORD115-13	100033450	chr15	25193398	25193398	RNA	SNP	G	G	T	n.78G>T			GCTGAGGCCCA
OCA2	4948	chr15	28081776	28081776	Silent	SNP	G	G	T	c.99C>A	p.=	p.A33A	TTGCCGGCCAC
HERC2	8924	chr15	28167810	28167810	Missense_Mutation	SNP	G	G	T	c.10431C>A	p.Asp3477Glu	p.D3477E	ACTGCGTCCTC
HERC2	8924	chr15	28177084	28177084	Missense_Mutation	SNP	G	G	T	c.9298C>A	p.Arg3100Ser	p.R3100S	GATACGCTTGG
RPUSD2	27079	chr15	40569584	40569584	Missense_Mutation	SNP	C	C	T	c.247C>T	p.Pro83Ser	p.P83S	CGGCCCCAGTA
INO80	54617	chr15	41096243	41096243	Missense_Mutation	SNP	T	T	A	c.68A>T	p.Gln23Leu	p.Q23L	AGTACTGAAGA
SECISBP2L	9728	chr15	49001011	49001011	Missense_Mutation	SNP	T	T	C	c.2114A>G	p.Tyr705Cys	p.Y705C	TTTGGTAGATG
PRTG	283659	chr15	55675527	55675527	Missense_Mutation	SNP	A	A	G	c.1538T>C	p.Leu513Pro	p.L513P	CCTCTAGAGTA
KIAA0101	9768	chr15	64381351	64381351	Silent	SNP	G	G	A	c.21C>T	p.=	p.D7D	ACACTGTCTGC
DPP8	54878	chr15	65446829	65446829	3'UTR	SNP	C	C	T	c.*55G>A			TAAACCTCCTC
MAP2K5	5607	chr15	67592962	67592962	Silent	SNP	A	A	T	c.468A>T	p.=	p.L156L	ATACTAGCCAA
ADAMTSL3	57188	chr15	84031336	84031336	Missense_Mutation	SNP	G	G	A	c.4658G>A	p.Cys1553Tyr	p.C1553Y	CCAGTGTCCTG
PRC1	9055	chr15	90981613	90981613	Missense_Mutation	SNP	T	T	G	c.558A>C	p.Glu186Asp	p.E186D	AATGCTTCCAT
MRPS34	65993	chr16	1772356	1772356	Silent	SNP	A	A	T	c.522T>A	p.=	p.I174I	GCGATAATCAT
ECI1	1632	chr16	2243081	2243081	Missense_Mutation	SNP	G	G	A	c.707C>T	p.Ala236Val	p.A236V	ACAGCGCAGTG
RNF40	9810	chr16	30768646	30768646	Missense_Mutation	SNP	G	G	A	c.2007G>A	p.Met669Ile	p.M669I	GAGATGAAACT
VPS35	55737	chr16	46681384	46681384	Missense_Mutation	SNP	G	G	C	c.316C>G	p.Pro106Ala	p.P106A	CCTTGGGATAA
C16orf78	123970	chr16	49399293	49399293	3'UTR	SNP	C	C	A	c.*15C>A			CTCGCCACCAC
CNEP1R1	255919	chr16	50025690	50025690	Intron	SNP	G	G	A	c.25+350G>A			TTCCGGTAACT
IRX6	79190	chr16	55328814	55328814	Missense_Mutation	SNP	G	G	T	c.836G>T	p.Gly279Val	p.G279V	AGCTGGGGACA
DRC7	84229	chr16	57722815	57722815	Missense_Mutation	SNP	G	G	T	c.1382G>T	p.Arg461Leu	p.R461L	GAGCCGCCTCA
NAE1	8883	chr16	66810749	66810749	Missense_Mutation	SNP	T	T	C	c.1058A>G	p.Asp353Gly	p.D353G	CAGCATCTTTC
PKD1L2	114780	chr16	81164693	81164693	Missense_Mutation	SNP	G	G	T	c.3296C>A	p.Ala1099Asp	p.A1099D	AGGAGGCAGCG
SPIRE2	84501	chr16	89855687	89855687	Splice_Site	SNP	G	G	C	c.978+1G>C		p.X326_splice	AGCAGGTGCTG
TP53	7157	chr17	7675994	7675994	Splice_Region	SNP	C	C	A	c.375G>T	p.=	p.T125T	CTGACCGTGCA
MYH2	4620	chr17	10533419	10533419	Splice_Region	SNP	G	G	C	c.2307C>G	p.=	p.V769V	AAAAAGACCTG
CORO6	84940	chr17	29617522	29617522	Missense_Mutation	SNP	C	C	T	c.731G>A	p.Arg244Gln	p.R244Q	GCTCTCGCTGG
TBC1D29	26083	chr17	30559644	30559644	5'UTR	SNP	C	C	T	c.-71C>T			CAGCCCAAATG
STAC2	342667	chr17	39213016	39213016	Silent	SNP	G	G	A	c.1110C>T	p.=	p.Y370Y	CTCATGTAACC
KRTAP4-5	85289	chr17	41149336	41149336	Silent	SNP	G	G	A	c.432C>T	p.=	p.C144C	CAGCAGCAGGG
KLHL10	317719	chr17	41847948	41847948	Missense_Mutation	SNP	G	G	A	c.1468G>A	p.Gly490Arg	p.G490R	TTGATGGAGCT
AOC4P	90586	chr17	42868092	42868092	RNA	SNP	A	A	T	n.814A>T			ATGACAGCCTG
PTGES3L-AARSD1	100885850	chr17	42956269	42956269	Missense_Mutation	SNP	T	T	G	c.1120A>C	p.Asn374His	p.N374H	GATGTTAACAA
VAT1	10493	chr17	43018176	43018176	Missense_Mutation	SNP	C	C	T	c.626G>A	p.Cys209Tyr	p.C209Y	TACGGCACAGC
LPO	4025	chr17	58266288	58266288	Frame_Shift_Del	DEL	C	C	-	c.1656delC	p.Ile553SerfsTer29	p.I553Sfs*29	TGGCTGCCATCA
HSF5	124535	chr17	58487993	58487993	Silent	SNP	C	C	A	c.282G>T	p.=	p.L94L	CCGCCCAGCAC
TUBD1	51174	chr17	59880950	59880950	Nonsense_Mutation	SNP	G	G	A	c.481C>T	p.Gln161Ter	p.Q161*	GTACTGATCTT
TTYH2	94015	chr17	74253137	74253137	Missense_Mutation	SNP	G	G	T	c.1316G>T	p.Arg439Leu	p.R439L	CTGGCGCATGG
RHBDF2	79651	chr17	76472707	76472707	Missense_Mutation	SNP	G	G	C	c.2130C>G	p.Ile710Met	p.I710M	AGAAAGATGGC
ZBTB14	7541	chr18	5292183	5292183	Missense_Mutation	SNP	C	C	T	c.25G>A	p.Glu9Lys	p.E9K	GGTTTCAGACA
CXADRP3	440224	chr18	14478349	14478349	RNA	SNP	G	G	A	n.1561C>T			AAGGAGACATG
LAMA3	3909	chr18	23873024	23873024	Intron	SNP	A	A	T	c.4998+1363A>T			CAGCCAGCGGA
GALNT1	2589	chr18	35683488	35683488	Silent	SNP	A	A	G	c.579A>G	p.=	p.R193R	GCTAGATTAAA
CDH7	1005	chr18	65862665	65862665	Splice_Site	SNP	G	G	C	c.1613-1G>C		p.X538_splice	TCCTAGACAAC
NDUFS7	374291	chr19	1390976	1390976	Missense_Mutation	SNP	G	G	A	c.334G>A	p.Ala112Thr	p.A112T	TCCGCGCCAGC
MRPL54	116541	chr19	3765211	3765211	Missense_Mutation	SNP	C	C	G	c.164C>G	p.Ala55Gly	p.A55G	CGAGGCCCTCA
CHAF1A	10036	chr19	4423821	4423821	Missense_Mutation	SNP	A	A	G	c.1324A>G	p.Lys442Glu	p.K442E	CAGAGAAGGCC
UHRF1	29128	chr19	4910990	4910990	Silent	SNP	G	G	C	c.105G>C	p.=	p.L35L	GAGCTGTTCCA
ZNF812	729648	chr19	9690632	9690632	Missense_Mutation	SNP	G	G	T	c.871C>A	p.His291Asn	p.H291N	AAGGTGAGTTG
SMARCA4	6597	chr19	11034979	11034979	Missense_Mutation	SNP	G	G	T	c.4017G>T	p.Glu1339Asp	p.E1339D	ATGGAGGAGGA
SMARCA4	6597	chr19	11034980	11034980	Nonsense_Mutation	SNP	G	G	T	c.4018G>T	p.Glu1340Ter	p.E1340*	TGGAGGAGGAC
MYO9B	4650	chr19	17194829	17194829	Silent	SNP	G	G	T	c.3402G>T	p.=	p.A1134A	GTGGCGGCTGA
PIK3R2	5296	chr19	18167206	18167206	Silent	SNP	C	C	T	c.1636C>T	p.=	p.L546L	AGCAGCTGCGG
SLC7A9	11136	chr19	32862567	32862567	Silent	SNP	G	G	A	c.498C>T	p.=	p.N166N	AGTGAGTTCAC
ZNF649	65251	chr19	51900231	51900231	5'UTR	SNP	C	C	T	c.-124G>A			GATGACATCCA
LRRN4	164312	chr20	6040955	6040955	3'UTR	SNP	G	G	A	c.*67C>T			TTTTTGACCGT
MACROD2	140733	chr20	16049871	16049871	Nonsense_Mutation	SNP	A	A	T	c.1273A>T	p.Lys425Ter	p.K425*	GAACTAAATGA
ACSS1	84532	chr20	25015232	25015232	Splice_Site	SNP	T	T	C	c.1247-2A>G		p.X416_splice	CCCACTGAAAC
NCOA6	23054	chr20	34750172	34750172	Nonsense_Mutation	SNP	G	G	A	c.2023C>T	p.Gln675Ter	p.Q675*	CCTTTGGGGCG
TOX2	84969	chr20	43973396	43973396	Missense_Mutation	SNP	G	G	T	c.156G>T	p.Met52Ile	p.M52I	GGGATGAGTGA
TAF4	6874	chr20	61998160	61998161	Frame_Shift_Ins	INS	-	-	G	c.2945_2946insC	p.Leu982PhefsTer89	p.L982Ffs*89	AGCCTTAACTG
SS18L1	26039	chr20	62179268	62179268	3'UTR	SNP	C	C	T	c.*60C>T			ATGGGCTGGCG
DIDO1	11083	chr20	62881789	62881789	Silent	SNP	C	C	T	c.4167G>A	p.=	p.E1389E	TACTCCTCCTC
NCAM2	4685	chr21	21508975	21508975	Silent	SNP	C	C	T	c.2202C>T	p.=	p.C734C	ATGTGCATCAC
SIM2	6493	chr21	36723063	36723063	Nonsense_Mutation	SNP	C	C	A	c.476C>A	p.Ser159Ter	p.S159*	GAGGTCGTTCT
FTCD	10841	chr21	46136450	46136450	3'UTR	SNP	G	G	A	c.*47C>T			GAAGCGAGGCT
PPIL2	23759	chr22	21686896	21686896	Silent	SNP	C	C	T	c.795C>T	p.=	p.A265A	GCTGCCATCGA
IGLC3	3539	chr22	22906542	22906542	Missense_Mutation	SNP	G	G	T	c.201G>T	p.Ala68Ser	p.A68S	ACGCGGCCAGC
BCR	613	chr22	23311727	23311727	Silent	SNP	G	G	T	c.3213G>T	p.=	p.V1071V	ATCGTGCGCCA
HPS4	89781	chr22	26464295	26464295	Missense_Mutation	SNP	G	G	C	c.1335C>G	p.Asp445Glu	p.D445E	GGATGGTCTTC
LARGE	9215	chr22	33650385	33650385	Silent	SNP	C	C	A	c.390G>T	p.=	p.P130P	ACGACCGGCTG
TOM1	10043	chr22	35347157	35347157	Missense_Mutation	SNP	C	C	T	c.1427C>T	p.Ala476Val	p.A476V	CCCAGCGCCCC
CACNG2	10369	chr22	36702392	36702392	Missense_Mutation	SNP	C	C	A	c.185G>T	p.Gly62Val	p.G62V	ATAATCCGGAA
PLXNB2	23654	chr22	50281988	50281988	Missense_Mutation	SNP	C	C	A	c.3211G>T	p.Val1071Leu	p.V1071L	CAGCACCGTGA
TLR7	51284	chrX	12886342	12886342	Silent	SNP	C	C	T	c.834C>T	p.=	p.P278P	TCTCCCCTACA
TXLNG	55787	chrX	16829768	16829768	Nonsense_Mutation	SNP	G	G	T	c.862G>T	p.Glu288Ter	p.E288*	GGGAAGAGGTA
REPS2	9185	chrX	17077274	17077274	Silent	SNP	T	T	C	c.1383T>C	p.=	p.S461S	AGATCTTACTC
DCAF8L2	347442	chrX	27747917	27747917	Missense_Mutation	SNP	C	C	A	c.1022C>A	p.Ala341Asp	p.A341D	AGATGCTGTTG
IL1RAPL1	11141	chrX	29955789	29955789	Missense_Mutation	SNP	G	G	T	c.2060G>T	p.Arg687Met	p.R687M	GCCAAGGGAGA
FAM47A	158724	chrX	34131404	34131404	Missense_Mutation	SNP	T	T	A	c.875A>T	p.Glu292Val	p.E292V	CAGGCTCTGTG
FAM47A	158724	chrX	34131405	34131405	Nonsense_Mutation	SNP	C	C	A	c.874G>T	p.Glu292Ter	p.E292*	AGGCTCTGTGG
MAOB	4129	chrX	43767541	43767541	Silent	SNP	A	T	T	c.1488T>A	p.=	p.I496I	AATCCAATCAG
OPHN1	4983	chrX	68064160	68064160	Missense_Mutation	SNP	T	T	C	c.1852A>G	p.Thr618Ala	p.T618A	CGGTGTTTGAT
ACRC	93953	chrX	71604073	71604073	Missense_Mutation	SNP	G	G	A	c.796G>A	p.Asp266Asn	p.D266N	CTCCCGACGAC
RPS6KA6	27330	chrX	84065101	84065101	Missense_Mutation	SNP	G	G	A	c.1982C>T	p.Ser661Phe	p.S661F	TATGGGAAAGC
NXF3	56000	chrX	103078594	103078594	Silent	SNP	G	G	T	c.1417C>A	p.=	p.R473R	GGTCCGGGTGA
SLC25A14	9016	chrX	130358731	130358731	Missense_Mutation	SNP	G	G	C	c.590G>C	p.Trp197Ser	p.W197S	TCTGTGGAGGG
ATP2B3	492	chrX	153549573	153549573	Missense_Mutation	SNP	C	C	A	c.1415C>A	p.Ser472Tyr	p.S472Y	CTGCTCCGACA
ARHGEF19	128272	chr1	16198466	16198466	3'UTR	SNP	T	T	C	c.*121A>G			CTCAATGCCAA
COPA	1314	chr1	160298893	160298899	Frame_Shift_Del	DEL	CTTGACA	CTTGACA	-	c.1923_1929delTGTCAAG	p.Phe641LeufsTer71	p.F641Lfs*71	CTCATCCTTGACAAAATG
ENAH	55740	chr1	225514976	225514976	Intron	SNP	G	G	A	c.914-76C>T			ACGCAGAATGC
PDZRN3	23024	chr3	73384077	73384077	Missense_Mutation	SNP	T	T	C	c.2489A>G	p.Asp830Gly	p.D830G	TGGGGTCCAGC
FILIP1L	11259	chr3	99850747	99850747	Missense_Mutation	SNP	A	A	C	c.929T>G	p.Met310Arg	p.M310R	TCGCCATAATT
GLRB	2743	chr4	157138899	157138899	Missense_Mutation	SNP	A	A	G	c.701A>G	p.Lys234Arg	p.K234R	TATCAAAAAGG
GRIA2	2891	chr4	157359927	157359927	Nonsense_Mutation	SNP	G	G	A	c.2075G>A	p.Trp692Ter	p.W692*	AATGTGGACCT
SPAG11B	10407	chr8	7451170	7451170	Missense_Mutation	SNP	G	G	T	c.244C>A	p.Pro82Thr	p.P82T	TGAGGGTCCTC
SMARCA2	6595	chr9	2056743	2056743	Silent	SNP	C	C	T	c.1245C>T	p.=	p.Y415Y	GCATACAAACG
ZNF518A	9849	chr10	96157138	96157138	Silent	SNP	C	C	G	c.816C>G	p.=	p.T272T	GCCACCAGGAG
KRT85	3891	chr12	52360822	52360822	3'UTR	SNP	C	C	T	c.*31G>A			AGGTGCTTGGC
SIX1	6495	chr14	60646473	60646473	Missense_Mutation	SNP	G	G	C	c.665C>G	p.Pro222Arg	p.P222R	GGGGAGGTGAG
TP53	7157	chr17	7674857	7674857	Splice_Site	SNP	A	A	T	c.672+2T>A		p.X224_splice	ACCAGACCTCA
CCDC144A	9720	chr17	16709195	16709195	Missense_Mutation	SNP	T	T	A	c.1138T>A	p.Tyr380Asn	p.Y380N	ATCCATACTCT
FAM47A	158724	chrX	34131454	34131454	Silent	SNP	G	G	A	c.825C>T	p.=	p.D275D	CGTGCGTCTTC
PIM2	11040	chrX	48915118	48915118	Missense_Mutation	SNP	T	T	A	c.497A>T	p.Asp166Val	p.D166V	TCTCATCCTTG
AADACL4	343066	chr1	12666301	12666301	Missense_Mutation	SNP	C	C	A	c.790C>A	p.Arg264Ser	p.R264S	CCTGGCGTGAC
PRAMEF5	343068	chr1	13263271	13263271	3'UTR	SNP	T	T	A	c.*160T>A			AGGACTTGGGG
KLHDC7A	127707	chr1	18483359	18483359	3'UTR	SNP	G	G	T	c.*44G>T			CACCGGGCTCC
ZCCHC17	51538	chr1	31348960	31348960	Nonsense_Mutation	SNP	A	A	T	c.550A>T	p.Arg184Ter	p.R184*	CTTCTAGAAAA
GJB5	2709	chr1	34757832	34757832	Missense_Mutation	SNP	C	C	T	c.502C>T	p.Pro168Ser	p.P168S	CAGATCCATGT
RAD54L	8438	chr1	46258722	46258722	Missense_Mutation	SNP	A	A	G	c.247A>G	p.Lys83Glu	p.K83E	CTTTCAAAGTC
ACOT11	26027	chr1	54608058	54608058	Missense_Mutation	SNP	A	A	T	c.1619A>T	p.Gln540Leu	p.Q540L	GGACCAGCTGA
C1orf168	199920	chr1	56792582	56792582	Missense_Mutation	SNP	C	C	A	c.231G>T	p.Gln77His	p.Q77H	ATTTTCTGAGG
C1orf168	199920	chr1	56819320	56819320	5'UTR	SNP	C	C	A	c.-30G>T			GGAAACAAGCC
C8A	731	chr1	56912429	56912429	Silent	SNP	G	G	T	c.1407G>T	p.=	p.R469R	CTGCGGCACAC
C8B	732	chr1	56949672	56949672	Silent	SNP	T	T	A	c.747A>T	p.=	p.A249A	TTGCTTGCCAT
C8B	732	chr1	56949673	56949673	Missense_Mutation	SNP	G	G	T	c.746C>A	p.Ala249Glu	p.A249E	TGCTTGCCATT
PDE4B	5142	chr1	66257448	66257448	Intron	SNP	G	G	T	c.477-199G>T			GTCATGAATCT
RPE65	6121	chr1	68429892	68429892	Missense_Mutation	SNP	C	C	T	c.1486G>A	p.Gly496Arg	p.G496R	TTGTCCTGCTC
CRYZ	1429	chr1	74706359	74706359	Silent	SNP	G	G	A	c.927C>T	p.=	p.A309A	GCCTCGGCCAC
MSH4	4438	chr1	75890734	75890734	Silent	SNP	C	C	A	c.2265C>A	p.=	p.L755L	TCGCTCATATT
IFI44L	10964	chr1	78641510	78641510	Nonsense_Mutation	SNP	G	G	T	c.1225G>T	p.Glu409Ter	p.E409*	ATTTGGAACTG
CLCA2	9635	chr1	86432386	86432386	Missense_Mutation	SNP	C	C	A	c.602C>A	p.Thr201Lys	p.T201K	CATCACAGGCA
CLCA2	9635	chr1	86440294	86440294	Silent	SNP	C	C	A	c.1350C>A	p.=	p.A450A	GCAGCCCCAAA
DR1	1810	chr1	93346697	93346697	Missense_Mutation	SNP	A	A	G	c.52A>G	p.Ile18Val	p.I18V	CTGCTATCAAT
AGL	178	chr1	99913554	99913554	Missense_Mutation	SNP	A	A	G	c.3977A>G	p.Glu1326Gly	p.E1326G	TGATGAGTGGA
CELSR2	1952	chr1	109267997	109267997	Silent	SNP	G	G	T	c.6255G>T	p.=	p.L2085L	CTGCTGGCCCA
HSD3B2	3284	chr1	119421816	119421816	Missense_Mutation	SNP	G	G	T	c.315G>T	p.Gln105His	p.Q105H	ACCCAGCTACT
HFE2	148738	chr1	146018053	146018053	3'UTR	SNP	C	C	A	c.*24G>T			CCAAACTAGTA
VPS45	11311	chr1	150082798	150082798	Missense_Mutation	SNP	G	G	T	c.1019G>T	p.Arg340Leu	p.R340L	GTCTCGATTGG
RPTN	126638	chr1	152156174	152156174	Nonsense_Mutation	SNP	G	G	A	c.925C>T	p.Gln309Ter	p.Q309*	TGTCTGACCAT
GBA	2629	chr1	155235263	155235263	Silent	SNP	C	C	T	c.1437G>A	p.=	p.Q479Q	TTCTTCTGACT
ASH1L	55870	chr1	155478008	155478008	Missense_Mutation	SNP	G	G	A	c.4862C>T	p.Ser1621Phe	p.S1621F	CACTGGAGTTA
INSRR	3645	chr1	156841009	156841009	Missense_Mutation	SNP	G	G	T	c.3758C>A	p.Ser1253Tyr	p.S1253Y	GGAAGGAGGGC
FCRL4	83417	chr1	157589307	157589307	Silent	SNP	G	G	T	c.204C>A	p.=	p.T68T	GTCAGGGTCAA
SPTA1	6708	chr1	158669555	158669555	Silent	SNP	G	G	T	c.1686C>A	p.=	p.A562A	CGCCGGGCTAA
SPTA1	6708	chr1	158674633	158674633	Nonsense_Mutation	SNP	C	C	T	c.1155G>A	p.Trp385Ter	p.W385*	TTCATCCAGCC
OR6K3	391114	chr1	158717303	158717303	Silent	SNP	T	T	A	c.861A>T	p.=	p.T287T	ATGGCTGTGTC
ATP1A4	480	chr1	160181718	160181718	Missense_Mutation	SNP	G	G	T	c.2771G>T	p.Cys924Phe	p.C924F	CACATGCCAAA
RP11-25K21.6	0	chr1	161606606	161606606	3'Flank	SNP	C	C	A				AGGTGCGCGTA
RP11-25K21.6	0	chr1	161606900	161606900	3'Flank	DEL	G	G	-				CTGGGTGGGGGC
DUSP27	92235	chr1	167127964	167127964	Nonsense_Mutation	SNP	G	G	T	c.2833G>T	p.Glu945Ter	p.E945*	GGACGGAGGAA
DCAF6	55827	chr1	168004545	168004545	Missense_Mutation	SNP	A	A	C	c.1130A>C	p.Gln377Pro	p.Q377P	AAGTCAATCAG
PRRC2C	23215	chr1	171566704	171566704	Missense_Mutation	SNP	G	G	T	c.6413G>T	p.Gly2138Val	p.G2138V	AGAAGGACAAG
RABGAP1L	9910	chr1	174305033	174305033	Silent	SNP	G	G	T	c.1371G>T	p.=	p.V457V	GAGGTGGTGAG
GPR52	9293	chr1	174448955	174448955	Missense_Mutation	SNP	A	A	G	c.844A>G	p.Ile282Val	p.I282V	CCTATATAATT
TNR	7143	chr1	175386158	175386158	Silent	SNP	G	G	T	c.1651C>A	p.=	p.R551R	CAGCCGGAAGG
PAPPA2	60676	chr1	176769726	176769726	Missense_Mutation	SNP	G	G	T	c.4443G>T	p.Glu1481Asp	p.E1481D	TCAGAGGGAAC
TDRD5	163589	chr1	179592638	179592638	Missense_Mutation	SNP	A	A	C	c.23A>C	p.Gln8Pro	p.Q8P	TATACAGGAAT
ACBD6	84320	chr1	180288452	180288452	Nonsense_Mutation	SNP	G	G	A	c.760C>T	p.Arg254Ter	p.R254*	GTCTCGGAGAG
RGL1	23179	chr1	183900236	183900236	Splice_Region	SNP	G	G	A	c.1317G>A	p.=	p.E439E	ATCGAGGTGAG
HMCN1	83872	chr1	186136783	186136783	Missense_Mutation	SNP	A	A	T	c.13428A>T	p.Gln4476His	p.Q4476H	CGTCAAGGGCA
TPR	7175	chr1	186357437	186357437	Frame_Shift_Del	DEL	C	C	-	c.1684delG	p.Glu562LysfsTer29	p.E562Kfs*29	TGGTTTCCCCAA
KCNT2	343450	chr1	196258239	196258239	Missense_Mutation	SNP	C	C	A	c.3166G>T	p.Val1056Leu	p.V1056L	TTTCACAAGTT
CRB1	23418	chr1	197328844	197328844	Missense_Mutation	SNP	G	G	A	c.493G>A	p.Asp165Asn	p.D165N	GCCAGGATGGA
ELF3	1999	chr1	202012753	202012753	Missense_Mutation	SNP	A	A	G	c.592A>G	p.Thr198Ala	p.T198A	TCTCCACCGCA
IRF6	3664	chr1	209795318	209795318	Missense_Mutation	SNP	C	C	A	c.480G>T	p.Gln160His	p.Q160H	GTGTCCTGGAT
SERTAD4	56256	chr1	210238027	210238027	Missense_Mutation	SNP	G	G	C	c.67G>C	p.Ala23Pro	p.A23P	AAATTGCTGGG
RPS6KC1	26750	chr1	213077734	213077734	Silent	SNP	A	A	T	c.180A>T	p.=	p.L60L	AAACTACACAA
PTPN14	5784	chr1	214378022	214378022	Silent	SNP	C	C	A	c.2625G>T	p.=	p.V875V	CGAGCCACCGA
OBSCN	84033	chr1	228277211	228277211	Missense_Mutation	SNP	G	G	T	c.6652G>T	p.Ala2218Ser	p.A2218S	AGGGCGCCTGC
SIPA1L2	57568	chr1	232493589	232493589	Nonsense_Mutation	SNP	C	C	A	c.1555G>T	p.Glu519Ter	p.E519*	ATCTTCCACCT
LYST	1130	chr1	235780983	235780983	Missense_Mutation	SNP	C	C	A	c.5096G>T	p.Cys1699Phe	p.C1699F	ACTTACATGGC
RYR2	6262	chr1	237614487	237614487	Missense_Mutation	SNP	C	C	A	c.5359C>A	p.Leu1787Ile	p.L1787I	ACATCCTCAAG
RYR2	6262	chr1	237783900	237783900	Missense_Mutation	SNP	C	C	T	c.12188C>T	p.Thr4063Met	p.T4063M	AGAAACGGAAT
CHRM3	1131	chr1	239907907	239907907	Missense_Mutation	SNP	C	C	G	c.456C>G	p.Ser152Arg	p.S152R	GCCAGCAATGC
FMN2	56776	chr1	240177942	240177942	Missense_Mutation	SNP	G	G	T	c.1804G>T	p.Ala602Ser	p.A602S	CCTGGGCTGCA
PLD5	200150	chr1	242089720	242089720	3'UTR	SNP	G	G	C	c.*134C>G			TATGTGTTGTT
OR2G3	81469	chr1	247606453	247606453	Missense_Mutation	SNP	T	T	A	c.868T>A	p.Tyr290Asn	p.Y290N	TCATCTATACT
OR6F1	343169	chr1	247712425	247712425	Nonsense_Mutation	SNP	C	C	A	c.331G>T	p.Glu111Ter	p.E111*	GTACTCTGTGC
OR6F1	343169	chr1	247712586	247712586	Missense_Mutation	SNP	G	G	A	c.170C>T	p.Thr57Ile	p.T57I	TGGGGGTATGC
OR14A16	284532	chr1	247815540	247815540	Missense_Mutation	SNP	G	G	T	c.190C>A	p.Leu64Ile	p.L64I	AGATAGATTCT
OR2AK2	391191	chr1	247965621	247965621	Missense_Mutation	SNP	C	C	G	c.290C>G	p.Ala97Gly	p.A97G	GATGGCAGTCA
OR2L2	26246	chr1	248038594	248038594	Silent	SNP	A	A	T	c.327A>T	p.=	p.A109A	GTTGCAGAAGG
OR2L13	284521	chr1	248099614	248099614	Missense_Mutation	SNP	T	T	A	c.239T>A	p.Met80Lys	p.M80K	CAAGATGGCGT
DDX1	1653	chr2	15613257	15613257	Silent	SNP	G	G	T	c.990G>T	p.=	p.R330R	GCCCGGGATCA
DDX1	1653	chr2	15613258	15613258	Missense_Mutation	SNP	G	G	T	c.991G>T	p.Asp331Tyr	p.D331Y	CCCGGGATCAG
SLC5A6	8884	chr2	27206061	27206061	Missense_Mutation	SNP	C	C	A	c.544G>T	p.Ala182Ser	p.A182S	CAGGGCCAGCA
SPDYA	245711	chr2	28840363	28840363	Silent	SNP	A	A	G	c.744A>G	p.=	p.L248L	TCTTTATCCAG
SLC8A1	6546	chr2	40170320	40170320	Missense_Mutation	SNP	T	T	C	c.1999A>G	p.Arg667Gly	p.R667G	TTCTCTAGCAT
SLC8A1	6546	chr2	40429160	40429160	Missense_Mutation	SNP	C	C	A	c.1121G>T	p.Gly374Val	p.G374V	CAGCTCCAGTC
PREPL	9581	chr2	44328987	44328987	Missense_Mutation	SNP	C	C	A	c.1479G>T	p.Glu493Asp	p.E493D	CGCCTCTCAGG
REG3G	130120	chr2	79027166	79027166	Missense_Mutation	SNP	A	A	T	c.328A>T	p.Thr110Ser	p.T110S	ACCCCACACAG
SMYD1	150572	chr2	88067888	88067888	Missense_Mutation	SNP	C	C	A	c.24C>A	p.Asn8Lys	p.N8K	GAGAACGTGGA
IGKV1D-13	28902	chr2	90154550	90154551	Frame_Shift_Ins	INS	-	-	T	c.328dupT	p.Cys110LeufsTer5	p.C110Lfs*5	TATTACTGTCA
POLR1B	84172	chr2	112542623	112542623	Silent	SNP	G	G	T	c.129G>T	p.=	p.V43V	CACGTGGAGTC
DBI	1622	chr2	119370739	119370739	Splice_Site	SNP	G	G	T	c.128-1G>T		p.X43_splice	TTTAAGAACGG
PROC	5624	chr2	127426196	127426196	Missense_Mutation	SNP	A	A	G	c.647A>G	p.Lys216Arg	p.K216R	TGGGAAGATGA
MYO7B	4648	chr2	127633281	127633281	Missense_Mutation	SNP	C	C	A	c.5351C>A	p.Pro1784Gln	p.P1784Q	GCCCCCGCACC
MAP3K19	80122	chr2	134987323	134987323	Missense_Mutation	SNP	T	T	A	c.1549A>T	p.Ser517Cys	p.S517C	GACACTATGGT
BAZ2B	29994	chr2	159397365	159397365	Missense_Mutation	SNP	C	C	T	c.2989G>A	p.Ala997Thr	p.A997T	AACAGCTTGTT
2020-03-07	64844	chr2	159747864	159747864	Missense_Mutation	SNP	A	A	T	c.574A>T	p.Ser192Cys	p.S192C	CAATGAGCACT
GCG	2641	chr2	162149097	162149097	Nonsense_Mutation	SNP	C	C	A	c.82G>T	p.Glu28Ter	p.E28*	TTTCTCCTCTG
SSFA2	6744	chr2	181901916	181901916	Missense_Mutation	SNP	G	G	T	c.863G>T	p.Arg288Leu	p.R288L	AACTCGAAGTA
SSFA2	6744	chr2	181901917	181901917	Silent	SNP	A	A	T	c.864A>T	p.=	p.R288R	ACTCGAAGTAA
PLCL1	5334	chr2	198085915	198085915	Missense_Mutation	SNP	G	G	T	c.2398G>T	p.Asp800Tyr	p.D800Y	TTCTGGATGAT
DYTN	391475	chr2	206662990	206662990	Nonsense_Mutation	SNP	T	T	A	c.1546A>T	p.Lys516Ter	p.K516*	CTCCTTGATGT
ABCA12	26154	chr2	215001698	215001698	Missense_Mutation	SNP	A	A	T	c.2723T>A	p.Ile908Asn	p.I908N	GATCGATGATG
DNAJB2	3300	chr2	219282870	219282870	Missense_Mutation	SNP	G	G	C	c.386G>C	p.Arg129Pro	p.R129P	GAACCGGGGTT
SPHKAP	80309	chr2	228017436	228017436	Missense_Mutation	SNP	C	C	T	c.3418G>A	p.Glu1140Lys	p.E1140K	CCCTTCATTTT
SP100	6672	chr2	230542871	230542871	Missense_Mutation	SNP	G	G	T	c.2583G>T	p.Gln861His	p.Q861H	GTACAGGACAT
TBC1D5	9779	chr3	17406556	17406556	Intron	SNP	C	C	A	c.168-30G>T			AGAATCCTTTT
KCNH8	131096	chr3	19451227	19451227	Missense_Mutation	SNP	T	T	A	c.1648T>A	p.Ser550Thr	p.S550T	AGTTGTCCCTT
DOCK3	1795	chr3	51228031	51228031	Silent	SNP	G	G	T	c.1590G>T	p.=	p.L530L	ACCCTGATGCG
VGLL3	389136	chr3	86968955	86968955	Missense_Mutation	SNP	T	T	A	c.572A>T	p.Asn191Ile	p.N191I	GCAGGTTGTGT
OR5H14	403273	chr3	98149877	98149877	Missense_Mutation	SNP	C	C	A	c.492C>A	p.Phe164Leu	p.F164L	TTATTCAGACT
OR5H2	79310	chr3	98282983	98282983	Silent	SNP	G	G	T	c.96G>T	p.=	p.L32L	CCCCTGTTCTT
OR5K4	403278	chr3	98354769	98354769	Missense_Mutation	SNP	A	A	G	c.916A>G	p.Asn306Asp	p.N306D	ATTATAACATT
ADGRG7	84873	chr3	100655039	100655039	Silent	SNP	G	G	T	c.1584G>T	p.=	p.A528A	ACTGCGATTGC
ABI3BP	25890	chr3	100926377	100926377	Nonsense_Mutation	SNP	C	C	A	c.205G>T	p.Gly69Ter	p.G69*	ATATCCCAGGA
BBX	56987	chr3	107773609	107773609	Missense_Mutation	SNP	A	A	T	c.1888A>T	p.Thr630Ser	p.T630S	TGCTCACCTCT
MUC13	56667	chr3	124913139	124913139	Missense_Mutation	SNP	G	G	T	c.1186C>A	p.Gln396Lys	p.Q396K	TTCCTGGTAGC
MUC13	56667	chr3	124913140	124913140	Nonsense_Mutation	SNP	G	G	T	c.1185C>A	p.Tyr395Ter	p.Y395*	TCCTGGTAGCC
ALDH1L1	10840	chr3	126158538	126158538	Missense_Mutation	SNP	C	C	A	c.229G>T	p.Gly77Trp	p.G77W	GGCCCCCAAAG
TMEM108	66000	chr3	133229302	133229302	5'UTR	SNP	A	A	C	c.-10A>C			GGACCAGATGA
TMEM108	66000	chr3	133229303	133229303	5'UTR	SNP	G	G	C	c.-9G>C			GACCAGATGAT
IL20RB	53833	chr3	136958177	136958177	Missense_Mutation	SNP	G	G	T	c.64G>T	p.Ala22Ser	p.A22S	TCTACGCATTG
PRR23A	729627	chr3	139005818	139005818	Missense_Mutation	SNP	C	C	A	c.451G>T	p.Ala151Ser	p.A151S	CTGGGCGGCGA
PAQR9	344838	chr3	142962534	142962534	Missense_Mutation	SNP	C	C	G	c.803G>C	p.Gly268Ala	p.G268A	TCTCCCCACGC
CHST2	9435	chr3	143121885	143121885	Missense_Mutation	SNP	C	C	A	c.1069C>A	p.Arg357Ser	p.R357S	TGGTGCGCAGC
ZIC1	7545	chr3	147413401	147413401	Missense_Mutation	SNP	C	C	G	c.1194C>G	p.Ser398Arg	p.S398R	GCCAGCTCTGG
MED12L	116931	chr3	151378147	151378147	Frame_Shift_Del	DEL	G	G	-	c.4348delG	p.Glu1450LysfsTer13	p.E1450Kfs*13	CAAAAAGGAAAG
IGSF10	285313	chr3	151445909	151445909	Missense_Mutation	SNP	G	G	T	c.4072C>A	p.Pro1358Thr	p.P1358T	GTTTGGGTCAG
GFM1	85476	chr3	158645727	158645727	Silent	SNP	T	T	C	c.180T>C	p.=	p.T60T	AAAACTACATT
SLITRK3	22865	chr3	165188816	165188816	Missense_Mutation	SNP	G	G	T	c.2015C>A	p.Ala672Glu	p.A672E	GGCCTGCAGCA
WDR49	151790	chr3	167560093	167560093	Missense_Mutation	SNP	A	A	T	c.622T>A	p.Leu208Met	p.L208M	AGTCAAAAGCC
TBL1XR1	79718	chr3	177053835	177053835	Missense_Mutation	SNP	C	C	A	c.142G>T	p.Ala48Ser	p.A48S	CAATGCAGCGG
WDR53	348793	chr3	196554473	196554473	Missense_Mutation	SNP	C	C	T	c.815G>A	p.Ser272Asn	p.S272N	CTTCACTGTTT
PCDH7	5099	chr4	30723953	30723953	Missense_Mutation	SNP	C	C	A	c.2531C>A	p.Ser844Tyr	p.S844Y	TGTTTCTAATG
NIPAL1	152519	chr4	48033069	48033069	Missense_Mutation	SNP	G	G	C	c.447G>C	p.Leu149Phe	p.L149F	GCTTTGAGTGT
LRRC66	339977	chr4	51996001	51996001	Missense_Mutation	SNP	C	C	A	c.1021G>T	p.Ala341Ser	p.A341S	GCCGGCCTTTG
KIAA1211	57482	chr4	56315795	56315795	Missense_Mutation	SNP	G	G	C	c.2293G>C	p.Gly765Arg	p.G765R	CTGCTGGTGTT
TECRL	253017	chr4	64314742	64314742	Missense_Mutation	SNP	C	C	T	c.457G>A	p.Gly153Arg	p.G153R	AGGTCCTGTGT
EPHA5	2044	chr4	65332023	65332023	Missense_Mutation	SNP	G	G	T	c.2958C>A	p.Phe986Leu	p.F986L	TCCATGAAAAT
UGT2B28	54490	chr4	69294683	69294683	Nonsense_Mutation	SNP	C	C	A	c.1464C>A	p.Tyr488Ter	p.Y488*	CAGTACCACTC
UGT2A1	10941	chr4	69647269	69647269	Missense_Mutation	SNP	A	A	T	c.376T>A	p.Cys126Ser	p.C126S	ATCACAGATCT
STATH	6779	chr4	69998467	69998467	Missense_Mutation	SNP	G	G	T	c.30G>T	p.Leu10Phe	p.L10F	ATCTTGGCTCT
KLHL8	57563	chr4	87195597	87195597	5'UTR	DEL	C	C	-	c.-58delG			TTTTTTCAAAGG
HERC5	51191	chr4	88467089	88467089	Frame_Shift_Del	DEL	G	G	-	c.944delG	p.Gly315GlufsTer23	p.G315Efs*23	TGATTTGGGAAA
MMRN1	22915	chr4	89927951	89927951	Missense_Mutation	SNP	T	T	A	c.1112T>A	p.Phe371Tyr	p.F371Y	AGAATTTCAAT
ATOH1	474	chr4	93829828	93829828	Missense_Mutation	SNP	C	C	A	c.902C>A	p.Ala301Asp	p.A301D	CAGCGCCCTGA
SMARCAD1	56916	chr4	94252982	94252982	Missense_Mutation	SNP	G	G	A	c.1256G>A	p.Arg419Gln	p.R419Q	ACTCCGGCCCT
PDHA2	5161	chr4	95840463	95840463	Missense_Mutation	SNP	G	G	C	c.313G>C	p.Gly105Arg	p.G105R	AGGCCGGCATA
ADH7	131	chr4	99427819	99427819	Missense_Mutation	SNP	C	C	A	c.554G>T	p.Gly185Val	p.G185V	CACAGCCAATT
LEF1	51176	chr4	108078248	108078248	Missense_Mutation	SNP	G	G	T	c.980C>A	p.Ala327Glu	p.A327E	TAGCTGCACTT
NDST4	64579	chr4	114827818	114827818	Nonstop_Mutation	SNP	A	A	T	c.2617T>A	p.Ter873LysextTer13	p.*873Kext*13	GTGCTATCTCA
DCHS2	54798	chr4	154329673	154329673	Silent	SNP	G	G	A	c.2403C>T	p.=	p.H801H	CCCCGGTGCTC
FGA	2243	chr4	154586605	154586605	Missense_Mutation	SNP	G	G	T	c.824C>A	p.Thr275Asn	p.T275N	AAGAGGTGGAG
2020-03-01	55016	chr4	163613357	163613357	Missense_Mutation	SNP	G	G	T	c.199C>A	p.Gln67Lys	p.Q67K	TGACTGGCTCC
2020-03-01	55016	chr4	163613358	163613358	Missense_Mutation	SNP	G	G	T	c.198C>A	p.Ser66Arg	p.S66R	GACTGGCTCCT
ANXA10	11199	chr4	168165263	168165263	Silent	SNP	C	C	A	c.417C>A	p.=	p.L139L	AACCTCCAAGA
ADAM29	11086	chr4	174975738	174975738	Missense_Mutation	SNP	G	G	T	c.213G>T	p.Lys71Asn	p.K71N	AAGAAGCTTTT
GPM6A	2823	chr4	175701611	175701611	Missense_Mutation	SNP	G	G	T	c.194C>A	p.Ala65Glu	p.A65E	TTCTTGCCATC
NEIL3	55247	chr4	177322564	177322564	Nonsense_Mutation	SNP	G	G	T	c.262G>T	p.Gly88Ter	p.G88*	ACTTTGGACCA
FAT1	2195	chr4	186614262	186614262	Missense_Mutation	SNP	C	C	T	c.9158G>A	p.Arg3053His	p.R3053H	TAGAGCGGATG
NKD2	85409	chr5	1036351	1036351	Frame_Shift_Del	DEL	G	G	-	c.756delG	p.Ile253LeufsTer175	p.I253Lfs*175	CTCGCCGGGATT
IRX4	50805	chr5	1879583	1879583	Silent	SNP	C	C	A	c.657G>T	p.=	p.R219R	TAGGGCCGCTT
SEMA5A	9037	chr5	9051907	9051907	Missense_Mutation	SNP	G	G	T	c.2811C>A	p.Ser937Arg	p.S937R	GGCCGGCTCTC
CTNND2	1501	chr5	11236729	11236729	Missense_Mutation	SNP	G	G	T	c.1723C>A	p.Gln575Lys	p.Q575K	GTGTTGCAAGT
DNAH5	1767	chr5	13788866	13788866	Missense_Mutation	SNP	G	G	A	c.8497C>T	p.Arg2833Cys	p.R2833C	GAAACGGTCAG
CDH10	1008	chr5	24535180	24535180	Missense_Mutation	SNP	A	A	G	c.746T>C	p.Leu249Ser	p.L249S	CCGATAAGCCT
ADAMTS12	81792	chr5	33751509	33751509	Missense_Mutation	SNP	C	C	G	c.529G>C	p.Glu177Gln	p.E177Q	GGGTTCAATGA
SKIV2L2	23517	chr5	55340175	55340175	Missense_Mutation	SNP	G	G	T	c.681G>T	p.Met227Ile	p.M227I	GTTATGACCAC
SLCO4C1	353189	chr5	102258081	102258081	Missense_Mutation	SNP	T	T	A	c.1135A>T	p.Met379Leu	p.M379L	CTTCATCAAAT
MEGF10	84466	chr5	127398707	127398707	Missense_Mutation	SNP	G	G	A	c.691G>A	p.Gly231Ser	p.G231S	AACATGGTCCA
PCDHA1	56147	chr5	140787787	140787787	Silent	SNP	G	G	T	c.1497G>T	p.=	p.V499V	CGGGTGGGCGA
PCDHA1	56147	chr5	140787788	140787788	Missense_Mutation	SNP	G	G	T	c.1498G>T	p.Gly500Cys	p.G500C	GGGTGGGCGAG
PCDHGB5	56101	chr5	141399771	141399771	Silent	SNP	G	G	T	c.1644G>T	p.=	p.V548V	TTGGTGGGCGA
PCDHGA9	56107	chr5	141404034	141404034	Missense_Mutation	SNP	C	A	A	c.1082C>A	p.Pro361His	p.P361H	CGCACCTCAGG
DRD1	1812	chr5	175442937	175442937	Silent	SNP	G	G	T	c.163C>A	p.=	p.R55R	GGACCGCAGGT
ZFP2	80108	chr5	178932632	178932632	Missense_Mutation	SNP	G	G	A	c.1319G>A	p.Cys440Tyr	p.C440Y	TCAGTGTAATG
GRM6	2916	chr5	178986975	178986975	Nonsense_Mutation	SNP	C	C	A	c.1363G>T	p.Gly455Ter	p.G455*	GGTTCCTGCGC
CANX	821	chr5	179708283	179708283	Missense_Mutation	SNP	G	G	C	c.349G>C	p.Asp117His	p.D117H	CAGGTGATAAA
KIAA0319	9856	chr6	24578192	24578192	Missense_Mutation	SNP	C	C	A	c.1423G>T	p.Gly475Trp	p.G475W	GGGCCCGTTTA
HIST1H2AC	8334	chr6	26124484	26124484	Missense_Mutation	SNP	G	G	T	c.252G>T	p.Leu84Phe	p.L84F	CACTTGCAGCT
ZNF322	79692	chr6	26638120	26638120	Missense_Mutation	SNP	T	T	C	c.434A>G	p.His145Arg	p.H145R	GCTGGTGGACA
PGBD1	84547	chr6	28285621	28285621	Missense_Mutation	SNP	G	G	T	c.467G>T	p.Cys156Phe	p.C156F	GGAGTGTCAGA
NFKBIL1	4795	chr6	31548304	31548304	Missense_Mutation	SNP	C	C	T	c.199C>T	p.Pro67Ser	p.P67S	AGCCCCCACCA
FKBP5	2289	chr6	35597380	35597380	Missense_Mutation	SNP	C	C	A	c.533G>T	p.Gly178Val	p.G178V	TCCTTCCACCA
TDRD6	221400	chr6	46689377	46689377	Missense_Mutation	SNP	C	C	T	c.1249C>T	p.His417Tyr	p.H417Y	TTGAGCATGTG
PGK2	5232	chr6	49785927	49785927	3'Flank	SNP	A	A	G				ACACTATATTA
MLIP	90523	chr6	54230799	54230799	Missense_Mutation	SNP	C	C	A	c.1199C>A	p.Pro400Gln	p.P400Q	GCATCCACAGA
KHDRBS2	202559	chr6	61894702	61894702	Missense_Mutation	SNP	C	C	T	c.743G>A	p.Arg248Gln	p.R248Q	CCCCCCGGGCT
POPDC3	64208	chr6	105161687	105161687	Missense_Mutation	SNP	C	C	A	c.223G>T	p.Ala75Ser	p.A75S	GTCAGCTGCAC
FAM26E	254228	chr6	116511932	116511932	Missense_Mutation	SNP	G	G	C	c.236G>C	p.Gly79Ala	p.G79A	CACAGGCTGCT
PTPRK	5796	chr6	128078834	128078834	Missense_Mutation	SNP	T	T	A	c.1862A>T	p.Gln621Leu	p.Q621L	TGGCTTGTGCT
ENPP1	5167	chr6	131860491	131860491	Missense_Mutation	SNP	G	G	C	c.900G>C	p.Trp300Cys	p.W300C	GAGTGGTACAA
VNN2	8875	chr6	132751509	132751509	Missense_Mutation	SNP	A	A	G	c.836T>C	p.Ile279Thr	p.I279T	CATAAATACCA
GRM1	2911	chr6	146399312	146399312	Missense_Mutation	SNP	G	G	C	c.2273G>C	p.Gly758Ala	p.G758A	TTTGGGCTACA
SYNE1	23345	chr6	152143725	152143725	Silent	SNP	G	G	T	c.25017C>A	p.=	p.G8339G	GCTTTGCCCAG
RP11-306O13.1	0	chr6	153282364	153282364	Intron	SNP	C	C	T	n.169+14080C>T			CTGCACGGTGA
FNDC1	84624	chr6	159256547	159256547	Missense_Mutation	SNP	A	A	G	c.5090A>G	p.Tyr1697Cys	p.Y1697C	ATCCTATGAAG
SLC22A1	6580	chr6	160122176	160122176	Missense_Mutation	SNP	G	G	T	c.241G>T	p.Gly81Cys	p.G81C	CCGCGGGCGAG
SLC22A1	6580	chr6	160122177	160122177	Missense_Mutation	SNP	G	G	T	c.242G>T	p.Gly81Val	p.G81V	CGCGGGCGAGG
PLG	5340	chr6	160716697	160716697	Missense_Mutation	SNP	C	C	A	c.721C>A	p.Leu241Met	p.L241M	GGGAGCTGCGG
SDK1	221935	chr7	3971568	3971568	Missense_Mutation	SNP	G	G	T	c.1817G>T	p.Arg606Leu	p.R606L	ACTCCGGTCAG
SDK1	221935	chr7	3974440	3974440	Missense_Mutation	SNP	G	G	A	c.1889G>A	p.Gly630Glu	p.G630E	GGACGGGTCCC
MEOX2	4223	chr7	15686221	15686221	Missense_Mutation	SNP	G	G	T	c.182C>A	p.Ala61Asp	p.A61D	GGCTGGCAAAC
SKAP2	8935	chr7	26844135	26844135	Missense_Mutation	SNP	C	C	A	c.202G>T	p.Asp68Tyr	p.D68Y	TGCATCACCTG
HOXA2	3199	chr7	27100705	27100705	3'UTR	SNP	C	C	A	c.*21G>T			TGATGCTTTGT
DPY19L2P1	554236	chr7	35162031	35162031	RNA	SNP	C	C	A	n.45G>T			ACAATCCCATC
GPR141	353345	chr7	37740574	37740574	Missense_Mutation	SNP	G	G	T	c.181G>T	p.Val61Phe	p.V61F	TGGTGGTCCAC
NME8	51314	chr7	37867865	37867865	Missense_Mutation	SNP	T	T	A	c.785T>A	p.Val262Asp	p.V262D	CCAGGTTACAC
ABCA13	154664	chr7	48271877	48271877	Silent	SNP	G	G	T	c.2211G>T	p.=	p.V737V	TTTGTGGAATT
VWC2	375567	chr7	49802758	49802758	Silent	SNP	A	A	T	c.744A>T	p.=	p.L248L	GTGCTATGCAC
ZNF735	730291	chr7	64219905	64219905	Missense_Mutation	SNP	C	C	A	c.854C>A	p.Thr285Asn	p.T285N	ACTTACTAACC
POM121	9883	chr7	72949340	72949340	3'Flank	SNP	G	G	T				CAGCAGGACAT
WBSCR16	81554	chr7	75055939	75055939	Missense_Mutation	SNP	C	C	A	c.1193G>T	p.Arg398Leu	p.R398L	GGATGCGGGAA
CCDC146	57639	chr7	77282748	77282748	Missense_Mutation	SNP	G	G	A	c.2111G>A	p.Arg704Lys	p.R704K	CAAGAGGTCCC
CD36	948	chr7	80663074	80663074	Missense_Mutation	SNP	G	G	T	c.514G>T	p.Val172Phe	p.V172F	TCCAAGTCAGA
PCLO	27445	chr7	82758637	82758637	Missense_Mutation	SNP	C	C	A	c.15367G>T	p.Asp5123Tyr	p.D5123Y	GAGATCCACTT
CROT	54677	chr7	87392988	87392988	Missense_Mutation	SNP	G	G	T	c.1639G>T	p.Gly547Cys	p.G547C	TGGTTGGCTAT
SAMD9	54809	chr7	93102058	93102058	Missense_Mutation	SNP	A	A	T	c.4040T>A	p.Leu1347His	p.L1347H	CCAAGAGCCCA
ZAN	7455	chr7	100773742	100773742	Missense_Mutation	SNP	G	G	A	c.5656G>A	p.Glu1886Lys	p.E1886K	ACACAGAGAAC
MUC17	140453	chr7	101038888	101038888	Missense_Mutation	SNP	C	C	G	c.7472C>G	p.Thr2491Ser	p.T2491S	TTCTACTGAAG
CPED1	79974	chr7	121097734	121097734	Missense_Mutation	SNP	G	G	A	c.652G>A	p.Asp218Asn	p.D218N	GTCTGGATCAG
GRM8	2918	chr7	127242778	127242778	Nonsense_Mutation	SNP	T	T	A	c.427A>T	p.Lys143Ter	p.K143*	GGGCTTGGTGA
CEP41	95681	chr7	130427999	130427999	Missense_Mutation	SNP	G	G	A	c.53C>T	p.Pro18Leu	p.P18L	TCTGTGGTATC
LRGUK	136332	chr7	134191692	134191692	Missense_Mutation	SNP	G	G	T	c.1372G>T	p.Gly458Trp	p.G458W	GAGAAGGGGAT
FAM180A	389558	chr7	135734264	135734264	Missense_Mutation	SNP	T	T	A	c.233A>T	p.Glu78Val	p.E78V	GCTCCTCGTCC
CHRM2	1129	chr7	137016013	137016013	Missense_Mutation	SNP	A	A	T	c.1148A>T	p.Lys383Met	p.K383M	GGAAAAGAAAG
OR9A4	130075	chr7	141919270	141919270	Missense_Mutation	SNP	A	A	G	c.395A>G	p.Tyr132Cys	p.Y132C	GAGGTACAACA
EPHB6	2051	chr7	142864152	142864152	Missense_Mutation	SNP	G	G	T	c.352G>T	p.Gly118Cys	p.G118C	GCCTGGGTGTG
OR6B1	135946	chr7	144004298	144004298	Frame_Shift_Del	DEL	T	T	-	c.302delT	p.Leu101ArgfsTer35	p.L101Rfs*35	TACAACTGTACT
GIMAP6	474344	chr7	150628081	150628081	Missense_Mutation	SNP	G	G	T	c.517C>A	p.Leu173Met	p.L173M	TTCCAGGGAGC
GIMAP2	26157	chr7	150692816	150692816	Missense_Mutation	SNP	G	G	T	c.530G>T	p.Gly177Val	p.G177V	TGGTGGGCGAA
SPAG11B	10407	chr8	7462855	7462855	Silent	SNP	C	C	A	c.66G>T	p.=	p.S22S	TGAGACGATCC
SPAG11B	10407	chr8	7462856	7462856	Missense_Mutation	SNP	G	G	A	c.65C>T	p.Ser22Leu	p.S22L	GAGACGATCCT
PRSS55	203074	chr8	10531605	10531605	Intron	SNP	G	G	T	c.598+60G>T			GGGGAGGAAGC
C8orf74	203076	chr8	10697768	10697768	Silent	SNP	G	G	T	c.411G>T	p.=	p.L137L	GACCTGACCGT
PPP3CC	5533	chr8	22528553	22528553	Missense_Mutation	SNP	C	C	A	c.1117C>A	p.Leu373Met	p.L373M	ACGAACTGATT
SCARA5	286133	chr8	27966483	27966483	Missense_Mutation	SNP	G	G	T	c.172C>A	p.Leu58Met	p.L58M	CTTCAGGGCCG
UNC5D	137970	chr8	35726226	35726226	Missense_Mutation	SNP	C	C	A	c.1378C>A	p.Leu460Met	p.L460M	TCTGTCTGCAG
ASH2L	9070	chr8	38105722	38105722	Missense_Mutation	SNP	G	G	A	c.172G>A	p.Gly58Arg	p.G58R	GTTCCGGGGAG
FGFR1	2260	chr8	38427979	38427979	Missense_Mutation	SNP	A	A	T	c.563T>A	p.Leu188Gln	p.L188Q	AGCGCAGTGTG
ADAM32	203102	chr8	39257226	39257226	Missense_Mutation	SNP	C	C	A	c.2045C>A	p.Thr682Asn	p.T682N	AAACACCTGGC
ADAM32	203102	chr8	39257227	39257227	Silent	SNP	C	C	A	c.2046C>A	p.=	p.T682T	AACACCTGGCT
HGSNAT	138050	chr8	43182221	43182221	Missense_Mutation	SNP	G	G	T	c.1089G>T	p.Glu363Asp	p.E363D	TTGGAGCTCCT
SNTG1	54212	chr8	50704752	50704752	Missense_Mutation	SNP	G	G	T	c.1191G>T	p.Gln397His	p.Q397H	ATACAGGTGAG
RB1CC1	9821	chr8	52685482	52685482	5'UTR	SNP	G	G	C	c.-13C>G			TATCTGAATTC
MRPL15	29088	chr8	54147660	54147660	Missense_Mutation	SNP	G	G	T	c.832G>T	p.Ala278Ser	p.A278S	ATATGGCCGAT
RP1	6101	chr8	54624831	54624831	Missense_Mutation	SNP	G	G	T	c.949G>T	p.Asp317Tyr	p.D317Y	CTGAAGATGAT
XKR4	114786	chr8	55452121	55452121	Intron	SNP	G	G	T	c.1007-71160G>T			AGGTGGCCCTG
DNAJC5B	85479	chr8	66051596	66051596	Nonsense_Mutation	SNP	G	G	T	c.49G>T	p.Gly17Ter	p.G17*	CAACAGGAGAA
ADHFE1	137872	chr8	66453809	66453809	Intron	SNP	G	G	T	c.888-250G>T			CCCCCGGCGCT
CPA6	57094	chr8	67483723	67483723	Intron	SNP	C	C	A	c.838+45G>T			AAAACCTGCAG
RP11-656G20.1	0	chr8	72251487	72251487	RNA	SNP	C	C	A	n.79G>T			GTCGTCCCGCA
ZFHX4	79776	chr8	76853954	76853954	Missense_Mutation	SNP	G	G	C	c.7033G>C	p.Asp2345His	p.D2345H	CCCAAGATGAA
PSKH2	85481	chr8	86064319	86064319	Missense_Mutation	SNP	C	C	T	c.498G>A	p.Met166Ile	p.M166I	GCAACCATCTG
[truncated: 173,774 more rows]
