# Supplementary material for: Identification of Immune-Related Gene Signatures in Lung Adenocarcinoma and Lung Squamous Cell Carcinoma
Source: Front Immunol. 2021 Nov 23;12:752643. doi: 10.3389/fimmu.2021.752643 (PMC8649721; doi:10.3389/fimmu.2021.752643)
Supplement: Supplementary file 7 [file Table_4.xlsx]

## Sheet: Sheet1
Supplementary table 4: The mutation data in LUSC, extracted from TCGA database.
Hugo_Symbol	Entrez_Gene_Id	Chromosome	Start_Position	End_Position	Variant_Classification	Variant_Type	Reference_Allele	Tumor_Seq_Allele1	Tumor_Seq_Allele2	HGVSc	HGVSp	HGVSp_Short	CONTEXT
MIIP	60672	chr1	12031841	12031841	3'UTR	SNP	C	C	T	c.*33C>T			TCCCGCCGCCT
TNFRSF8	943	chr1	12126202	12126202	Silent	SNP	G	G	C	c.1275G>C	p.=	p.P425P	TACCCGGTCCA
PADI2	11240	chr1	17086563	17086563	Silent	SNP	G	G	T	c.792C>A	p.=	p.G264G	ACCAGGCCTGA
PLA2G2D	26279	chr1	20114109	20114109	3'UTR	SNP	G	G	A	c.*5C>T			GTGTGGGCTTC
HSPG2	3339	chr1	21880486	21880486	Missense_Mutation	SNP	G	G	A	c.2072C>T	p.Ala691Val	p.A691V	GCACGGCCTCC
ADGRB2	576	chr1	31740461	31740461	Silent	SNP	T	T	C	c.1875A>G	p.=	p.L625L	GCCAGTAGCTC
YARS	8565	chr1	32806574	32806574	Missense_Mutation	SNP	C	C	A	c.418G>T	p.Val140Phe	p.V140F	TGTGACCACGG
MACF1	23499	chr1	39447796	39447796	Missense_Mutation	SNP	C	C	G	c.19563C>G	p.Ile6521Met	p.I6521M	CTGATCAAGAA
SZT2	23334	chr1	43452114	43452114	3'UTR	SNP	T	T	C	c.*1634T>C			TAGGCTGGCAG
LRP8	7804	chr1	53275676	53275676	Nonsense_Mutation	SNP	C	C	A	c.961G>T	p.Glu321Ter	p.E321*	CTGCTCCTGGT
L1TD1	54596	chr1	62209841	62209841	Missense_Mutation	SNP	G	G	C	c.1067G>C	p.Ser356Thr	p.S356T	CTTGAGCTTCC
PTGER3	5733	chr1	70865778	70865778	Intron	SNP	G	G	A	c.*24-12919C>T			GGAAGGGCTGA
SPATA1	100505741	chr1	84522418	84522418	RNA	SNP	C	C	T	n.437C>T			GAGCCCTGAGG
COL24A1	255631	chr1	86125901	86125901	Missense_Mutation	SNP	G	G	C	c.435C>G	p.His145Gln	p.H145Q	CTAATGTGTAC
GBP3	2635	chr1	89007580	89007580	3'UTR	SNP	T	T	G	c.*144A>C			ATGATTTTGAT
ABCA4	24	chr1	94029538	94029538	Silent	SNP	G	G	T	c.4446C>A	p.=	p.V1482V	GGGTTGACCTG
ABCA4	24	chr1	94043373	94043373	Silent	SNP	G	G	T	c.3153C>A	p.=	p.L1051L	TGGTGGAGGCC
SNX7	51375	chr1	98691152	98691152	Missense_Mutation	SNP	A	A	T	c.441A>T	p.Lys147Asn	p.K147N	GGAAAACTGGA
VCAM1	7412	chr1	100729137	100729137	Missense_Mutation	SNP	G	G	A	c.959G>A	p.Gly320Glu	p.G320E	CCCTGGACCCC
CELSR2	1952	chr1	109263162	109263162	Missense_Mutation	SNP	G	G	T	c.4729G>T	p.Val1577Leu	p.V1577L	AGAACGTGTGT
TRIM33	51592	chr1	114407011	114407011	Missense_Mutation	SNP	T	T	C	c.2348A>G	p.Asp783Gly	p.D783G	TTTCATCTTCA
SPAG17	200162	chr1	118185176	118185176	5'UTR	SNP	A	A	G	c.-19T>C			GAAGCATTGGC
SRGAP2C	653464	chr1	121387863	121387863	3'UTR	SNP	C	C	A	c.*8C>A			AGCGTCAGCAT
RP5-998N21.4	0	chr1	143880523	143880523	Intron	SNP	G	G	T	n.1062-314C>A			AGCTGGTGTAC
NBPF15	284565	chr1	144422917	144422917	3'UTR	SNP	C	C	T	c.*96G>A			TATGTCTGGGC
NBPF10	100132406	chr1	146136452	146136452	Missense_Mutation	SNP	T	T	C	c.992A>G	p.Tyr331Cys	p.Y331C	CTTCATATTCT
CHTOP	26097	chr1	153636606	153636606	Silent	SNP	G	G	T	c.18G>T	p.=	p.A6A	TCAGCGCCGAA
CHRNB2	1141	chr1	154571601	154571601	Missense_Mutation	SNP	T	T	C	c.778T>C	p.Ser260Pro	p.S260P	TGCCATCCGAC
FCRL2	79368	chr1	157770616	157770616	Missense_Mutation	SNP	C	C	A	c.103G>T	p.Val35Phe	p.V35F	CAGAACGATGC
FCRL1	115350	chr1	157796067	157796067	3'UTR	SNP	A	A	T	c.*32T>A			CATGGATGGTT
CD1E	913	chr1	158355437	158355437	Missense_Mutation	SNP	G	G	T	c.493G>T	p.Ala165Ser	p.A165S	TCCGGGCCCAG
PYHIN1	149628	chr1	158942336	158942336	Missense_Mutation	SNP	G	G	T	c.939G>T	p.Lys313Asn	p.K313N	CCGAAGATCAA
ATF6	22926	chr1	161821142	161821142	Silent	SNP	C	C	T	c.1168C>T	p.=	p.L390L	TAATACTGAAC
DUSP27	92235	chr1	167127069	167127069	Missense_Mutation	SNP	G	G	T	c.1938G>T	p.Trp646Cys	p.W646C	AGCTGGGAGGC
CACYBP	27101	chr1	175008612	175008612	Missense_Mutation	SNP	A	A	C	c.436A>C	p.Lys146Gln	p.K146Q	AGGTCAAGACT
PAPPA2	60676	chr1	176699164	176699164	Silent	SNP	G	G	T	c.2811G>T	p.=	p.L937L	CACCTGTACCA
TNNT2	7139	chr1	201361251	201361251	Intron	SNP	G	G	T	c.810+28C>A			GAGATGCTGGG
CR1L	1379	chr1	207697823	207697823	Silent	SNP	T	T	C	c.1092T>C	p.=	p.F364F	CTATTTCCACT
TLR5	7100	chr1	223112479	223112479	Missense_Mutation	SNP	C	C	A	c.553G>T	p.Val185Leu	p.V185L	ACATACAAGGA
SNAP47	116841	chr1	227747901	227747901	Missense_Mutation	SNP	G	G	T	c.300G>T	p.Glu100Asp	p.E100D	GTTGAGATCAA
OBSCN	84033	chr1	228288824	228288824	Silent	SNP	A	A	C	c.10275A>C	p.=	p.A3425A	GTGGCAGATGC
TARBP1	6894	chr1	234429671	234429671	Missense_Mutation	SNP	C	C	A	c.2616G>T	p.Leu872Phe	p.L872F	TCTTCCAAAAC
NLRP3	114548	chr1	247418898	247418898	Missense_Mutation	SNP	A	A	C	c.104A>C	p.Gln35Pro	p.Q35P	TCCCCAGAAGG
OR2T12	127064	chr1	248295076	248295076	Frame_Shift_Del	DEL	C	C	-	c.503delG	p.Gly168ValfsTer36	p.G168Vfs*36	TGTGCACCGCAA
NBAS	51594	chr2	15394328	15394328	Frame_Shift_Del	DEL	T	T	-	c.3156delA	p.Lys1052AsnfsTer24	p.K1052Nfs*24	TCCATGTTTTTC
APOB	338	chr2	21011986	21011986	Missense_Mutation	SNP	C	C	A	c.4882G>T	p.Ala1628Ser	p.A1628S	GTCAGCATTTA
GCKR	2646	chr2	27497597	27497597	Silent	SNP	A	A	T	c.252A>T	p.=	p.V84V	ATGGTACAGGT
FSHR	2492	chr2	49017526	49017526	Missense_Mutation	SNP	G	G	T	c.337C>A	p.Pro113Thr	p.P113T	CTCAGGGTTGA
DYSF	8291	chr2	71570733	71570733	Missense_Mutation	SNP	C	C	A	c.3166C>A	p.Leu1056Met	p.L1056M	AAGCACTGAAA
EXOC6B	23233	chr2	72825985	72825985	5'UTR	SNP	C	C	G	c.-75G>C			GCTCCCACCAC
HK2	3099	chr2	74887923	74887923	Missense_Mutation	SNP	G	G	A	c.2240G>A	p.Gly747Glu	p.G747E	CAGTGGAATGT
LRRTM4	80059	chr2	77519726	77519726	Missense_Mutation	SNP	T	T	A	c.143A>T	p.Glu48Val	p.E48V	GAGACTCACAG
REG3A	5068	chr2	79159427	79159427	5'UTR	SNP	C	C	A	c.-22G>T			GGAGGCAATCA
LMAN2L	81562	chr2	96707352	96707352	Missense_Mutation	SNP	G	G	C	c.951C>G	p.Ile317Met	p.I317M	AAGACGATGAG
NPAS2	4862	chr2	100968376	100968376	Missense_Mutation	SNP	C	C	T	c.1003C>T	p.His335Tyr	p.H335Y	CCTACCATCAG
IL1RL1	9173	chr2	102348083	102348083	Missense_Mutation	SNP	C	C	A	c.1109C>A	p.Thr370Asn	p.T370N	CAAGACTAGGA
2020-09-10	151011	chr2	109544305	109544305	3'UTR	SNP	T	T	C	c.*4A>G			ACTTCTGTTTT
CLASP1	23332	chr2	121348568	121348568	Missense_Mutation	SNP	T	T	A	c.4357A>T	p.Ile1453Phe	p.I1453F	TGCGATCCTCT
AMER3	205147	chr2	130763735	130763735	Frame_Shift_Del	DEL	G	G	-	c.1669delG	p.Ala557ArgfsTer127	p.A557Rfs*127	GATGCAGGGGGG
POTEE	445582	chr2	131223717	131223717	Splice_Region	SNP	A	A	T	c.636+7A>T			TATGCAGTAGC
FAR2P4	100420005	chr2	131296906	131296906	3'Flank	SNP	A	A	G				GACCTATAGCA
LCT	3938	chr2	135836663	135836663	Missense_Mutation	SNP	C	C	G	c.507G>C	p.Trp169Cys	p.W169C	GTGAACCAGAT
THSD7B	80731	chr2	137056660	137056660	Missense_Mutation	SNP	G	G	C	c.380G>C	p.Arg127Pro	p.R127P	GCCTCGGACTG
DPP4	1803	chr2	162035222	162035222	Missense_Mutation	SNP	G	G	A	c.716C>T	p.Ser239Phe	p.S239F	AGAAGGAGTAT
FIGN	55137	chr2	163610717	163610717	Missense_Mutation	SNP	G	G	A	c.1115C>T	p.Ser372Leu	p.S372L	AGGATGATGTT
SCN2A	6326	chr2	165388918	165388918	Missense_Mutation	SNP	G	G	A	c.5112G>A	p.Met1704Ile	p.M1704I	AGCATGATCTG
XIRP2	129446	chr2	167247227	167247227	Silent	SNP	A	A	T	c.5310A>T	p.=	p.I1770I	GTAATAAAAAA
LRP2	4036	chr2	169150914	169150914	Missense_Mutation	SNP	C	C	A	c.12574G>T	p.Val4192Leu	p.V4192L	ATTCACAGCAA
HOXD3	3232	chr2	176169140	176169140	Missense_Mutation	SNP	C	C	A	c.26C>A	p.Ala9Asp	p.A9D	GCAGGCCCTGG
TTN	7273	chr2	178612839	178612839	Missense_Mutation	SNP	C	C	T	c.44959G>A	p.Val14987Met	p.V14987M	ATTCACAGCTC
TTN	7273	chr2	178617343	178617343	Silent	SNP	G	G	A	c.42819C>T	p.=	p.V14273V	TCAGGGACAAG
TTN	7273	chr2	178720611	178720611	Silent	SNP	A	A	T	c.22200T>A	p.=	p.S7400S	ACATCAGAACC
TTN	7273	chr2	178722673	178722673	Missense_Mutation	SNP	A	A	G	c.21275T>C	p.Val7092Ala	p.V7092A	TGAACACAGTC
TTN	7273	chr2	178794971	178794971	Nonsense_Mutation	SNP	G	G	T	c.1196C>A	p.Ser399Ter	p.S399*	TGGCCGACACA
TTN	7273	chr2	178800403	178800403	Missense_Mutation	SNP	A	A	G	c.575T>C	p.Leu192Pro	p.L192P	GAACCAGTAAT
SSFA2	6744	chr2	181915589	181915589	Missense_Mutation	SNP	G	G	A	c.1949G>A	p.Ser650Asn	p.S650N	AAGCAGTGAAA
CALCRL	10203	chr2	187352189	187352189	Silent	SNP	C	C	A	c.1053G>T	p.=	p.L351L	GGAATCAGCAC
HECW2	57520	chr2	196325147	196325147	Missense_Mutation	SNP	G	G	C	c.574C>G	p.Leu192Val	p.L192V	CCTAAGATCTT
PIKFYVE	200576	chr2	208350083	208350083	Nonsense_Mutation	SNP	C	C	T	c.5434C>T	p.Gln1812Ter	p.Q1812*	AACTTCGTAAG
UNC80	285175	chr2	209777320	209777320	Silent	SNP	C	C	T	c.361C>T	p.=	p.L121L	TGCTTCTGGAG
FN1	2335	chr2	215406272	215406272	Missense_Mutation	SNP	C	C	A	c.2952G>T	p.Arg984Ser	p.R984S	CTCTCCCTCCC
CXCR1	3577	chr2	218164080	218164080	3'UTR	SNP	C	C	A	c.*79G>T			AGAGCCAGATC
AAMP	14	chr2	218265664	218265664	Missense_Mutation	SNP	G	G	T	c.898C>A	p.Pro300Thr	p.P300T	CTCAGGTCTAA
USP37	57695	chr2	218459810	218459810	Frame_Shift_Del	DEL	C	C	-	c.2623delG	p.Glu875AsnfsTer2	p.E875Nfs*2	TCAGTTCCTCAG
CRYBA2	1412	chr2	218990900	218990900	Missense_Mutation	SNP	A	A	T	c.398T>A	p.Met133Lys	p.M133K	AGCCCATGGAG
PAX3	5077	chr2	222202148	222202148	Missense_Mutation	SNP	G	G	T	c.1216C>A	p.Pro406Thr	p.P406T	CTGGGGCTGAT
NYAP2	57624	chr2	225582524	225582524	Silent	SNP	G	G	T	c.1107G>T	p.=	p.V369V	AACGTGTCTTA
SP140	11262	chr2	230245022	230245022	Silent	SNP	C	C	A	c.606C>A	p.=	p.L202L	GCTCTCCCAAA
USP40	55230	chr2	233485780	233485780	Missense_Mutation	SNP	G	G	T	c.3392C>A	p.Pro1131Gln	p.P1131Q	ATATCGGAAGC
CCDC174	51244	chr3	14670930	14670930	Silent	SNP	A	T	T	c.1140A>T	p.=	p.S380S	CAGTCAGATCT
NEK10	152110	chr3	27287730	27287730	Missense_Mutation	SNP	T	A	A	c.1757A>T	p.Asn586Ile	p.N586I	CAATGTTGGGA
AZI2	64343	chr3	28338516	28338516	Missense_Mutation	SNP	A	A	C	c.316T>G	p.Leu106Val	p.L106V	CTTCAAATTAT
ITGA9	3680	chr3	37481560	37481560	Missense_Mutation	SNP	C	C	T	c.497C>T	p.Pro166Leu	p.P166L	CATCCCCTCCA
ZNF197	10168	chr3	44644110	44644110	Nonsense_Mutation	SNP	G	G	T	c.2980G>T	p.Glu994Ter	p.E994*	AAAAAGAATTC
CCR2	729230	chr3	46359798	46359798	Missense_Mutation	SNP	G	G	A	c.1063G>A	p.Gly355Arg	p.G355R	GTCGTGGAAAA
USP4	7375	chr3	49280766	49280766	Nonsense_Mutation	SNP	A	T	T	c.2622T>A	p.Tyr874Ter	p.Y874*	GCTCCATAATG
WDR82	80335	chr3	52259796	52259796	Missense_Mutation	SNP	T	T	A	c.620A>T	p.Lys207Met	p.K207M	TGAGCTTGCCA
ITIH1	3697	chr3	52786990	52786990	Silent	SNP	C	C	A	c.1779C>A	p.=	p.A593A	CAGGCCCTGCA
ITIH1	3697	chr3	52786991	52786991	Missense_Mutation	SNP	C	C	G	c.1780C>G	p.Leu594Val	p.L594V	AGGCCCTGCAG
IL17RB	55540	chr3	53858777	53858777	Missense_Mutation	SNP	T	T	C	c.806T>C	p.Val269Ala	p.V269A	AGTTGTGCTCT
ARL13B	200894	chr3	94003861	94003861	Missense_Mutation	SNP	G	G	T	c.333G>T	p.Met111Ile	p.M111I	GCTATGTCAGA
OR5AC2	81050	chr3	98087841	98087841	Silent	SNP	G	G	T	c.669G>T	p.=	p.V223V	CGTGTGCTCTT
CLDND1	56650	chr3	98521698	98521698	Intron	SNP	T	T	A	c.-18-256A>T			TCACCTGCATA
HGD	3081	chr3	120633240	120633240	Silent	SNP	G	G	A	c.1095C>T	p.=	p.H365H	GTGCTGTGTAG
HGD	3081	chr3	120646362	120646362	Missense_Mutation	SNP	C	C	A	c.554G>T	p.Gly185Val	p.G185V	GCATTCCTCTC
CASR	846	chr3	122285124	122285124	Missense_Mutation	SNP	C	C	A	c.3170C>A	p.Ser1057Tyr	p.S1057Y	AGTGTCCAGTT
C3orf56	285311	chr3	127197246	127197246	Silent	SNP	C	C	A	c.561C>A	p.=	p.P187P	CCTCCCTCAGA
ZIC1	7545	chr3	147410271	147410271	Silent	SNP	G	G	T	c.159G>T	p.=	p.S53S	AGTTCGCACGA
CLRN1	7401	chr3	150972696	150972696	Missense_Mutation	SNP	G	G	C	c.13C>G	p.Gln5Glu	p.Q5E	CTTCTGTTGGC
AADAC	13	chr3	151814098	151814098	5'UTR	SNP	T	T	C	c.-65T>C			TACACTATTCA
PTX3	5806	chr3	157442825	157442825	Missense_Mutation	SNP	G	G	A	c.992G>A	p.Gly331Glu	p.G331E	CTCTGGGAGAC
SLITRK3	22865	chr3	165188045	165188045	Missense_Mutation	SNP	G	G	T	c.2786C>A	p.Ala929Asp	p.A929D	GCCTGGCATCC
ZBBX	79740	chr3	167282372	167282372	Missense_Mutation	SNP	C	C	G	c.2003G>C	p.Arg668Thr	p.R668T	CAGCTCTAGAT
MUC4	4585	chr3	195788655	195788655	Silent	SNP	G	G	T	c.2925C>A	p.=	p.T975T	AGAGGGGTGGC
HTT	3064	chr4	3134524	3134524	Missense_Mutation	SNP	G	G	A	c.2617G>A	p.Ala873Thr	p.A873T	CCCTTGCAGAG
CC2D2A	57545	chr4	15557362	15557362	Missense_Mutation	SNP	A	A	T	c.2684A>T	p.Gln895Leu	p.Q895L	GCAACAGGAGT
FGFBP2	83888	chr4	15962444	15962444	3'UTR	SNP	G	G	T	c.*14C>A			TGTAGGGGTCT
LDB2	9079	chr4	16595707	16595707	Missense_Mutation	SNP	G	G	T	c.404C>A	p.Thr135Asn	p.T135N	CCTTGGTAAAC
GABRA2	2555	chr4	46250537	46250537	Missense_Mutation	SNP	G	G	C	c.1127C>G	p.Pro376Arg	p.P376R	GATTCGGGGCA
USP46	64854	chr4	52628135	52628135	Missense_Mutation	SNP	A	A	T	c.146T>A	p.Val49Glu	p.V49E	GAAGCACGGAG
EXOC1	55763	chr4	55904593	55904593	3'UTR	SNP	A	A	T	c.*98A>T			CTTAAAATTTT
AASDH	132949	chr4	56384123	56384123	Silent	SNP	C	C	A	c.177G>T	p.=	p.R59R	ATTTCCCGAAT
QRFPR	84109	chr4	121329503	121329503	Missense_Mutation	SNP	C	C	G	c.1107G>C	p.Met369Ile	p.M369I	CGCATCATTGT
DDX60L	91351	chr4	168422548	168422548	Missense_Mutation	SNP	C	C	A	c.2220G>T	p.Gln740His	p.Q740H	AAATCCTGGAC
PRDM9	56979	chr5	23521097	23521097	Silent	SNP	A	A	T	c.426A>T	p.=	p.A142A	AATGCAAGTGG
PRDM9	56979	chr5	23527536	23527536	Missense_Mutation	SNP	G	G	T	c.2448G>T	p.Lys816Asn	p.K816N	AATAAGTCACA
DROSHA	29102	chr5	31448563	31448563	Missense_Mutation	SNP	C	C	A	c.2866G>T	p.Asp956Tyr	p.D956Y	TGGGTCATCTT
PDZD2	23037	chr5	32100818	32100818	Intron	SNP	G	C	C	c.8219-287G>C			TTTCTGGGGAT
SLC45A2	51151	chr5	33963912	33963912	Missense_Mutation	SNP	C	C	T	c.667G>A	p.Ala223Thr	p.A223T	CAATGCAGAGA
AMACR	23600	chr5	33989438	33989438	Missense_Mutation	SNP	C	C	A	c.804G>T	p.Lys268Asn	p.K268N	TTCTTCTTCAT
C5orf42	65250	chr5	37153959	37153959	Silent	SNP	C	C	T	c.7992G>A	p.=	p.Q2664Q	GTGCTCTGTCC
MROH2B	133558	chr5	41000701	41000701	Missense_Mutation	SNP	C	C	T	c.4327G>A	p.Asp1443Asn	p.D1443N	GGGATCCCAAA
MROH2B	133558	chr5	41061627	41061627	Silent	SNP	G	G	T	c.558C>A	p.=	p.I186I	ATGAAGATCTT
CMYA5	202333	chr5	79732300	79732300	Missense_Mutation	SNP	G	A	A	c.3535G>A	p.Ala1179Thr	p.A1179T	TCCCTGCAATC
PCDHA6	56142	chr5	140829853	140829853	Missense_Mutation	SNP	G	G	T	c.1762G>T	p.Gly588Cys	p.G588C	GTGCAGGCCAA
PCDHGA4	56111	chr5	141355744	141355744	Missense_Mutation	SNP	G	T	T	c.637G>T	p.Val213Leu	p.V213L	TGGACGTGCAA
PCDHGC4	56098	chr5	141487226	141487226	Missense_Mutation	SNP	G	G	A	c.2053G>A	p.Gly685Arg	p.G685R	GGGAAGGAGAA
HRH2	3274	chr5	175683232	175683232	5'Flank	SNP	G	G	T				TCCCAGGATGG
PXDC1	221749	chr6	3737089	3737089	Silent	SNP	G	G	C	c.456C>G	p.=	p.V152V	ATTTTGACTGG
RREB1	6239	chr6	7248814	7248814	Missense_Mutation	SNP	C	C	A	c.4910C>A	p.Thr1637Lys	p.T1637K	GGTCACGGCAG
NEDD9	4739	chr6	11190914	11190914	Missense_Mutation	SNP	C	C	A	c.955G>T	p.Val319Phe	p.V319F	GGGGACATCAT
HIVEP1	3096	chr6	12161462	12161462	Nonsense_Mutation	SNP	G	G	T	c.6511G>T	p.Glu2171Ter	p.E2171*	GTTATGAGCGA
GPLD1	2822	chr6	24433206	24433206	Missense_Mutation	SNP	G	G	T	c.2417C>A	p.Thr806Asn	p.T806N	TCACGGTGATG
HIST1H2BG	8339	chr6	26216251	26216251	3'UTR	SNP	C	C	T	c.*12G>A			AGCACCTAAGC
DNAH8	1769	chr6	38973768	38973768	Missense_Mutation	SNP	G	G	T	c.11982G>T	p.Trp3994Cys	p.W3994C	GTATGGATAAC
RUNX2	860	chr6	45512398	45512398	Missense_Mutation	SNP	C	C	G	c.1012C>G	p.Arg338Gly	p.R338G	CTAGGCGCATT
OPN5	221391	chr6	47808260	47808260	Missense_Mutation	SNP	C	C	G	c.863C>G	p.Ser288Cys	p.S288C	GCTCTCTGTGG
PTCHD4	442213	chr6	47879455	47879455	Frame_Shift_Del	DEL	C	C	-	c.1389delG	p.Lys464SerfsTer32	p.K464Sfs*32	TGGCTTCACATA
PTCHD4	442213	chr6	47879833	47879833	Missense_Mutation	SNP	C	C	A	c.1011G>T	p.Met337Ile	p.M337I	GTGACCATCAC
DST	667	chr6	56492227	56492227	Missense_Mutation	SNP	C	C	A	c.13986G>T	p.Gln4662His	p.Q4662H	ATTACCTGCTT
ZNF451	26036	chr6	57148221	57148221	Silent	SNP	A	A	T	c.2136A>T	p.=	p.P712P	TTTCCAGTAAT
EYS	346007	chr6	65344161	65344161	Missense_Mutation	SNP	C	C	G	c.1476G>C	p.Lys492Asn	p.K492N	TGGCACTTTTC
ADGRB3	577	chr6	69339429	69339429	Missense_Mutation	SNP	T	T	A	c.3384T>A	p.Phe1128Leu	p.F1128L	TTGTTTCAAAT
RIMS1	22999	chr6	72179632	72179632	Missense_Mutation	SNP	G	G	T	c.529G>T	p.Ala177Ser	p.A177S	CTGGGGCATGG
COL12A1	1303	chr6	75119086	75119086	Silent	SNP	G	G	T	c.7311C>A	p.=	p.S2437S	TCCTGGGACCG
SPACA1	81833	chr6	88057623	88057623	Missense_Mutation	SNP	A	A	G	c.277A>G	p.Arg93Gly	p.R93G	GTGTTAGAGAA
BACH2	60468	chr6	89951681	89951681	Missense_Mutation	SNP	A	A	G	c.425T>C	p.Val142Ala	p.V142A	GGCACACAAAC
EPHA7	2045	chr6	93357050	93357050	Missense_Mutation	SNP	G	G	A	c.991C>T	p.Pro331Ser	p.P331S	TGGAGGCCCTT
AIM1	202	chr6	106512823	106512823	Missense_Mutation	SNP	G	G	T	c.482G>T	p.Arg161Leu	p.R161L	CCCCCGCGAGC
KIAA0408	9729	chr6	127449854	127449854	Silent	SNP	T	T	C	c.546A>G	p.=	p.Q182Q	TCCTCTTGAAA
LAMA2	3908	chr6	129098227	129098227	Missense_Mutation	SNP	A	A	T	c.451A>T	p.Asn151Tyr	p.N151Y	CTGGAAACTGG
TMEM200A	114801	chr6	130440547	130440547	Missense_Mutation	SNP	G	G	T	c.125G>T	p.Arg42Leu	p.R42L	CAGGCGCCGGC
TMEM200A	114801	chr6	130441546	130441546	Missense_Mutation	SNP	C	C	T	c.1124C>T	p.Pro375Leu	p.P375L	GTCTCCTGGGG
HIVEP2	3097	chr6	142759878	142759878	Missense_Mutation	SNP	T	T	A	c.6410A>T	p.Tyr2137Phe	p.Y2137F	TCATGTATCTT
FBXO30	84085	chr6	145800207	145800207	Nonsense_Mutation	SNP	C	C	A	c.2137G>T	p.Glu713Ter	p.E713*	TTTCTCGACAA
KATNA1	11104	chr6	149623204	149623204	Missense_Mutation	SNP	C	C	G	c.400G>C	p.Val134Leu	p.V134L	TCTGACAGTTG
OPRM1	4988	chr6	154089791	154089791	Intron	SNP	T	T	A	c.291-35T>A			GTCTTTTACTG
TIAM2	26230	chr6	155130028	155130028	Missense_Mutation	SNP	G	G	T	c.805G>T	p.Ala269Ser	p.A269S	TCCTGGCCCCC
CCR6	1235	chr6	167136549	167136549	Missense_Mutation	SNP	G	G	A	c.319G>A	p.Ala107Thr	p.A107T	GTCATGCCACC
FRMD1	79981	chr6	168057271	168057271	Silent	SNP	G	G	A	c.1476C>T	p.=	p.H492H	AGCTGGTGCAG
C1GALT1	56913	chr7	7234508	7234508	Missense_Mutation	SNP	G	G	T	c.189G>T	p.Met63Ile	p.M63I	CAAATGAACTT
DNAH11	8701	chr7	21773774	21773775	Frame_Shift_Ins	INS	-	-	A	c.9114dupA	p.Asp3039ArgfsTer4	p.D3039Rfs*4	GTGCACAAAGA
DPY19L2P1	554236	chr7	35162041	35162041	RNA	SNP	G	G	T	n.35C>A			CATTAGTCCAT
ABCA13	154664	chr7	48372246	48372246	Missense_Mutation	SNP	A	A	G	c.10882A>G	p.Ser3628Gly	p.S3628G	CCATAAGCAGT
FIGNL1	63979	chr7	50445691	50445691	Missense_Mutation	SNP	T	A	A	c.1597A>T	p.Thr533Ser	p.T533S	AGATGTTGTTG
POM121L12	285877	chr7	53036041	53036041	Missense_Mutation	SNP	C	A	A	c.370C>A	p.Leu124Met	p.L124M	GGGGGCTGTGT
POM121	9883	chr7	72926881	72926881	Missense_Mutation	SNP	A	A	G	c.940A>G	p.Ser314Gly	p.S314G	TACTGAGTGCC
TRIM50	135892	chr7	73324434	73324434	Silent	SNP	T	T	C	c.354A>G	p.=	p.Q118Q	TGGTGTTGGTG
DMTF1	9988	chr7	87185831	87185831	Missense_Mutation	SNP	T	T	A	c.1052T>A	p.Ile351Lys	p.I351K	TAGGATAGCAG
ACTL6B	51412	chr7	100648774	100648774	Missense_Mutation	SNP	G	G	A	c.517C>T	p.His173Tyr	p.H173Y	GGTGTGGGTGG
ZAN	7455	chr7	100737281	100737281	Missense_Mutation	SNP	G	G	T	c.545G>T	p.Arg182Leu	p.R182L	AACACGGGGTA
RELN	5649	chr7	103575704	103575704	Missense_Mutation	SNP	T	T	C	c.4147A>G	p.Lys1383Glu	p.K1383E	GGTCTTGCTGT
PIK3CG	5294	chr7	106868675	106868675	Missense_Mutation	SNP	G	G	T	c.1114G>T	p.Val372Phe	p.V372F	TCCCCGTCCTG
ING3	54556	chr7	120973238	120973238	Missense_Mutation	SNP	C	C	A	c.1135C>A	p.Gln379Lys	p.Q379K	ATAACCAAGAT
GCC1	79571	chr7	127582210	127582210	Missense_Mutation	SNP	C	C	A	c.2132G>T	p.Arg711Met	p.R711M	GGTCCCTGATG
FSCN3	29999	chr7	127598561	127598561	Missense_Mutation	SNP	A	A	T	c.1087A>T	p.Asn363Tyr	p.N363Y	CACCCAACAGC
RP11-286H14.4	0	chr7	129126874	129126874	RNA	SNP	G	G	T	n.357G>T			CACCAGGTCCT
EXOC4	60412	chr7	133895623	133895623	Missense_Mutation	SNP	G	G	T	c.1759G>T	p.Val587Phe	p.V587F	AGACAGTTCAA
NUP205	23165	chr7	135638033	135638033	Missense_Mutation	SNP	G	G	T	c.5239G>T	p.Asp1747Tyr	p.D1747Y	AGAAAGATGAG
AKR1D1	6718	chr7	138088738	138088738	Silent	SNP	G	G	A	c.231G>A	p.=	p.V77V	AAGGTGCGGAG
TRBC2	28638	chr7	142715680	142715680	Intron	SNP	C	C	T	c.357+44422C>T			GGTATCGACAA
SSPO	23145	chr7	149818475	149818475	Silent	SNP	G	G	T	c.11625G>T	p.=	p.V3875V	ACGGTGGAGCC
ACTR3B	57180	chr7	152783197	152783198	Frame_Shift_Ins	INS	-	-	T	c.57dupT	p.Gly20TrpfsTer7	p.G20Wfs*7	CCAAGCTTGGC
UBE3C	9690	chr7	157178827	157178827	Missense_Mutation	SNP	T	T	C	c.596T>C	p.Leu199Ser	p.L199S	AATTTTGCACT
BLK	640	chr8	11558011	11558011	Silent	SNP	C	A	A	c.1002C>A	p.=	p.L334L	TCACTCCCAAG
LZTS1	11178	chr8	20254882	20254882	Silent	SNP	C	A	A	c.300G>T	p.=	p.P100P	GTGGACGGGTC
HR	55806	chr8	22127735	22127735	Missense_Mutation	SNP	T	T	G	c.707A>C	p.His236Pro	p.H236P	GCAGGTGCCCA
ANK1	286	chr8	41694774	41694774	Missense_Mutation	SNP	T	T	C	c.3145A>G	p.Lys1049Glu	p.K1049E	CCTCTTCTTCT
IKBKB	3551	chr8	42319535	42319535	Intron	SNP	G	G	C	c.1517-50G>C			TTTGTGGTGTT
CHRNB3	1142	chr8	42731999	42731999	Missense_Mutation	SNP	G	G	T	c.692G>T	p.Arg231Leu	p.R231L	GAGACGCCTGC
CA8	767	chr8	60208816	60208816	Missense_Mutation	SNP	C	C	A	c.842G>T	p.Ser281Ile	p.S281I	TGTCACTAAGA
PRDM14	63978	chr8	70068257	70068257	Silent	SNP	G	G	A	c.885C>T	p.=	p.T295T	CCGTAGGTCTT
DCAF4L2	138009	chr8	87873540	87873540	Silent	SNP	C	C	G	c.432G>C	p.=	p.L144L	AAGCACAGCAG
MATN2	4147	chr8	97978888	97978888	Missense_Mutation	SNP	G	G	C	c.961G>C	p.Val321Leu	p.V321L	CAGCTGTGGAC
CSMD3	114788	chr8	112636949	112636949	Missense_Mutation	SNP	C	C	A	c.3583G>T	p.Gly1195Trp	p.G1195W	GAACCCGATTC
CSMD3	114788	chr8	113314760	113314760	Missense_Mutation	SNP	C	C	A	c.212G>T	p.Gly71Val	p.G71V	TAAGTCCTTTT
TRPS1	7227	chr8	115587325	115587325	Missense_Mutation	SNP	T	T	A	c.2337A>T	p.Lys779Asn	p.K779N	CAAACTTTCTC
ENPP2	5168	chr8	119607965	119607965	Missense_Mutation	SNP	C	C	G	c.790G>C	p.Ala264Pro	p.A264P	GGTGGCTGTAA
FAM135B	51059	chr8	138142914	138142914	Intron	SNP	G	G	T	c.3638+98C>A			TCAGTGGTATA
SLC52A2	79581	chr8	144359255	144359255	5'UTR	SNP	A	A	T	c.-39A>T			CTGTGACCTTT
TLN1	7094	chr9	35697720	35697720	3'UTR	SNP	C	C	G	c.*71G>C			CCCGACAGCCC
TMEM252	169693	chr9	68537451	68537451	Silent	SNP	C	C	A	c.321G>T	p.=	p.V107V	TTTTCCACCTC
TRPM6	140803	chr9	74821823	74821823	Missense_Mutation	SNP	C	C	G	c.856G>C	p.Val286Leu	p.V286L	CGGCACGCCTT
KIAA0368	23392	chr9	111411014	111411014	Silent	SNP	T	C	C	c.2343A>G	p.=	p.Q781Q	TCCTCTTGATC
CNTRL	11064	chr9	121096497	121096497	Silent	SNP	A	G	G	c.555A>G	p.=	p.P185P	ATTCCAGTATG
ADAMTS13	11093	chr9	133456157	133456157	Silent	SNP	G	A	A	c.3657G>A	p.=	p.R1219R	GGGCGGCCCCT
OLFM1	10439	chr9	135119905	135119905	Silent	SNP	G	T	T	c.1185G>T	p.=	p.T395T	AACACGAGCTA
ENTPD2	954	chr9	137050536	137050536	Splice_Region	SNP	G	T	T	c.777C>A	p.=	p.T259T	CCGTGGGTCTG
SLC39A12	221074	chr10	17978002	17978002	Silent	SNP	T	T	C	c.852T>C	p.=	p.H284H	ACCCATGATCA
APBB1IP	54518	chr10	26560820	26560820	Missense_Mutation	SNP	G	G	T	c.1345G>T	p.Ala449Ser	p.A449S	ATGCAGCTGCA
RP11-85G18.6	0	chr10	27248235	27248235	Intron	SNP	G	G	T	n.256-1823G>T			CGTGTGCTTCT
PTCHD3	374308	chr10	27398261	27398261	3'UTR	SNP	G	G	T	c.*33C>A			ATTAGGGGAAT
SVIL	6840	chr10	29555065	29555065	5'UTR	SNP	G	G	C	c.-7C>G			TCTAAGAATTC
EPC1	80314	chr10	32271684	32271684	Missense_Mutation	SNP	C	C	T	c.2308G>A	p.Ala770Thr	p.A770T	TGGGGCAATAG
ANKRD30A	91074	chr10	37219520	37219520	Missense_Mutation	SNP	G	G	T	c.3808G>T	p.Ala1270Ser	p.A1270S	ATTATGCAGGA
CXCL12	6387	chr10	44378571	44378571	Intron	SNP	T	T	A	c.266+66A>T			TCATCTCTCAC
C10orf10	11067	chr10	44977585	44977586	Frame_Shift_Ins	INS	-	-	T	c.445dupA	p.Arg149LysfsTer6	p.R149Kfs*6	TCCCTCTGGGG
ERCC6-PGBD3	101243544	chr10	49517099	49517099	Missense_Mutation	SNP	T	T	C	c.1420A>G	p.Ser474Gly	p.S474G	TAAACTTAGTG
PCDH15	65217	chr10	54153146	54153146	Missense_Mutation	SNP	C	C	T	c.1738G>A	p.Ala580Thr	p.A580T	GAGTGCGTAAG
PCDH15	65217	chr10	54378889	54378889	Missense_Mutation	SNP	G	G	C	c.211C>G	p.Pro71Ala	p.P71A	GGTGGGGTCTG
ZWINT	11130	chr10	56358841	56358841	Missense_Mutation	SNP	T	T	A	c.587A>T	p.Lys196Met	p.K196M	GCTGCTTCAGG
DDX50	79009	chr10	68946631	68946631	3'UTR	SNP	G	G	A	c.*1G>A			ACTGAGTATTT
SAMD8	142891	chr10	75150878	75150878	Missense_Mutation	SNP	A	A	G	c.350A>G	p.His117Arg	p.H117R	TTCCCATGACT
SH2D4B	387694	chr10	80644006	80644006	Missense_Mutation	SNP	C	C	A	c.999C>A	p.His333Gln	p.H333Q	TATCACTGTTT
CDHR1	92211	chr10	84212237	84212237	Missense_Mutation	SNP	G	G	C	c.1612G>C	p.Ala538Pro	p.A538P	TGGACGCTGAG
PCGF5	84333	chr10	91248693	91248693	Missense_Mutation	SNP	G	G	C	c.294G>C	p.Trp98Cys	p.W98C	TTTTGGAAGAA
2020-03-05	54708	chr10	92351326	92351326	3'UTR	SNP	A	A	G	c.*119A>G			TTTTAAGAAAT
LGI1	9211	chr10	93797413	93797413	Missense_Mutation	SNP	C	C	A	c.1284C>A	p.Asn428Lys	p.N428K	CCTAACATGGA
ALDH18A1	5832	chr10	95626731	95626731	Missense_Mutation	SNP	C	C	A	c.1124G>T	p.Arg375Met	p.R375M	ACATCCTTCCT
CNNM1	26507	chr10	99360870	99360870	Nonsense_Mutation	SNP	G	G	T	c.1753G>T	p.Glu585Ter	p.E585*	AACGGGAGCGG
PPRC1	23082	chr10	102139236	102139236	Missense_Mutation	SNP	G	G	A	c.728G>A	p.Arg243His	p.R243H	GCAGCGCAGTG
SHOC2	8036	chr10	110964325	110964325	5'UTR	SNP	A	A	T	c.-34A>T			AAAGGAGTTCA
ADRB1	153	chr10	114045181	114045181	Missense_Mutation	SNP	A	A	G	c.1049A>G	p.His350Arg	p.H350R	CTTCCACCGCG
PNLIPRP1	5407	chr10	116600104	116600104	Missense_Mutation	SNP	G	G	T	c.872G>T	p.Ser291Ile	p.S291I	GGAAAGCATCC
SLC18A2	6571	chr10	117241699	117241699	Silent	SNP	C	C	A	c.6C>A	p.=	p.A2A	ATGGCCCTGAG
FGFR2	2263	chr10	121538601	121538601	Missense_Mutation	SNP	C	C	A	c.739G>T	p.Asp247Tyr	p.D247Y	AACATCCAGGT
FGFR2	2263	chr10	121538602	121538602	Silent	SNP	C	C	A	c.738G>T	p.=	p.L246L	ACATCCAGGTG
HMX2	3167	chr10	123150050	123150050	Missense_Mutation	SNP	C	C	A	c.749C>A	p.Ala250Glu	p.A250E	TCCCGCGCCGC
OR52E2	119678	chr11	5059502	5059502	Silent	SNP	T	A	A	c.126A>T	p.=	p.I42I	TTCCCTATGAG
DCHS1	8642	chr11	6632124	6632124	Missense_Mutation	SNP	T	T	C	c.3388A>G	p.Thr1130Ala	p.T1130A	GTCAGTGGCAA
PDE3B	5140	chr11	14843875	14843875	Missense_Mutation	SNP	A	A	G	c.2369A>G	p.Lys790Arg	p.K790R	TTCGAAGAGCT
DCDC1	341019	chr11	30903544	30903544	Missense_Mutation	SNP	T	T	A	c.1769A>T	p.Glu590Val	p.E590V	GTTTCTCAGAG
OR7E5P	219445	chr11	55979931	55979931	RNA	SNP	C	C	A	n.173G>T			CAGAGCCGATG
OR5AS1	219447	chr11	56030495	56030495	Missense_Mutation	SNP	C	C	A	c.77C>A	p.Thr26Lys	p.T26K	AGTCACACTGT
OR8I2	120586	chr11	56093947	56093947	Missense_Mutation	SNP	A	A	G	c.640A>G	p.Thr214Ala	p.T214A	TCATCACAGTC
OR8H3	390152	chr11	56122385	56122385	Missense_Mutation	SNP	A	A	T	c.13A>T	p.Arg5Trp	p.R5W	GTAGAAGGAAT
SLC43A3	29015	chr11	57426087	57426087	Missense_Mutation	SNP	C	C	T	c.86G>A	p.Gly29Asp	p.G29D	GCCAGCCAAAG
OR5B12	390191	chr11	58439262	58439262	Missense_Mutation	SNP	C	C	A	c.890G>T	p.Ser297Ile	p.S297I	AGGCACTCTTA
GLYAT	10249	chr11	58710688	58710688	Missense_Mutation	SNP	T	T	A	c.390A>T	p.Gln130His	p.Q130H	ATGCGTTGTGT
GLYATL2	219970	chr11	58834336	58834336	3'UTR	SNP	G	G	T	c.*93C>A			AATCAGTTGCA
MS4A8	83661	chr11	60700985	60700985	Missense_Mutation	SNP	A	A	G	c.125A>G	p.Gln42Arg	p.Q42R	GCCGCAAGTCC
VWCE	220001	chr11	61265006	61265006	Missense_Mutation	SNP	C	C	A	c.2089G>T	p.Gly697Cys	p.G697C	CTGGCCATTCG
AHNAK	79026	chr11	62533454	62533454	Silent	SNP	C	C	T	c.963G>A	p.=	p.E321E	TGGCCCTCACG
PYGM	5837	chr11	64754346	64754346	Splice_Site	SNP	C	C	G	c.1000-1G>C		p.X334_splice	GCCACCTGGGG
VPS51	738	chr11	65110578	65110578	Missense_Mutation	SNP	C	C	T	c.1975C>T	p.Arg659Cys	p.R659C	AGGGCCGCTAC
PITPNM1	9600	chr11	67502291	67502291	Splice_Site	SNP	C	C	T	c.415+1G>A		p.X139_splice	CCTCACCCAGG
GRM5	2915	chr11	88525365	88525365	Silent	SNP	T	T	G	c.2670A>C	p.=	p.I890I	CACTCTATTTC
UBTFL1	642623	chr11	90086262	90086262	Missense_Mutation	SNP	A	A	G	c.313A>G	p.Thr105Ala	p.T105A	CCCTTACTGCT
ROBO3	64221	chr11	124876015	124876015	Missense_Mutation	SNP	G	T	T	c.2483G>T	p.Arg828Leu	p.R828L	GGCACGCTCCG
TAPBPL	55080	chr12	6453694	6453694	Silent	SNP	C	C	G	c.543C>G	p.=	p.P181P	AGCCCCCAGGG
PRB1	5542	chr12	11353629	11353629	Intron	SNP	T	T	A	c.313+161A>T			CCTTGTGGCTT
DDX47	51202	chr12	12824617	12824621	Frame_Shift_Del	DEL	AGGTT	AGGTT	-	c.975_979delAGGTT	p.Leu327HisfsTer11	p.L327Hfs*11	CAGCCGAGGTTTGGAC
MGST1	4257	chr12	16354277	16354277	Missense_Mutation	SNP	G	G	T	c.25G>T	p.Asp9Tyr	p.D9Y	TAATGGATGAT
ARNTL2	56938	chr12	27401597	27401597	Silent	SNP	A	A	G	c.1341A>G	p.=	p.L447L	ACTTTAAAAAG
RP11-551L14.1	0	chr12	31150245	31150245	RNA	SNP	G	G	T	n.862C>A			GTAGAGTTGGA
PLEKHA8P1	51054	chr12	45174176	45174176	RNA	SNP	C	C	A	n.727G>T			CAGCTCAGAGG
ANKRD33	341405	chr12	51888129	51888129	5'Flank	SNP	G	G	T				CATGGGGCCCC
PDE1B	5153	chr12	54569324	54569324	Missense_Mutation	SNP	G	G	T	c.368G>T	p.Arg123Leu	p.R123L	GTTCCGAAGCA
PPP1R1A	5502	chr12	54577458	54577458	3'Flank	SNP	A	A	T				GCAGTAAAATG
SLC39A5	283375	chr12	56237791	56237791	3'UTR	SNP	C	C	A	c.*60C>A			GGAGGCGGGAC
LRIG3	121227	chr12	58880643	58880643	Missense_Mutation	SNP	T	T	C	c.1739A>G	p.Gln580Arg	p.Q580R	CACACTGATAT
FAM19A2	338811	chr12	61753659	61753659	Missense_Mutation	SNP	C	C	A	c.347G>T	p.Trp116Leu	p.W116L	AGCTCCATCCT
E2F7	144455	chr12	77030257	77030257	Silent	SNP	G	G	A	c.1458C>T	p.=	p.L486L	ACAGAGAGGAC
MYF5	4617	chr12	80717487	80717487	Missense_Mutation	SNP	G	G	T	c.424G>T	p.Val142Leu	p.V142L	AGCAGGTGGAG
ANKS1B	56899	chr12	99443795	99443795	Missense_Mutation	SNP	C	C	A	c.1453G>T	p.Val485Leu	p.V485L	TGCTACCTCAG
ALDH1L2	160428	chr12	105052190	105052190	Missense_Mutation	SNP	A	A	C	c.1435T>G	p.Leu479Val	p.L479V	CGCCAAAGAAG
NOS1	4842	chr12	117253747	117253747	Missense_Mutation	SNP	T	T	C	c.2539A>G	p.Lys847Glu	p.K847E	GACCTTGTAGC
DNAH10	196385	chr12	123898796	123898796	Missense_Mutation	SNP	G	G	T	c.9268G>T	p.Ala3090Ser	p.A3090S	AGATCGCCGTC
TMEM132D	121256	chr12	129081959	129081959	Missense_Mutation	SNP	C	C	G	c.1723G>C	p.Ala575Pro	p.A575P	CATGGCGTGCT
PIWIL1	9271	chr12	130371595	130371595	Silent	SNP	C	C	G	c.2583C>G	p.=	p.L861L	TACCTCTAACC
TUBA3C	7278	chr13	19177304	19177304	Missense_Mutation	SNP	G	G	A	c.679C>T	p.Leu227Phe	p.L227F	ATTGAGGTTGG
XPO4	64328	chr13	20843823	20843823	Missense_Mutation	SNP	T	T	C	c.520A>G	p.Ser174Gly	p.S174G	GTTGCTAGTTT
RCBTB2	1102	chr13	48515648	48515648	Missense_Mutation	SNP	G	G	A	c.136C>T	p.Arg46Cys	p.R46C	CTGACGAATTA
DIS3	22894	chr13	72763493	72763493	Silent	SNP	A	C	C	c.2085T>G	p.=	p.P695P	GATGGAGGTGG
GPC6	10082	chr13	94286381	94286381	Missense_Mutation	SNP	G	G	T	c.910G>T	p.Gly304Trp	p.G304W	TGGAGGGGCCA
COL4A2	1284	chr13	110430563	110430563	Missense_Mutation	SNP	G	T	T	c.604G>T	p.Gly202Trp	p.G202W	GCCCTGGGCAT
COL4A2	1284	chr13	110512147	110512147	Missense_Mutation	SNP	C	C	G	c.5095C>G	p.Arg1699Gly	p.R1699G	TCATCCGCACA
TFDP1	7027	chr13	113636036	113636036	Silent	SNP	G	G	T	c.747G>T	p.=	p.R249R	AGCCGGCCACC
TEP1	7011	chr14	20378124	20378124	Missense_Mutation	SNP	C	C	A	c.5621G>T	p.Gly1874Val	p.G1874V	GTGCCCCTTCT
CTSG	1511	chr14	24574276	24574276	Missense_Mutation	SNP	C	C	A	c.563G>T	p.Gly188Val	p.G188V	GGTCCCCCACA
NID2	22795	chr14	52040660	52040660	Missense_Mutation	SNP	A	A	T	c.2017T>A	p.Ser673Thr	p.S673T	GTCGGAGTAGT
UNC79	57578	chr14	93593784	93593784	Missense_Mutation	SNP	C	C	A	c.3137C>A	p.Thr1046Lys	p.T1046K	CTGGACAATCA
SERPINA3	12	chr14	94614493	94614493	Missense_Mutation	SNP	T	T	C	c.52T>C	p.Cys18Arg	p.C18R	GGTTCTGCCCT
CHEK2P2	646096	chr15	20290173	20290173	RNA	SNP	C	C	G	n.629C>G			CAGCTCTACTC
POTEB3	102724631	chr15	21410893	21410893	Missense_Mutation	SNP	C	C	A	c.1518G>T	p.Lys506Asn	p.K506N	ATTTCCTTTTC
OCA2	4948	chr15	28081767	28081767	Silent	SNP	G	G	A	c.108C>T	p.=	p.R36R	AGCCTGCGCTT
RYR3	6263	chr15	33696431	33696431	Missense_Mutation	SNP	G	G	T	c.6074G>T	p.Arg2025Leu	p.R2025L	AATCCGCTCCC
RYR3	6263	chr15	33813484	33813484	Silent	SNP	G	G	A	c.10407G>A	p.=	p.R3469R	TTGAGGTCCAA
MEIS2	4212	chr15	36892281	36892281	Silent	SNP	T	T	C	c.1326A>G	p.=	p.G442G	GGTCCTCCGTG
SLC28A2	9153	chr15	45253226	45253226	Missense_Mutation	SNP	C	T	T	c.11C>T	p.Ala4Val	p.A4V	GAAAGCAAGTG
CILP	8483	chr15	65202029	65202029	Missense_Mutation	SNP	C	C	G	c.1029G>C	p.Trp343Cys	p.W343C	TGATACCTGCA
IGDCC3	9543	chr15	65331057	65331057	Silent	SNP	C	G	G	c.1554G>C	p.=	p.L518L	TCACCCAGGGT
DPP8	54878	chr15	65485104	65485104	Missense_Mutation	SNP	C	C	T	c.1060G>A	p.Gly354Arg	p.G354R	CCTTCCTTCAG
DET1	55070	chr15	88530713	88530713	Missense_Mutation	SNP	C	T	T	c.993G>A	p.Met331Ile	p.M331I	TTCCACATTCG
AC090825.1	0	chr15	99791471	99791471	5'Flank	SNP	A	A	T				GTTACACAGTG
PCSK6	5046	chr15	101393345	101393345	Missense_Mutation	SNP	C	C	T	c.1076G>A	p.Gly359Asp	p.G359D	TGTAGCCATCG
BAIAP3	8938	chr16	1341167	1341167	Silent	SNP	C	C	T	c.612C>T	p.=	p.A204A	CGTGCCAAGAA
CREBBP	1387	chr16	3731464	3731468	Frame_Shift_Del	DEL	CGAAG	CGAAG	-	c.4896_4900delCTTCG	p.Phe1633AspfsTer25	p.F1633Dfs*25	GGATCACGAAGAAGAC
ABAT	18	chr16	8772916	8772916	Missense_Mutation	SNP	A	A	G	c.953A>G	p.Lys318Arg	p.K318R	CAGGAAGGTCA
ABCC6P1	653190	chr16	18591302	18591302	RNA	SNP	G	G	T	n.1198G>T			AAGCTGCTCAG
ACSM3	6296	chr16	20781032	20781032	Missense_Mutation	SNP	G	G	A	c.841G>A	p.Ala281Thr	p.A281T	GCTGGGCAAAG
TNRC6A	27327	chr16	24789907	24789907	Missense_Mutation	SNP	G	G	T	c.1265G>T	p.Ser422Ile	p.S422I	GGGAAGCCTTC
SH2B1	25970	chr16	28871845	28871845	Missense_Mutation	SNP	G	G	C	c.1375G>C	p.Ala459Pro	p.A459P	TTGCCGCCTCC
RNA5-8SP2	100873571	chr16	34163089	34163089	RNA	SNP	G	G	T	n.131G>T			CCCAGGGCTTT
SHCBP1	79801	chr16	46604298	46604298	Missense_Mutation	SNP	C	C	A	c.853G>T	p.Gly285Trp	p.G285W	TAACCCTTCCA
ADCY7	113	chr16	50304427	50304427	Missense_Mutation	SNP	G	T	T	c.1436G>T	p.Arg479Leu	p.R479L	GATGCGGGCGT
NKD1	85407	chr16	50625563	50625563	Missense_Mutation	SNP	G	A	A	c.445G>A	p.Gly149Ser	p.G149S	ACAACGGCAAG
CYLD	1540	chr16	50792654	50792654	Frame_Shift_Del	DEL	A	A	-	c.2305delA	p.Ile769PhefsTer7	p.I769Ffs*7	CTATTTAAAAAA
FHOD1	29109	chr16	67238249	67238249	Missense_Mutation	SNP	C	C	A	c.500G>T	p.Arg167Leu	p.R167L	CCACACGGATC
TSNAXIP1	55815	chr16	67825898	67825898	Intron	SNP	C	C	A	c.823-19C>A			CAGGGCCAATG
HAS3	3038	chr16	69118444	69118444	3'Flank	SNP	C	C	A				CGCCACGTTTC
HYDIN	54768	chr16	70872044	70872044	Missense_Mutation	SNP	G	G	T	c.11084C>A	p.Ser3695Tyr	p.S3695Y	GTGGGGAGAAA
BCO1	53630	chr16	81290574	81290574	Silent	SNP	C	C	T	c.1641C>T	p.=	p.T547T	CTGACCTGATG
JPH3	57338	chr16	87603427	87603427	Missense_Mutation	SNP	G	G	A	c.281G>A	p.Arg94His	p.R94H	GGGGCGCTACG
SCARF1	8578	chr17	1640600	1640600	Silent	SNP	C	A	A	c.858G>T	p.=	p.P286P	CAGCCCGGCTC
TRPV1	7442	chr17	3591326	3591326	Silent	SNP	G	G	A	c.312C>T	p.=	p.A104A	GTGCTGGCGGC
TP53	7157	chr17	7675216	7675216	Missense_Mutation	SNP	C	C	G	c.396G>C	p.Lys132Asn	p.K132N	AACATCTTGTT
MYH13	8735	chr17	10327906	10327906	Missense_Mutation	SNP	A	A	C	c.2651T>G	p.Leu884Arg	p.L884R	GCAGGAGGGAG
MYH8	4626	chr17	10409438	10409438	Missense_Mutation	SNP	A	A	C	c.1738T>G	p.Phe580Val	p.F580V	AGAGAAGTGGG
MYH4	4622	chr17	10444685	10444685	Silent	SNP	G	G	T	c.5586C>A	p.=	p.R1862R	TTCTTGCGGTC
DNAH9	1770	chr17	11669129	11669129	Missense_Mutation	SNP	T	T	C	c.2797T>C	p.Phe933Leu	p.F933L	TAGTTTTCTAT
ARHGAP44	9912	chr17	12908969	12908969	Missense_Mutation	SNP	C	C	A	c.271C>A	p.Leu91Ile	p.L91I	CACTTCTTGGG
SDF2	6388	chr17	28649006	28649006	Missense_Mutation	SNP	G	G	A	c.619C>T	p.His207Tyr	p.H207Y	ATGGTGGGCTT
UNC45B	146862	chr17	35186314	35186314	Missense_Mutation	SNP	G	G	C	c.2551G>C	p.Glu851Gln	p.E851Q	GGTTGGAGATC
GRB7	2886	chr17	39745473	39745473	Missense_Mutation	SNP	G	G	T	c.1144G>T	p.Gly382Trp	p.G382W	ATGCTGGGCGT
TOP2A	7153	chr17	40391601	40391601	Missense_Mutation	SNP	G	G	A	c.4172C>T	p.Ser1391Phe	p.S1391F	TTGAAGACAGT
STAT5A	6776	chr17	42306176	42306177	Intron	DEL	TG	TG	-	c.1474-55_1474-54delTG			GTATCTTGTGTGT
WNK4	65266	chr17	42796125	42796125	Missense_Mutation	SNP	A	A	T	c.3434A>T	p.His1145Leu	p.H1145L	CAGGCACTTGT
G6PC	2538	chr17	42911517	42911517	3'UTR	SNP	G	G	T	c.*91G>T			TTGGAGCAAGT
CD300LG	146894	chr17	43861799	43861799	Missense_Mutation	SNP	C	C	A	c.887C>A	p.Thr296Asn	p.T296N	ACAGACTGCGG
RP11-707O23.5	0	chr17	45601859	45601859	RNA	SNP	C	C	A	n.482G>T			AGCAGCGTGGG
LRRC37A2	474170	chr17	46548746	46548746	Nonsense_Mutation	SNP	G	G	T	c.3607G>T	p.Glu1203Ter	p.E1203*	CCGAAGAAAAA
KAT7	11143	chr17	49827557	49827557	3'UTR	SNP	G	G	T	c.*55G>T			CCTAGGGATCT
HLF	3131	chr17	55267831	55267831	Missense_Mutation	SNP	G	G	T	c.196G>T	p.Gly66Trp	p.G66W	TCCTGGGGCCT
BZRAP1	9256	chr17	58327903	58327903	Silent	SNP	G	G	A	c.18C>T	p.=	p.T6T	GGGAGGGTTGT
2020-09-04	5414	chr17	58521536	58521536	Intron	SNP	T	T	A	c.1017+9A>T			TAGAGTGGCCC
EFCAB3	146779	chr17	62406658	62406658	Missense_Mutation	SNP	C	C	A	c.667C>A	p.Leu223Ile	p.L223I	AATTTCTTGAA
PECAM1	5175	chr17	64321821	64321821	3'UTR	SNP	G	G	A	c.*1995C>T			AGTAGGAATAG
ENPP7	339221	chr17	79735164	79735164	Missense_Mutation	SNP	C	C	A	c.521C>A	p.Ala174Glu	p.A174E	GAGAGCGAACA
MYOM1	8736	chr18	3164333	3164333	Silent	SNP	G	G	A	c.1446C>T	p.=	p.I482I	ACACGGATTGT
MYOM1	8736	chr18	3188983	3188983	Missense_Mutation	SNP	G	G	C	c.536C>G	p.Thr179Arg	p.T179R	ATGTTGTGATT
PPP4R1	9989	chr18	9584534	9584534	Missense_Mutation	SNP	T	T	G	c.740A>C	p.Gln247Pro	p.Q247P	TAGCTTGCTGG
ZNF521	25925	chr18	25225712	25225712	Missense_Mutation	SNP	A	A	T	c.2206T>A	p.Ser736Thr	p.S736T	AATGGAGACTT
ZSCAN30	100101467	chr18	35264188	35264188	Silent	SNP	A	A	G	c.165T>C	p.=	p.S55S	GAGTAACTAAA
CPLX4	339302	chr18	59296841	59296841	Nonsense_Mutation	SNP	G	G	A	c.340C>T	p.Gln114Ter	p.Q114*	TTCTTGATCTT
PIGN	23556	chr18	62045881	62045881	Missense_Mutation	SNP	C	C	A	c.2771G>T	p.Gly924Val	p.G924V	GTTTGCCACAT
ZNF236	7776	chr18	76925329	76925329	Nonsense_Mutation	SNP	A	A	T	c.3796A>T	p.Arg1266Ter	p.R1266*	GTAGAAGAAAG
DOT1L	84444	chr19	2222468	2222468	Missense_Mutation	SNP	G	G	T	c.3299G>T	p.Ser1100Ile	p.S1100I	CTTGAGCGCAG
DUS3L	56931	chr19	5785197	5785197	3'UTR	SNP	C	C	T	c.*6G>A			AAAGCCTGAGG
FUT5	2527	chr19	5866976	5866976	Silent	SNP	C	C	G	c.750G>C	p.=	p.T250T	GACAGCGTCTC
C3	718	chr19	6678411	6678411	Missense_Mutation	SNP	C	C	T	c.4675G>A	p.Asp1559Asn	p.D1559N	CTCGTCAAAGT
MUC16	94025	chr19	8947278	8947278	Missense_Mutation	SNP	A	T	T	c.29492T>A	p.Leu9831Gln	p.L9831Q	CAGCTAGGACA
MUC16	94025	chr19	8947387	8947387	Missense_Mutation	SNP	C	C	A	c.29383G>T	p.Ala9795Ser	p.A9795S	GGTGGCCGGTA
DNMT1	1786	chr19	10154349	10154349	Missense_Mutation	SNP	C	C	A	c.1915G>T	p.Asp639Tyr	p.D639Y	GTCATCCTTTT
ICAM1	3383	chr19	10274843	10274843	Missense_Mutation	SNP	G	T	T	c.146G>T	p.Ser49Ile	p.S49I	ATGCAGCACCT
ZNF833P	401898	chr19	11685852	11685852	RNA	SNP	A	A	G	n.2666A>G			TAAAGAATGAG
ZNF700	90592	chr19	11948677	11948677	Missense_Mutation	SNP	G	G	T	c.653G>T	p.Gly218Val	p.G218V	CAGTGGGGATG
ZNF844	284391	chr19	12076495	12076495	Silent	SNP	C	C	T	c.1375C>T	p.=	p.L459L	CAGATCTGCCT
JUNB	3726	chr19	12791805	12791805	Missense_Mutation	SNP	G	G	C	c.34G>C	p.Asp12His	p.D12H	ACCACGACGAC
USHBP1	83878	chr19	17264323	17264323	5'UTR	SNP	C	C	G	c.-24G>C			GCCCTCTGAAT
ZNF208	7757	chr19	21972259	21972259	Silent	SNP	G	T	T	c.2775C>A	p.=	p.A925A	CTGAAGGCTTT
ZNF99	7652	chr19	22758744	22758744	Missense_Mutation	SNP	T	C	C	c.1165A>G	p.Ile389Val	p.I389V	AATTATCTCAT
HPN	3249	chr19	35060666	35060666	Silent	SNP	T	T	A	c.660T>A	p.=	p.G220G	GCCGGTGCCGT
HPN	3249	chr19	35060667	35060667	Missense_Mutation	SNP	G	G	T	c.661G>T	p.Ala221Ser	p.A221S	CCGGTGCCGTG
ZNF260	339324	chr19	36514430	36514430	Missense_Mutation	SNP	T	T	C	c.809A>G	p.His270Arg	p.H270R	CAATATGAATT
ZNF570	148268	chr19	37484925	37484925	Missense_Mutation	SNP	G	G	T	c.1303G>T	p.Val435Phe	p.V435F	AAAGAGTTCAT
MAP4K1	11184	chr19	38614249	38614249	Missense_Mutation	SNP	A	A	G	c.413T>C	p.Ile138Thr	p.I138T	CCTTGATGTCC
SUPT5H	6829	chr19	39459017	39459017	Silent	SNP	A	A	G	c.402A>G	p.=	p.E134E	CGAGAAGAAGA
ZNF780B	163131	chr19	40034733	40034733	Missense_Mutation	SNP	T	T	C	c.2126A>G	p.His709Arg	p.H709R	GGTAATGATAT
PPP1R13L	10848	chr19	45397033	45397033	Missense_Mutation	SNP	A	A	C	c.224T>G	p.Ile75Ser	p.I75S	CAGGGATCGAG
NANOS2	339345	chr19	45914490	45914490	Silent	SNP	G	G	A	c.204C>T	p.=	p.H68H	CCGTTGTGCTT
ARHGAP35	2909	chr19	46919032	46919032	Missense_Mutation	SNP	A	A	T	c.357A>T	p.Arg119Ser	p.R119S	AAGAGAGCTGC
SIGLECL1	284369	chr19	51265369	51265369	Splice_Region	SNP	A	A	T	c.24A>T	p.=	p.V8V	ACAGTACCTGC
FPR3	2359	chr19	51824129	51824129	Silent	SNP	C	C	A	c.381C>A	p.=	p.V127V	TGTGTCCTGCA
ZNF836	162962	chr19	52155863	52155863	Missense_Mutation	SNP	T	T	A	c.1820A>T	p.Gln607Leu	p.Q607L	GTTTCTGCCCA
LILRB5	10990	chr19	54250676	54250676	3'UTR	SNP	A	A	T	c.*110T>A			TTGTTAGGGGT
KIR3DL2	3812	chr19	54855770	54855770	Silent	SNP	G	G	T	c.807G>T	p.=	p.V269V	GCAGTGCCCAA
TMEM86B	255043	chr19	55228795	55228795	5'UTR	SNP	G	G	A	c.-54C>T			AGGGGGTGGAG
PEG3	5178	chr19	56815409	56815409	Silent	SNP	G	G	T	c.3033C>A	p.=	p.A1011A	GTAGGGGCCAA
ZNF417	147687	chr19	57909088	57909088	Missense_Mutation	SNP	T	T	A	c.1190A>T	p.Gln397Leu	p.Q397L	GATGTTGAACG
SLC24A3	57419	chr20	19721127	19721127	Missense_Mutation	SNP	G	G	A	c.1922G>A	p.Cys641Tyr	p.C641Y	CATGTGCGGGG
RPN2	6185	chr20	37228686	37228686	Missense_Mutation	SNP	A	A	T	c.1436A>T	p.Tyr479Phe	p.Y479F	CACCTACACTC
MATN4	8785	chr20	45298264	45298264	Silent	SNP	G	G	A	c.1455C>T	p.=	p.P485P	GCACGGGGCCG
ARFGEF2	10564	chr20	48989567	48989567	Silent	SNP	G	G	A	c.2697G>A	p.=	p.T899T	TGGACGCCACT
CTCFL	140690	chr20	57519226	57519226	Missense_Mutation	SNP	G	G	T	c.906C>A	p.Asn302Lys	p.N302K	ACATGGTTCCG
HRH3	11255	chr20	62216104	62216104	Missense_Mutation	SNP	G	G	T	c.1240C>A	p.Leu414Met	p.L414M	GCACAGAGGGT
GATA5	140628	chr20	62465374	62465374	Missense_Mutation	SNP	G	G	C	c.1004C>G	p.Ser335Cys	p.S335C	CTGGGGACGCC
AL078471.5	0	chr21	10491540	10491540	Splice_Region	SNP	G	G	T	n.342G>T			TTCAGGATATG
IGHV1OR21-1	390530	chr21	10649523	10649523	Missense_Mutation	SNP	G	G	C	c.230C>G	p.Thr77Arg	p.T77R	AGCTTGTGCTG
NCAM2	4685	chr21	21534604	21534604	Missense_Mutation	SNP	G	T	T	c.2350G>T	p.Asp784Tyr	p.D784Y	ACGAAGATGGG
GART	2618	chr21	33504140	33504140	Missense_Mutation	SNP	C	C	A	c.3017G>T	p.Trp1006Leu	p.W1006L	TAACCCAACAG
DSCAM	1826	chr21	40013327	40013327	Missense_Mutation	SNP	G	G	T	c.5746C>A	p.Pro1916Thr	p.P1916T	GCCTGGACCAC
DIP2A	23181	chr21	46565782	46565782	Missense_Mutation	SNP	G	G	T	c.4234G>T	p.Asp1412Tyr	p.D1412Y	ATGCCGACCAC
SH3BP1	23616	chr22	37655849	37655849	3'UTR	SNP	A	A	T	c.*165A>T			GGACAATCCTC
APOBEC3G	60489	chr22	39078957	39078957	Missense_Mutation	SNP	G	G	A	c.43G>A	p.Asp15Asn	p.D15N	ATCGAGACACA
TCF20	6942	chr22	42214846	42214846	Nonsense_Mutation	SNP	G	G	A	c.460C>T	p.Gln154Ter	p.Q154*	ATCCTGCTGAT
CHKB	1120	chr22	50579982	50579982	Nonsense_Mutation	SNP	C	C	A	c.919G>T	p.Glu307Ter	p.E307*	CTGTTCTTGAG
ASB11	140456	chrX	15287923	15287923	Missense_Mutation	SNP	C	A	A	c.805G>T	p.Ala269Ser	p.A269S	TGGAGCCGCCA
CTPS2	56474	chrX	16590858	16590858	Nonsense_Mutation	SNP	T	A	A	c.1696A>T	p.Arg566Ter	p.R566*	GTATCTATCAC
POLA1	5422	chrX	24717728	24717728	Missense_Mutation	SNP	G	A	A	c.1039G>A	p.Asp347Asn	p.D347N	GGTTGGATGCT
DCAF8L1	139425	chrX	27979562	27979562	Silent	SNP	G	T	T	c.1773C>A	p.=	p.G591G	TCTTGGCCCTC
CFAP47	286464	chrX	36104526	36104526	Missense_Mutation	SNP	T	A	A	c.4900T>A	p.Tyr1634Asn	p.Y1634N	TGCCATACTGC
DGKK	139189	chrX	50422491	50422491	Silent	SNP	G	T	T	c.792C>A	p.=	p.A264A	ACAGTGGCTTG
XIST	7503	chrX	73848627	73848627	RNA	SNP	A	A	C	n.4127T>G			AAATTAACTGT
MAGEE1	57692	chrX	76428356	76428356	Silent	SNP	C	C	T	c.426C>T	p.=	p.P142P	CCGCCCACTTC
ZCCHC5	203430	chrX	78657960	78657960	Missense_Mutation	SNP	T	A	A	c.461A>T	p.Lys154Met	p.K154M	AATTCTTGGGC
BRWD3	254065	chrX	80677259	80677259	Nonsense_Mutation	SNP	C	A	A	c.4759G>T	p.Gly1587Ter	p.G1587*	TTCTCCTCCCA
CYLC1	1538	chrX	83873956	83873956	Missense_Mutation	SNP	G	T	T	c.1248G>T	p.Lys416Asn	p.K416N	TCAAAGGAGAG
PCDH11X	27328	chrX	91878865	91878865	Missense_Mutation	SNP	G	T	T	c.2625G>T	p.Lys875Asn	p.K875N	AAGAAGCATTC
KIAA1210	57481	chrX	119150553	119150553	Silent	SNP	G	A	A	c.27C>T	p.=	p.G9G	GAGAAGCCTCG
PGRMC1	10857	chrX	119240431	119240431	Nonsense_Mutation	SNP	G	T	T	c.451G>T	p.Glu151Ter	p.E151*	AGCAGGAGACT
SAGE1	55511	chrX	135908616	135908616	Splice_Region	SNP	G	T	T	c.1440G>T	p.=	p.L480L	GATCTGTGTAT
GPR50	9248	chrX	151180325	151180325	Missense_Mutation	SNP	G	A	A	c.742G>A	p.Val248Met	p.V248M	TTGCAGTGTGC
DAZ2	57055	chrY	23229630	23229630	Missense_Mutation	SNP	G	T	T	c.531G>T	p.Gln177His	p.Q177H	GGTCAGGTCAT
GABRD	2563	chr1	2030233	2030233	Missense_Mutation	SNP	C	C	T	c.1310C>T	p.Ala437Val	p.A437V	CCCTGCGGCGT
C1orf86	199990	chr1	2193646	2193646	Missense_Mutation	SNP	C	C	T	c.463G>A	p.Ala155Thr	p.A155T	GGGGGCGAACT
PLCH2	9651	chr1	2499182	2499182	Missense_Mutation	SNP	C	C	T	c.2533C>T	p.Arg845Cys	p.R845C	TCGGGCGTGAC
ACTRT2	140625	chr1	3022592	3022592	Frame_Shift_Del	DEL	G	G	-	c.911delG	p.Gly304AlafsTer48	p.G304Afs*48	GCTGTCGGGGGG
DFFB	1677	chr1	3865829	3865829	Missense_Mutation	SNP	C	C	T	c.259C>T	p.Arg87Cys	p.R87C	TCAGGCGCTTC
KCNAB2	8514	chr1	6096682	6096682	Missense_Mutation	SNP	G	G	A	c.851G>A	p.Arg284His	p.R284H	CCGGCGCCAGC
KIF1B	23095	chr1	10334581	10334581	Missense_Mutation	SNP	G	G	A	c.2986G>A	p.Val996Ile	p.V996I	CCATCGTCAGT
CASZ1	54897	chr1	10659909	10659909	Missense_Mutation	SNP	A	A	G	c.1133T>C	p.Val378Ala	p.V378A	CCCGGACGTCG
CASZ1	54897	chr1	10660055	10660055	Silent	SNP	G	G	A	c.987C>T	p.=	p.N329N	CTCCCGTTCTG
PTCHD2	57540	chr1	11534486	11534486	Missense_Mutation	SNP	C	C	T	c.3481C>T	p.Arg1161Cys	p.R1161C	TCCTGCGCCGG
PTCHD2	57540	chr1	11536377	11536377	Silent	SNP	C	C	T	c.3870C>T	p.=	p.G1290G	GTGGGCGTGGC
DRAXIN	374946	chr1	11711884	11711884	Missense_Mutation	SNP	C	C	T	c.676C>T	p.Pro226Ser	p.P226S	TGATGCCCACG
PLOD1	5351	chr1	11974680	11974680	Missense_Mutation	SNP	A	A	T	c.2056A>T	p.Asn686Tyr	p.N686Y	GCTACAACTGT
SPEN	23013	chr1	15937897	15937897	Missense_Mutation	SNP	T	T	C	c.10595T>C	p.Val3532Ala	p.V3532A	CAACGTCCTGG
CLCNKA	1187	chr1	16026611	16026611	Missense_Mutation	SNP	G	G	A	c.574G>A	p.Glu192Lys	p.E192K	AGCCTGAGGTT
CLCNKA	1187	chr1	16026615	16026615	Splice_Site	DEL	T	T	-	c.576+3delT		p.X192_splice	CTGAGGTTAGGG
EPHA2	1969	chr1	16148443	16148443	Missense_Mutation	SNP	C	C	A	c.758G>T	p.Trp253Leu	p.W253L	CCAGCCACTCG
EPHA2	1969	chr1	16148482	16148482	Frame_Shift_Del	DEL	C	C	-	c.719delG	p.Gly240ValfsTer153	p.G240Vfs*153	TCTTCACCCCCC
ARHGEF19	128272	chr1	16208775	16208776	Frame_Shift_Ins	INS	-	-	C	c.279dupG	p.Met94AspfsTer54	p.M94Dfs*54	CCGCATCCCCC
MST1L	11223	chr1	16759321	16759321	RNA	SNP	G	G	A	n.1005C>T			CCCACGCGCGT
UBR4	23352	chr1	19157853	19157853	Missense_Mutation	SNP	G	G	A	c.5722C>T	p.Arg1908Cys	p.R1908C	GCGGCGCCCAT
EMC1	23065	chr1	19243991	19243991	Missense_Mutation	SNP	G	G	A	c.245C>T	p.Thr82Met	p.T82M	CTGCCGTGCCC
PLA2G5	5322	chr1	20089820	20089820	Missense_Mutation	SNP	C	C	T	c.217C>T	p.Arg73Trp	p.R73W	ATGGGCGGCTG
HSPG2	3339	chr1	21844198	21844198	Missense_Mutation	SNP	C	C	T	c.8566G>A	p.Ala2856Thr	p.A2856T	CTGGGCGTGGG
EPHA8	2046	chr1	22576336	22576336	Silent	SNP	C	C	T	c.279C>T	p.=	p.G93G	GACGGCGCCCG
HNRNPR	10236	chr1	23310382	23310382	3'UTR	DEL	T	T	-	c.*72delA			AGCCAATTTTTT
RHCE	6006	chr1	25420694	25420694	Frame_Shift_Del	DEL	A	A	-	c.93delT	p.Phe31LeufsTer8	p.F31Lfs*8	GTGGGTAAAAAA
ZDHHC18	84243	chr1	26853737	26853737	Missense_Mutation	SNP	G	G	A	c.1061G>A	p.Arg354Gln	p.R354Q	TGACCGGAGGG
TRNAU1AP	54952	chr1	28577552	28577552	Missense_Mutation	SNP	G	G	C	c.780G>C	p.Gln260His	p.Q260H	GAACAGAGTGA
PTPRU	10076	chr1	29279571	29279571	Missense_Mutation	SNP	G	G	A	c.1679G>A	p.Gly560Asp	p.G560D	CCCAGGCACCA
PTPRU	10076	chr1	29320727	29320727	Silent	SNP	C	C	T	c.3760C>T	p.=	p.L1254L	ACCCGCTGCAG
HDAC1	3065	chr1	32330654	32330654	Missense_Mutation	SNP	A	A	T	c.806A>T	p.Asp269Val	p.D269V	TGGGGATCGGT
SMIM12	113444	chr1	34855497	34855497	3'Flank	SNP	C	C	T				AGATGCGGCCT
ZMYM1	79830	chr1	35113340	35113340	Frame_Shift_Del	DEL	A	A	-	c.1516delA	p.Thr506ProfsTer15	p.T506Pfs*15	AATTGGAAAAAA
EVA1B	55194	chr1	36322428	36322428	Missense_Mutation	SNP	G	G	A	c.365C>T	p.Ala122Val	p.A122V	GCTGCGCCCGC
LSM10	84967	chr1	36393784	36393784	Missense_Mutation	SNP	C	C	T	c.346G>A	p.Glu116Lys	p.E116K	AAATTCCCACC
SF3A3	10946	chr1	37981750	37981750	Missense_Mutation	SNP	C	C	A	c.530G>T	p.Arg177Met	p.R177M	TCTTCCTTTCT
BMP8B	656	chr1	39760453	39760453	Missense_Mutation	SNP	C	C	T	c.1175G>A	p.Arg392His	p.R392H	TGTTGCGGTGC
OXCT2	64064	chr1	39770573	39770573	Missense_Mutation	SNP	C	C	T	c.683G>A	p.Arg228His	p.R228H	AATTGCGGGCG
SCMH1	22955	chr1	41033993	41033993	Missense_Mutation	SNP	A	A	T	c.1704T>A	p.Asn568Lys	p.N568K	GAACGATTTAG
SCMH1	22955	chr1	41113385	41113385	Nonsense_Mutation	SNP	G	G	A	c.613C>T	p.Arg205Ter	p.R205*	CCCTCGCCACC
PPCS	79717	chr1	42459699	42459699	Missense_Mutation	SNP	G	G	A	c.709G>A	p.Ala237Thr	p.A237T	ACCCCGCCATT
PPCS	79717	chr1	42459777	42459777	Nonsense_Mutation	SNP	C	C	T	c.787C>T	p.Arg263Ter	p.R263*	AGTCACGACAG
MUTYH	4595	chr1	45332218	45332218	Missense_Mutation	SNP	C	C	T	c.872G>A	p.Arg291His	p.R291H	GTGGGCGCTGT
MMACHC	25974	chr1	45509080	45509080	Silent	SNP	G	G	A	c.714G>A	p.=	p.Q238Q	GCTCAGCCCTC
ELAVL4	1996	chr1	50193880	50193880	Missense_Mutation	SNP	G	G	A	c.470G>A	p.Arg157His	p.R157H	CGGCCGTATCA
OSBPL9	114883	chr1	51761896	51761896	Missense_Mutation	SNP	C	C	T	c.703C>T	p.Arg235Cys	p.R235C	AGCAGCGTCCA
ZCCHC11	23318	chr1	52446289	52446289	Missense_Mutation	SNP	T	T	C	c.3667A>G	p.Thr1223Ala	p.T1223A	GGAAGTCCACT
CPT2	1376	chr1	53210157	53210157	Silent	SNP	G	G	T	c.483G>T	p.=	p.R161R	ATCCGGTTTCT
DMRTB1	63948	chr1	53464714	53464714	Silent	SNP	G	G	A	c.828G>A	p.=	p.P276P	CCACCGCTTCC
SSBP3	23648	chr1	54404620	54404621	Frame_Shift_Ins	INS	-	-	T	c.146dupA	p.Asn49LysfsTer27	p.N49Kfs*27	GTGATGTTTTT
C8B	732	chr1	56943767	56943767	Missense_Mutation	SNP	G	G	T	c.1163C>A	p.Ala388Asp	p.A388D	CAATGGCACCA
HOOK1	51361	chr1	59860259	59860259	Missense_Mutation	SNP	G	G	A	c.1463G>A	p.Arg488His	p.R488H	TGAACGTATTG
PGM1	5236	chr1	63629544	63629544	Silent	SNP	C	C	T	c.366C>T	p.=	p.G122G	GGGGGCCCCAA
CACHD1	57685	chr1	64682067	64682067	Missense_Mutation	SNP	C	C	T	c.3394C>T	p.Arg1132Cys	p.R1132C	GAAGGCGCCGC
ZNHIT6	54680	chr1	85706455	85706455	Nonsense_Mutation	SNP	G	G	A	c.709C>T	p.Arg237Ter	p.R237*	ATATCGCATAC
RBMXL1	494115	chr1	88982924	88982924	Silent	SNP	C	C	T	c.903G>A	p.=	p.P301P	GATGGCGGGGG
ABCA4	24	chr1	93998078	93998078	Missense_Mutation	SNP	A	A	T	c.6512T>A	p.Ile2171Asn	p.I2171N	ATTTGATCTTC
EPS8L3	79574	chr1	109757958	109757958	Frame_Shift_Del	DEL	T	T	-	c.818delA	p.Asn273ThrfsTer33	p.N273Tfs*33	TCCTTGTTTTTT
EPS8L3	79574	chr1	109761746	109761746	Missense_Mutation	SNP	A	A	G	c.4T>C	p.Ser2Pro	p.S2P	CCTTGACATGT
RBM15	64783	chr1	110340936	110340936	Missense_Mutation	SNP	C	C	T	c.1531C>T	p.Arg511Trp	p.R511W	ATATGCGGGGC
LRIF1	55791	chr1	110951817	110951817	Missense_Mutation	SNP	G	G	T	c.1067C>A	p.Ala356Asp	p.A356D	CCAAAGCATTA
FAM212B	55924	chr1	111727240	111727240	Missense_Mutation	SNP	C	C	T	c.622G>A	p.Ala208Thr	p.A208T	GTTTGCTGTCA
HIPK1	204851	chr1	113940478	113940478	Missense_Mutation	SNP	A	A	T	c.95A>T	p.Asp32Val	p.D32V	CTGGGATGTTT
GDAP2	54834	chr1	117881878	117881878	Splice_Site	SNP	C	C	A	c.1248-1G>T		p.X416_splice	TGTACCTGATC
BCL9	607	chr1	147619175	147619176	Frame_Shift_Ins	INS	-	-	C	c.1026dupC	p.Thr343HisfsTer34	p.T343Hfs*34	GGCGAGCCCCC
TMOD4	29765	chr1	151170626	151170626	Missense_Mutation	SNP	G	G	A	c.908C>T	p.Ala303Val	p.A303V	CGGTGGCCATC
ZNF687	57592	chr1	151288338	151288338	Missense_Mutation	SNP	C	C	T	c.2047C>T	p.Arg683Trp	p.R683W	AGTGCCGGGAC
TDRKH	11022	chr1	151782971	151782971	Missense_Mutation	SNP	C	C	A	c.52G>T	p.Ala18Ser	p.A18S	CAGGGCTATTT
LCE2C	353140	chr1	152676046	152676046	Missense_Mutation	SNP	C	C	A	c.31C>A	p.Gln11Lys	p.Q11K	AGTGCCAGCCC
ADAR	103	chr1	154601997	154601997	Silent	SNP	A	A	G	c.645T>C	p.=	p.G215G	CTATGACCGTC
PYGO2	90780	chr1	154959595	154959595	Silent	SNP	G	G	T	c.405C>A	p.=	p.P135P	GGGAAGGGGGG
DCST1	149095	chr1	155047909	155047909	Missense_Mutation	SNP	G	G	A	c.1735G>A	p.Ala579Thr	p.A579T	TCATCGCAGCC
ADAM15	8751	chr1	155060260	155060260	Silent	SNP	G	G	T	c.2124G>T	p.=	p.L708L	GTCCTGGTGAT
MTX1	4580	chr1	155212510	155212510	Silent	SNP	G	G	A	c.897G>A	p.=	p.R299R	GAACGGCTACA
SYT11	23208	chr1	155859759	155859759	5'UTR	SNP	G	G	A	c.-3G>A			ATTACGACATG
SEMA4A	64218	chr1	156176960	156176960	Missense_Mutation	SNP	A	A	G	c.2249A>G	p.Asp750Gly	p.D750G	TGTGGACGCTG
AIM2	9447	chr1	159065922	159065922	Frame_Shift_Del	DEL	A	A	-	c.804delT	p.Phe268LeufsTer2	p.F268Lfs*2	GACTACAAACAA
ATP1A2	477	chr1	160130169	160130169	Missense_Mutation	SNP	G	G	A	c.1529G>A	p.Arg510His	p.R510H	AGAGCGCATTC
ATP1A4	480	chr1	160177600	160177600	Missense_Mutation	SNP	G	G	A	c.2672G>A	p.Gly891Asp	p.G891D	GCTGGGCATCC
CASQ1	844	chr1	160193822	160193822	Missense_Mutation	SNP	A	A	T	c.440A>T	p.Asp147Val	p.D147V	TGCTGACACCA
NCSTN	23385	chr1	160357110	160357110	Missense_Mutation	SNP	C	C	T	c.1864C>T	p.Arg622Cys	p.R622C	GTGTGCGTTCT
LMX1A	4009	chr1	165213780	165213780	Nonsense_Mutation	SNP	G	G	C	c.530C>G	p.Ser177Ter	p.S177*	GGGCTGACTTG
LMX1A	4009	chr1	165355514	165355514	Missense_Mutation	SNP	C	C	T	c.46G>A	p.Asp16Asn	p.D16N	GGTGTCGATCG
POGK	57645	chr1	166849396	166849396	Missense_Mutation	SNP	A	A	G	c.817A>G	p.Met273Val	p.M273V	GATACATGCAG
CD247	919	chr1	167431713	167431713	Missense_Mutation	SNP	C	C	T	c.463G>A	p.Ala155Thr	p.A155T	AAGGGCGTCGT
PRRC2C	23215	chr1	171540700	171540700	Silent	SNP	T	T	A	c.3228T>A	p.=	p.V1076V	TCAGTTCCACC
PRDX6	9588	chr1	173481427	173481427	Missense_Mutation	SNP	T	T	C	c.197T>C	p.Val66Ala	p.V66A	GAATGTTAAGT
PAPPA2	60676	chr1	176699363	176699363	Missense_Mutation	SNP	G	G	A	c.3010G>A	p.Asp1004Asn	p.D1004N	TCTGTGACATC
BRINP2	57795	chr1	177280559	177280559	Silent	SNP	C	C	T	c.1383C>T	p.=	p.G461G	TTGGGCGAAGG
ABL2	27	chr1	179108316	179108316	Frame_Shift_Del	DEL	G	G	-	c.2951delC	p.Pro984HisfsTer6	p.P984Hfs*6	GGGGGTGGGGCA
KIAA1614	57710	chr1	180935792	180935792	Missense_Mutation	SNP	C	C	T	c.1883C>T	p.Ala628Val	p.A628V	GGAGGCGGGGA
KIAA1614	57710	chr1	180936564	180936564	Silent	SNP	A	A	G	c.2655A>G	p.=	p.A885A	AGCGCACCTCG
TEDDM1	127670	chr1	182400574	182400574	5'UTR	SNP	T	T	C	c.-89A>G			TGGAATACAGG
DHX9	1660	chr1	182859994	182859994	Missense_Mutation	SNP	T	T	A	c.1142T>A	p.Ile381Asn	p.I381N	GCAGATCTTGC
LAMC1	3915	chr1	183114637	183114637	Silent	SNP	C	C	T	c.1128C>T	p.=	p.G376G	GATGGCGCCCA
LAMC1	3915	chr1	183142772	183142772	Silent	SNP	G	G	A	c.4812G>A	p.=	p.P1604P	ACCCCGTCCAT
PRG4	10216	chr1	186301650	186301650	Silent	SNP	C	C	T	c.258C>T	p.=	p.C86C	GACTGCGACGC
UCHL5	51377	chr1	193059486	193059486	5'UTR	SNP	C	C	T	c.-226G>A			TGCAGCACCCG
KIF21B	23046	chr1	201008811	201008811	Silent	SNP	G	G	A	c.405C>T	p.=	p.G135G	GCCACGCCCTG
NAV1	89796	chr1	201648837	201648837	Missense_Mutation	SNP	G	G	A	c.169G>A	p.Ala57Thr	p.A57T	GCATGGCCAAG
LGR6	59352	chr1	202318596	202318596	Missense_Mutation	SNP	G	G	A	c.2293G>A	p.Ala765Thr	p.A765T	TTGAGGCCGTG
KDM5B	10765	chr1	202733696	202733696	Missense_Mutation	SNP	G	G	A	c.3614C>T	p.Ala1205Val	p.A1205V	GTACCGCCACA
ADORA1	134	chr1	203165542	203165542	Missense_Mutation	SNP	G	G	A	c.623G>A	p.Arg208His	p.R208H	AATCCGCAAGC
REN	5972	chr1	204155050	204155050	Missense_Mutation	SNP	C	C	T	c.1187G>A	p.Arg396His	p.R396H	TGTTACGCCGA
SLC45A3	85414	chr1	205663407	205663407	Silent	SNP	G	G	A	c.384C>T	p.=	p.G128G	CCCACGCCCAG
NUCKS1	64710	chr1	205718475	205718475	Silent	SNP	C	C	T	c.537G>A	p.=	p.T179T	CTTGGCGTCAC
NUCKS1	64710	chr1	205749975	205749975	5'UTR	SNP	T	T	C	c.-2A>G			ACATGTTCGCT
LPGAT1	9926	chr1	211829152	211829152	Missense_Mutation	SNP	G	G	T	c.145C>A	p.Leu49Met	p.L49M	GTCCAGCACTC
ATF3	467	chr1	212615074	212615074	Missense_Mutation	SNP	C	C	T	c.53C>T	p.Ala18Val	p.A18V	TTCTGCCATCG
USH2A	7399	chr1	216199945	216199945	Missense_Mutation	SNP	C	C	T	c.3493G>A	p.Val1165Met	p.V1165M	TGTCACAGAGT
TP53BP2	7159	chr1	223798471	223798471	Silent	SNP	G	G	A	c.1692C>T	p.=	p.S564S	GGTATGCTGGG
ITPKB	3707	chr1	226642101	226642101	Silent	SNP	C	C	T	c.2271G>A	p.=	p.T757T	GCCTTCGTGAG
PSEN2	5664	chr1	226894025	226894025	Missense_Mutation	SNP	T	T	C	c.1091T>C	p.Leu364Pro	p.L364P	TGGCCTCGGGG
ARF1	375	chr1	228097130	228097130	Missense_Mutation	SNP	G	G	A	c.16G>A	p.Ala6Thr	p.A6T	TCTTCGCCAAC
OBSCN	84033	chr1	228212618	228212618	Missense_Mutation	SNP	A	A	G	c.835A>G	p.Thr279Ala	p.T279A	TGGTGACCGAG
OBSCN	84033	chr1	228359636	228359636	Intron	DEL	C	C	-	c.18662-2939delC			ACGTGGCCAACG
HIST3H2BB	128312	chr1	228458367	228458367	Missense_Mutation	SNP	C	C	T	c.238C>T	p.Arg80Cys	p.R80C	CCTCCCGCCTG
TAF5L	27097	chr1	229594704	229594704	Missense_Mutation	SNP	C	C	T	c.1363G>A	p.Ala455Thr	p.A455T	CTGAGCGCTCC
COA6	388753	chr1	234383779	234383779	Silent	SNP	A	A	G	c.339A>G	p.=	p.A113A	GAAGCAGGACA
LYST	1130	chr1	235759505	235759505	Silent	SNP	C	C	T	c.6348G>A	p.=	p.T2116T	GATTGCGTTAG
NID1	4811	chr1	236042226	236042226	Silent	SNP	G	G	A	c.819C>T	p.=	p.G273G	ACCACGCCATT
AHCTF1	25909	chr1	246860938	246860938	Missense_Mutation	SNP	C	C	T	c.4120G>A	p.Ala1374Thr	p.A1374T	TGATGCAAATA
OR2G2	81470	chr1	247588522	247588522	Missense_Mutation	SNP	G	G	A	c.163G>A	p.Glu55Lys	p.E55K	GTCTGGAACCC
OR6F1	343169	chr1	247711885	247711885	Missense_Mutation	SNP	T	T	C	c.871A>G	p.Thr291Ala	p.T291A	AAGCGTATAGA
OR2L13	284521	chr1	248100074	248100074	Silent	SNP	A	A	G	c.699A>G	p.=	p.R233R	GGGAGAAAAAA
OR2G6	391211	chr1	248522144	248522145	Frame_Shift_Ins	INS	-	-	C	c.502dupC	p.Leu168ProfsTer13	p.L168Pfs*13	CAGCTGCCCCT
TSSC1	7260	chr2	3354574	3354574	Silent	SNP	C	C	T	c.102G>A	p.=	p.T34T	GACTGCGTCCC
TRAPPC12	51112	chr2	3388184	3388184	Silent	SNP	C	C	T	c.561C>T	p.=	p.G187G	GGTGGCGCCAG
ASAP2	8853	chr2	9297322	9297322	Silent	SNP	G	G	A	c.222G>A	p.=	p.Q74Q	GAGCAGTACAC
C2orf48	348738	chr2	10142342	10142342	RNA	SNP	G	G	A	n.449G>A			GGTGCGCCAGT
GREB1	9687	chr2	11562527	11562527	Frame_Shift_Del	DEL	C	C	-	c.227delC	p.Pro76GlnfsTer100	p.P76Qfs*100	AAATGGCCCCCC
WDR35	57539	chr2	19945936	19945936	Silent	SNP	T	T	C	c.1728A>G	p.=	p.V576V	TCCGTTACTCG
APOB	338	chr2	21024959	21024959	Missense_Mutation	SNP	G	G	A	c.2410C>T	p.Arg804Cys	p.R804C	AGTGCGGGCAC
C2orf44	80304	chr2	24038623	24038623	Missense_Mutation	SNP	T	T	C	c.872A>G	p.Asn291Ser	p.N291S	GTTGATTGAAA
DRC1	92749	chr2	26430805	26430805	Missense_Mutation	SNP	G	G	A	c.698G>A	p.Arg233His	p.R233H	GGAACGCCAAG
OTOF	9381	chr2	26501771	26501771	Missense_Mutation	SNP	G	G	A	c.748C>T	p.Arg250Trp	p.R250W	GGGCCGCCCAG
PRR30	339779	chr2	27138299	27138299	Missense_Mutation	SNP	G	G	A	c.31C>T	p.Pro11Ser	p.P11S	CTGTGGCAGCA
CAD	790	chr2	27232112	27232112	Missense_Mutation	SNP	G	G	A	c.2533G>A	p.Ala845Thr	p.A845T	TCATCGCACAT
ZNF513	130557	chr2	27378570	27378570	Frame_Shift_Del	DEL	G	G	-	c.696delC	p.Thr233LeufsTer42	p.T233Lfs*42	AGGAGTGGGGGG
ALK	238	chr2	29214027	29214027	Missense_Mutation	SNP	C	C	T	c.3700G>A	p.Ala1234Thr	p.A1234T	ACAGGCAATGT
CAPN13	92291	chr2	30743579	30743579	Missense_Mutation	SNP	G	G	A	c.1249C>T	p.Arg417Trp	p.R417W	GAACCGCTGGA
FAM98A	25940	chr2	33588335	33588335	Frame_Shift_Del	DEL	T	T	-	c.522delA	p.Lys174AsnfsTer2	p.K174Nfs*2	TCTTACTTTTTT
SLC8A1	6546	chr2	40429659	40429659	Missense_Mutation	SNP	C	C	A	c.622G>T	p.Ala208Ser	p.A208S	GGCTGCTGTCA
KCNG3	170850	chr2	42493339	42493339	Missense_Mutation	SNP	C	C	T	c.163G>A	p.Asp55Asn	p.D55N	GCGGTCGTAGT
ABCG8	64241	chr2	43852752	43852752	Missense_Mutation	SNP	T	T	C	c.848T>C	p.Val283Ala	p.V283A	TCTGGTCCTCC
SPTBN1	6711	chr2	54629957	54629957	Missense_Mutation	SNP	C	C	T	c.2735C>T	p.Ala912Val	p.A912V	GATTGCACGCC
SPTBN1	6711	chr2	54646228	54646228	Missense_Mutation	SNP	G	G	A	c.4619G>A	p.Arg1540His	p.R1540H	GCCTCGCATTG
BCL11A	53335	chr2	60452456	60452456	3'Flank	SNP	G	G	A				TCTTCGCACAA
BCL11A	53335	chr2	60546038	60546038	Silent	SNP	C	C	T	c.318G>A	p.=	p.T106T	TCTGGCGTGAC
XPO1	7514	chr2	61498678	61498678	Missense_Mutation	SNP	A	A	T	c.754T>A	p.Tyr252Asn	p.Y252N	CTTATAAATCA
OTX1	5013	chr2	63056169	63056169	Silent	SNP	C	C	A	c.918C>A	p.=	p.G306G	GGTGGCTCTGG
MEIS1	4211	chr2	66568967	66568967	Intron	DEL	T	T	-	c.1115-74delT			ATCCTGTTTTTT
TIA1	7072	chr2	70227750	70227750	Missense_Mutation	SNP	G	G	A	c.383C>T	p.Pro128Leu	p.P128L	CAAATGGTGCA
DYSF	8291	chr2	71513841	71513841	Missense_Mutation	SNP	C	C	T	c.583C>T	p.Pro195Ser	p.P195S	CTCCGCCCCAC
CYP26B1	56603	chr2	72132496	72132496	Missense_Mutation	SNP	C	C	A	c.1270G>T	p.Asp424Tyr	p.D424Y	CTTGTCCTCGC
EGR4	1961	chr2	73291610	73291610	Silent	SNP	C	C	T	c.1617G>A	p.=	p.K539K	AAAGGCTTCTC
NAT8	9027	chr2	73641663	73641663	5'UTR	SNP	G	G	T	c.-35C>A			GTCCAGGAGAC
TET3	200424	chr2	74100531	74100531	Missense_Mutation	SNP	C	C	G	c.3743C>G	p.Pro1248Arg	p.P1248R	CCGGCCCTCCG
AUP1	550	chr2	74529041	74529041	Intron	SNP	C	C	T	c.339+91G>A			AGTATCCTCCA
CTNNA2	1496	chr2	79869839	79869840	Frame_Shift_Ins	INS	-	-	A	c.494dupA	p.Asn165LysfsTer5	p.N165Kfs*5	GCTGTCAAAAA
USP39	10713	chr2	85623675	85623676	Frame_Shift_Del	DEL	CA	CA	-	c.465_466delCA	p.His155GlnfsTer5	p.H155Qfs*5	TACATTCACAGTG
PTCD3	55037	chr2	86136006	86136006	Intron	SNP	G	G	A	c.1779-515G>A			AGCCTGCACTT
KDM3A	55818	chr2	86470265	86470265	Silent	SNP	C	C	T	c.1581C>T	p.=	p.G527G	AGTGGCGAGGC
KANSL3	55683	chr2	96612858	96612858	Missense_Mutation	SNP	C	C	T	c.872G>A	p.Arg291His	p.R291H	GGTGGCGGCGT
ANKRD23	200539	chr2	96840502	96840502	Missense_Mutation	SNP	C	C	T	c.439G>A	p.Ala147Thr	p.A147T	CAAGGCGGTGC
VWA3B	200403	chr2	98187980	98187980	Silent	SNP	G	G	A	c.1317G>A	p.=	p.T439T	GAGACGAACAA
SLC9A2	6549	chr2	102708149	102708149	Missense_Mutation	SNP	C	C	T	c.2099C>T	p.Ala700Val	p.A700V	AGATGCCGGGA
TGFBRAP1	9392	chr2	105267470	105267470	Missense_Mutation	SNP	T	T	A	c.2496A>T	p.Arg832Ser	p.R832S	GGGTATCTAAC
UXS1	80146	chr2	106104809	106104809	Missense_Mutation	SNP	G	G	A	c.893C>T	p.Ala298Val	p.A298V	GGAACGCCCTT
SH3RF3	344558	chr2	109398780	109398780	Missense_Mutation	SNP	G	G	T	c.1136G>T	p.Arg379Leu	p.R379L	GAAACGCCACT
NPHP1	4867	chr2	110169970	110169970	Missense_Mutation	SNP	C	C	T	c.358G>A	p.Glu120Lys	p.E120K	ACTTTCTTCCT
IL1A	3552	chr2	112775210	112775212	In_Frame_Del	DEL	AGA	AGA	-	c.671_673delTCT	p.Phe224del	p.F224del	TTTCCCAGAAGAAG
PSD4	23550	chr2	113201402	113201402	Missense_Mutation	SNP	G	G	A	c.3158G>A	p.Arg1053His	p.R1053H	GAACCGCAATC
PROC	5624	chr2	127428902	127428902	Missense_Mutation	SNP	C	C	T	c.1342C>T	p.His448Tyr	p.H448Y	ATGGGCACATC
GPR17	2840	chr2	127651696	127651696	Frame_Shift_Del	DEL	C	C	-	c.1050delC	p.Ser351AlafsTer11	p.S351Afs*11	GGCCCGCCCCCC
SAP130	79595	chr2	127955006	127955006	Missense_Mutation	SNP	T	T	C	c.2375A>G	p.Asp792Gly	p.D792G	TGATATCCATT
HS6ST1	9394	chr2	128268758	128268758	Missense_Mutation	SNP	G	G	A	c.640C>T	p.Arg214Cys	p.R214C	CGTGCGCCCAT
TUBA3E	112714	chr2	130194113	130194113	Silent	SNP	T	T	A	c.729A>T	p.=	p.R243R	TCAAATCGCAG
NCKAP5	344148	chr2	132783001	132783001	Silent	SNP	G	G	A	c.3810C>T	p.=	p.G1270G	TTGGCGCCATT
LCT	3938	chr2	135808663	135808663	Silent	SNP	G	G	A	c.3684C>T	p.=	p.D1228D	TGGTCGTCTTC
TANC1	85461	chr2	159178730	159178730	Missense_Mutation	SNP	A	A	G	c.2077A>G	p.Ser693Gly	p.S693G	AAGTGAGCAGC
TANC1	85461	chr2	159196705	159196705	Missense_Mutation	SNP	C	C	T	c.3077C>T	p.Ser1026Leu	p.S1026L	GTGGTCGCCGG
SLC4A10	57282	chr2	161894764	161894764	Missense_Mutation	SNP	T	T	A	c.1280T>A	p.Leu427His	p.L427H	TGTTCTCCCTC
FAP	2191	chr2	162174893	162174893	Missense_Mutation	SNP	G	G	A	c.1943C>T	p.Ala648Val	p.A648V	CTGGAGCCACT
XIRP2	129446	chr2	167245615	167245615	Missense_Mutation	SNP	C	C	A	c.3698C>A	p.Pro1233His	p.P1233H	TATGCCCAGTA
XIRP2	129446	chr2	167248273	167248273	Missense_Mutation	SNP	C	C	T	c.6356C>T	p.Pro2119Leu	p.P2119L	ATCTCCACCTC
SLC25A12	8604	chr2	171815139	171815139	Missense_Mutation	SNP	G	G	C	c.994C>G	p.Leu332Val	p.L332V	GCCCAGAGTGA
KIAA1715	80856	chr2	175930107	175930107	Missense_Mutation	SNP	C	C	T	c.1147G>A	p.Ala383Thr	p.A383T	AGATGCTTTTT
HOXD4	3233	chr2	176151693	176151693	Silent	SNP	C	C	T	c.60C>T	p.=	p.C20C	CCGTGCGAGGA
TTN	7273	chr2	178712553	178712553	Missense_Mutation	SNP	T	T	C	c.26418A>G	p.Ile8806Met	p.I8806M	TTCTCTATGCT
TTN	7273	chr2	178733410	178733410	Missense_Mutation	SNP	A	A	G	c.14932T>C	p.Tyr4978His	p.Y4978H	TTTGTACCATT
PGAP1	80055	chr2	196926678	196926678	5'UTR	SNP	C	C	A	c.-62G>T			GGGGCCCCAAG
CASP10	843	chr2	201229142	201229142	3'UTR	SNP	G	G	A	c.*59G>A			ACAACGCCCTA
BMPR2	659	chr2	202519000	202519000	Missense_Mutation	SNP	T	T	C	c.800T>C	p.Val267Ala	p.V267A	GAGAGTCACTG
NBEAL1	65065	chr2	203199390	203199390	Missense_Mutation	SNP	A	A	G	c.7094A>G	p.Asp2365Gly	p.D2365G	TTATGACAGAA
PIKFYVE	200576	chr2	208273612	208273612	Silent	SNP	G	G	A	c.201G>A	p.=	p.Q67Q	GAACAGCAGCC
TNS1	7145	chr2	217848160	217848160	Missense_Mutation	SNP	C	C	T	c.1982G>A	p.Arg661His	p.R661H	GTGGGCGAGGC
ZNF142	7701	chr2	218644361	218644361	Missense_Mutation	SNP	C	C	T	c.2155G>A	p.Ala719Thr	p.A719T	AGGGGCTGTTT
ZNF142	7701	chr2	218649225	218649225	Missense_Mutation	SNP	G	G	A	c.683C>T	p.Ala228Val	p.A228V	CCACCGCACTG
ANKZF1	55139	chr2	219233375	219233375	Missense_Mutation	SNP	G	G	T	c.761G>T	p.Gly254Val	p.G254V	AGGTGGGCCAT
OBSL1	23363	chr2	219565489	219565489	Silent	SNP	G	G	T	c.2160C>A	p.=	p.P720P	TCCTGGGGGCT
SLC4A3	6508	chr2	219628499	219628499	Missense_Mutation	SNP	A	A	G	c.146A>G	p.Asp49Gly	p.D49G	TGGGGACCTCA
DOCK10	55619	chr2	224865073	224865073	Frame_Shift_Del	DEL	A	A	-	c.1272delT	p.Phe424LeufsTer2	p.F424Lfs*2	ACTCACAAAAAA
IRS1	3667	chr2	226795553	226795554	Frame_Shift_Ins	INS	-	-	C	c.3185dupG	p.Gln1064ThrfsTer17	p.Q1064Tfs*17	TGTGGGCCCCC
COL4A4	1286	chr2	227007428	227007428	Missense_Mutation	SNP	G	G	A	c.4970C>T	p.Ala1657Val	p.A1657V	AGTCTGCTTTC
SPHKAP	80309	chr2	227995586	227995586	Silent	SNP	G	G	A	c.4557C>T	p.=	p.S1519S	GTCCAGCTGCC
PID1	55022	chr2	229025874	229025874	Missense_Mutation	SNP	C	C	T	c.511G>A	p.Ala171Thr	p.A171T	GTCGGCGGTGC
ATG16L1	55054	chr2	233275805	233275805	Intron	DEL	T	T	-	c.954+1032delT			AGCCCATTTTTT
COL6A3	1293	chr2	237365915	237365915	Missense_Mutation	SNP	C	C	A	c.5621G>T	p.Arg1874Met	p.R1874M	TGACCCTGTGC
COL6A3	1293	chr2	237381275	237381275	Missense_Mutation	SNP	G	G	A	c.1537C>T	p.Arg513Trp	p.R513W	TTTCCGCACAG
FARP2	9855	chr2	241418101	241418101	Missense_Mutation	SNP	G	G	A	c.763G>A	p.Val255Met	p.V255M	TACTCGTGTTC
BRPF1	7862	chr3	9739202	9739202	Missense_Mutation	SNP	C	C	T	c.803C>T	p.Ala268Val	p.A268V	TAATGCGCTAG
OGG1	4968	chr3	9756776	9756776	Missense_Mutation	SNP	T	T	C	c.908T>C	p.Phe303Ser	p.F303S	CTTTTTCCGGA
ATG7	10533	chr3	11358446	11358446	Missense_Mutation	SNP	C	C	A	c.1313C>A	p.Pro438His	p.P438H	CATACCTATGC
TMEM43	79188	chr3	14139227	14139227	Silent	SNP	C	C	T	c.930C>T	p.=	p.G310G	TGGGGCCTGCG
RBSN	64145	chr3	15084794	15084794	Missense_Mutation	SNP	C	C	T	c.539G>A	p.Arg180His	p.R180H	AGAGGCGGCAG
CAPN7	23473	chr3	15235113	15235113	Missense_Mutation	SNP	G	G	A	c.1375G>A	p.Ala459Thr	p.A459T	CACACGCATAT
GPD1L	23171	chr3	32106737	32106737	Missense_Mutation	SNP	G	G	A	c.26G>A	p.Cys9Tyr	p.C9Y	AGTGTGCATCG
GLB1	2720	chr3	33018510	33018510	Missense_Mutation	SNP	G	G	A	c.1285C>T	p.Pro429Ser	p.P429S	TGCTGGGTTGC
OXSR1	9943	chr3	38247711	38247711	Missense_Mutation	SNP	T	T	C	c.1301T>C	p.Ile434Thr	p.I434T	CCCAATCAGTC
WDR48	57599	chr3	39084730	39084730	Missense_Mutation	SNP	C	C	T	c.1367C>T	p.Ser456Leu	p.S456L	TGGGTCAGATC
MAP4	4134	chr3	47998664	47998664	Missense_Mutation	SNP	G	G	A	c.197C>T	p.Pro66Leu	p.P66L	AGCACGGTTTC
NCKIPSD	51517	chr3	48681212	48681212	Intron	SNP	T	T	G	c.1092+75A>C			TAATGTACAGG
DAG1	1605	chr3	49532707	49532707	Silent	SNP	G	G	A	c.2196G>A	p.=	p.P732P	GCGCCGCCCAC
RBM15B	29890	chr3	51392527	51392527	Silent	SNP	C	C	T	c.1128C>T	p.=	p.G376G	CAGGGCGGTGC
PARP3	10039	chr3	51946289	51946289	Missense_Mutation	SNP	C	C	T	c.1222C>T	p.Arg408Cys	p.R408C	GTGGGCGTGTT
DNAH1	25981	chr3	52346700	52346700	Missense_Mutation	SNP	A	A	G	c.1885A>G	p.Thr629Ala	p.T629A	GCGACACCTGT
DNAH1	25981	chr3	52353458	52353458	Missense_Mutation	SNP	G	G	A	c.3305G>A	p.Arg1102His	p.R1102H	GCTGCGCAACC
GNL3	26354	chr3	52693212	52693212	Missense_Mutation	SNP	G	G	A	c.1070G>A	p.Gly357Asp	p.G357D	CCCAGGCTACA
NEK4	6787	chr3	52746883	52746883	Missense_Mutation	SNP	T	T	A	c.1528A>T	p.Ile510Phe	p.I510F	TATAATACATT
ERC2	26059	chr3	55888401	55888401	Missense_Mutation	SNP	A	A	T	c.2552T>A	p.Ile851Asn	p.I851N	CCAGGATCTCC
FAM208A	23272	chr3	56641620	56641620	Missense_Mutation	SNP	C	C	T	c.2348G>A	p.Arg783His	p.R783H	AATGGCGCGCA
ACOX2	8309	chr3	58524538	58524539	Frame_Shift_Del	DEL	GA	GA	-	c.1413_1414delTC	p.Pro472IlefsTer9	p.P472Ifs*9	CAGATGGAGAGAG
MAGI1	9223	chr3	65357118	65357118	Missense_Mutation	SNP	G	G	A	c.3649C>T	p.Arg1217Cys	p.R1217C	GTGGCGGTCGC
EPHA6	285220	chr3	96987370	96987370	Missense_Mutation	SNP	T	T	C	c.491T>C	p.Ile164Thr	p.I164T	GCCCATTCACA
OR5H2	79310	chr3	98283580	98283580	Frame_Shift_Del	DEL	A	A	-	c.698delA	p.Lys233ArgfsTer7	p.K233Rfs*7	AATCCTAAAAAA
TBC1D23	55773	chr3	100261056	100261056	Missense_Mutation	SNP	C	C	T	c.38C>T	p.Ser13Leu	p.S13L	AACGTCGAGCG
ADGRG7	84873	chr3	100694922	100694922	Missense_Mutation	SNP	G	G	A	c.2315G>A	p.Arg772His	p.R772H	TGAACGCTTTA
ABI3BP	25890	chr3	100792760	100792760	Missense_Mutation	SNP	C	C	G	c.1897G>C	p.Asp633His	p.D633H	TTGGTCTGTTT
CBLB	868	chr3	105702454	105702454	Silent	SNP	A	A	T	c.1599T>A	p.=	p.S533S	CAAGGAGAAGA
MYH15	22989	chr3	108410820	108410820	Missense_Mutation	SNP	C	C	T	c.4318G>A	p.Ala1440Thr	p.A1440T	CAGGGCGTCCC
SLC9C1	285335	chr3	112204376	112204376	Frame_Shift_Del	DEL	A	A	-	c.2014delT	p.Ser672HisfsTer9	p.S672Hfs*9	CATGTGAAAAAA
ATP6V1A	523	chr3	113798277	113798277	Missense_Mutation	SNP	G	G	A	c.1325G>A	p.Arg442His	p.R442H	TCAACGTAAGC
MYLK	4638	chr3	123620368	123620368	Intron	SNP	C	C	T	c.5239-32G>A			TCAGGCGTTGT
UMPS	7372	chr3	124738040	124738040	Silent	SNP	A	A	G	c.783A>G	p.=	p.S261S	GTTTCACTGGC
GATA2	2624	chr3	128481230	128481230	Missense_Mutation	SNP	G	G	A	c.1232C>T	p.Ala411Val	p.A411V	ACTCCGCCCCT
COPG1	22820	chr3	129260700	129260700	Missense_Mutation	SNP	G	G	A	c.1021G>A	p.Ala341Thr	p.A341T	GCATTGCCACG
CPNE4	131034	chr3	131723467	131723467	Silent	SNP	G	G	T	c.339C>A	p.=	p.G113G	TCCATGCCACC
IL20RB	53833	chr3	136982257	136982257	Missense_Mutation	SNP	G	G	A	c.313G>A	p.Ala105Thr	p.A105T	TCACGGCCACT
GRK7	131890	chr3	141778630	141778630	Missense_Mutation	SNP	G	G	A	c.346G>A	p.Ala116Thr	p.A116T	CGAGTGCCCCT
PLS1	5357	chr3	142704484	142704484	Silent	SNP	G	G	T	c.1527G>T	p.=	p.S509S	TTATCGGATCT
ZIC1	7545	chr3	147412578	147412578	Missense_Mutation	SNP	A	A	G	c.1043A>G	p.Asp348Gly	p.D348G	CAGCGACCGCA
SMC4	10051	chr3	160433032	160433032	Silent	SNP	A	A	C	c.3537A>C	p.=	p.R1179R	GTTCGACCACC
BCHE	590	chr3	165830376	165830376	Missense_Mutation	SNP	C	C	A	c.658G>T	p.Val220Leu	p.V220L	AGTTACACTTT
KLHL6	89857	chr3	183492508	183492508	Missense_Mutation	SNP	C	C	T	c.1550G>A	p.Arg517His	p.R517H	AGATGCGGTCC
AP2M1	1173	chr3	184178912	184178912	Missense_Mutation	SNP	C	C	T	c.130C>T	p.Arg44Cys	p.R44C	AGGTGCGCAGC
CLCN2	1181	chr3	184354201	184354201	Missense_Mutation	SNP	C	C	T	c.1621G>A	p.Ala541Thr	p.A541T	GTTGGCCAGGA
THPO	7066	chr3	184375934	184375934	Missense_Mutation	SNP	A	A	T	c.95T>A	p.Val32Asp	p.V32D	TGAGGACTCGG
C3orf70	285382	chr3	185083326	185083326	Missense_Mutation	SNP	T	T	C	c.434A>G	p.Tyr145Cys	p.Y145C	GCACATAACAC
TBCCD1	55171	chr3	186554496	186554496	Silent	SNP	G	G	A	c.1302C>T	p.=	p.G434G	GCAAGGCCAGT
ZNF721	170960	chr4	442063	442063	Missense_Mutation	SNP	T	T	A	c.2368A>T	p.Ile790Phe	p.I790F	ATGAATCCTCT
PIGG	54872	chr4	523555	523555	Missense_Mutation	SNP	G	G	A	c.1711G>A	p.Val571Met	p.V571M	GCTTCGTGGAG
MFSD7	84179	chr4	686627	686627	Nonsense_Mutation	SNP	G	G	A	c.199C>T	p.Gln67Ter	p.Q67*	GATCTGCTCCA
SH3BP2	6452	chr4	2829664	2829664	Missense_Mutation	SNP	A	A	G	c.758A>G	p.Asp253Gly	p.D253G	TGAGGACTCCA
ADD1	118	chr4	2876017	2876017	Missense_Mutation	SNP	G	G	T	c.102G>T	p.Glu34Asp	p.E34D	CCAGAGTACTT
RGS12	6002	chr4	3425493	3425493	Silent	SNP	C	C	T	c.3264C>T	p.=	p.G1088G	CTTGGCGCCCC
MSX1	4487	chr4	4862760	4862760	Missense_Mutation	SNP	A	A	G	c.529A>G	p.Thr177Ala	p.T177A	CGCGGACGCCC
EVC2	132884	chr4	5615520	5615520	Silent	SNP	G	G	T	c.2731C>A	p.=	p.R911R	GGACCGTGACT
WFS1	7466	chr4	6301538	6301538	Silent	SNP	C	C	T	c.1743C>T	p.=	p.G581G	GTGGGCGTGCT
ACOX3	8310	chr4	8397022	8397022	Missense_Mutation	SNP	G	G	A	c.971C>T	p.Ala324Val	p.A324V	CGATGGCCACG
CPZ	8532	chr4	8619537	8619537	Missense_Mutation	SNP	G	G	A	c.1879G>A	p.Ala627Thr	p.A627T	CCTCGGCCGAC
HSP90AB2P	391634	chr4	13336944	13336944	RNA	SNP	C	C	T	n.463C>T			GCATGCCTGAG
RELL1	768211	chr4	37634903	37634903	Missense_Mutation	SNP	C	C	T	c.664G>A	p.Val222Ile	p.V222I	AAGGACCGTGA
KLB	152831	chr4	39447091	39447091	Missense_Mutation	SNP	T	T	C	c.2365T>C	p.Tyr789His	p.Y789H	GGGAATACATT
GUF1	60558	chr4	44698598	44698598	Frame_Shift_Del	DEL	A	A	-	c.1934delA	p.Lys645SerfsTer2	p.K645Sfs*2	GAAGGGAAAAAA
OCIAD1	54940	chr4	48832646	48832646	Nonsense_Mutation	SNP	C	C	T	c.22C>T	p.Arg8Ter	p.R8*	ATTTTCGAGAG
KIAA1211	57482	chr4	56315923	56315923	Silent	SNP	G	G	A	c.2421G>A	p.=	p.P807P	CCTCCGCAGAA
AASDH	132949	chr4	56343628	56343628	Silent	SNP	A	A	G	c.2709T>C	p.=	p.C903C	TTCAAACACGG
PPAT	5471	chr4	56403141	56403141	Missense_Mutation	SNP	A	A	G	c.560T>C	p.Leu187Pro	p.L187P	TTATAAGCAGG
AMBN	258	chr4	70606283	70606283	Silent	SNP	C	C	T	c.897C>T	p.=	p.G299G	ATGGGCGGTGA
ENAM	10117	chr4	70629494	70629495	5'UTR	INS	-	-	A	c.1dupA	p.Met1?	p.M1?	TTGCTGAAAAA
ANKRD17	26057	chr4	73139829	73139829	Silent	SNP	T	T	C	c.2787A>G	p.=	p.L929L	TGCTGTAACCG
SHROOM3	57619	chr4	76754698	76754698	Silent	SNP	C	C	T	c.4215C>T	p.=	p.G1405G	GAGGGCGATGG
FRAS1	80144	chr4	78499862	78499862	Missense_Mutation	SNP	G	G	A	c.9257G>A	p.Gly3086Asp	p.G3086D	GGATGGCTCTG
WDFY3	23001	chr4	84753733	84753733	Silent	SNP	G	G	A	c.5703C>T	p.=	p.T1901T	AAGACGGTGGC
PTPN13	5783	chr4	86807872	86807872	Missense_Mutation	SNP	G	G	T	c.7058G>T	p.Arg2353Met	p.R2353M	GGTGAGGGCAA
HERC3	8916	chr4	88680215	88680215	Missense_Mutation	SNP	T	T	A	c.2319T>A	p.Asn773Lys	p.N773K	TCAAATCTCTT
NAP1L5	266812	chr4	88697847	88697847	5'UTR	SNP	C	C	T	c.-93G>A			AGTGGCGGTGA
GPRIN3	285513	chr4	89248320	89248320	Missense_Mutation	SNP	T	T	G	c.1791A>C	p.Arg597Ser	p.R597S	GTCTGTCTGTT
ENPEP	2028	chr4	110476359	110476359	5'UTR	SNP	T	T	C	c.-56T>C			TGACGTTAGTT
UGT8	7368	chr4	114623280	114623280	Missense_Mutation	SNP	C	C	A	c.400C>A	p.Leu134Met	p.L134M	TTGACCTGCTG
NDST3	9348	chr4	118237174	118237174	Missense_Mutation	SNP	T	T	A	c.2072T>A	p.Ile691Asn	p.I691N	GATTATCACCA
TNIP3	79931	chr4	121154538	121154538	Intron	SNP	A	A	C	c.492+13T>G			GCTTGACCTGA
BBS12	166379	chr4	122741985	122741985	Silent	SNP	C	C	T	c.93C>T	p.=	p.G31G	CTAGGCCCACT
UCP1	7350	chr4	140567791	140567791	Missense_Mutation	SNP	C	C	T	c.313G>A	p.Ala105Thr	p.A105T	CCCTGCGGTGA
TBC1D9	23158	chr4	140679773	140679773	Missense_Mutation	SNP	G	G	A	c.431C>T	p.Ala144Val	p.A144V	CAATGGCTTCT
POU4F2	5458	chr4	146640424	146640424	Silent	SNP	G	G	A	c.846G>A	p.=	p.A282A	TCCGCGCTGGC
PRMT9	90826	chr4	147654456	147654456	Missense_Mutation	SNP	C	C	T	c.1441G>A	p.Ala481Thr	p.A481T	TTTTGCAACAT
NR3C2	4306	chr4	148436427	148436427	Missense_Mutation	SNP	T	T	C	c.434A>G	p.Lys145Arg	p.K145R	TTCCTTTGTAA
TLR2	7097	chr4	153703744	153703744	Silent	SNP	G	G	A	c.837G>A	p.=	p.L279L	GGATTGTTAGA
NPY2R	4887	chr4	155214008	155214008	Silent	SNP	G	G	T	c.69G>T	p.=	p.G23G	TACGGGCCACA
FAM198B	51313	chr4	158155690	158155690	Missense_Mutation	SNP	A	A	G	c.1046T>C	p.Val349Ala	p.V349A	TGGGTACTCGG
SPOCK3	50859	chr4	167234081	167234081	Frame_Shift_Del	DEL	C	C	-	c.93delG	p.Arg32GlyfsTer34	p.R32Gfs*34	CGACCGCCCCCC
DDX60L	91351	chr4	168358231	168358231	Silent	SNP	G	G	T	c.5037C>A	p.=	p.V1679V	GCCAGGACTAC
WDR17	116966	chr4	176115847	176115847	Frame_Shift_Del	DEL	A	A	-	c.253delA	p.Thr85GlnfsTer23	p.T85Qfs*23	GAACATAAAAAA
TENM3	55714	chr4	182346720	182346720	Missense_Mutation	SNP	C	C	T	c.302C>T	p.Ala101Val	p.A101V	TTGTGCGGAAA
STOX2	56977	chr4	184011380	184011380	Missense_Mutation	SNP	G	G	A	c.2542G>A	p.Asp848Asn	p.D848N	GCATGGACAGC
CENPU	79682	chr4	184700866	184700866	Missense_Mutation	SNP	C	C	T	c.940G>A	p.Glu314Lys	p.E314K	CTTTTCGATAT
FAT1	2195	chr4	186707186	186707186	Missense_Mutation	SNP	C	C	T	c.2642G>A	p.Arg881His	p.R881H	GAGGGCGTGCG
FAT1	2195	chr4	186708338	186708338	Missense_Mutation	SNP	T	T	A	c.1490A>T	p.Tyr497Phe	p.Y497F	TCACGTACCCG
TPPP	11076	chr5	665991	665991	Silent	SNP	C	C	T	c.444G>A	p.=	p.A148A	ATGGGCGCCTT
FAM173B	134145	chr5	10239116	10239116	Missense_Mutation	SNP	C	C	T	c.257G>A	p.Arg86Gln	p.R86Q	GGCATCGCAAC
CCT5	22948	chr5	10254730	10254730	Missense_Mutation	SNP	G	G	A	c.223G>A	p.Ala75Thr	p.A75T	ATGGGGCCACC
CTNND2	1501	chr5	11364856	11364856	Silent	SNP	C	C	A	c.1212G>T	p.=	p.G404G	AGGTGCCCATG
MYO10	4651	chr5	16681918	16681918	Missense_Mutation	SNP	C	C	A	c.4142G>T	p.Arg1381Met	p.R1381M	TGGACCTCTGC
CDH18	1016	chr5	19503047	19503047	Missense_Mutation	SNP	G	G	C	c.1575C>G	p.Phe525Leu	p.F525L	AGAAAGAAGTT
CDH10	1008	chr5	24593269	24593269	Nonsense_Mutation	SNP	G	G	T	c.222C>A	p.Tyr74Ter	p.Y74*	CCTACGTACTG
CDH9	1007	chr5	26881296	26881296	Missense_Mutation	SNP	G	G	A	c.2210C>T	p.Thr737Met	p.T737M	CATACGTTGCC
PDZD2	23037	chr5	32090252	32090252	Silent	SNP	T	T	A	c.6804T>A	p.=	p.L2268L	GGTCTTCCCAG
PDZD2	23037	chr5	32098489	32098489	Silent	SNP	G	G	A	c.8073G>A	p.=	p.L2691L	GTTCTGCACCA
UGT3A1	133688	chr5	35991313	35991313	5'UTR	SNP	G	G	A	c.-73C>T			TGCGCGCCTCA
WDR70	55100	chr5	37726990	37726990	Missense_Mutation	SNP	C	C	T	c.1822C>T	p.Arg608Cys	p.R608C	TTTTGCGTCAT
MROH2B	133558	chr5	41004836	41004836	Missense_Mutation	SNP	C	C	T	c.3949G>A	p.Ala1317Thr	p.A1317T	AGTGGCGTTGG
ANXA2R	389289	chr5	43039413	43039413	3'UTR	SNP	G	G	A	c.*52C>T			GTTTGGTAACT
HMGCR	3156	chr5	75355414	75355414	Missense_Mutation	SNP	G	G	A	c.1772G>A	p.Gly591Asp	p.G591D	TCGTGGCCCAG
F2RL1	2150	chr5	76832893	76832893	Missense_Mutation	SNP	G	G	A	c.286G>A	p.Ala96Thr	p.A96T	GCATGGCCCTG
AGGF1	55109	chr5	77063281	77063281	3'UTR	DEL	T	T	-	c.*35delT			CTCTAGTTTTTT
DMGDH	29958	chr5	79054219	79054219	Frame_Shift_Del	DEL	T	T	-	c.505delA	p.Ile169PhefsTer10	p.I169Ffs*10	CTTGAATTTTTT
ACOT12	134526	chr5	81344181	81344181	Missense_Mutation	SNP	C	C	T	c.959G>A	p.Arg320His	p.R320H	GCTTGCGTGCA
ATP6AP1L	92270	chr5	82305324	82305324	5'UTR	DEL	A	A	-	c.-67delA			CATCTCAAAAAA
HAPLN1	1404	chr5	83644633	83644633	Missense_Mutation	SNP	G	G	A	c.505C>T	p.Arg169Cys	p.R169C	GTAGCGCCCCA
ADGRV1	84059	chr5	90716491	90716491	Missense_Mutation	SNP	A	A	G	c.9209A>G	p.Asp3070Gly	p.D3070G	TAATGATGACG
TTC37	9652	chr5	95469887	95469887	Nonsense_Mutation	SNP	C	C	T	c.4389G>A	p.Trp1463Ter	p.W1463*	GATGGCCAGTG
ERAP2	64167	chr5	96892447	96892447	Silent	SNP	G	G	A	c.1119G>A	p.=	p.A373A	CTGGCGCACCA
RIOK2	55781	chr5	97167386	97167386	Intron	DEL	A	A	-	c.1397+81delT			CATTTGAAAAAA
APC	324	chr5	112843756	112843756	Missense_Mutation	SNP	G	G	A	c.8162G>A	p.Arg2721His	p.R2721H	AAATCGCCTGA
FEM1C	56929	chr5	115525095	115525095	Missense_Mutation	SNP	C	C	T	c.1067G>A	p.Arg356Gln	p.R356Q	TGCATCGTTTG
PPIC	5480	chr5	123028838	123028838	Missense_Mutation	SNP	G	G	A	c.262C>T	p.His88Tyr	p.H88Y	ACGATGAAACT
ALDH7A1	501	chr5	126555938	126555938	Silent	SNP	T	T	C	c.1086A>G	p.=	p.P362P	TCCCATGGGTT
LMNB1	4001	chr5	126826020	126826020	Frame_Shift_Del	DEL	C	C	-	c.1529delC	p.Pro510GlnfsTer18	p.P510Qfs*18	AGCCAGCCCCCC
FNIP1	96459	chr5	131672248	131672248	Frame_Shift_Del	DEL	T	T	-	c.2196delA	p.Lys732AsnfsTer23	p.K732Nfs*23	TGGAGGTTTTTT
DDX46	9879	chr5	134790477	134790477	Silent	SNP	C	C	T	c.1551C>T	p.=	p.V517V	CGGGTCACAAA
TXNDC15	79770	chr5	134887996	134887996	Silent	SNP	C	C	T	c.405C>T	p.=	p.G135G	GATGGCGCTGG
TGFBI	7045	chr5	136054748	136054748	Missense_Mutation	SNP	A	A	T	c.1297A>T	p.Asn433Tyr	p.N433Y	CAAGGAATTTG
TRPC7	57113	chr5	136356827	136356827	Silent	SNP	G	G	A	c.561C>T	p.=	p.G187G	CGGGCGCCCTT
BRD8	10902	chr5	138160931	138160931	Missense_Mutation	SNP	A	A	G	c.2387T>C	p.Met796Thr	p.M796T	CTGCCATGTGA
GFRA3	2676	chr5	138257907	138257907	Missense_Mutation	SNP	C	C	T	c.517G>A	p.Asp173Asn	p.D173N	CTTGTCATTGA
CDC25C	995	chr5	138287178	138287178	Silent	SNP	T	T	G	c.1017A>C	p.=	p.G339G	ATGTGTCCTCC
CTNNA1	1495	chr5	138932895	138932895	Intron	SNP	A	A	G	c.2433+183A>G			CTGTGACACCT
SIL1	64374	chr5	138951812	138951812	Silent	SNP	C	C	T	c.840G>A	p.=	p.E280E	GGCTGCTCCGT
PSD2	84249	chr5	139836930	139836930	Missense_Mutation	SNP	C	C	T	c.1523C>T	p.Ala508Val	p.A508V	ACAGGCGCTCA
ANKHD1-EIF4EBP3	404734	chr5	140445752	140445752	Silent	SNP	G	G	A	c.924G>A	p.=	p.A308A	ACTGCGCTAAC
PCDHA5	56143	chr5	140823703	140823703	Missense_Mutation	SNP	G	G	A	c.1928G>A	p.Arg643His	p.R643H	ACCGCGCCACC
PCDHA6	56142	chr5	140829967	140829967	Silent	SNP	C	C	T	c.1876C>T	p.=	p.L626L	TGGGGCTGTAC
PCDHA8	56140	chr5	140842429	140842429	Missense_Mutation	SNP	G	G	A	c.1108G>A	p.Ala370Thr	p.A370T	TCATCGCCCTA
PCDHA11	56138	chr5	140870488	140870488	Missense_Mutation	SNP	T	T	C	c.1385T>C	p.Phe462Ser	p.F462S	CGTGTTCGTGA
PCDHA11	56138	chr5	140871401	140871401	Silent	SNP	G	G	A	c.2298G>A	p.=	p.T766T	AAGACGGACCT
PCDHA13	56136	chr5	140882658	140882658	Silent	SNP	G	G	A	c.390G>A	p.=	p.P130P	AACCCGCCCAT
PCDHB1	29930	chr5	141051858	141051858	Missense_Mutation	SNP	G	G	A	c.388G>A	p.Ala130Thr	p.A130T	ACAATGCCCCA
PCDHB1	29930	chr5	141052625	141052625	Silent	SNP	C	C	T	c.1155C>T	p.=	p.F385F	TGCTTCCTCAG
PCDHB2	56133	chr5	141096414	141096414	Missense_Mutation	SNP	G	G	A	c.1624G>A	p.Ala542Thr	p.A542T	CCCCGGCGTTG
PCDHB9	56127	chr5	141188819	141188819	Missense_Mutation	SNP	G	G	A	c.1501G>A	p.Ala501Thr	p.A501T	CCCTCGCCTCC
PCDHB9	56127	chr5	141189630	141189630	Frame_Shift_Del	DEL	C	C	-	c.2317delC	p.His773ThrfsTer11	p.H773Tfs*11	CGATTACCCCCC
PCDHB15	56121	chr5	141247544	141247544	Missense_Mutation	SNP	G	G	A	c.1966G>A	p.Ala656Thr	p.A656T	CCACCGCCACG
PCDHGB3	56102	chr5	141371137	141371137	Missense_Mutation	SNP	G	G	T	c.743G>T	p.Arg248Met	p.R248M	GTACAGGGTCA
PCDHGA9	56107	chr5	141403340	141403340	Missense_Mutation	SNP	G	G	A	c.388G>A	p.Ala130Thr	p.A130T	ACAGCGCCCCA
PCDHGA12	26025	chr5	141431746	141431746	Silent	SNP	G	G	A	c.987G>A	p.=	p.A329A	TCTGCGCGAGC
ARAP3	64411	chr5	141672838	141672838	Missense_Mutation	SNP	C	C	T	c.1181G>A	p.Arg394Gln	p.R394Q	GGGGTCGGGGT
NDFIP1	80762	chr5	142137820	142137820	Missense_Mutation	SNP	T	T	C	c.457T>C	p.Phe153Leu	p.F153L	CAGGATTTGGT
PLAC8L1	153770	chr5	146098220	146098220	Silent	SNP	T	T	C	c.192A>G	p.=	p.A64A	ACAATTGCTGT
HTR4	3360	chr5	148509659	148509659	Frame_Shift_Del	DEL	C	C	-	c.873delG	p.Gln292ArgfsTer16	p.Q292Rfs*16	CACCTGCCCAGG
SLC6A7	6534	chr5	150205592	150205592	Missense_Mutation	SNP	C	C	T	c.1670C>T	p.Ala557Val	p.A557V	GGTGGCTGTGC
ARSI	340075	chr5	150298182	150298182	Missense_Mutation	SNP	A	A	G	c.742T>C	p.Tyr248His	p.Y248H	CAGGTACTCAC
MYOZ3	91977	chr5	150676779	150676779	Silent	SNP	G	G	A	c.660G>A	p.=	p.E220E	CCGGAGCCCCT
DCTN4	51164	chr5	150730723	150730723	Missense_Mutation	SNP	G	G	A	c.742C>T	p.Arg248Cys	p.R248C	CAGACGCTGCT
GEMIN5	25929	chr5	154912899	154912899	Missense_Mutation	SNP	C	C	A	c.1995G>T	p.Gln665His	p.Q665H	AGTACCTGGGC
GEMIN5	25929	chr5	154921368	154921368	Frame_Shift_Del	DEL	C	C	-	c.1437delG	p.Pro480HisfsTer63	p.P480Hfs*63	TGGTGGCCCCCA
ADRA1B	147	chr5	159917348	159917348	Missense_Mutation	SNP	G	G	A	c.443G>A	p.Arg148His	p.R148H	GGTGCGCTACT
GABRB2	2561	chr5	161330989	161330989	Missense_Mutation	SNP	G	G	A	c.971C>T	p.Ala324Val	p.A324V	CTAGGGCATAT
PANK3	79646	chr5	168564054	168564054	Missense_Mutation	SNP	C	C	T	c.647G>A	p.Gly216Asp	p.G216D	AGGTACCCCCT
NKX2-5	1482	chr5	173234836	173234836	Missense_Mutation	SNP	G	G	A	c.248C>T	p.Ala83Val	p.A83V	CAGACGCACAC
CDHR2	54825	chr5	176576027	176576027	Missense_Mutation	SNP	G	G	A	c.1036G>A	p.Val346Ile	p.V346I	TGGACGTCAAT
GPRIN1	114787	chr5	176597053	176597053	Missense_Mutation	SNP	C	C	T	c.2782G>A	p.Ala928Thr	p.A928T	CATGGCGGCGC
HK3	3101	chr5	176889481	176889481	Missense_Mutation	SNP	C	C	T	c.814G>A	p.Val272Ile	p.V272I	CTCGACGCTGA
UIMC1	51720	chr5	176970755	176970755	Missense_Mutation	SNP	G	G	A	c.344C>T	p.Ala115Val	p.A115V	TTTCAGCAATG
NSD1	64324	chr5	177280702	177280702	Silent	SNP	C	C	T	c.5760C>T	p.=	p.C1920C	GAGTGCCACCC
DDX41	51428	chr5	177516346	177516346	Silent	SNP	G	G	A	c.240C>T	p.=	p.G80G	TGAGGGCCTAG
TMED9	54732	chr5	177593698	177593698	Missense_Mutation	SNP	T	T	C	c.334T>C	p.Ser112Pro	p.S112P	TCACTTCCCAT
RUFY1	80230	chr5	179591729	179591729	Silent	SNP	G	G	A	c.1233G>A	p.=	p.K411K	GAGAAGAAAGT
MGAT4B	11282	chr5	179801398	179801398	Missense_Mutation	SNP	G	G	A	c.494C>T	p.Ser165Leu	p.S165L	TGAGCGAGTGC
GFPT2	9945	chr5	180324196	180324196	Silent	SNP	A	A	C	c.786T>G	p.=	p.S262S	GCATCAGAAGC
FLT4	2324	chr5	180630711	180630711	Nonsense_Mutation	SNP	G	G	A	c.244C>T	p.Arg82Ter	p.R82*	GTCTCGCACCA
OR2Y1	134083	chr5	180739644	180739644	Frame_Shift_Del	DEL	G	G	-	c.415delC	p.His139IlefsTer16	p.H139Ifs*16	AGAGATGGGGGT
CTD-2593A12.4	0	chr5	180982454	180982454	RNA	SNP	A	A	T	n.182A>T			TTTTGATTCTG
HUS1B	135458	chr6	656713	656713	Missense_Mutation	SNP	T	T	C	c.232A>G	p.Ile78Val	p.I78V	GTGGATCTCAT
FOXF2	2295	chr6	1390600	1390600	Missense_Mutation	SNP	C	C	T	c.653C>T	p.Ala218Val	p.A218V	CGGGGCGTCGC
MYLK4	340156	chr6	2688868	2688868	Silent	SNP	C	C	T	c.324G>A	p.=	p.K108K	TCTGTCTTGCT
F13A1	2162	chr6	6167586	6167586	Missense_Mutation	SNP	C	C	T	c.1780G>A	p.Glu594Lys	p.E594K	GTACTCGCCGG
BMP6	654	chr6	7880060	7880060	Missense_Mutation	SNP	G	G	A	c.1351G>A	p.Ala451Thr	p.A451T	TCAACGCACAC
GCNT2	2651	chr6	10626460	10626460	Frame_Shift_Del	DEL	A	A	-	c.1064delA	p.Lys355SerfsTer26	p.K355Sfs*26	AGACTTAAAGTG
JARID2	3720	chr6	15410318	15410318	Silent	SNP	C	C	T	c.276C>T	p.=	p.S92S	ACTAGCAACGA
MYLIP	29116	chr6	16145000	16145000	Missense_Mutation	SNP	T	T	A	c.931T>A	p.Tyr311Asn	p.Y311N	AGAAATATGTC
HIST1H2BB	3018	chr6	26043604	26043604	Silent	SNP	A	A	T	c.54T>A	p.=	p.A18A	GTGATAGCCTT
HIST1H2AE	3012	chr6	26217314	26217314	Missense_Mutation	SNP	G	G	A	c.340G>A	p.Ala114Thr	p.A114T	TCCAGGCCGTA
HIST1H3F	8968	chr6	26250315	26250315	Silent	SNP	G	G	A	c.291C>T	p.=	p.C97C	GCCTCGCAGGC
BTN2A1	11120	chr6	26468285	26468285	Silent	SNP	T	T	C	c.1320T>C	p.=	p.I440I	AGGATTCTCCC
VWA7	80737	chr6	31776006	31776006	Silent	SNP	G	G	A	c.471C>T	p.=	p.T157T	GCCAGGGTGTG
HSPA1L	3305	chr6	31810417	31810417	Missense_Mutation	SNP	C	C	T	c.1556G>A	p.Arg519His	p.R519H	CCATGCGCTCA
SLC44A4	80736	chr6	31874757	31874758	Frame_Shift_Ins	INS	-	-	T	c.431dupA	p.Asn144LysfsTer55	p.N144Kfs*55	TTCCTGTTTTT
C4A	720	chr6	31996261	31996261	Missense_Mutation	SNP	G	G	A	c.3442G>A	p.Ala1148Thr	p.A1148T	CCATCGCCCTT
TNXB	7148	chr6	32064941	32064941	Missense_Mutation	SNP	G	G	A	c.6721C>T	p.Pro2241Ser	p.P2241S	TCCCGGCACCC
TNXB	7148	chr6	32096058	32096058	Missense_Mutation	SNP	C	C	T	c.1795G>A	p.Val599Met	p.V599M	GCACACGCCGT
SLC39A7	7922	chr6	33201265	33201265	Frame_Shift_Del	DEL	C	C	-	c.25delC	p.His9ThrfsTer8	p.H9Tfs*8	TGGGGGCCCCCC
PHF1	5252	chr6	33412249	33412249	Splice_Region	DEL	C	C	-	c.-9delC			GCTAGGCCCCCC
ITPR3	3710	chr6	33663872	33663872	Silent	SNP	C	C	T	c.1140C>T	p.=	p.F380F	TCTTTCGTGCC
ITPR3	3710	chr6	33684364	33684364	Missense_Mutation	SNP	C	C	A	c.4945C>A	p.Gln1649Lys	p.Q1649K	TGATCCAGCAC
FKBP5	2289	chr6	35637127	35637127	Missense_Mutation	SNP	G	G	A	c.137C>T	p.Thr46Met	p.T46M	TCGGCGTTTCC
C6orf222	389384	chr6	36323361	36323361	Missense_Mutation	SNP	C	C	T	c.1403G>A	p.Arg468Gln	p.R468Q	TGGGTCGTCGG
GLO1	2739	chr6	38682866	38682866	Silent	SNP	G	G	A	c.318C>T	p.=	p.G106G	TCAGTGCCCCA
KCNK5	8645	chr6	39195957	39195957	Missense_Mutation	SNP	C	C	T	c.217G>A	p.Ala73Thr	p.A73T	GATGGCCACAC
KCNK17	89822	chr6	39310947	39310947	Missense_Mutation	SNP	G	G	A	c.298C>T	p.Arg100Cys	p.R100C	CCAGCGCCCCA
POLH	5429	chr6	43583101	43583101	Missense_Mutation	SNP	G	G	T	c.232G>T	p.Ala78Ser	p.A78S	TACTGGCACAA
VEGFA	7422	chr6	43777706	43777706	Intron	DEL	G	G	-	c.315+46delG			TAGGGAGGGGGG
TCTE1	202500	chr6	44287642	44287642	Missense_Mutation	SNP	G	G	A	c.184C>T	p.Arg62Cys	p.R62C	CCGGCGCATCC
TDRD6	221400	chr6	46691894	46691894	Missense_Mutation	SNP	G	G	A	c.3766G>A	p.Glu1256Lys	p.E1256K	CAACAGAAAAG
ADGRF5	221395	chr6	46859002	46859002	Frame_Shift_Del	DEL	C	C	-	c.2901delG	p.Trp968GlyfsTer8	p.W968Gfs*8	GTCCCACCCCCC
PKHD1	5314	chr6	51934109	51934109	Splice_Site	SNP	C	C	T	c.6121+1G>A		p.X2041_splice	ACTCACCGTGC
KLHL31	401265	chr6	53654236	53654236	Missense_Mutation	SNP	C	C	T	c.1037G>A	p.Ser346Asn	p.S346N	GCTTGCTCCAT
PHIP	55023	chr6	79015174	79015174	Missense_Mutation	SNP	C	C	T	c.1432G>A	p.Asp478Asn	p.D478N	AGGATCGAACG
LCA5	167691	chr6	79518745	79518746	Frame_Shift_Ins	INS	-	-	T	c.149dupA	p.Asn50LysfsTer3	p.N50Kfs*3	TTAGGATTTTT
UBE2J1	51465	chr6	89338239	89338239	Missense_Mutation	SNP	A	A	G	c.394T>C	p.Tyr132His	p.Y132H	AGTGTAATCTA
MDN1	23195	chr6	89803460	89803460	Missense_Mutation	SNP	C	C	T	c.197G>A	p.Arg66His	p.R66H	GAGGGCGAAGC
FBXL4	26235	chr6	98905466	98905466	Missense_Mutation	SNP	T	T	A	c.1063A>T	p.Thr355Ser	p.T355S	GCCAGTCCAAG
ASCC3	10973	chr6	100644034	100644034	Frame_Shift_Del	DEL	T	T	-	c.3729delA	p.Lys1243AsnfsTer48	p.K1243Nfs*48	TACTTGTTTTTT
BEND3	57673	chr6	107069619	107069619	Silent	SNP	G	G	A	c.1572C>T	p.=	p.R524R	GAGCGGCGACC
BEND3	57673	chr6	107069718	107069718	Silent	SNP	G	G	A	c.1473C>T	p.=	p.G491G	GGGTCGCCTTC
GPR6	2830	chr6	109979402	109979402	Missense_Mutation	SNP	T	T	C	c.290T>C	p.Ile97Thr	p.I97T	GCTCATCGCGT
AMD1	262	chr6	110892316	110892316	Missense_Mutation	SNP	A	A	T	c.488A>T	p.Asp163Val	p.D163V	TCTGGATTTCC
MED23	9439	chr6	131594177	131594177	Missense_Mutation	SNP	C	C	T	c.3154G>A	p.Ala1052Thr	p.A1052T	CATAGCGCATT
ALDH8A1	64577	chr6	134950038	134950038	Missense_Mutation	SNP	C	C	T	c.16G>A	p.Ala6Thr	p.A6T	AAGTGCGTTTG
PEX7	5191	chr6	136913582	136913582	3'UTR	SNP	A	A	G	c.*56A>G			ACAGCAAATAA
ECT2L	345930	chr6	138843133	138843133	Missense_Mutation	SNP	C	C	T	c.497C>T	p.Thr166Met	p.T166M	TGGGACGCTGA
AKAP12	9590	chr6	151305771	151305771	Missense_Mutation	SNP	T	T	A	c.187T>A	p.Ser63Thr	p.S63T	AGCTGTCCACC
SYNE1	23345	chr6	152407063	152407063	Missense_Mutation	SNP	C	C	T	c.6674G>A	p.Ser2225Asn	p.S2225N	GGTTGCTGATG
TIAM2	26230	chr6	155176907	155176907	Missense_Mutation	SNP	A	A	T	c.2453A>T	p.Asp818Val	p.D818V	TCAGGACAATC
ARID1B	57492	chr6	157200715	157200715	Missense_Mutation	SNP	G	G	A	c.4082G>A	p.Arg1361His	p.R1361H	CAAACGCCATA
SYNJ2	8871	chr6	158081284	158081284	Missense_Mutation	SNP	C	C	A	c.2743C>A	p.Leu915Ile	p.L915I	CTGAGCTCATG
TAGAP	117289	chr6	159036134	159036134	Missense_Mutation	SNP	G	G	A	c.1889C>T	p.Ala630Val	p.A630V	AGTGCGCCTCC
SLC22A1	6580	chr6	160132287	160132287	Missense_Mutation	SNP	G	G	A	c.571G>A	p.Val191Met	p.V191M	CGGGCGTGCTC
QKI	9444	chr6	163563566	163563566	Missense_Mutation	SNP	G	G	A	c.781G>A	p.Ala261Thr	p.A261T	AGACCGCTGTC
RPS6KA2	6196	chr6	166423347	166423347	Missense_Mutation	SNP	C	C	T	c.1652G>A	p.Arg551Gln	p.R551Q	AGACTCGGATG
BRAT1	221927	chr7	2543959	2543959	Missense_Mutation	SNP	G	G	A	c.434C>T	p.Ala145Val	p.A145V	CGACCGCACCT
TNRC18	84629	chr7	5324242	5324242	Silent	SNP	G	G	A	c.6414C>T	p.=	p.G2138G	GCCCCGCCACG
USP42	84132	chr7	6147855	6147855	Missense_Mutation	SNP	G	G	A	c.1349G>A	p.Gly450Asp	p.G450D	GCCAGGCTTTA
RAC1	5879	chr7	6400147	6400147	Missense_Mutation	SNP	T	T	C	c.247T>C	p.Ser83Pro	p.S83P	GCTTTTCCCTT
ABCB5	340273	chr7	20659140	20659140	Intron	SNP	G	G	A	c.1707+464G>A			CCTTCGACAGC
IGF2BP3	10643	chr7	23312291	23312291	3'UTR	SNP	G	G	A	c.*71C>T			TCAGCGCCCAT
CYCS	54205	chr7	25123712	25123712	Missense_Mutation	SNP	T	T	C	c.307A>G	p.Thr103Ala	p.T103A	ATTAGTAGCTT
HOXA1	3198	chr7	27094770	27094770	Silent	SNP	C	C	A	c.678G>T	p.=	p.L226L	TGACCCAGGTA
HOXA5	3202	chr7	27141892	27141892	Frame_Shift_Del	DEL	T	T	-	c.756delA	p.Asp253IlefsTer4	p.D253Ifs*4	ATTATCTTTTTT
TRIL	9865	chr7	28957321	28957321	Silent	SNP	C	C	T	c.726G>A	p.=	p.Q242Q	AGGTGCTGCAG
ADCYAP1R1	117	chr7	31078089	31078089	Missense_Mutation	SNP	C	C	A	c.256C>A	p.Pro86Thr	p.P86T	TCAACCCAGAC
PDE1C	5137	chr7	32070491	32070491	Intron	SNP	C	C	T	c.-2-96G>A			CGCGGCGCGCG
BBS9	27241	chr7	33257359	33257359	Missense_Mutation	SNP	G	G	A	c.566G>A	p.Arg189His	p.R189H	TTCCCGTACAG
AOAH	313	chr7	36686719	36686719	Missense_Mutation	SNP	C	C	T	c.203G>A	p.Arg68Lys	p.R68K	ACAGTCTCTCC
URGCP	55665	chr7	43877038	43877038	Frame_Shift_Del	DEL	T	T	-	c.2425delA	p.Thr809ArgfsTer37	p.T809Rfs*37	GCCCCGTTTTTT
URGCP	55665	chr7	43878898	43878898	Missense_Mutation	SNP	C	C	T	c.565G>A	p.Ala189Thr	p.A189T	CAGGGCACAGA
AEBP1	165	chr7	44110932	44110932	Missense_Mutation	SNP	A	A	T	c.1505A>T	p.Asp502Val	p.D502V	CGTGGACAAGG
TBRG4	9238	chr7	45105480	45105480	Silent	SNP	T	T	G	c.696A>C	p.=	p.G232G	AGGTGTCCCAC
ABCA13	154664	chr7	48507900	48507900	Missense_Mutation	SNP	G	G	A	c.13375G>A	p.Ala4459Thr	p.A4459T	GAGTGGCCCTC
PSPHP1	8781	chr7	55773235	55773235	RNA	SNP	G	G	A	n.208G>A			ATAACGCCAAA
CCT6A	908	chr7	56054414	56054414	Missense_Mutation	SNP	G	G	A	c.247G>A	p.Ala83Thr	p.A83T	CAACAGCCCAG
CCT6A	908	chr7	56058450	56058450	Frame_Shift_Del	DEL	A	A	-	c.820delA	p.Ile274Ter	p.I274*	AGGGTTAAAAAA
SUMF2	25870	chr7	56078436	56078436	Intron	SNP	G	G	A	c.733+250G>A			CATGCGCGTCC
NSUN5	55695	chr7	73308452	73308454	In_Frame_Del	DEL	CTT	CTT	-	c.193_195delAAG	p.Lys65del	p.K65del	CCGCAGCTTCTTCT
PCLO	27445	chr7	82824356	82824356	Missense_Mutation	SNP	T	T	C	c.14476A>G	p.Lys4826Glu	p.K4826E	TTCTTTGAGAG
GRM3	2913	chr7	86839086	86839086	Silent	SNP	G	G	T	c.1572G>T	p.=	p.G524G	CCAGGGGATGT
KIAA1324L	222223	chr7	86912139	86912139	Missense_Mutation	SNP	C	C	T	c.2102G>A	p.Gly701Asp	p.G701D	TGGGGCCATTC
KIAA1324L	222223	chr7	86940110	86940110	Missense_Mutation	SNP	C	C	T	c.747G>A	p.Met249Ile	p.M249I	TTCAGCATTAC
CROT	54677	chr7	87375688	87375688	Missense_Mutation	SNP	C	C	T	c.713C>T	p.Ala238Val	p.A238V	GATTGCAGCAT
ZNF804B	219578	chr7	88759913	88759913	5'UTR	SNP	G	G	A	c.-64G>A			AACCCGCCCGC
CLDN12	9069	chr7	90413010	90413010	Missense_Mutation	SNP	G	G	A	c.334G>A	p.Ala112Thr	p.A112T	ACACTGCCTTC
AKAP9	10142	chr7	91973771	91973771	Frame_Shift_Del	DEL	A	A	-	c.116delA	p.Lys39ArgfsTer17	p.K39Rfs*17	AAGCAGAAAAAA
TRRAP	8295	chr7	99011065	99011065	Missense_Mutation	SNP	T	T	A	c.10910T>A	p.Ile3637Asn	p.I3637N	CGACATCCTCA
TRRAP	8295	chr7	99011481	99011481	Silent	SNP	G	G	A	c.11241G>A	p.=	p.P3747P	GGCCCGTTGAC
C7orf43	55262	chr7	100154967	100154967	3'UTR	SNP	C	C	T	c.*44G>A			GGGGGCGTTGG
GPC2	221914	chr7	100173961	100173961	Missense_Mutation	SNP	G	G	A	c.766C>T	p.Arg256Cys	p.R256C	GAGACGCATCA
PVRIG	79037	chr7	100221043	100221043	Missense_Mutation	SNP	C	C	T	c.773C>T	p.Ala258Val	p.A258V	GTGGGCGTCAC
MOSPD3	64598	chr7	100613653	100613653	Missense_Mutation	SNP	G	G	A	c.458G>A	p.Arg153His	p.R153H	GCCTCGCCCAG
GIGYF1	64599	chr7	100684540	100684540	Silent	SNP	G	G	A	c.1539C>T	p.=	p.G513G	TCGCAGCCCCG
GIGYF1	64599	chr7	100684809	100684809	Missense_Mutation	SNP	C	C	T	c.1376G>A	p.Arg459His	p.R459H	AGTGGCGCAGG
EPHB4	2050	chr7	100807456	100807456	Missense_Mutation	SNP	A	A	G	c.2243T>C	p.Val748Ala	p.V748A	TGTTGACTAGG
SLC12A9	56996	chr7	100860078	100860078	Intron	SNP	C	C	T	c.1135+36C>T			GCACGCCCTCC
ACHE	43	chr7	100892693	100892693	Silent	SNP	A	A	T	c.1194T>A	p.=	p.V398V	TGGGGAACCCC
DNAJC2	27000	chr7	103324545	103324545	Frame_Shift_Del	DEL	T	T	-	c.590delA	p.Asn197MetfsTer8	p.N197Mfs*8	GGAACATTTTTT
RINT1	60561	chr7	105551622	105551622	Silent	SNP	G	G	A	c.1386G>A	p.=	p.S462S	GTATCGCAATA
PIK3CG	5294	chr7	106867687	106867687	Silent	SNP	C	C	T	c.126C>T	p.=	p.F42F	GAGTTCGTGCT
TMEM168	64418	chr7	112783793	112783793	Missense_Mutation	SNP	C	C	T	c.1033G>A	p.Ala345Thr	p.A345T	GGATGCCATGA
TMEM168	64418	chr7	112784415	112784415	Silent	SNP	G	G	A	c.411C>T	p.=	p.C137C	AGAGAGCACAA
CTTNBP2	83992	chr7	117792537	117792537	Missense_Mutation	SNP	C	C	A	c.659G>T	p.Ser220Ile	p.S220I	CTGTGCTTCTT
SPAM1	6677	chr7	123954406	123954406	Missense_Mutation	SNP	G	G	A	c.836G>A	p.Arg279His	p.R279H	TGTGCGCAATC
AKR1B1	231	chr7	134451698	134451698	Missense_Mutation	SNP	C	C	T	c.122G>A	p.Arg41His	p.R41H	TGTGGCGGTAC
TAS2R38	5726	chr7	141973579	141973579	Missense_Mutation	SNP	G	G	C	c.111C>G	p.Phe37Leu	p.F37L	ACCAAGAAAAC
CNTNAP2	26047	chr7	148383794	148383794	Silent	SNP	C	C	T	c.3621C>T	p.=	p.G1207G	CAGGGCGAGCT
SSPO	23145	chr7	149796454	149796454	Nonsense_Mutation	SNP	G	G	A	c.6621G>A	p.Trp2207Ter	p.W2207*	GTGTGGCCCCA
ZNF775	285971	chr7	150397041	150397041	Missense_Mutation	SNP	G	G	T	c.560G>T	p.Arg187Leu	p.R187L	CTCCCGGCCCG
GIMAP8	155038	chr7	150466940	150466940	Missense_Mutation	SNP	G	G	A	c.242G>A	p.Arg81His	p.R81H	GCAACGCAACA
MYOM2	9172	chr8	2085267	2085267	Silent	SNP	C	C	T	c.1521C>T	p.=	p.D507D	GGTGACGCCCA
RP1L1	94137	chr8	10610835	10610835	Missense_Mutation	SNP	G	G	A	c.3263C>T	p.Ala1088Val	p.A1088V	TCAGCGCCCTC
PDGFRL	5157	chr8	17621107	17621107	Missense_Mutation	SNP	A	A	G	c.410A>G	p.Asp137Gly	p.D137G	GGCAGACACAG
CSGALNACT1	55790	chr8	19405784	19405785	Frame_Shift_Ins	INS	-	-	T	c.1594dupA	p.Thr532AsnfsTer31	p.T532Nfs*31	TTCATGTTTTT
RHOBTB2	23221	chr8	23005382	23005382	Missense_Mutation	SNP	G	G	A	c.203G>A	p.Arg68His	p.R68H	GGAACGCTCCC
TRIM35	23087	chr8	27287914	27287914	Missense_Mutation	SNP	A	A	G	c.1118T>C	p.Val373Ala	p.V373A	CACGTACCACG
TEX15	56154	chr8	30843350	30843350	Missense_Mutation	SNP	C	C	A	c.5668G>T	p.Asp1890Tyr	p.D1890Y	AGCATCAAAAA
UNC5D	137970	chr8	35722232	35722232	Silent	SNP	T	T	C	c.1140T>C	p.=	p.I380I	GACATTGCTTT
ZNF703	80139	chr8	37698569	37698569	Frame_Shift_Del	DEL	G	G	-	c.1673delG	p.Gly558AlafsTer24	p.G558Afs*24	CACAGCGGGGGG
CHRNA6	8973	chr8	42756813	42756813	Missense_Mutation	SNP	T	T	C	c.386A>G	p.Asp129Gly	p.D129G	GGAAGTCACCA
FNTA	2339	chr8	43059148	43059148	Missense_Mutation	SNP	C	C	T	c.257C>T	p.Pro86Leu	p.P86L	CAATCCCGTGG
TGS1	96764	chr8	55811052	55811052	Missense_Mutation	SNP	C	C	A	c.2315C>A	p.Ala772Asp	p.A772D	CTATGCCACTG
RPS20	6224	chr8	56074053	56074053	Splice_Region	SNP	C	C	T	c.103+7G>A			GAATGCACTGA
MOS	4342	chr8	56113645	56113645	Missense_Mutation	SNP	C	C	T	c.338G>A	p.Arg113His	p.R113H	CGTGGCGCAGC
MOS	4342	chr8	56113767	56113767	Silent	SNP	G	G	A	c.216C>T	p.=	p.G72G	ACCGAGCCAAA
FAM110B	90362	chr8	58146741	58146741	Missense_Mutation	SNP	C	C	T	c.511C>T	p.Arg171Cys	p.R171C	AGGGCCGCAGG
CA8	767	chr8	60279723	60279723	Silent	SNP	T	T	C	c.258A>G	p.=	p.G86G	GTATGTCCATC
CHD7	55636	chr8	60841749	60841749	Frame_Shift_Del	DEL	G	G	-	c.4641delG	p.Arg1548GlyfsTer11	p.R1548Gfs*11	TTAAATGGGAGG
PREX2	80243	chr8	68099774	68099774	Silent	SNP	G	G	A	c.2646G>A	p.=	p.Q882Q	CTTCAGAGTAA
PREX2	80243	chr8	68115829	68115829	Missense_Mutation	SNP	A	A	G	c.3223A>G	p.Asn1075Asp	p.N1075D	GTGACAATGAG
TRPA1	8989	chr8	72062869	72062869	Missense_Mutation	SNP	G	G	T	c.737C>A	p.Ala246Asp	p.A246D	GCACAGCCAGG
FABP9	646480	chr8	81458695	81458695	Missense_Mutation	SNP	T	T	C	c.255A>G	p.Ile85Met	p.I85M	AATGTTATGGT
RALYL	138046	chr8	84873397	84873397	Nonsense_Mutation	SNP	G	G	T	c.685G>T	p.Glu229Ter	p.E229*	AGGCAGGTAAG
ATP6V0D2	245972	chr8	86139628	86139628	Silent	SNP	G	G	A	c.474G>A	p.=	p.T158T	GAAACGCCATT
SLC26A7	115111	chr8	91362396	91362396	Missense_Mutation	SNP	C	C	T	c.1358C>T	p.Ala453Val	p.A453V	TGCTGCCAATG
LRP12	29967	chr8	104497167	104497167	Missense_Mutation	SNP	C	C	T	c.1385G>A	p.Arg462His	p.R462H	CACAACGATTG
ZNF572	137209	chr8	124977369	124977369	Missense_Mutation	SNP	G	G	C	c.1101G>C	p.Gln367His	p.Q367H	GGTCAGAACTG
LRRC6	23639	chr8	132572293	132572293	3'UTR	SNP	G	G	A	c.*13C>T			GCAACGCAGCC
WISP1	8840	chr8	133212958	133212958	Missense_Mutation	SNP	G	G	A	c.164G>A	p.Cys55Tyr	p.C55Y	TGAGTGCCCGC
WISP1	8840	chr8	133220714	133220714	Frame_Shift_Del	DEL	C	C	-	c.488delC	p.Pro163ArgfsTer11	p.P163Rfs*11	AGTGCGCCCCCC
COL22A1	169044	chr8	138598723	138598723	Missense_Mutation	SNP	A	A	G	c.4361T>C	p.Leu1454Pro	p.L1454P	CCCTCAGTCCT
MROH1	727957	chr8	144239152	144239152	Missense_Mutation	SNP	G	G	A	c.1564G>A	p.Ala522Thr	p.A522T	CCGACGCCTTC
SCX	642658	chr8	144267055	144267055	Missense_Mutation	SNP	G	G	A	c.442G>A	p.Ala148Thr	p.A148T	GGCCCGCCTTC
ARHGAP39	80728	chr8	144547438	144547438	Missense_Mutation	SNP	C	C	T	c.1648G>A	p.Ala550Thr	p.A550T	CTCGGCCGCGC
DOCK8	81704	chr9	317078	317078	Nonsense_Mutation	SNP	T	T	A	c.777T>A	p.Cys259Ter	p.C259*	GAATGTCCCAA
DOCK8	81704	chr9	446556	446556	Missense_Mutation	SNP	C	C	T	c.5767C>T	p.His1923Tyr	p.H1923Y	CTATGCACGCC
KDM4C	23081	chr9	6986626	6986626	Missense_Mutation	SNP	C	C	T	c.1637C>T	p.Ala546Val	p.A546V	CCCAGCGGTCC
GBA2	57704	chr9	35748863	35748863	5'UTR	SNP	C	C	T	c.-159G>A			TCTTGCTTCAG
ZBTB5	9925	chr9	37442155	37442155	Missense_Mutation	SNP	C	C	T	c.397G>A	p.Val133Ile	p.V133I	CTGAACGCGCT
FOXD4L6	653404	chr9	41126951	41126951	3'UTR	SNP	G	G	A	c.*179C>T			GCCGCGCAAGG
TJP2	9414	chr9	69240074	69240074	Silent	SNP	G	G	A	c.2493G>A	p.=	p.T831T	CCAACGTCCAA
APBA1	320	chr9	69516221	69516221	Silent	SNP	G	G	A	c.990C>T	p.=	p.G330G	CCGCCGCCCGC
TRPM3	80036	chr9	70537107	70537107	Missense_Mutation	SNP	A	A	T	c.3970T>A	p.Ser1324Thr	p.S1324T	TGGGGACATGG
TRPM3	80036	chr9	70843032	70843032	Missense_Mutation	SNP	C	C	T	c.772G>A	p.Glu258Lys	p.E258K	GTTTTCCACAA
GCNT1	2650	chr9	76502701	76502701	Missense_Mutation	SNP	G	G	A	c.320G>A	p.Arg107His	p.R107H	GAGACGCAAAT
GCNT1	2650	chr9	76503248	76503248	Silent	SNP	C	C	T	c.867C>T	p.=	p.F289F	TACTTCGTGGT
FOXB2	442425	chr9	77019976	77019976	Missense_Mutation	SNP	C	C	T	c.322C>T	p.Arg108Cys	p.R108C	GCAAGCGCTTC
CHCHD2P9	645345	chr9	79391414	79391414	RNA	SNP	G	G	A	n.111G>A			GCAGCGGCACC
NTRK2	4915	chr9	84670625	84670625	5'UTR	SNP	G	G	A	c.-124G>A			GGCACGCCCGC
NTRK2	4915	chr9	84670828	84670828	Missense_Mutation	SNP	G	G	T	c.80G>T	p.Arg27Met	p.R27M	CTGGAGGGCCG
DAPK1	1612	chr9	87706455	87706455	Silent	SNP	C	C	T	c.3384C>T	p.=	p.G1128G	GGTGGCGTGCG
SECISBP2	79048	chr9	89357558	89357558	Missense_Mutation	SNP	G	G	T	c.2261G>T	p.Gly754Val	p.G754V	TGATGGGGCCC
HABP4	22927	chr9	96489995	96489995	Frame_Shift_Del	DEL	C	C	-	c.1203delC	p.Asn402ThrfsTer95	p.N402Tfs*95	ATGTTGCCCCCA
TSTD2	158427	chr9	97602699	97602699	Missense_Mutation	SNP	C	C	T	c.1321G>A	p.Val441Ile	p.V441I	CAAAACGAGCT
FOXE1	2304	chr9	97854219	97854219	Missense_Mutation	SNP	G	G	A	c.305G>A	p.Arg102His	p.R102H	CATCCGCCACA
GABBR2	9568	chr9	98454121	98454121	Missense_Mutation	SNP	C	C	T	c.1096G>A	p.Ala366Thr	p.A366T	CTTGGCGATGA
GALNT12	79695	chr9	98846045	98846045	Silent	SNP	G	G	T	c.1527G>T	p.=	p.V509V	GCTGTGGAAGC
BAAT	570	chr9	101370968	101370968	Missense_Mutation	SNP	C	C	T	c.437G>A	p.Arg146His	p.R146H	GAAGGCGGCCT
MUSK	4593	chr9	110734376	110734379	Splice_Site	DEL	GTGA	GTGA	-	c.753+4_753+7delAGTG		p.X251_splice	AATGCTGTGAGTGTC
MUSK	4593	chr9	110800951	110800951	Missense_Mutation	SNP	G	G	A	c.2573G>A	p.Arg858His	p.R858H	GGAACGCATGT
FKBP15	23307	chr9	113203029	113203029	Missense_Mutation	SNP	T	T	A	c.331A>T	p.Ile111Phe	p.I111F	AAGAATCCTAT
COL27A1	85301	chr9	114169123	114169123	Missense_Mutation	SNP	T	T	C	c.1568T>C	p.Val523Ala	p.V523A	TGCCGTCCCCA
TNC	3371	chr9	115091028	115091028	5'UTR	DEL	G	G	-	c.-10delC			GGAGGTGGGTTT
TRIM32	22954	chr9	116698472	116698472	Missense_Mutation	SNP	G	G	A	c.730G>A	p.Ala244Thr	p.A244T	TCCTGGCCAAG
GARNL3	84253	chr9	127349019	127349019	Silent	SNP	C	C	T	c.1527C>T	p.=	p.G509G	GCTGGCGTCTT
TOR1A	1861	chr9	129818821	129818821	Missense_Mutation	SNP	C	C	A	c.544G>T	p.Ala182Ser	p.A182S	GATGGCATCTA
ABL1	25	chr9	130854898	130854898	Silent	SNP	G	G	A	c.351G>A	p.=	p.T117T	ATCACGCCAGT
NUP214	8021	chr9	131189100	131189100	Silent	SNP	C	C	T	c.3543C>T	p.=	p.S1181S	GCATCCGGTCA
PRRC2B	84726	chr9	131482403	131482403	Silent	SNP	C	C	T	c.5016C>T	p.=	p.G1672G	AGTGGCGTTGA
VAV2	7410	chr9	133778810	133778810	Silent	SNP	G	G	A	c.1842C>T	p.=	p.G614G	ACGTCGCCCGT
COL5A1	1289	chr9	134789202	134789202	Silent	SNP	C	C	T	c.2694C>T	p.=	p.G898G	AAGGGCGGCAG
UBAC1	10422	chr9	135945122	135945122	Missense_Mutation	SNP	G	G	A	c.782C>T	p.Ala261Val	p.A261V	CTCCCGCGGCA
ABCA2	20	chr9	137012499	137012499	Missense_Mutation	SNP	G	G	A	c.5173C>T	p.Arg1725Cys	p.R1725C	CCTGCGCACCG
DPP7	29952	chr9	137111919	137111919	Silent	SNP	G	G	A	c.1161C>T	p.=	p.G387G	CACACGCCCCA
CACNA1B	774	chr9	138046986	138046986	Missense_Mutation	SNP	G	G	A	c.3496G>A	p.Ala1166Thr	p.A1166T	GCATCGCCCTG
PFKP	5214	chr10	3109445	3109445	Missense_Mutation	SNP	G	G	A	c.1054G>A	p.Ala352Thr	p.A352T	ACCACGCCGTG
FAM208B	54906	chr10	5746856	5746856	Silent	SNP	G	G	A	c.3435G>A	p.=	p.T1145T	GAGACGCCCCT
FAM208B	54906	chr10	5749497	5749497	Missense_Mutation	SNP	G	G	A	c.6076G>A	p.Ala2026Thr	p.A2026T	CTGAGGCCCCA
FBXO18	84893	chr10	5906325	5906325	Missense_Mutation	SNP	G	G	A	c.446G>A	p.Arg149Gln	p.R149Q	TCCACGGCACC
TMEM236	653567	chr10	17752471	17752471	Missense_Mutation	SNP	C	C	T	c.176C>T	p.Ala59Val	p.A59V	TGTTGCGTTAG
MYO3A	53904	chr10	26147505	26147505	Missense_Mutation	SNP	T	T	C	c.2581T>C	p.Ser861Pro	p.S861P	TGAGGTCATCC
MYO3A	53904	chr10	26211923	26211923	Missense_Mutation	SNP	G	G	A	c.4811G>A	p.Arg1604His	p.R1604H	CCTGCGCAAAA
SVIL	6840	chr10	29480438	29480438	Intron	SNP	G	G	A	c.5377+99C>T			CGGACGCAGCA
SVIL	6840	chr10	29487158	29487158	Splice_Region	SNP	C	C	T	c.4485+5G>A			AGGTACCAACC
KIAA1462	57608	chr10	30027060	30027060	Frame_Shift_Del	DEL	C	C	-	c.3088delG	p.Ala1030GlnfsTer35	p.A1030Qfs*35	GCCCTGCCCCCC
ANKRD30A	91074	chr10	37132296	37132296	Missense_Mutation	SNP	A	A	T	c.567A>T	p.Glu189Asp	p.E189D	GTGGAATTTTT
ZNF33B	7582	chr10	42592710	42592710	Frame_Shift_Del	DEL	T	T	-	c.2240delA	p.Lys747SerfsTer26	p.K747Sfs*26	TAGGGCTTTTCC
GDF2	2658	chr10	47325226	47325226	Frame_Shift_Del	DEL	C	C	-	c.737delC	p.Pro246GlnfsTer27	p.P246Qfs*27	CAGTGTCCCCCC
IPMK	253430	chr10	58196183	58196183	Nonsense_Mutation	SNP	G	G	A	c.1144C>T	p.Arg382Ter	p.R382*	CATTCGCACTT
ZNF365	22891	chr10	62376897	62376897	Missense_Mutation	SNP	G	G	A	c.704G>A	p.Arg235His	p.R235H	GCAACGCCTGA
PALD1	27143	chr10	70539679	70539679	Missense_Mutation	SNP	G	G	A	c.1825G>A	p.Val609Ile	p.V609I	AGGAGGTCTTC
ADAMTS14	140766	chr10	70702389	70702389	Silent	SNP	C	C	T	c.600C>T	p.=	p.S200S	GCCAGCGGGAG
AP3M1	26985	chr10	74129181	74129181	Missense_Mutation	SNP	A	A	T	c.730T>A	p.Ser244Thr	p.S244T	TTCAGATTCCC
AP3M1	26985	chr10	74134045	74134045	Missense_Mutation	SNP	C	C	T	c.565G>A	p.Ala189Thr	p.A189T	AATTGCGTCTA
KAT6B	23522	chr10	75029073	75029073	Nonsense_Mutation	SNP	G	G	T	c.4249G>T	p.Glu1417Ter	p.E1417*	ATGAAGAGCCA
SFTPD	6441	chr10	79942058	79942058	Missense_Mutation	SNP	G	G	A	c.446C>T	p.Ala149Val	p.A149V	CTGGGGCACCT
MMRN2	79812	chr10	86942388	86942388	Missense_Mutation	SNP	G	G	A	c.2396C>T	p.Ala799Val	p.A799V	GCTCCGCTTCC
FAM35A	54537	chr10	87152633	87152633	Frame_Shift_Del	DEL	A	A	-	c.1285delA	p.Thr429HisfsTer3	p.T429Hfs*3	AGTATTAAAAAA
PTEN	5728	chr10	87965537	87965537	3'UTR	DEL	T	T	-	c.*75delT			TGGACCTTTTTT
LIPF	8513	chr10	88673669	88673669	Silent	SNP	C	C	T	c.751C>T	p.=	p.L251L	AGATGCTGAAT
BTAF1	9044	chr10	91951432	91951432	Missense_Mutation	SNP	C	C	T	c.430C>T	p.Arg144Cys	p.R144C	TAGCACGCCAA
BTAF1	9044	chr10	91996464	91996464	Missense_Mutation	SNP	A	A	C	c.3405A>C	p.Lys1135Asn	p.K1135N	AGCAAAATAGC
ABCC2	1244	chr10	99818872	99818872	Missense_Mutation	SNP	A	A	T	c.2354A>T	p.Asp785Val	p.D785V	TCTAGATGACC
LZTS2	84445	chr10	101002500	101002500	5'UTR	SNP	G	G	A	c.-39G>A			AGGTCGCCTGC
MGEA5	10724	chr10	101799433	101799433	Silent	SNP	T	T	G	c.1218A>C	p.=	p.G406G	TTAGCTCCACT
NT5C2	22978	chr10	103094011	103094011	Missense_Mutation	SNP	A	A	G	c.949T>C	p.Tyr317His	p.Y317H	TGTGTAGGTAC
ATRNL1	26033	chr10	115944800	115944800	3'UTR	SNP	A	A	C	c.*21A>C			CCTGTATATTC
PDZD8	118987	chr10	117283523	117283523	Frame_Shift_Del	DEL	T	T	-	c.3210delA	p.Lys1070AsnfsTer8	p.K1070Nfs*8	AAGTGATTTTTT
EIF3A	8661	chr10	119070965	119070965	Missense_Mutation	SNP	T	T	A	c.662A>T	p.Asn221Ile	p.N221I	GATTATTAAGA
SEC23IP	11196	chr10	119915886	119915886	Missense_Mutation	SNP	A	A	G	c.1541A>G	p.Asp514Gly	p.D514G	TGTGGACAGGT
DMBT1	1755	chr10	122600086	122600086	Silent	SNP	T	T	C	c.3303T>C	p.=	p.P1101P	ACACCTAGTCC
HMX3	340784	chr10	123137282	123137282	Missense_Mutation	SNP	G	G	A	c.625G>A	p.Ala209Thr	p.A209T	CGGGCGCAGAA
CHST15	51363	chr10	124012361	124012361	Missense_Mutation	SNP	C	C	T	c.1467G>A	p.Met489Ile	p.M489I	TTGTGCATGGT
DOCK1	1793	chr10	127023257	127023257	Missense_Mutation	SNP	G	G	A	c.1322G>A	p.Ser441Asn	p.S441N	AGGAAGCAAAA
PTPRE	5791	chr10	128040925	128040925	Missense_Mutation	SNP	C	C	T	c.44C>T	p.Pro15Leu	p.P15L	CTTGCCGCTCG
MKI67	4288	chr10	128101427	128101427	Missense_Mutation	SNP	G	G	A	c.9536C>T	p.Ala3179Val	p.A3179V	CCTTCGCACTC
JAKMIP3	282973	chr10	132117212	132117212	Missense_Mutation	SNP	C	C	T	c.271C>T	p.Arg91Cys	p.R91C	CTGTGCGTGAG
JAKMIP3	282973	chr10	132135102	132135102	Missense_Mutation	SNP	C	C	T	c.911C>T	p.Ala304Val	p.A304V	AAGTGCGATTA
KNDC1	85442	chr10	133186543	133186543	Missense_Mutation	SNP	T	T	C	c.1195T>C	p.Ser399Pro	p.S399P	AGACTTCACAC
VENTX	27287	chr10	133239745	133239745	Missense_Mutation	SNP	G	G	A	c.311G>A	p.Arg104His	p.R104H	GGTCCGCACCT
PAOX	196743	chr10	133384132	133384132	Silent	SNP	G	G	A	c.1041G>A	p.=	p.S347S	ACGTCGCCCCT
RP11-108K14.8	0	chr10	133420030	133420030	Silent	SNP	C	C	T	c.885C>T	p.=	p.N295N	GGTAACGTGAA
IFITM3	10410	chr11	320786	320788	In_Frame_Del	DEL	AGA	AGA	-	c.26_28delTCT	p.Phe9del	p.F9del	CAGGAGAGAAGAAG
B4GALNT4	338707	chr11	375707	375707	Missense_Mutation	SNP	C	C	T	c.919C>T	p.Arg307Cys	p.R307C	GGGGGCGTCCG
IRF7	3665	chr11	613392	613392	Silent	SNP	G	G	T	c.1051C>A	p.=	p.R351R	GTGCCGCAGCA
CDHR5	53841	chr11	617603	617603	Frame_Shift_Del	DEL	G	G	-	c.2286delC	p.Ala763GlnfsTer12	p.A763Qfs*12	CGCTGCGGGGGG
CTSD	1509	chr11	1759600	1759600	Frame_Shift_Del	DEL	G	G	-	c.268delC	p.Gln90SerfsTer43	p.Q90Sfs*43	AGCACTGGGGGG
ZNF195	7748	chr11	3359686	3359686	Missense_Mutation	SNP	T	T	C	c.1322A>G	p.Asp441Gly	p.D441G	ATTCGTCACAT
NUP98	4928	chr11	3695477	3695477	Missense_Mutation	SNP	C	C	T	c.4190G>A	p.Arg1397His	p.R1397H	AGATGCGCAGT
OR52M1	119772	chr11	4545769	4545769	Silent	SNP	C	C	T	c.579C>T	p.=	p.G193G	TGTGGCGACAG
OR52A5	390054	chr11	5132449	5132449	Frame_Shift_Del	DEL	A	A	-	c.194delT	p.Leu65TrpfsTer20	p.L65Wfs*20	ATGGCCAAAAAA
OR51V1	283111	chr11	5199826	5199826	Missense_Mutation	SNP	A	A	T	c.875T>A	p.Phe292Tyr	p.F292Y	GTGGGAAAAGG
SMPD1	6609	chr11	6391996	6391996	Missense_Mutation	SNP	C	C	T	c.931C>T	p.Pro311Ser	p.P311S	TGGGGCCAGTG
DNHD1	144132	chr11	6571048	6571048	Silent	SNP	C	C	T	c.13536C>T	p.=	p.G4512G	AAGGGCGCACC
RRP8	23378	chr11	6602198	6602198	Missense_Mutation	SNP	C	C	A	c.117G>T	p.Gln39His	p.Q39H	AAGAGCTGGCG
TAF10	6881	chr11	6610937	6610937	Silent	SNP	C	C	T	c.642G>A	p.=	p.P214P	TAGTGCGGCTT
DCHS1	8642	chr11	6641072	6641072	Missense_Mutation	SNP	G	G	A	c.542C>T	p.Ala181Val	p.A181V	ATAGCGCATAG
DCHS1	8642	chr11	6641220	6641220	Nonsense_Mutation	SNP	G	G	A	c.394C>T	p.Arg132Ter	p.R132*	CACTCGCACTG
AMPD3	272	chr11	10493368	10493368	Missense_Mutation	SNP	C	C	T	c.959C>T	p.Ala320Val	p.A320V	CCATGCGGCCG
CTR9	9646	chr11	10778854	10778854	Missense_Mutation	SNP	T	T	A	c.3271T>A	p.Ser1091Thr	p.S1091T	AGCCATCCAGA
KCNJ11	3767	chr11	17387531	17387531	Silent	SNP	C	C	T	c.561G>A	p.=	p.A187A	ATCACCGCATG
RP11-113D6.10	494141	chr11	18210242	18210242	RNA	DEL	T	T	-	n.1044delT			AATGTCTTTTTT
PTPN5	84867	chr11	18743375	18743375	Missense_Mutation	SNP	C	C	T	c.346G>A	p.Ala116Thr	p.A116T	TGTGGCGTTCT
KIF18A	81930	chr11	28036616	28036617	Frame_Shift_Ins	INS	-	-	T	c.1996dupA	p.Arg666LysfsTer29	p.R666Kfs*29	GAGTTCTTTTT
WT1	7490	chr11	32389065	32389065	Missense_Mutation	SNP	G	G	A	c.1547C>T	p.Ala516Val	p.A516V	AAAGCGCCAGC
TCP11L1	55346	chr11	33072702	33072702	3'UTR	SNP	A	A	T	c.*26A>T			GCAGTATTACT
HIPK3	10114	chr11	33286832	33286832	Missense_Mutation	SNP	G	G	A	c.418G>A	p.Ala140Thr	p.A140T	GCAGCGCAATG
FBXO3	26273	chr11	33755845	33755845	Missense_Mutation	SNP	T	T	C	c.604A>G	p.Thr202Ala	p.T202A	ACCAGTATGTA
ABTB2	25841	chr11	34173215	34173215	Missense_Mutation	SNP	T	T	G	c.1337A>C	p.Asp446Ala	p.D446A	GGATGTCGCCG
SLC1A2	6506	chr11	35301613	35301613	Missense_Mutation	SNP	C	C	T	c.763G>A	p.Ala255Thr	p.A255T	CATAGCGATGC
PAMR1	25891	chr11	35432541	35432541	Missense_Mutation	SNP	T	T	C	c.1978A>G	p.Ile660Val	p.I660V	GCAGATATCAG
SLC35C1	55343	chr11	45811052	45811052	Missense_Mutation	SNP	C	C	T	c.812C>T	p.Thr271Met	p.T271M	GATGACGCTGG
DGKZ	8525	chr11	46368028	46368028	Silent	SNP	C	C	T	c.957C>T	p.=	p.C319C	AAGTGCGCAGC
RAPSN	5913	chr11	47447961	47447961	Missense_Mutation	SNP	T	T	C	c.382A>G	p.Ser128Gly	p.S128G	CATGCTCAGGC
OR4P4	81300	chr11	55638794	55638794	Missense_Mutation	SNP	G	G	T	c.437G>T	p.Cys146Phe	p.C146F	AGTTTGTTGTA
OR5F1	338674	chr11	55994209	55994209	Silent	SNP	G	G	A	c.417C>T	p.=	p.T139T	TAGACGGTCCT
P2RX3	5024	chr11	57369415	57369415	Missense_Mutation	SNP	T	T	C	c.1057T>C	p.Tyr353His	p.Y353H	ACCAGTACAAA
MS4A6A	64231	chr11	60173086	60173086	Frame_Shift_Del	DEL	C	C	-	c.593delG	p.Cys198SerfsTer2	p.C198Sfs*2	GCTAGGCAGAAT
MS4A7	58475	chr11	60383240	60383240	Silent	SNP	C	C	T	c.99C>T	p.=	p.N33N	CAAAACGAAGA
SYT7	9066	chr11	61551425	61551425	Silent	SNP	C	C	T	c.174G>A	p.=	p.T58T	TCTGGCGTGCC
DAGLA	747	chr11	61739582	61739582	Missense_Mutation	SNP	G	G	A	c.1774G>A	p.Ala592Thr	p.A592T	CTATAGCCCTC
BEST1	7439	chr11	61959576	61959576	Nonsense_Mutation	SNP	C	C	T	c.946C>T	p.Gln316Ter	p.Q316*	ATTTGCAGGTA
AHNAK	79026	chr11	62523100	62523100	Missense_Mutation	SNP	C	C	T	c.11317G>A	p.Asp3773Asn	p.D3773N	GAGGTCACCTT
AHNAK	79026	chr11	62533214	62533214	Silent	SNP	A	A	T	c.1203T>A	p.=	p.A401A	TGGGGAGCAGA
ZBTB3	79842	chr11	62753055	62753055	Missense_Mutation	SNP	C	C	T	c.760G>A	p.Ala254Thr	p.A254T	TGGTGCGTCAA
C11orf84	144097	chr11	63818356	63818356	Missense_Mutation	SNP	G	G	A	c.598G>A	p.Glu200Lys	p.E200K	CCCTCGAGCTT
VEGFB	7423	chr11	64237475	64237476	Frame_Shift_Ins	INS	-	-	C	c.471dupC	p.Gly158ArgfsTer7	p.G158Rfs*7	ACTCTGCCCCC
PLCB3	5331	chr11	64258628	64258628	Missense_Mutation	SNP	C	C	T	c.1168C>T	p.Arg390Cys	p.R390C	CTCTGCGCGAC
NAALADL1	10004	chr11	65057926	65057926	Frame_Shift_Del	DEL	C	C	-	c.429delG	p.Pro144GlnfsTer47	p.P144Qfs*47	ATCTGGCCCCCC
VPS51	738	chr11	65108836	65108836	Silent	SNP	C	C	T	c.1365C>T	p.=	p.S455S	CTGAGCCACAT
MALAT1	378938	chr11	65504882	65504882	5'Flank	SNP	G	G	A				AAATAGCCTAT
SF3B2	10992	chr11	66057351	66057351	Silent	SNP	G	G	A	c.753G>A	p.=	p.P251P	CCACCGCCCCC
PC	5091	chr11	66850111	66850111	Silent	SNP	C	C	T	c.2724G>A	p.=	p.T908T	GAGGGCGTCAC
TCIRG1	10312	chr11	68048959	68048959	Silent	SNP	C	C	T	c.1635C>T	p.=	p.H545H	GTGCACATGGC
CCND1	595	chr11	69648137	69648137	Missense_Mutation	SNP	G	G	A	c.718G>A	p.Asp240Asn	p.D240N	AGTGTGACCCG
SHANK2	22941	chr11	70487338	70487338	Silent	SNP	T	T	C	c.1818A>G	p.=	p.P606P	TTTTCTGGCAT
KRTAP5-8	57830	chr11	71538231	71538231	Missense_Mutation	SNP	G	G	A	c.176G>A	p.Gly59Asp	p.G59D	GGGGGGCCGTG
NUMA1	4926	chr11	72014199	72014199	Missense_Mutation	SNP	C	C	T	c.3304G>A	p.Ala1102Thr	p.A1102T	AGATGCGTGCT
ARAP1	116985	chr11	72712709	72712709	Intron	DEL	C	C	-	c.748-141delG			TCCCCTCCCCCT
OMP	4975	chr11	77103203	77103203	Missense_Mutation	SNP	G	G	A	c.364G>A	p.Ala122Thr	p.A122T	CCGACGCCCTG
CAPN5	726	chr11	77120790	77120790	Silent	SNP	C	C	T	c.1368C>T	p.=	p.S456S	CGCAGCGTCTT
RSF1	51773	chr11	77702071	77702071	Frame_Shift_Del	DEL	T	T	-	c.1158delA	p.Lys386AsnfsTer6	p.K386Nfs*6	TTCTCGTTTTTT
TENM4	26011	chr11	78657907	78657907	3'UTR	DEL	A	A	-	c.*151delT			TTTTCTAAAAAA
CEP295	85459	chr11	93721822	93721822	Intron	SNP	C	C	T	c.5851-132C>T			TACTACTGATC
CNTN5	53942	chr11	99845134	99845134	Missense_Mutation	SNP	A	A	G	c.449A>G	p.Tyr150Cys	p.Y150C	TCGCTACAGTT
PGR	5241	chr11	101039168	101039168	Nonsense_Mutation	SNP	A	A	T	c.2750T>A	p.Leu917Ter	p.L917*	TGGGTAATTGT
MMP12	4321	chr11	102872950	102872950	Missense_Mutation	SNP	C	C	T	c.265G>A	p.Ala89Thr	p.A89T	AGGTGCGTGCA
TMPRSS5	80975	chr11	113697323	113697323	Missense_Mutation	SNP	C	C	T	c.424G>A	p.Ala142Thr	p.A142T	CAGGGCGGGGC
NNMT	4837	chr11	114312240	114312240	Silent	SNP	A	A	G	c.558A>G	p.=	p.L186L	AGCCTACTGAA
CADM1	23705	chr11	115217931	115217931	Missense_Mutation	SNP	T	T	C	c.782A>G	p.Asp261Gly	p.D261G	GCGCGTCCCCT
SCN2B	6327	chr11	118168123	118168123	Missense_Mutation	SNP	C	C	T	c.410G>A	p.Arg137His	p.R137H	GGCCACGGTGG
BCL9L	283149	chr11	118899992	118899992	Missense_Mutation	SNP	C	C	T	c.3331G>A	p.Ala1111Thr	p.A1111T	GGTGGCGATGG
HYOU1	10525	chr11	119046610	119046610	Frame_Shift_Del	DEL	G	G	-	c.2788delC	p.Leu930SerfsTer31	p.L930Sfs*31	CATTGAGGGGTG
VPS11	55823	chr11	119071660	119071660	5'UTR	SNP	G	G	A	c.-932G>A			CCTGCGCTGCT
MFRP	83552	chr11	119342978	119342978	Frame_Shift_Del	DEL	G	G	-	c.1150delC	p.His384ThrfsTer94	p.H384Tfs*94	CGAGGTGGGGGG
THY1	7070	chr11	119420274	119420274	Silent	SNP	G	G	A	c.150C>T	p.=	p.Y50Y	AACTCGTACTG
OR10G4	390264	chr11	124015593	124015593	Missense_Mutation	SNP	G	G	C	c.19G>C	p.Val7Leu	p.V7L	GCCTCGTGACA
ROBO4	54538	chr11	124887138	124887138	Silent	SNP	A	A	G	c.2274T>C	p.=	p.S758S	GGGGGACTGCA
SLC37A2	219855	chr11	125086316	125086316	Intron	SNP	C	C	T	c.1490+298C>T			GCATGCAAATC
PKNOX2	63876	chr11	125430095	125430095	Silent	SNP	G	G	A	c.1146G>A	p.=	p.A382A	GCTGCGGGGGT
TIRAP	114609	chr11	126292486	126292486	Missense_Mutation	SNP	G	G	T	c.77G>T	p.Arg26Met	p.R26M	GTTCAGGCAGA
THYN1	29087	chr11	134251260	134251260	Missense_Mutation	SNP	G	G	C	c.92C>G	p.Ala31Gly	p.A31G	CTAATGCCTCA
IQSEC3	440073	chr12	139182	139182	Missense_Mutation	SNP	G	G	A	c.1819G>A	p.Ala607Thr	p.A607T	AGTCCGCCAAG
MLF2	8079	chr12	6750194	6750194	Missense_Mutation	SNP	G	G	A	c.382C>T	p.Arg128Cys	p.R128C	CGAGCGCATCT
C1R	715	chr12	7089330	7089330	Missense_Mutation	SNP	T	T	C	c.731A>G	p.Asp244Gly	p.D244G	GGTGGTCATCA
CD163L1	283316	chr12	7403770	7403770	Nonsense_Mutation	SNP	C	C	T	c.1173G>A	p.Trp391Ter	p.W391*	ATTGTCCACCA
SLC2A14	144195	chr12	7829806	7829806	Missense_Mutation	SNP	A	A	T	c.542T>A	p.Leu181His	p.L181H	GGTTGAGAGTG
C3AR1	719	chr12	8060043	8060043	Missense_Mutation	SNP	G	G	A	c.143C>T	p.Ala48Val	p.A48V	GGCCAGCCACC
ETV6	2120	chr12	11752509	11752509	Silent	SNP	G	G	A	c.93G>A	p.=	p.T31T	TCGACGCCACT
GPRC5A	9052	chr12	12908878	12908878	Missense_Mutation	SNP	G	G	A	c.629G>A	p.Gly210Glu	p.G210E	ACATGGGGCCC
KIAA1467	57613	chr12	13066651	13066651	Silent	SNP	C	C	T	c.864C>T	p.=	p.C288C	CTGTGCTTTCT
ATF7IP	55729	chr12	14423980	14423980	Missense_Mutation	SNP	A	A	T	c.65A>T	p.Asp22Val	p.D22V	GAGTGATCGTC
SMCO3	440087	chr12	14806125	14806125	Frame_Shift_Del	DEL	T	T	-	c.556delA	p.Thr186HisfsTer35	p.T186Hfs*35	GCTGTGTTTTTT
PDE3A	5139	chr12	20369789	20369789	Frame_Shift_Del	DEL	G	G	-	c.511delG	p.Glu171LysfsTer36	p.E171Kfs*36	TGCTGCGGGGGG
SLCO1B3	28234	chr12	20916223	20916223	Missense_Mutation	SNP	G	G	A	c.2085G>A	p.Met695Ile	p.M695I	GACATGCAAGA
ST8SIA1	6489	chr12	22201506	22201506	3'UTR	SNP	A	A	C	c.*46T>G			AGAAAACCTAA
KLHL42	57542	chr12	27781076	27781076	Missense_Mutation	SNP	C	C	T	c.746C>T	p.Ala249Val	p.A249V	GTCTGCCATCC
KIAA1551	55196	chr12	31987283	31987283	Missense_Mutation	SNP	G	G	A	c.5047G>A	p.Ala1683Thr	p.A1683T	TTGTTGCTACA
PPHLN1	51535	chr12	42442695	42442695	Missense_Mutation	SNP	A	A	T	c.1079A>T	p.Asp360Val	p.D360V	AATGGATCACG
PRICKLE1	144165	chr12	42464433	42464433	Missense_Mutation	SNP	C	C	T	c.1601G>A	p.Arg534Gln	p.R534Q	AATCCCGAACA
NELL2	4753	chr12	44779954	44779954	Missense_Mutation	SNP	C	C	T	c.404G>A	p.Arg135His	p.R135H	GAGGGCGGTGA
NELL2	4753	chr12	44875335	44875335	Missense_Mutation	SNP	T	T	C	c.74A>G	p.Asp25Gly	p.D25G	AAGGGTCCACA
KMT2D	8085	chr12	49026421	49026421	Frame_Shift_Del	DEL	C	C	-	c.15545delG	p.Gly5182AlafsTer61	p.G5182Afs*61	ACAAGGCCCCCC
KMT2D	8085	chr12	49050437	49050437	Missense_Mutation	SNP	C	C	T	c.3151G>A	p.Val1051Ile	p.V1051I	GGGAACGGACA
KMT2D	8085	chr12	49052023	49052023	Silent	SNP	A	A	G	c.1660T>C	p.=	p.L554L	GGACAAAGGAG
PRPF40B	25766	chr12	49631525	49631525	Missense_Mutation	SNP	C	C	T	c.143C>T	p.Ala48Val	p.A48V	GGGGGCGCCAC
KRT75	9119	chr12	52428629	52428629	Missense_Mutation	SNP	C	C	T	c.1150G>A	p.Val384Ile	p.V384I	CTTGACGCTGT
KRT73	319101	chr12	52611292	52611292	Missense_Mutation	SNP	T	T	C	c.1022A>G	p.Asp341Gly	p.D341G	GGTCATCCCCA
KRT1	3848	chr12	52675339	52675339	Missense_Mutation	SNP	C	C	T	c.1789G>A	p.Gly597Ser	p.G597S	GCTGCCGCCGC
ESPL1	9700	chr12	53286782	53286782	Missense_Mutation	SNP	C	C	A	c.4046C>A	p.Pro1349His	p.P1349H	TAAACCCCCAG
ATP5G2	517	chr12	53676168	53676168	Intron	SNP	C	C	T	c.-32+74G>A			GATTGCAACAT
HOXC11	3227	chr12	53973402	53973402	Frame_Shift_Del	DEL	C	C	-	c.165delC	p.Ser56LeufsTer60	p.S56Lfs*60	CCCAGGCCCCCT
HNRNPA1	3178	chr12	54283930	54283930	Silent	SNP	C	C	T	c.1026C>T	p.=	p.G342G	TATGGCGGTGG
ESYT1	23344	chr12	56143922	56143922	3'UTR	SNP	G	G	A	c.*60G>A			TCACCGCCTCA
NACA	4666	chr12	56721124	56721124	Intron	SNP	G	G	C	c.70+3328C>G			TAAGGGAGCTG
LRP1	4035	chr12	57178506	57178506	Silent	SNP	G	G	A	c.4509G>A	p.=	p.K1503K	GCTAAGGCCAA
ARHGAP9	64333	chr12	57476941	57476941	Missense_Mutation	SNP	C	C	T	c.893G>A	p.Arg298His	p.R298H	AGGTGCGTTGG
DDIT3	1649	chr12	57517337	57517337	Missense_Mutation	SNP	C	C	T	c.70G>A	p.Asp24Asn	p.D24N	CAGGTCCTCAT
XRCC6BP1	91419	chr12	57956696	57956696	Nonsense_Mutation	SNP	C	C	T	c.547C>T	p.Arg183Ter	p.R183*	GTGTGCGAGAC
SLC16A7	9194	chr12	59775075	59775075	Frame_Shift_Del	DEL	T	T	-	c.786delT	p.Phe262LeufsTer39	p.F262Lfs*39	CCTAGGTTTTTT
CAND1	55832	chr12	67306463	67306463	Missense_Mutation	SNP	T	T	G	c.2795T>G	p.Ile932Ser	p.I932S	AAACATCTGGG
OTOGL	283310	chr12	80239430	80239430	Missense_Mutation	SNP	A	A	T	c.1016A>T	p.Asp339Val	p.D339V	TAATGATCTTT
KERA	11081	chr12	91055743	91055743	Missense_Mutation	SNP	T	T	C	c.539A>G	p.Asp180Gly	p.D180G	CATTGTCCACT
PLXNC1	10154	chr12	94220050	94220050	Missense_Mutation	SNP	G	G	A	c.1589G>A	p.Arg530Lys	p.R530K	TCCAAGACACT
CFAP54	144535	chr12	96685110	96685110	Silent	SNP	C	C	T	c.5886C>T	p.=	p.G1962G	TTTGGCCCCTC
NUAK1	9891	chr12	106070808	106070808	Missense_Mutation	SNP	G	G	T	c.798C>A	p.Ser266Arg	p.S266R	CCGCTGCTGAT
ACACB	32	chr12	109179146	109179146	Missense_Mutation	SNP	G	G	A	c.1496G>A	p.Arg499His	p.R499H	CGCCCGTCACC
UBE3B	89910	chr12	109534722	109534722	Silent	SNP	C	C	T	c.3147C>T	p.=	p.S1049S	AAGAGCGTCCT
TRPV4	59341	chr12	109803047	109803047	Missense_Mutation	SNP	C	C	T	c.656G>A	p.Arg219His	p.R219H	CGGTGCGCTCC
PTPN11	5781	chr12	112450359	112450359	Missense_Mutation	SNP	G	G	A	c.179G>A	p.Gly60Asp	p.G60D	CACTGGTGATT
DDX54	79039	chr12	113158971	113158971	Missense_Mutation	SNP	G	G	C	c.2552C>G	p.Ser851Cys	p.S851C	GGGCAGAGAGC
TAOK3	51347	chr12	118161850	118161850	Nonsense_Mutation	SNP	G	G	A	c.2077C>T	p.Arg693Ter	p.R693*	TTCTCGCCTCT
SRRM4	84530	chr12	119151046	119151046	Missense_Mutation	SNP	C	C	A	c.1106C>A	p.Ala369Asp	p.A369D	ATGTGCCGAAG
CIT	11113	chr12	119701675	119701675	Missense_Mutation	SNP	C	C	A	c.5365G>T	p.Val1789Leu	p.V1789L	CTGCACGATTG
HNF1A	6927	chr12	120999360	120999360	Missense_Mutation	SNP	G	G	A	c.1594G>A	p.Ala532Thr	p.A532T	TGAGCGCCCTG
C12orf43	64897	chr12	121004467	121004467	Missense_Mutation	SNP	G	G	A	c.475C>T	p.Arg159Trp	p.R159W	CCGCCGCCACT
DDX55	57696	chr12	123619470	123619470	Missense_Mutation	SNP	C	C	A	c.1372C>A	p.Leu458Met	p.L458M	CCCTGCTGAGG
NCOR2	9612	chr12	124355530	124355530	Missense_Mutation	SNP	C	C	T	c.3283G>A	p.Val1095Ile	p.V1095I	CAGGACGGGCC
NCOR2	9612	chr12	124372092	124372092	Frame_Shift_Del	DEL	G	G	-	c.2737delC	p.Gln913ArgfsTer51	p.Q913Rfs*51	TGTCCTGGGGGG
UBC	7316	chr12	124912756	124912756	Missense_Mutation	SNP	C	C	T	c.1016G>A	p.Gly339Asp	p.G339D	GGATGCCTTCC
SLC15A4	121260	chr12	128799341	128799341	Silent	SNP	G	G	A	c.1491C>T	p.=	p.G497G	CCGACGCCAGA
ULK1	8408	chr12	131909195	131909195	Silent	SNP	C	C	T	c.624C>T	p.=	p.G208G	ATCGGCACCAT
ZNF84	7637	chr12	133058282	133058282	Missense_Mutation	SNP	G	G	A	c.1567G>A	p.Ala523Thr	p.A523T	GGAAAGCCTTT
ZMYM2	7750	chr13	20051490	20051490	Missense_Mutation	SNP	C	C	T	c.2350C>T	p.Arg784Cys	p.R784C	AGTGGCGTGGG
IFT88	8100	chr13	20631041	20631041	Frame_Shift_Del	DEL	A	A	-	c.1358delA	p.Lys453ArgfsTer5	p.K453Rfs*5	TGTTGGAAAAAA
SPATA13	221178	chr13	24270791	24270791	Intron	SNP	C	C	T	c.290-13344C>T			TGATGCTTGGG
CENPJ	55835	chr13	24905871	24905871	Missense_Mutation	SNP	T	T	C	c.2167A>G	p.Arg723Gly	p.R723G	GCCCCTCTCTC
WASF3	10810	chr13	26665062	26665062	Silent	SNP	T	T	C	c.168T>C	p.=	p.F56F	TTGTTTAATGA
GPR12	2835	chr13	26758844	26758844	Silent	SNP	C	C	T	c.984G>A	p.=	p.A328A	GAGCGCGCTCT
FRY	10129	chr13	32267314	32267314	Silent	SNP	C	C	T	c.8091C>T	p.=	p.G2697G	GATGGCTCCTG
NBEA	26960	chr13	35159314	35159314	Missense_Mutation	SNP	T	T	C	c.3143T>C	p.Val1048Ala	p.V1048A	TGGTGTACATG
NBEA	26960	chr13	35550966	35550967	Frame_Shift_Ins	INS	-	-	A	c.6747dupA	p.Val2250SerfsTer4	p.V2250Sfs*4	AACAGTAAAAA
DCLK1	9201	chr13	35810898	35810898	Missense_Mutation	SNP	C	C	T	c.1625G>A	p.Gly542Asp	p.G542D	GGGGGCCGTCT
MTRF1	9617	chr13	41260710	41260710	Silent	SNP	G	G	T	c.198C>A	p.=	p.T66T	ATCTTGGTGTC
NUFIP1	26747	chr13	44949754	44949754	Missense_Mutation	SNP	C	C	T	c.1106G>A	p.Gly369Asp	p.G369D	GACTGCCATAG
SPERT	220082	chr13	45713400	45713400	Silent	SNP	C	C	T	c.375C>T	p.=	p.D125D	AGCGACGAGAT
ZC3H13	23091	chr13	45985428	45985428	Missense_Mutation	SNP	C	C	T	c.1589G>A	p.Gly530Asp	p.G530D	TTCGGCCATAA
ZC3H13	23091	chr13	46045040	46045040	Missense_Mutation	SNP	T	T	C	c.142A>G	p.Thr48Ala	p.T48A	GCCAGTCTTCA
PCDH8	5100	chr13	52848146	52848146	Silent	SNP	G	G	A	c.291C>T	p.=	p.G97G	GCCTGGCCACA
PIBF1	10464	chr13	72795474	72795474	Missense_Mutation	SNP	C	C	T	c.469C>T	p.Arg157Cys	p.R157C	ACCTGCGTGAC
LMO7	4008	chr13	75804431	75804431	Silent	SNP	G	G	A	c.105G>A	p.=	p.Q35Q	AGACAGCCATC
SLITRK5	26050	chr13	87677347	87677347	Silent	SNP	C	C	T	c.1959C>T	p.=	p.G653G	TTGGGCGCAGG
DCT	1638	chr13	94468959	94468959	Nonsense_Mutation	SNP	G	G	A	c.382C>T	p.Gln128Ter	p.Q128*	GTTCTGCCGAA
SLC15A1	6564	chr13	98709639	98709639	Missense_Mutation	SNP	C	C	T	c.1000G>A	p.Val334Met	p.V334M	GATCACGATCA
GPR18	2841	chr13	99255417	99255417	Silent	SNP	C	C	T	c.456G>A	p.=	p.T152T	GTGGTCGTGGT
TM9SF2	9375	chr13	99562724	99562724	Missense_Mutation	SNP	T	T	C	c.1958T>C	p.Val653Ala	p.V653A	GTTTGTTACCA
SLC10A2	6555	chr13	103066009	103066009	Missense_Mutation	SNP	G	G	T	c.241C>A	p.Leu81Ile	p.L81I	TGTGAGGGGCA
MYO16	23026	chr13	108964849	108964850	Frame_Shift_Ins	INS	-	-	T	c.2255dupT	p.Leu752PhefsTer14	p.L752Ffs*14	TTTAGCTTTTT
IRS2	8660	chr13	109782232	109782232	Silent	SNP	C	C	T	c.3822G>A	p.=	p.P1274P	GGAAGCGGCGG
COL4A1	1282	chr13	110208888	110208888	Splice_Region	SNP	T	T	C	c.654A>G	p.=	p.G218G	ATTTGTCCCTG
COL4A2	1284	chr13	110501761	110501761	Missense_Mutation	SNP	C	C	T	c.3854C>T	p.Ala1285Val	p.A1285V	AGGGGCGCCAG
COL4A2	1284	chr13	110504238	110504238	Missense_Mutation	SNP	G	G	A	c.4376G>A	p.Gly1459Asp	p.G1459D	CATAGGCCACC
CARS2	79587	chr13	110645977	110645977	Missense_Mutation	SNP	G	G	A	c.1307C>T	p.Ala436Val	p.A436V	GGGACGCCCTG
ING1	3621	chr13	110719347	110719347	Silent	SNP	C	C	T	c.684C>T	p.=	p.G228G	CTGGGCGACGA
MCF2L	23263	chr13	113084034	113084034	Silent	SNP	C	C	T	c.2118C>T	p.=	p.C706C	GACTGCCCAGA
RNASE9	390443	chr14	20556997	20556997	Nonsense_Mutation	SNP	G	G	A	c.73C>T	p.Gln25Ter	p.Q25*	AAACTGCACCA
RNASE13	440163	chr14	21033966	21033966	Missense_Mutation	SNP	G	G	T	c.323C>A	p.Pro108His	p.P108H	TGATGGGGAGG
CHD8	57680	chr14	21394933	21394933	Missense_Mutation	SNP	G	G	A	c.5369C>T	p.Ala1790Val	p.A1790V	GCCGTGCAATT
CHD8	57680	chr14	21428030	21428030	Missense_Mutation	SNP	T	T	C	c.1440A>G	p.Ile480Met	p.I480M	CGAGGTATGTT
RBM23	55147	chr14	22906257	22906257	Silent	SNP	C	C	T	c.339G>A	p.=	p.S113S	CTTCGCGACTC
ACIN1	22985	chr14	23064156	23064156	Silent	SNP	G	G	A	c.2718C>T	p.=	p.G906G	TCATCGCCATT
EMC9	51016	chr14	24139583	24139583	Nonsense_Mutation	SNP	G	G	A	c.307C>T	p.Arg103Ter	p.R103*	AATTCGCCCAG
RNF31	55072	chr14	24157629	24157629	Silent	SNP	C	C	T	c.2718C>T	p.=	p.Y906Y	TTTTACGCCAA
DHRS1	115817	chr14	24296818	24296818	Nonsense_Mutation	SNP	G	G	A	c.214C>T	p.Arg72Ter	p.R72*	GCTTCGCACTT
BNIP3P1	319138	chr14	28264747	28264747	RNA	SNP	A	A	G	n.358A>G			CTGTGACAGCC
DNAAF2	55172	chr14	49634549	49634549	Silent	SNP	G	G	A	c.601C>T	p.=	p.L201L	GCGCAGCACCG
SAMD4A	23034	chr14	54775092	54775092	Missense_Mutation	SNP	G	G	A	c.1874G>A	p.Arg625His	p.R625H	CCAGCGCAACA
TMEM260	54916	chr14	56585894	56585894	Frame_Shift_Del	DEL	T	T	-	c.332delT	p.Phe111SerfsTer25	p.F111Sfs*25	CATTACTTTTTT
AP5M1	55745	chr14	57269219	57269219	5'UTR	SNP	G	G	T	c.-96G>T			CTCAGGGCTTC
NAA30	122830	chr14	57391617	57391617	Silent	SNP	C	C	T	c.660C>T	p.=	p.S220S	GAATCCGAGCT
KCNH5	27133	chr14	62779886	62779886	Frame_Shift_Del	DEL	T	T	-	c.1861delA	p.Thr621ProfsTer13	p.T621Pfs*13	GGGTGGTTTCCT
HSPA2	3306	chr14	64541469	64541470	Frame_Shift_Ins	INS	-	-	T	c.623dupT	p.Asp209ArgfsTer26	p.D209Rfs*26	TGGCACTTTCG
ZFYVE26	23503	chr14	67781511	67781511	Missense_Mutation	SNP	T	T	C	c.4391A>G	p.Tyr1464Cys	p.Y1464C	ACAGGTATTGC
ADAM21	8747	chr14	70457663	70457663	Missense_Mutation	SNP	C	C	T	c.164C>T	p.Ala55Val	p.A55V	AAGTGCAAAGG
C14orf169	79697	chr14	73493160	73493160	3'UTR	DEL	A	A	-	c.*224delA			AGGTGGAAAAAA
AREL1	9870	chr14	74683295	74683295	Splice_Site	SNP	C	C	T	c.481+1G>A		p.X161_splice	ACCTACCAGGT
YLPM1	56252	chr14	74763768	74763768	Frame_Shift_Del	DEL	G	G	-	c.284delG	p.Gly95AlafsTer124	p.G95Afs*124	GATGCCGGGGGG
ESRRB	2103	chr14	76498250	76498250	Missense_Mutation	SNP	A	A	C	c.1094A>C	p.Lys365Thr	p.K365T	CCAGAAGCTGC
ESRRB	2103	chr14	76498452	76498452	Missense_Mutation	SNP	G	G	T	c.1296G>T	p.Lys432Asn	p.K432N	GCCAAGGTGTG
IRF2BPL	64207	chr14	77027209	77027209	Frame_Shift_Del	DEL	C	C	-	c.584delG	p.Gly195AlafsTer17	p.G195Afs*17	TTTGGGCCCCCC
TMED8	283578	chr14	77343825	77343825	Splice_Site	SNP	T	T	C	c.328-2A>G		p.X110_splice	CCATCTGCACA
ISM2	145501	chr14	77475582	77475582	3'UTR	SNP	A	A	T	c.*13T>A			TGTTCAGCAAC
NRDE2	55051	chr14	90288734	90288734	Missense_Mutation	SNP	C	C	T	c.2641G>A	p.Ala881Thr	p.A881T	CAGTGCGTGCT
SERPINA6	866	chr14	94309753	94309753	Silent	SNP	G	G	A	c.867C>T	p.=	p.S289S	CCTGCGGACCA
SETD3	84193	chr14	99405358	99405359	Frame_Shift_Ins	INS	-	-	A	c.937dupT	p.Tyr313LeufsTer18	p.Y313Lfs*18	TGCCATAAAAA
DYNC1H1	1778	chr14	102017167	102017167	Missense_Mutation	SNP	G	G	A	c.7928G>A	p.Arg2643His	p.R2643H	CAGGCGCACAC
CDC42BPB	9578	chr14	102980844	102980844	Missense_Mutation	SNP	A	A	G	c.1069T>C	p.Tyr357His	p.Y357H	AATATAAGGTG
XRCC3	7517	chr14	103699479	103699479	Missense_Mutation	SNP	C	C	T	c.659G>A	p.Arg220His	p.R220H	CACAGCGGAAT
AHNAK2	113146	chr14	104950596	104950596	Missense_Mutation	SNP	T	T	C	c.4855A>G	p.Met1619Val	p.M1619V	AGACATCTTCA
PACS2	23241	chr14	105352458	105352460	In_Frame_Del	DEL	CTC	CTC	-	c.290_292delCCT	p.Ser97del	p.S97del	GACCTTCTCCTTGC
MTA1	9112	chr14	105470132	105470132	Missense_Mutation	SNP	G	G	A	c.2065G>A	p.Ala689Thr	p.A689T	CCATCGCCCTG
NIPA2	81614	chr15	22851830	22851830	Frame_Shift_Del	DEL	G	G	-	c.101delG	p.Gly34AlafsTer11	p.G34Afs*11	AAAAAAGGGCCT
AC116165.1	0	chr15	23167666	23167666	3'Flank	SNP	C	C	T				TCGTGCAGGAC
NPAP1	23742	chr15	24678246	24678246	Silent	SNP	G	G	T	c.2379G>T	p.=	p.L793L	TTCCTGAGCCT
SNORD115-8	100033445	chr15	25184369	25184369	RNA	SNP	T	T	A	n.64T>A			CTCAATAGGAT
SNORD115-27	100036564	chr15	25220562	25220562	RNA	SNP	G	G	T	n.66G>T			CAATAGGATTA
OCA2	4948	chr15	28081831	28081831	Missense_Mutation	SNP	G	G	A	c.44C>T	p.Pro15Leu	p.P15L	CCGCCGGCGCG
HERC2	8924	chr15	28228348	28228348	Frame_Shift_Del	DEL	C	C	-	c.5334delG	p.Thr1779ProfsTer10	p.T1779Pfs*10	GATGGTCCCCAG
FMN1	342184	chr15	33067061	33067061	Intron	SNP	G	G	A	c.2044-1987C>T			AAAAAGCTGGA
GPR176	11245	chr15	39802048	39802048	Missense_Mutation	SNP	A	A	G	c.632T>C	p.Ile211Thr	p.I211T	TGGTGATGTTA
ZFYVE19	84936	chr15	40812886	40812886	Silent	SNP	A	A	G	c.1014A>G	p.=	p.G338G	CGGGGACAGGA
ITPKA	3706	chr15	41501722	41501722	Missense_Mutation	SNP	A	A	G	c.674A>G	p.Asp225Gly	p.D225G	GGCTGACGCGC
PLA2G4F	255189	chr15	42150448	42150448	Silent	SNP	C	C	T	c.810G>A	p.=	p.K270K	CCCAGCTTGCT
TP53BP1	7158	chr15	43409065	43409065	Missense_Mutation	SNP	G	G	A	c.5417C>T	p.Ala1806Val	p.A1806V	GATCCGCAATT
MAP1A	4130	chr15	43524420	43524420	Missense_Mutation	SNP	C	C	T	c.2947C>T	p.Arg983Trp	p.R983W	AGGAGCGGTGC
SERINC4	619189	chr15	43795081	43795081	Frame_Shift_Del	DEL	G	G	-	c.1476delC	p.Thr493ProfsTer9	p.T493Pfs*9	CTGGGTGGGGGG
AP4E1	23431	chr15	50997368	50997368	Missense_Mutation	SNP	T	T	A	c.2389T>A	p.Ser797Thr	p.S797T	GGAAATCAAAA
UNC13C	440279	chr15	54014607	54014607	Missense_Mutation	SNP	G	G	T	c.1704G>T	p.Gln568His	p.Q568H	AATCAGTTTTT
NEDD4	4734	chr15	55916074	55916074	Missense_Mutation	SNP	C	C	T	c.758G>A	p.Ser253Asn	p.S253N	TCCTGCTCACT
CGNL1	84952	chr15	57438324	57438324	Missense_Mutation	SNP	G	G	A	c.325G>A	p.Ala109Thr	p.A109T	CATACGCCCAG
FOXB1	27023	chr15	60005197	60005197	Silent	SNP	G	G	A	c.234G>A	p.=	p.P78P	CGGCCGGACCA
KBTBD13	390594	chr15	65077587	65077587	Missense_Mutation	SNP	G	G	A	c.772G>A	p.Gly258Ser	p.G258S	TCGACGGCCGC
CILP	8483	chr15	65197206	65197206	Missense_Mutation	SNP	A	A	T	c.3080T>A	p.Val1027Asp	p.V1027D	GGATGACCTTC
CD276	80381	chr15	73704449	73704449	Missense_Mutation	SNP	C	C	T	c.1346C>T	p.Ala449Val	p.A449V	GGATGCGCACG
CYP11A1	1583	chr15	74343925	74343925	Silent	SNP	C	C	T	c.693G>A	p.=	p.Q231Q	AATCGCTGGGC
ODF3L1	161753	chr15	75727137	75727137	Missense_Mutation	SNP	A	A	G	c.422A>G	p.Tyr141Cys	p.Y141C	CCAGTACACGT
CHRNA3	1136	chr15	78602019	78602019	Missense_Mutation	SNP	G	G	A	c.623C>T	p.Ala208Val	p.A208V	TGATGGCCCAC
CEMIP	57214	chr15	80879758	80879758	Missense_Mutation	SNP	G	G	A	c.284G>A	p.Arg95Gln	p.R95Q	TTTGCGAACCC
ADAMTSL3	57188	chr15	83988717	83988717	Missense_Mutation	SNP	T	T	A	c.3743T>A	p.Ile1248Lys	p.I1248K	GAAGATACAGA
NTRK3	4916	chr15	87933038	87933038	Silent	SNP	C	C	T	c.1863G>A	p.=	p.K621K	CCATGCTTCAT
ACAN	176	chr15	88843504	88843504	Missense_Mutation	SNP	G	G	A	c.907G>A	p.Ala303Thr	p.A303T	GGCTGGCCGAC
FURIN	5045	chr15	90881349	90881349	Frame_Shift_Del	DEL	C	C	-	c.1861delC	p.Gln621LysfsTer36	p.Q621Kfs*36	GGTTCGCCCCCC
PRC1	9055	chr15	90974154	90974154	Silent	SNP	T	T	C	c.1443A>G	p.=	p.T481T	CCCGGTGTATT
PRC1	9055	chr15	90984814	90984814	Missense_Mutation	SNP	G	G	A	c.23C>T	p.Ala8Val	p.A8V	CCTCCGCCAGC
VPS33B	26276	chr15	91013840	91013841	Frame_Shift_Ins	INS	-	-	C	c.320dupG	p.Thr108AsnfsTer17	p.T108Nfs*17	CGAGTTCGGCC
OR4F15	390649	chr15	101818560	101818560	Missense_Mutation	SNP	C	C	T	c.374C>T	p.Ala125Val	p.A125V	CATGGCCATAT
NARFL	64428	chr16	730885	730885	Missense_Mutation	SNP	G	G	A	c.1150C>T	p.Arg384Cys	p.R384C	GCAGCGCCCTC
UBE2I	7329	chr16	1314302	1314302	Missense_Mutation	SNP	G	G	A	c.76G>A	p.Ala26Thr	p.A26T	TCGTGGCTGTC
MAPK8IP3	23162	chr16	1766746	1766746	Missense_Mutation	SNP	C	C	T	c.2960C>T	p.Ala987Val	p.A987V	TGTGGCCAACT
MAPK8IP3	23162	chr16	1768250	1768250	Missense_Mutation	SNP	T	T	A	c.3611T>A	p.Ile1204Asn	p.I1204N	CATCATCCACG
TBL3	10607	chr16	1978694	1978694	3'UTR	SNP	G	G	T	c.*9G>T			GTCCGGCCTCT
CCNF	899	chr16	2453223	2453223	Missense_Mutation	SNP	G	G	A	c.1501G>A	p.Ala501Thr	p.A501T	ATGACGCCCCC
UBALD1	124402	chr16	4609769	4609769	Frame_Shift_Del	DEL	C	C	-	c.398delG	p.Gly133AlafsTer91	p.G133Afs*91	TGTGGGCCCCCC
PPL	5493	chr16	4884602	4884602	Silent	SNP	C	C	T	c.4053G>A	p.=	p.V1351V	TGCTGCACCAC
GRIN2A	2903	chr16	9763429	9763429	Missense_Mutation	SNP	C	C	A	c.4115G>T	p.Arg1372Met	p.R1372M	CATCCCTGTGG
GRIN2A	2903	chr16	9763947	9763947	Silent	SNP	C	C	T	c.3597G>A	p.=	p.P1199P	CTGTGCGGGGA
MIR6511A3	102465683	chr16	16371325	16371325	3'Flank	SNP	G	G	A				CCCCGGCCAAC
UMOD	7369	chr16	20341186	20341186	Silent	SNP	G	G	A	c.1482C>T	p.=	p.G494G	AGGTCGCCCCC
UMOD	7369	chr16	20346161	20346161	Missense_Mutation	SNP	G	G	A	c.1147C>T	p.Pro383Ser	p.P383S	GGCTGGGGTCA
USP31	57478	chr16	23068987	23068987	Missense_Mutation	SNP	G	G	A	c.3118C>T	p.Arg1040Trp	p.R1040W	CTTCCGCAAGC
ARHGAP17	55114	chr16	24930863	24930863	Silent	SNP	G	G	T	c.2436C>A	p.=	p.P812P	TGGGGGGGTGG
ZKSCAN2	342357	chr16	25244143	25244143	Silent	SNP	G	G	A	c.1623C>T	p.=	p.C541C	AAGCCGCACTC
CCDC101	112869	chr16	28590364	28590364	Missense_Mutation	SNP	C	C	A	c.488C>A	p.Ala163Asp	p.A163D	GGTGGCTGCCC
ATXN2L	11273	chr16	28834606	28834606	Silent	SNP	G	G	A	c.2346G>A	p.=	p.T782T	GCCACGCCCTA
SEZ6L2	26470	chr16	29888650	29888650	Missense_Mutation	SNP	C	C	T	c.929G>A	p.Gly310Asp	p.G310D	CAGTGCCCCCA
ZNF629	23361	chr16	30781994	30781994	Silent	SNP	G	G	A	c.2334C>T	p.=	p.L778L	CGGTCGAGGAA
SETD1A	9739	chr16	30971385	30971385	Silent	SNP	C	C	T	c.3024C>T	p.=	p.D1008D	GAGGACGAGGA
TRIM72	493829	chr16	31224298	31224298	Missense_Mutation	SNP	G	G	A	c.977G>A	p.Arg326His	p.R326H	CCCGCGCCAGT
NETO2	81831	chr16	47128437	47128437	Silent	SNP	G	G	A	c.369C>T	p.=	p.G123G	TTCACGCCACA
ABCC12	94160	chr16	48133706	48133706	Missense_Mutation	SNP	C	C	T	c.1109G>A	p.Arg370His	p.R370H	GTTTGCGTCTC
NKD1	85407	chr16	50625503	50625503	Missense_Mutation	SNP	T	T	A	c.385T>A	p.Ser129Thr	p.S129T	ACGTGTCCATG
KIFC3	3801	chr16	57760384	57760384	Silent	SNP	C	C	T	c.2265G>A	p.=	p.T755T	TAGAGCGTCTC
CNGB1	1258	chr16	57884139	57884139	3'UTR	SNP	C	C	T	c.*25G>A			AACTGCGCGCG
MMP15	4324	chr16	58037512	58037512	Missense_Mutation	SNP	G	G	A	c.203G>A	p.Arg68His	p.R68H	CAGCCGCCATA
CDH11	1009	chr16	64982279	64982280	Frame_Shift_Ins	INS	-	-	T	c.1021dupA	p.Arg341LysfsTer4	p.R341Kfs*4	AGGCTCTTTTG
CDH5	1003	chr16	66400999	66400999	Missense_Mutation	SNP	G	G	A	c.1820G>A	p.Cys607Tyr	p.C607Y	ACTCTGCATCC
ZDHHC1	29800	chr16	67401015	67401015	Nonsense_Mutation	SNP	G	G	A	c.370C>T	p.Arg124Ter	p.R124*	GCTTCGGTTGA
HSD11B2	3291	chr16	67436299	67436299	Missense_Mutation	SNP	G	G	A	c.715G>A	p.Val239Met	p.V239M	CGGCCGTGGCG
EDC4	23644	chr16	67884039	67884039	Missense_Mutation	SNP	G	G	A	c.4097G>A	p.Arg1366His	p.R1366H	GGTGCGCCAAA
SLC12A4	6560	chr16	67951039	67951039	Missense_Mutation	SNP	C	C	T	c.1319G>A	p.Arg440His	p.R440H	CAGAGCGGTTT
PRMT7	54496	chr16	68357223	68357223	Silent	SNP	G	G	A	c.2078G>A	p.=	p.*693*	AGACTGACCAC
CDH1	999	chr16	68823618	68823618	Missense_Mutation	SNP	C	C	T	c.2156C>T	p.Ala719Val	p.A719V	TCTTGCTTTGC
VPS4A	27183	chr16	69316069	69316069	Missense_Mutation	SNP	C	C	T	c.83C>T	p.Ala28Val	p.A28V	GGAGGCGCTGC
WWP2	11060	chr16	69798787	69798787	Missense_Mutation	SNP	G	G	A	c.176G>A	p.Arg59His	p.R59H	GAAGCGCATTG
ZNF821	55565	chr16	71861861	71861861	Missense_Mutation	SNP	G	G	A	c.499C>T	p.Arg167Cys	p.R167C	GTGGCGACCCA
ZFHX3	463	chr16	72788431	72788431	Missense_Mutation	SNP	G	G	A	c.9845C>T	p.Ala3282Val	p.A3282V	CTACCGCATAC
ZFHX3	463	chr16	72957609	72957609	Missense_Mutation	SNP	C	C	T	c.2537G>A	p.Arg846His	p.R846H	GGTGGCGGTTG
HCCAT5	283902	chr16	73093200	73093200	RNA	SNP	G	G	A	n.757G>A			ACCACGCGCAT
CLEC18B	497190	chr16	74418210	74418210	Missense_Mutation	SNP	C	C	T	c.305G>A	p.Arg102His	p.R102H	GGGTGCGCCAC
GLG1	2734	chr16	74491133	74491133	Missense_Mutation	SNP	C	C	A	c.1317G>T	p.Glu439Asp	p.E439D	ATGATCTCAGG
NUDT7	283927	chr16	77725494	77725494	Silent	SNP	T	T	A	c.99T>A	p.=	p.S33S	TATTCTCACTT
GSE1	23199	chr16	85634014	85634014	Silent	SNP	C	C	T	c.108C>T	p.=	p.G36G	AATGGCGCCCT
JPH3	57338	chr16	87644969	87644969	Missense_Mutation	SNP	G	G	A	c.1094G>A	p.Arg365His	p.R365H	GGACCGCGCCG
CHMP1A	5119	chr16	89649406	89649406	Missense_Mutation	SNP	G	G	A	c.197C>T	p.Ala66Val	p.A66V	GGGACGCCATC
TCF25	22980	chr16	89885897	89885897	Missense_Mutation	SNP	G	G	A	c.479G>A	p.Ser160Asn	p.S160N	GGACAGCACTG
GAS8	2622	chr16	90032824	90032824	Missense_Mutation	SNP	G	G	A	c.395G>A	p.Arg132His	p.R132H	GCACCGCATAC
C17orf97	400566	chr17	413355	413355	Missense_Mutation	SNP	G	G	A	c.512G>A	p.Arg171His	p.R171H	TCTGCGTTGGG
MYO1C	4641	chr17	1470196	1470196	Silent	SNP	C	C	T	c.2505G>A	p.=	p.T835T	GGGGGCGTGGG
DPH1	1801	chr17	2036841	2036841	Missense_Mutation	SNP	G	G	A	c.580G>A	p.Ala194Thr	p.A194T	CAGCCGCCCAG
PAFAH1B1	5048	chr17	2674274	2674274	Missense_Mutation	SNP	G	G	A	c.886G>A	p.Ala296Thr	p.A296T	CTGAAGCAACA
TRPV3	162514	chr17	3545185	3545185	Missense_Mutation	SNP	T	T	A	c.206A>T	p.Asp69Val	p.D69V	TGGAATCCATG
MYBBP1A	10514	chr17	4541542	4541542	Missense_Mutation	SNP	G	G	A	c.3218C>T	p.Ala1073Val	p.A1073V	TCTGCGCCTCC
CXCL16	58191	chr17	4735226	4735226	Frame_Shift_Del	DEL	T	T	-	c.641delA	p.Asn214MetfsTer82	p.N214Mfs*82	CCAGCATTTTTT
CAMTA2	23125	chr17	4970492	4970492	Silent	SNP	C	C	T	c.2853G>A	p.=	p.P951P	CGCTCCGGTGT
KIF1C	10749	chr17	5023787	5023787	Missense_Mutation	SNP	G	G	A	c.2948G>A	p.Ser983Asn	p.S983N	CAAGAGCAACC
BCL6B	255877	chr17	7027626	7027626	3'UTR	SNP	G	G	A	c.*7G>A			TGAGCGCAGGC
CD68	968	chr17	7580901	7580901	Missense_Mutation	SNP	A	A	T	c.766A>T	p.Thr256Ser	p.T256S	AGTGGACATTC
CNTROB	116840	chr17	7949410	7949410	Missense_Mutation	SNP	G	G	A	c.2612G>A	p.Arg871His	p.R871H	TCGCCGCCTTG
MYH10	4628	chr17	8493812	8493814	In_Frame_Del	DEL	TTC	TTC	-	c.4035_4037delGAA	p.Lys1345del	p.K1345del	AGACTGTTCTTCTC
PIK3R6	146850	chr17	8833032	8833032	Missense_Mutation	SNP	C	C	T	c.659G>A	p.Arg220His	p.R220H	GGGTGCGGCGA
MYH4	4622	chr17	10455053	10455053	Missense_Mutation	SNP	C	C	T	c.2323G>A	p.Gly775Arg	p.G775R	AGTTCCCAGCA
MYH1	4619	chr17	10508456	10508456	Missense_Mutation	SNP	C	C	T	c.1804G>A	p.Asp602Asn	p.D602N	GGGGTCCTTGT
DNAH9	1770	chr17	11871667	11871667	Missense_Mutation	SNP	A	A	G	c.10123A>G	p.Thr3375Ala	p.T3375A	AAAGGACGTTA
ELAC2	60528	chr17	13002464	13002464	Frame_Shift_Del	DEL	G	G	-	c.1195delC	p.Leu399CysfsTer49	p.L399Cfs*49	TGAGCAGGGGGA
TNFRSF13B	23495	chr17	16952466	16952466	Missense_Mutation	SNP	C	C	T	c.179G>A	p.Arg60His	p.R60H	AGGTGCGCTGG
RAI1	10743	chr17	17794655	17794655	Silent	SNP	C	C	T	c.1707C>T	p.=	p.D569D	TCTGACGACTC
RAI1	10743	chr17	17797614	17797614	Missense_Mutation	SNP	C	C	T	c.4666C>T	p.Arg1556Cys	p.R1556C	AGGGGCGTGCC
MYO15A	51168	chr17	18120451	18120451	Missense_Mutation	SNP	G	G	A	c.1651G>A	p.Ala551Thr	p.A551T	TCGGCGCCCAC
SPECC1	92521	chr17	20204950	20204950	Frame_Shift_Del	DEL	A	A	-	c.908delA	p.Asn303ThrfsTer63	p.N303Tfs*63	GAGTATAAAAAA
TMEM11	8834	chr17	21198610	21198610	Missense_Mutation	SNP	G	G	A	c.293C>T	p.Ala98Val	p.A98V	GCAGCGCCAAC
KCNJ12	3768	chr17	21416535	21416535	Missense_Mutation	SNP	G	G	A	c.1193G>A	p.Gly398Asp	p.G398D	GGACGGCCGAA
PROCA1	147011	chr17	28703785	28703785	Missense_Mutation	SNP	C	C	T	c.784G>A	p.Ala262Thr	p.A262T	CCTGGCCAGCT
ATAD5	79915	chr17	30835148	30835148	Missense_Mutation	SNP	C	C	G	c.1067C>G	p.Ser356Cys	p.S356C	TTTATCTGATC
NF1	4763	chr17	31327676	31327676	Nonsense_Mutation	SNP	G	G	T	c.5446G>T	p.Glu1816Ter	p.E1816*	ACCAGGAGTGT
NF1	4763	chr17	31336808	31336809	Frame_Shift_Ins	INS	-	-	A	c.6322dupA	p.Thr2108AsnfsTer12	p.T2108Nfs*12	GTTGTTACTTT
CCT6B	10693	chr17	34954481	34954481	Missense_Mutation	SNP	G	G	A	c.455C>T	p.Ala152Val	p.A152V	TTCTAGCTACA
SLFN12	55106	chr17	35422316	35422316	Missense_Mutation	SNP	A	A	C	c.713T>G	p.Phe238Cys	p.F238C	CAATGAACAAA
CCL3	6348	chr17	36088593	36088593	3'UTR	SNP	G	G	A	c.*79C>T			CACACGCATGT
MLLT6	4302	chr17	38716387	38716387	Missense_Mutation	SNP	C	C	A	c.1057C>A	p.Pro353Thr	p.P353T	GCTCCCCTGAC
PSMB3	5691	chr17	38753245	38753245	Missense_Mutation	SNP	G	G	C	c.99G>C	p.Gln33His	p.Q33H	GCCCAGATGGT
STARD3	10948	chr17	39660852	39660852	Missense_Mutation	SNP	G	G	A	c.997G>A	p.Val333Met	p.V333M	ATGACGTGTCT
ERBB2	2064	chr17	39727927	39727927	Silent	SNP	C	C	T	c.3651C>T	p.=	p.F1217F	GCCTTCGACAA
MIEN1	84299	chr17	39729580	39729580	Missense_Mutation	SNP	C	C	A	c.290G>T	p.Ser97Ile	p.S97I	CATTACTGGCT
RARA	5914	chr17	40331257	40331257	Silent	SNP	C	C	T	c.39C>T	p.=	p.G13G	GGGGGCGGGCA
KRT38	8687	chr17	41438810	41438810	Silent	SNP	G	G	A	c.781C>T	p.=	p.L261L	GTCCAGCTCAA
FAM134C	162427	chr17	42609327	42609327	5'UTR	SNP	C	C	T	c.-3G>A			CATCTCCCCGC
CNTNAP1	8506	chr17	42692671	42692671	Missense_Mutation	SNP	G	G	A	c.2703G>A	p.Met901Ile	p.M901I	CCTATGCCACT
BECN1	8678	chr17	42818887	42818888	Intron	INS	-	-	C	c.261-11dupG			AGACAGCCCCC
AOC4P	90586	chr17	42868845	42868845	RNA	SNP	G	G	A	n.1567G>A			ACAGCGCCCAC
G6PC3	92579	chr17	44075822	44075822	Missense_Mutation	SNP	C	C	T	c.820C>T	p.Arg274Cys	p.R274C	AGGTGCGTCGG
ARHGAP27	201176	chr17	45402757	45402758	Frame_Shift_Del	DEL	GA	GA	-	c.1699_1700delTC	p.Ser567LeufsTer9	p.S567Lfs*9	GCCCAGGAGAGAG
ARHGAP27	201176	chr17	45403667	45403667	Silent	SNP	G	G	A	c.1590C>T	p.=	p.G530G	AGGACGCCACC
SPPL2C	162540	chr17	45845931	45845931	Missense_Mutation	SNP	G	G	A	c.1025G>A	p.Arg342His	p.R342H	CTACCGCAATG
KANSL1	284058	chr17	46032235	46032235	Frame_Shift_Del	DEL	G	G	-	c.2902delC	p.Gln968SerfsTer46	p.Q968Sfs*46	CAGGCTGGGGGG
WNT3	7473	chr17	46773792	46773792	Missense_Mutation	SNP	C	C	T	c.198G>A	p.Met66Ile	p.M66I	CTGGGCATGAT
SCRN2	90507	chr17	47839545	47839545	Missense_Mutation	SNP	G	G	A	c.455C>T	p.Ala152Val	p.A152V	GCGCAGCATCC
CDK5RAP3	80279	chr17	47973629	47973629	Missense_Mutation	SNP	G	G	A	c.163G>A	p.Ala55Thr	p.A55T	AGATCGCCCAG
TTLL6	284076	chr17	48769078	48769078	Missense_Mutation	SNP	C	C	T	c.2587G>A	p.Ala863Thr	p.A863T	ACTTGCGTGGC
TTLL6	284076	chr17	48786184	48786184	Missense_Mutation	SNP	C	C	T	c.1741G>A	p.Ala581Thr	p.A581T	GGTGGCGGCCT
GIP	2695	chr17	48964359	48964359	Missense_Mutation	SNP	G	G	T	c.208C>A	p.Gln70Lys	p.Q70K	TTGTTGGTGAA
IGF2BP1	10642	chr17	48997894	48997894	Missense_Mutation	SNP	C	C	T	c.149C>T	p.Ala50Val	p.A50V	CTGGGCGATGA
IGF2BP1	10642	chr17	49040072	49040072	Missense_Mutation	SNP	G	G	C	c.799G>C	p.Glu267Gln	p.E267Q	ATAAAGAGGCT
ZNF652	22834	chr17	49316956	49316956	Missense_Mutation	SNP	C	C	T	c.770G>A	p.Arg257His	p.R257H	ACCAGCGAGTG
SPATA20	64847	chr17	50549394	50549394	Missense_Mutation	SNP	G	G	A	c.721G>A	p.Ala241Thr	p.A241T	CTGCCGCCACC
CACNA1G	8913	chr17	50575630	50575630	Missense_Mutation	SNP	C	C	T	c.1228C>T	p.Arg410Trp	p.R410W	TGATGCGGGAG
ABCC3	8714	chr17	50676371	50676371	Missense_Mutation	SNP	G	G	A	c.3161G>A	p.Arg1054His	p.R1054H	GATACGCTCGC
CA4	762	chr17	60156638	60156638	Missense_Mutation	SNP	A	A	T	c.191A>T	p.Asp64Val	p.D64V	GGTGGACAAAA
C17orf64	124773	chr17	60429388	60429388	Silent	SNP	G	G	A	c.456G>A	p.=	p.P152P	GCGCCGGAGAG
TBX2	6909	chr17	61405494	61405494	Silent	SNP	G	G	A	c.1344G>A	p.=	p.A448A	CTGGCGCCGCT
ACE	1636	chr17	63497200	63497200	Missense_Mutation	SNP	C	C	T	c.3755C>T	p.Ala1252Val	p.A1252V	GGATGCGCAGC
HELZ	9931	chr17	67149977	67149978	Frame_Shift_Ins	INS	-	-	A	c.2364dupT	p.Thr789TyrfsTer7	p.T789Yfs*7	GTGTGTAAAAA
PITPNC1	26207	chr17	67692946	67692946	3'UTR	SNP	T	T	A	c.*58T>A			TTTTTTAAGAA
ABCA8	10351	chr17	68929144	68929144	Missense_Mutation	SNP	G	G	T	c.1030C>A	p.Leu344Met	p.L344M	CCCCAGACACC
ABCA6	23460	chr17	69115453	69115453	Missense_Mutation	SNP	G	G	A	c.1529C>T	p.Thr510Met	p.T510M	TTGCCGTGATT
SOX9	6662	chr17	72123626	72123626	Missense_Mutation	SNP	C	C	T	c.769C>T	p.Arg257Cys	p.R257C	AGGGGCGCCCC
DNAI2	64446	chr17	74312221	74312221	Silent	SNP	G	G	A	c.1713G>A	p.=	p.T571T	CTGACGCCAGT
RAB37	326624	chr17	74744790	74744790	Intron	SNP	G	G	T	c.433-83G>T			GGGCAGGCAAC
RECQL5	9400	chr17	75628408	75628408	Missense_Mutation	SNP	C	C	T	c.2615G>A	p.Arg872His	p.R872H	AGGGGCGTGGC
RECQL5	9400	chr17	75650743	75650743	Intron	SNP	C	C	T	c.1229+443G>A			AGATGCGTGAG
ITGB4	3691	chr17	75724775	75724775	Silent	SNP	G	G	A	c.72G>A	p.=	p.G24G	TCTGGGACCTT
ACOX1	51	chr17	75950854	75950854	Silent	SNP	A	A	G	c.1218T>C	p.=	p.G406G	GGAAGACCACT
QRICH2	84074	chr17	76291125	76291125	Missense_Mutation	SNP	C	C	T	c.3104G>A	p.Gly1035Glu	p.G1035E	GCTCTCCCATC
UBE2O	63893	chr17	76391146	76391146	Missense_Mutation	SNP	C	C	T	c.3676G>A	p.Ala1226Thr	p.A1226T	CGATGCGTCTG
UBE2O	63893	chr17	76392008	76392008	Frame_Shift_Del	DEL	G	G	-	c.3052delC	p.His1018ThrfsTer12	p.H1018Tfs*12	AGAAGTGGGGGG
UBE2O	63893	chr17	76398343	76398343	Missense_Mutation	SNP	G	G	A	c.1937C>T	p.Ala646Val	p.A646V	GGTCAGCAATG
SEC14L1	6397	chr17	77194705	77194705	Missense_Mutation	SNP	G	G	A	c.503G>A	p.Arg168His	p.R168H	CCTTCGCCAAT
BAHCC1	57597	chr17	81462967	81462967	Silent	SNP	C	C	T	c.7704C>T	p.=	p.C2568C	CAGTGCGACGG
OXLD1	339229	chr17	81665210	81665210	Silent	SNP	G	G	A	c.435C>T	p.=	p.C145C	CCTCCGCACCT
CLUL1	27098	chr18	641484	641484	Missense_Mutation	SNP	G	G	T	c.1152G>T	p.Trp384Cys	p.W384C	GGCTGGGTGTC
TMEM200C	645369	chr18	5891807	5891807	Frame_Shift_Del	DEL	C	C	-	c.257delG	p.Gly86ValfsTer176	p.G86Vfs*176	TGCTTACCCCCC
ROCK1	6093	chr18	21042694	21042694	Missense_Mutation	SNP	A	A	G	c.691T>C	p.Cys231Arg	p.C231R	ATCACATCGTA
CTAGE1	64693	chr18	22417402	22417402	Missense_Mutation	SNP	G	G	A	c.410C>T	p.Ala137Val	p.A137V	TATCCGCCATC
GAREM	64762	chr18	32270337	32270337	Missense_Mutation	SNP	C	C	T	c.1613G>A	p.Arg538Gln	p.R538Q	CGCTTCGGGGT
C18orf21	83608	chr18	35972835	35972835	Intron	SNP	G	G	T	c.77+30G>T			GAGGCGAGCGG
CXXC1	30827	chr18	50285065	50285065	Silent	SNP	G	G	A	c.849C>T	p.=	p.D283D	GGTAGGTCCTC
ZNF516	9658	chr18	76380202	76380202	Missense_Mutation	SNP	C	C	T	c.1912G>A	p.Asp638Asn	p.D638N	GGTGTCTCTTT
ZNF236	7776	chr18	76927338	76927338	Missense_Mutation	SNP	C	C	T	c.4229C>T	p.Thr1410Met	p.T1410M	GCTCACGGGGG
NFATC1	4772	chr18	79411131	79411131	Missense_Mutation	SNP	T	T	C	c.856T>C	p.Ser286Pro	p.S286P	CGCCGTCCCCG
CTDP1	9150	chr18	79753730	79753730	Missense_Mutation	SNP	C	C	A	c.2826C>A	p.Ser942Arg	p.S942R	GGCAGCAGCTC
PALM	5064	chr19	731160	731160	Missense_Mutation	SNP	C	C	T	c.335C>T	p.Ala112Val	p.A112V	GAACGCGGCGG
ABCA7	10347	chr19	1056971	1056971	Missense_Mutation	SNP	G	G	A	c.4651G>A	p.Ala1551Thr	p.A1551T	TCCCGGCCAGC
BTBD2	55643	chr19	1997445	1997445	Silent	SNP	G	G	A	c.426C>T	p.=	p.G142G	GCGCTGCCCAC
ZNF555	148254	chr19	2851622	2851622	Missense_Mutation	SNP	T	T	A	c.285T>A	p.Asp95Glu	p.D95E	GAAGATCAAAC
NFIC	4782	chr19	3452531	3452531	Silent	SNP	G	G	A	c.1134G>A	p.=	p.T378T	ACGACGTCCAT
KDM4B	23030	chr19	5047565	5047565	Silent	SNP	G	G	A	c.522G>A	p.=	p.T174T	AACACGCCCTA
PTPRS	5802	chr19	5225773	5225773	Silent	SNP	G	G	A	c.2448C>T	p.=	p.G816G	CCATCGCCCTT
PTPRS	5802	chr19	5286135	5286135	Silent	SNP	C	C	T	c.6G>A	p.=	p.A2A	GTGGGCGCCAT
CRB3	92359	chr19	6466550	6466550	Missense_Mutation	SNP	C	C	T	c.241C>T	p.Arg81Trp	p.R81W	TGGTGCGGAAG
INSR	3643	chr19	7152604	7152604	Intron	SNP	C	C	G	c.2231+122G>C			CCATTCAGACT
MCOLN1	57192	chr19	7526499	7526499	Missense_Mutation	SNP	G	G	A	c.298G>A	p.Ala100Thr	p.A100T	CCATCGCCTTC
FBN3	84467	chr19	8123887	8123887	Silent	SNP	G	G	A	c.2853C>T	p.=	p.C951C	GCCTCGCACTC
ADAMTS10	81794	chr19	8586826	8586827	Frame_Shift_Del	DEL	GA	GA	-	c.2228_2229delTC	p.Leu743GlnfsTer52	p.L743Qfs*52	GTGACTGAGAGAG
MUC16	94025	chr19	8953634	8953634	Frame_Shift_Del	DEL	G	G	-	c.23136delC	p.Ser7713LeufsTer5	p.S7713Lfs*5	GGGAGAGGGGGG
ICAM5	7087	chr19	10294102	10294102	Missense_Mutation	SNP	C	C	T	c.1774C>T	p.Arg592Cys	p.R592C	CTGGGCGCCTG
PDE4A	5141	chr19	10467009	10467009	Silent	SNP	C	C	T	c.2049C>T	p.=	p.I683I	GCCATCCGGCA
PDE4A	5141	chr19	10467320	10467320	Missense_Mutation	SNP	G	G	A	c.2360G>A	p.Gly787Asp	p.G787D	CACAGGCAGTG
KANK2	25959	chr19	11175922	11175922	Missense_Mutation	SNP	C	C	T	c.1828G>A	p.Ala610Thr	p.A610T	GAGGGCGTTGG
DOCK6	57572	chr19	11212092	11212092	Silent	SNP	C	C	T	c.4551G>A	p.=	p.T1517T	TTCTGCGTCGT
ELAVL3	1995	chr19	11466806	11466806	Missense_Mutation	SNP	A	A	G	c.31T>C	p.Ser11Pro	p.S11P	CTGAGACTCCA
ZNF490	57474	chr19	12582899	12582899	Missense_Mutation	SNP	T	T	C	c.301A>G	p.Lys101Glu	p.K101E	GTCTTTCCATT
ZNF791	163049	chr19	12628577	12628577	Missense_Mutation	SNP	C	C	T	c.1048C>T	p.His350Tyr	p.H350Y	GAGTGCATACT
GCDH	2639	chr19	12897854	12897854	Missense_Mutation	SNP	A	A	G	c.1234A>G	p.Thr412Ala	p.T412A	TGAACACCTAC
STX10	8677	chr19	13145299	13145299	Missense_Mutation	SNP	C	C	T	c.460G>A	p.Ala154Thr	p.A154T	TGTGGCCTGCT
CACNA1A	773	chr19	13253056	13253056	Missense_Mutation	SNP	T	T	C	c.4801A>G	p.Asn1601Asp	p.N1601D	GATGTTGAACA
DDX39A	10212	chr19	14409567	14409567	Missense_Mutation	SNP	C	C	T	c.943G>A	p.Ala315Thr	p.A315T	GATGGCGATGG
GIPC1	10755	chr19	14482706	14482706	Missense_Mutation	SNP	G	G	A	c.271C>T	p.Arg91Cys	p.R91C	CAGGCGGAAGG
TECR	9524	chr19	14564981	14564981	Missense_Mutation	SNP	G	G	A	c.595G>A	p.Ala199Thr	p.A199T	CGCTCGCCATC
OR7A5	26659	chr19	14827631	14827631	Missense_Mutation	SNP	G	G	A	c.611C>T	p.Ala204Val	p.A204V	GCAGCGCAACT
NOTCH3	4854	chr19	15191990	15191990	Missense_Mutation	SNP	C	C	T	c.649G>A	p.Asp217Asn	p.D217N	GAGGTCGCCAC
AKAP8L	26993	chr19	15403528	15403528	Silent	SNP	C	C	T	c.309G>A	p.=	p.P103P	AAATGCGGCAC
RASAL3	64926	chr19	15452063	15452063	Silent	SNP	C	C	T	c.2874G>A	p.=	p.G958G	CTGTGCCCTTC
RASAL3	64926	chr19	15464109	15464109	Nonsense_Mutation	SNP	G	G	A	c.250C>T	p.Arg84Ter	p.R84*	GAGTCGAAGGC
CYP4F11	57834	chr19	15934269	15934269	Missense_Mutation	SNP	C	C	T	c.140G>A	p.Arg47His	p.R47H	GGAGGCGGCGG
CHERP	10523	chr19	16519686	16519686	Missense_Mutation	SNP	G	G	T	c.2492C>A	p.Ala831Glu	p.A831E	GAGGCGCCGAA
CPAMD8	27151	chr19	16928048	16928048	Missense_Mutation	SNP	C	C	T	c.3472G>A	p.Ala1158Thr	p.A1158T	GATGGCGCCGT
GTPBP3	84705	chr19	17339483	17339483	Silent	SNP	C	C	T	c.858C>T	p.=	p.D286D	CGTGACGTGCT
UNC13A	23025	chr19	17658196	17658196	Silent	SNP	C	C	T	c.633G>A	p.=	p.P211P	TAGGGCGGCGG
IL12RB1	3594	chr19	18072257	18072257	Silent	SNP	C	C	T	c.876G>A	p.=	p.P292P	TTACACGGGCA
PIK3R2	5296	chr19	18163344	18163344	Missense_Mutation	SNP	C	C	T	c.1372C>T	p.Arg458Cys	p.R458C	AGAGCCGCGAG
KIAA1683	80726	chr19	18266282	18266282	Missense_Mutation	SNP	G	G	A	c.1258C>T	p.Pro420Ser	p.P420S	CGCAGGGCATG
LRRC25	126364	chr19	18396845	18396845	Missense_Mutation	SNP	G	G	A	c.119C>T	p.Ala40Val	p.A40V	ACGTGGCACTG
ISYNA1	51477	chr19	18435304	18435304	Silent	SNP	C	C	T	c.1434G>A	p.=	p.A478A	AAAAGCGCATT
UPF1	5976	chr19	18860429	18860429	Missense_Mutation	SNP	A	A	G	c.2324A>G	p.Tyr775Cys	p.Y775C	CTCCTACCTGA
GATAD2A	54815	chr19	19502490	19502490	Missense_Mutation	SNP	G	G	A	c.1735G>A	p.Ala579Thr	p.A579T	GCAGCGCCACC
GMIP	51291	chr19	19637922	19637922	Missense_Mutation	SNP	G	G	A	c.925C>T	p.Arg309Trp	p.R309W	CACCCGCCTCA
ZNF101	94039	chr19	19679204	19679204	Missense_Mutation	SNP	G	G	T	c.215G>T	p.Gly72Val	p.G72V	CTGTGGACGTA
TSHZ3	57616	chr19	31278136	31278136	Missense_Mutation	SNP	C	C	T	c.1657G>A	p.Ala553Thr	p.A553T	GTAGGCGGCAT
TSHZ3	57616	chr19	31279035	31279035	Missense_Mutation	SNP	C	C	A	c.758G>T	p.Arg253Leu	p.R253L	ACCAGCGCTTG
ANKRD27	84079	chr19	32644393	32644393	Missense_Mutation	SNP	C	C	T	c.457G>A	p.Asp153Asn	p.D153N	CCTGTCAAATC
SLC7A10	56301	chr19	33210949	33210949	Intron	SNP	T	T	C	c.1017-51A>G			AGCTTTGGACC
GAPDHS	26330	chr19	35543412	35543412	Missense_Mutation	SNP	C	C	T	c.814C>T	p.Arg272Trp	p.R272W	ATGGGCGGGGT
ATP4A	495	chr19	35563246	35563246	Missense_Mutation	SNP	G	G	A	c.179C>T	p.Ala60Val	p.A60V	GCTCCGCCACT
CATSPERG	57828	chr19	38367171	38367171	Missense_Mutation	SNP	C	C	T	c.2629C>T	p.Pro877Ser	p.P877S	TGGTGCCAGTG
RYR1	6261	chr19	38561292	38561292	Silent	SNP	G	G	A	c.12462G>A	p.=	p.P4154P	GTGCCGCATGA
FBXO27	126433	chr19	39026947	39026947	Missense_Mutation	SNP	C	C	T	c.631G>A	p.Ala211Thr	p.A211T	GTTGGCGTCTA
LRFN1	57622	chr19	39315090	39315090	Nonsense_Mutation	SNP	G	G	A	c.247C>T	p.Arg83Ter	p.R83*	GTCTCGGCGGC
SUPT5H	6829	chr19	39471644	39471644	Missense_Mutation	SNP	G	G	A	c.1864G>A	p.Ala622Thr	p.A622T	GCTTCGCCTTC
FBL	2091	chr19	39834727	39834727	Missense_Mutation	SNP	C	C	A	c.882G>T	p.Gln294His	p.Q294H	TGCTCCTGCGG
ZNF780B	163131	chr19	40034820	40034820	Missense_Mutation	SNP	C	C	T	c.2039G>A	p.Arg680His	p.R680H	AAACACGACTA
PLD3	23646	chr19	40371687	40371687	Silent	SNP	C	C	T	c.693C>T	p.=	p.G231G	CTGGGCGTGGT
SHKBP1	92799	chr19	40577587	40577587	Missense_Mutation	SNP	G	G	A	c.217G>A	p.Ala73Thr	p.A73T	TCTTCGCCCCC
HNRNPUL1	11100	chr19	41304087	41304087	Silent	SNP	G	G	A	c.2088G>A	p.=	p.P696P	CAGCCGCCACC
EXOSC5	56915	chr19	41391857	41391857	Missense_Mutation	SNP	A	A	G	c.368T>C	p.Val123Ala	p.V123A	CGCTGACAACC
CEACAM5	1048	chr19	41720975	41720975	Missense_Mutation	SNP	G	G	A	c.1825G>A	p.Ala609Thr	p.A609T	CGGGAGCGAAC
CNFN	84518	chr19	42388952	42388952	Missense_Mutation	SNP	G	G	A	c.86C>T	p.Thr29Met	p.T29M	AGTCCGTGAGA
CXCL17	284340	chr19	42442768	42442768	Missense_Mutation	SNP	C	C	T	c.65G>A	p.Ser22Asn	p.S22N	GGCTGCTAGAG
CEACAM8	1088	chr19	42594795	42594795	Missense_Mutation	SNP	G	G	A	c.34C>T	p.Arg12Cys	p.R12C	GATGCGCCATC
PSG3	5671	chr19	42732943	42732943	Missense_Mutation	SNP	C	C	A	c.550G>T	p.Gly184Cys	p.G184C	CTGACCATTCA
PSG1	5669	chr19	42868822	42868822	Missense_Mutation	SNP	A	A	G	c.922T>C	p.Tyr308His	p.Y308H	TTGATAGGGTC
ZNF221	7638	chr19	43966706	43966706	Missense_Mutation	SNP	A	A	G	c.1204A>G	p.Thr402Ala	p.T402A	GGAAGACCTTC
ZNF224	7767	chr19	44107350	44107350	Missense_Mutation	SNP	A	A	G	c.1190A>G	p.Glu397Gly	p.E397G	TGGAGAAAAAC
ZNF227	7770	chr19	44228497	44228497	Nonsense_Mutation	SNP	C	C	T	c.112C>T	p.Arg38Ter	p.R38*	AACTGCGACTG
NANOS2	339345	chr19	45914436	45914436	Silent	SNP	G	G	A	c.258C>T	p.=	p.G86G	ACCACGCCATC
GLTSCR1	29998	chr19	47680761	47680761	Missense_Mutation	SNP	G	G	A	c.1591G>A	p.Ala531Thr	p.A531T	TGTTGGCCCCC
GLTSCR2	29997	chr19	47745632	47745632	Silent	SNP	C	C	T	c.73C>T	p.=	p.L25L	TGGGGCTGCGG
CCDC114	93233	chr19	48297156	48297156	Silent	SNP	G	G	A	c.1833C>T	p.=	p.G611G	GTGGAGCCCAG
CA11	770	chr19	48639011	48639011	Missense_Mutation	SNP	T	T	A	c.838A>T	p.Ile280Phe	p.I280F	GAAGATCTGAG
FUT2	2524	chr19	48703187	48703187	Silent	SNP	C	C	T	c.231C>T	p.=	p.G77G	ATGGGCGAGTA
NUCB1	4924	chr19	48900860	48900860	Missense_Mutation	SNP	C	C	T	c.64C>T	p.Arg22Cys	p.R22C	TGCTTCGCGCC
CGB5	93659	chr19	49044067	49044068	5'UTR	INS	-	-	C	c.-137dupC			CCTGCGCCCCC
PRR12	57479	chr19	49595769	49595769	Intron	DEL	C	C	-	c.51+202delC			AGGGGGCCCCCC
PRR12	57479	chr19	49599917	49599917	Missense_Mutation	SNP	G	G	A	c.1861G>A	p.Ala621Thr	p.A621T	CCAGTGCCAAC
NUP62	23636	chr19	49909299	49909299	Missense_Mutation	SNP	C	C	A	c.509G>T	p.Gly170Val	p.G170V	TGAAACCGGAG
IZUMO2	126123	chr19	50163039	50163039	Silent	SNP	G	G	A	c.156C>T	p.=	p.R52R	CCGGCGCGCGC
MYH14	79784	chr19	50261581	50261581	Missense_Mutation	SNP	T	T	A	c.2408T>A	p.Val803Asp	p.V803D	GAAGGTCACCG
C19orf48	84798	chr19	50798215	50798215	Silent	SNP	C	C	T	c.234G>A	p.=	p.G78G	TCCTCCCCATA
KLK3	354	chr19	50858519	50858519	Missense_Mutation	SNP	C	C	T	c.554C>T	p.Ala185Val	p.A185V	GTGTGCGCAAG
KLK8	11202	chr19	51000477	51000477	Silent	SNP	G	G	A	c.177C>T	p.=	p.G59G	ACACCGCCACA
KLK11	11012	chr19	51022624	51022624	Missense_Mutation	SNP	G	G	A	c.770C>T	p.Ala257Val	p.A257V	TGATCGCACAC
ZNF615	284370	chr19	51993397	51993397	Missense_Mutation	SNP	C	C	T	c.1679G>A	p.Arg560His	p.R560H	GAGTGCGCCGA
ZNF432	9668	chr19	52034030	52034030	Missense_Mutation	SNP	A	A	T	c.1649T>A	p.Phe550Tyr	p.F550Y	TGGTGAAGCCT
PPP2R1A	5518	chr19	52219814	52219814	Missense_Mutation	SNP	C	C	T	c.1252C>T	p.Arg418Trp	p.R418W	AGTGGCGGGTG
ZNF665	79788	chr19	53165268	53165268	Missense_Mutation	SNP	C	C	T	c.1027G>A	p.Val343Ile	p.V343I	CTTGACGCATT
MIR521-2	574481	chr19	53716625	53716625	RNA	SNP	T	T	C	n.32T>C			AGAATTTTCTC
NLRP12	91662	chr19	53811105	53811105	Missense_Mutation	SNP	C	C	A	c.554G>T	p.Arg185Met	p.R185M	CGGTCCTCGCG
CACNG7	59284	chr19	53942428	53942428	3'Flank	SNP	G	G	A				GCCCCGCCCTC
VSTM1	284415	chr19	54058431	54058431	Frame_Shift_Del	DEL	T	T	-	c.230delA	p.Asn77ThrfsTer10	p.N77Tfs*10	GCTTCGTTTTCT
MBOAT7	79143	chr19	54174250	54174250	Missense_Mutation	SNP	G	G	A	c.1213C>T	p.Arg405Cys	p.R405C	GGCGCGCATCT
SUV420H2	84787	chr19	55342803	55342803	Missense_Mutation	SNP	G	G	A	c.338G>A	p.Arg113His	p.R113H	CACGCGCTACT
PEG3	5178	chr19	56814370	56814370	Missense_Mutation	SNP	C	C	G	c.4072G>C	p.Glu1358Gln	p.E1358Q	TTCTTCTTCTT
PEG3	5178	chr19	56824400	56824400	Missense_Mutation	SNP	T	T	C	c.256A>G	p.Ile86Val	p.I86V	CTCGATGATCT
USP29	57663	chr19	57130958	57130958	Missense_Mutation	SNP	G	G	T	c.2283G>T	p.Gln761His	p.Q761H	GCCCAGGAACA
ZNF460	10794	chr19	57291975	57291975	Silent	SNP	C	C	T	c.1434C>T	p.=	p.C478C	GAATGCGTGGA
ZNF587	84914	chr19	57859275	57859275	Missense_Mutation	SNP	G	G	A	c.863G>A	p.Arg288Gln	p.R288Q	TCAGCGAGTCC
ZNF497	162968	chr19	58356891	58356891	Silent	SNP	G	G	T	c.745C>A	p.=	p.R249R	GTCCCGGCAGG
ZNF324B	388569	chr19	58456594	58456594	3'UTR	SNP	G	G	A	c.*15G>A			TCGCAGCCCAA
ZCCHC3	85364	chr20	298702	298702	Silent	SNP	C	C	T	c.1116C>T	p.=	p.C372C	GTGTGCAACCT
TRIB3	57761	chr20	388140	388140	Frame_Shift_Del	DEL	C	C	-	c.135delC	p.Cys46AlafsTer5	p.C46Afs*5	AGACTGCCCCCC
TBC1D20	128637	chr20	439273	439273	Missense_Mutation	SNP	T	T	C	c.791A>G	p.Glu264Gly	p.E264G	GGACTTCCTGC
VPS16	64601	chr20	2862788	2862788	Intron	SNP	G	G	A	c.1204-19G>A			CTATCGCCCTC
ADRA1D	146	chr20	4221557	4221557	Missense_Mutation	SNP	G	G	A	c.1685C>T	p.Ala562Val	p.A562V	AGTCGGCCAAT
PRNP	5621	chr20	4699749	4699749	Missense_Mutation	SNP	C	C	A	c.529C>A	p.His177Asn	p.H177N	TTGTGCACGAC
SLC23A2	9962	chr20	4862874	4862874	Missense_Mutation	SNP	C	C	T	c.1390G>A	p.Ala464Thr	p.A464T	GAGGGCTGCTC
TRMT6	51605	chr20	5938589	5938589	Silent	SNP	G	G	A	c.1440C>T	p.=	p.H480H	GTCTCGTGTGA
LRRN4	164312	chr20	6041907	6041907	Silent	SNP	G	G	A	c.1338C>T	p.=	p.F446F	CTGGGGAAAAC
PLCB4	5332	chr20	9390568	9390568	Missense_Mutation	SNP	G	G	T	c.1276G>T	p.Asp426Tyr	p.D426Y	GCGAAGATCTA
SNAP25	6616	chr20	10292943	10292944	Intron	INS	-	-	A	c.164-213dupA			GCTGAGAAAAA
JAG1	182	chr20	10658636	10658636	Missense_Mutation	SNP	C	C	T	c.526G>A	p.Val176Ile	p.V176I	GGCAACGCCCG
FLRT3	23767	chr20	14325900	14325900	Missense_Mutation	SNP	G	G	A	c.1607C>T	p.Ala536Val	p.A536V	CCACAGCCCCA
SEC23B	10483	chr20	18543143	18543143	Missense_Mutation	SNP	C	C	T	c.1636C>T	p.Arg546Trp	p.R546W	TGCTCCGGTGG
KIZ	55857	chr20	21162390	21162390	Missense_Mutation	SNP	A	A	G	c.925A>G	p.Ile309Val	p.I309V	AACATATTGAA
XRN2	22803	chr20	21344138	21344138	Missense_Mutation	SNP	T	T	C	c.1459T>C	p.Ser487Pro	p.S487P	CCCCGTCTCCA
CST5	1473	chr20	23879477	23879477	Missense_Mutation	SNP	C	C	T	c.200G>A	p.Arg67His	p.R67H	GAGGGCGGCTG
NINL	22981	chr20	25482001	25482001	Missense_Mutation	SNP	G	G	A	c.1777C>T	p.Arg593Cys	p.R593C	TCTGCGCCCAT
NINL	22981	chr20	25482048	25482048	Missense_Mutation	SNP	G	G	A	c.1730C>T	p.Ala577Val	p.A577V	GCCGCGCCCAC
ASXL1	171023	chr20	32435995	32435995	Missense_Mutation	SNP	T	T	C	c.3283T>C	p.Ser1095Pro	p.S1095P	GCCTGTCCATG
DNMT3B	1789	chr20	32807871	32807871	Missense_Mutation	SNP	G	G	A	c.2530G>A	p.Ala844Thr	p.A844T	TCTTCGCCCCT
BPIFB1	92747	chr20	33301317	33301317	Missense_Mutation	SNP	A	A	G	c.832A>G	p.Ile278Val	p.I278V	ACAACATCCCG
GGT7	2686	chr20	34863473	34863473	Missense_Mutation	SNP	C	C	T	c.245G>A	p.Gly82Glu	p.G82E	GCGACCCGTCT
GSS	2937	chr20	34942513	34942513	Missense_Mutation	SNP	C	C	A	c.466G>T	p.Ala156Ser	p.A156S	GGAGGCCAGGC
ACTR5	79913	chr20	38748812	38748812	Silent	SNP	C	C	T	c.334C>T	p.=	p.L112L	AGTTGCTGCTG
ACTR5	79913	chr20	38771746	38771746	Missense_Mutation	SNP	G	G	A	c.1754G>A	p.Arg585His	p.R585H	CTCCCGCTCCT
CHD6	84181	chr20	41445678	41445678	Silent	SNP	G	G	A	c.3864C>T	p.=	p.G1288G	AACACGCCAAT
CHD6	84181	chr20	41512959	41512959	Missense_Mutation	SNP	A	A	T	c.739T>A	p.Tyr247Asn	p.Y247N	ATTGTATTTTC
PTPRT	11122	chr20	42248753	42248753	Frame_Shift_Del	DEL	C	C	-	c.2246delG	p.Gly749AlafsTer2	p.G749Afs*2	ATCACGCCAGCC
TTPAL	79183	chr20	44480246	44480246	Missense_Mutation	SNP	C	C	T	c.247C>T	p.Arg83Cys	p.R83C	TGCTGCGCTTC
ZSWIM3	140831	chr20	45878305	45878305	Missense_Mutation	SNP	C	C	T	c.1747C>T	p.Arg583Trp	p.R583W	GCCGCCGGTGG
SLC12A5	57468	chr20	46057556	46057556	Missense_Mutation	SNP	T	T	G	c.3371T>G	p.Val1124Gly	p.V1124G	CCGGGTGATGC
ELMO2	63916	chr20	46394428	46394428	Missense_Mutation	SNP	C	C	T	c.55G>A	p.Ala19Thr	p.A19T	CTGGGCGTTAG
NCOA3	8202	chr20	47636241	47636241	Frame_Shift_Del	DEL	A	A	-	c.1860delA	p.Lys620AsnfsTer18	p.K620Nfs*18	GGTCATAAAAAA
SULF2	55959	chr20	47663467	47663467	Missense_Mutation	SNP	G	G	A	c.2213C>T	p.Ala738Val	p.A738V	AAGGCGCCGTC
ARFGEF2	10564	chr20	48976052	48976052	Missense_Mutation	SNP	G	G	T	c.1811G>T	p.Gly604Val	p.G604V	GGATGGGAAAG
ZNFX1	57169	chr20	49248077	49248077	Missense_Mutation	SNP	C	C	A	c.4947G>T	p.Lys1649Asn	p.K1649N	TGGATCTTTTC
ZNF217	7764	chr20	53582888	53582888	5'UTR	SNP	T	T	A	c.-62A>T			ACTTGTCACTC
TFAP2C	7022	chr20	56637880	56637880	Missense_Mutation	SNP	C	C	T	c.1220C>T	p.Ala407Val	p.A407V	CTGTGCCGCGG
RBM38	55544	chr20	57407738	57407738	Silent	SNP	C	C	T	c.612C>T	p.=	p.G204G	GTGGGCTACAG
GNAS	2778	chr20	58905428	58905428	Missense_Mutation	SNP	C	C	T	c.478C>T	p.Arg160Cys	p.R160C	GAGTGCGTGCC
CDH26	60437	chr20	59983055	59983055	Nonsense_Mutation	SNP	G	G	T	c.526G>T	p.Glu176Ter	p.E176*	TGCAAGAAAAC
DIDO1	11083	chr20	62880307	62880307	Silent	SNP	G	G	A	c.5649C>T	p.=	p.G1883G	GCGCCGCCTCT
SRMS	6725	chr20	63543477	63543477	Missense_Mutation	SNP	C	C	T	c.482G>A	p.Arg161Gln	p.R161Q	GGGCCCGGACT
RTEL1	51750	chr20	63688337	63688339	In_Frame_Del	DEL	TCT	TCT	-	c.1678_1680delTTC	p.Phe560del	p.F560del	TCCTGATCTTCTTC
BTG3	10950	chr21	17594276	17594277	Frame_Shift_Ins	INS	-	-	T	c.575dupA	p.Pro193AlafsTer29	p.P193Afs*29	CCTGGCTTTTT
SCAF4	57466	chr21	31703875	31703875	Nonsense_Mutation	SNP	G	G	A	c.211C>T	p.Arg71Ter	p.R71*	CTGTCGCACAA
TTC3	7267	chr21	37126093	37126093	Missense_Mutation	SNP	C	C	T	c.1247C>T	p.Ala416Val	p.A416V	TGAGGCGTTGA
DSCAM	1826	chr21	40013057	40013057	Missense_Mutation	SNP	C	C	T	c.6016G>A	p.Ala2006Thr	p.A2006T	TTTTGCGTAAG
TMPRSS3	64699	chr21	42383168	42383168	Missense_Mutation	SNP	C	C	T	c.647G>A	p.Arg216His	p.R216H	CGATGCGTGAG
TMPRSS3	64699	chr21	42388501	42388501	Silent	SNP	C	C	T	c.348G>A	p.=	p.V116V	TGGAGCACGGC
PFKL	5211	chr21	44320121	44320121	Missense_Mutation	SNP	G	G	A	c.1165G>A	p.Ala389Thr	p.A389T	TCCTCGCCCAC
TRPM2	7226	chr21	44441746	44441746	Missense_Mutation	SNP	C	C	T	c.4441C>T	p.Arg1481Cys	p.R1481C	ACAGGCGCATC
KRTAP10-4	386672	chr21	44574855	44574855	Missense_Mutation	SNP	G	G	A	c.1097G>A	p.Arg366His	p.R366H	CTGCCGCCCCG
COL6A2	1292	chr21	46125274	46125274	Silent	SNP	C	C	T	c.1779C>T	p.=	p.D593D	TGTGACGTCAT
MCM3AP	8888	chr21	46245059	46245059	Missense_Mutation	SNP	G	G	A	c.4786C>T	p.Arg1596Cys	p.R1596C	CAGACGCCTCT
PCNT	5116	chr21	46411414	46411414	Frame_Shift_Del	DEL	G	G	-	c.5345delG	p.Gly1782AlafsTer21	p.G1782Afs*21	CAGGCCGGGGGC
ZNF74	7625	chr22	20406416	20406416	Silent	SNP	G	G	A	c.1383G>A	p.=	p.V461V	CTCGTGCACCG
PI4KA	5297	chr22	20803313	20803313	Missense_Mutation	SNP	C	C	T	c.1469G>A	p.Gly490Asp	p.G490D	GGCGGCCCAAA
YDJC	150223	chr22	21629986	21629986	Missense_Mutation	SNP	A	A	G	c.29T>C	p.Val10Ala	p.V10A	CGGTGACCACC
TOP3B	8940	chr22	21962434	21962434	Missense_Mutation	SNP	C	C	T	c.1520G>A	p.Gly507Asp	p.G507D	CGATGCCATGC
IGLV2-14	28815	chr22	22759186	22759186	Missense_Mutation	SNP	G	G	A	c.329G>A	p.Ser110Asn	p.S110N	CTGCAGCTCAT
DRICH1	51233	chr22	23614162	23614162	Missense_Mutation	SNP	T	T	A	c.594A>T	p.Glu198Asp	p.E198D	TCTTCTTCATC
DRICH1	51233	chr22	23631963	23631963	Missense_Mutation	SNP	C	C	T	c.61G>A	p.Ala21Thr	p.A21T	GGGTGCGTCCT
MN1	4330	chr22	27798023	27798023	Frame_Shift_Del	DEL	C	C	-	c.2521delG	p.Ala841ProfsTer6	p.A841Pfs*6	TGGGGGCCCCGA
KREMEN1	83999	chr22	29121382	29121382	Missense_Mutation	SNP	G	G	T	c.372G>T	p.Lys124Asn	p.K124N	TACAAGGATCA
KREMEN1	83999	chr22	29138759	29138759	Missense_Mutation	SNP	G	G	A	c.1094G>A	p.Ser365Asn	p.S365N	CCCCAGCCACC
EWSR1	2130	chr22	29291553	29291554	Intron	INS	-	-	C	c.975-3dupC			GTTTATCCCCC
AP1B1	162	chr22	29330449	29330449	Missense_Mutation	SNP	A	A	T	c.2695T>A	p.Ser899Thr	p.S899T	CAGGGACTGGT
AP1B1	162	chr22	29351203	29351203	Missense_Mutation	SNP	G	G	A	c.1123C>T	p.Arg375Cys	p.R375C	AGCACGCACAG
RP1-130H16.18	0	chr22	30287070	30287070	Intron	SNP	C	C	A	c.1072+85G>T			TCCTCCTGCCC
TCN2	6948	chr22	30617474	30617474	Missense_Mutation	SNP	C	C	T	c.1085C>T	p.Ala362Val	p.A362V	GAAGGCCCATG
RFPL3	10738	chr22	32360553	32360553	Silent	SNP	C	C	T	c.675C>T	p.=	p.R225R	AGCCGCCTCTC
TIMP3	7078	chr22	32859336	32859337	Frame_Shift_Ins	INS	-	-	C	c.602dupC	p.Asp202GlyfsTer2	p.D202Gfs*2	GATGGGCCCCC
APOL3	80833	chr22	36145575	36145575	Missense_Mutation	SNP	G	G	A	c.248C>T	p.Ala83Val	p.A83V	TGGTGGCCTCT
CACNG2	10369	chr22	36564773	36564773	Missense_Mutation	SNP	C	C	A	c.550G>T	p.Ala184Ser	p.A184S	CAGGGCCCCGA
RAC2	5880	chr22	37231385	37231385	Missense_Mutation	SNP	G	G	C	c.294C>G	p.Phe98Leu	p.F98L	TCTGGGAACCA
MKL1	57591	chr22	40418933	40418933	Missense_Mutation	SNP	C	C	T	c.1505G>A	p.Gly502Asp	p.G502D	GGGGGCCCTCC
SCUBE1	80274	chr22	43258231	43258231	Missense_Mutation	SNP	G	G	A	c.715C>T	p.Arg239Cys	p.R239C	CGTGCGACCGT
EFCAB6	64800	chr22	43530944	43530944	Silent	SNP	C	C	T	c.4254G>A	p.=	p.T1418T	GATGGCGTCTC
PARVB	29780	chr22	44157993	44157993	Silent	SNP	C	C	T	c.855C>T	p.=	p.G285G	GATGGCGTGTA
CELSR1	9620	chr22	46389385	46389385	Missense_Mutation	SNP	G	G	A	c.6460C>T	p.Arg2154Cys	p.R2154C	CGTGCGCACGT
CELSR1	9620	chr22	46464217	46464217	Missense_Mutation	SNP	C	C	T	c.3673G>A	p.Ala1225Thr	p.A1225T	GAGGGCCAGCA
ALG12	79087	chr22	49903937	49903937	Frame_Shift_Del	DEL	C	C	-	c.1368delG	p.Thr457ProfsTer4	p.T457Pfs*4	TGTGGTCCCCAC
PLXNB2	23654	chr22	50281467	50281467	Silent	SNP	G	G	A	c.3555C>T	p.=	p.G1185G	ACGCGGCCCAG
AKAP17A	8227	chrX	1593833	1593833	Missense_Mutation	SNP	G	G	A	c.371G>A	p.Arg124His	p.R124H	CACCCGCCACG
AKAP17A	8227	chrX	1601174	1601174	Silent	SNP	G	G	A	c.1668G>A	p.=	p.Q556Q	CAACAGCCCAA
SHROOM2	357	chrX	9895458	9895458	Missense_Mutation	SNP	G	G	A	c.1550G>A	p.Arg517His	p.R517H	CCCACGCCATC
SHROOM2	357	chrX	9937238	9937238	Missense_Mutation	SNP	G	G	A	c.3692G>A	p.Cys1231Tyr	p.C1231Y	GGCATGCCCCG
MSL3	10943	chrX	11765834	11765834	Intron	SNP	C	C	T	c.1171+105C>T			CAGTGCGTGTG
FRMPD4	9758	chrX	12498704	12498704	Nonsense_Mutation	SNP	G	G	A	c.66G>A	p.Trp22Ter	p.W22*	GGCTGGCCGCC
PPEF1	5475	chrX	18783959	18783959	Missense_Mutation	SNP	A	A	G	c.823A>G	p.Thr275Ala	p.T275A	TCGGTACAATC
ADGRG2	10149	chrX	18994981	18994981	Silent	SNP	T	T	C	c.2784A>G	p.=	p.S928S	GAATTTGAAGA
KLHL34	257240	chrX	21656858	21656858	Missense_Mutation	SNP	C	C	T	c.931G>A	p.Ala311Thr	p.A311T	TGGGGCGGCGA
KLHL34	257240	chrX	21657175	21657175	Missense_Mutation	SNP	C	C	T	c.614G>A	p.Arg205Gln	p.R205Q	CCTGCCGCAAC
USP9X	8239	chrX	41170184	41170184	Missense_Mutation	SNP	T	T	A	c.2826T>A	p.Asp942Glu	p.D942E	ATAGATCCTGC
USP9X	8239	chrX	41198703	41198705	In_Frame_Del	DEL	TAG	TAG	-	c.4559_4561delTAG	p.Val1520del	p.V1520del	AACAAATAGTAGAT
KDM6A	7403	chrX	44961291	44961291	Missense_Mutation	SNP	G	G	A	c.233G>A	p.Arg78His	p.R78H	TGTTCGCTGCT
GATA1	2623	chrX	48791888	48791888	Frame_Shift_Del	DEL	G	G	-	c.269delG	p.Gly90AlafsTer47	p.G90Afs*47	ATCCCAGGGGGC
WDR45	11152	chrX	49077878	49077878	Missense_Mutation	SNP	C	C	T	c.89G>A	p.Arg30His	p.R30H	AGATGCGCACA
GPR173	54328	chrX	53076741	53076741	Silent	SNP	C	C	T	c.120C>T	p.=	p.N40N	GGTAACGCCAT
HUWE1	10075	chrX	53543866	53543866	Missense_Mutation	SNP	G	G	A	c.11354C>T	p.Ala3785Val	p.A3785V	TCCGCGCCCTT
HEPH	9843	chrX	66189746	66189746	Missense_Mutation	SNP	G	G	A	c.871G>A	p.Ala291Thr	p.A291T	GTGTGGCCTGG
OGT	8473	chrX	71537888	71537888	Missense_Mutation	SNP	C	C	T	c.278C>T	p.Ser93Leu	p.S93L	TTATTCGAATT
FAM46D	169966	chrX	80443085	80443085	Silent	SNP	C	C	A	c.546C>A	p.=	p.P182P	GATCCCATGTT
TCEAL8	90843	chrX	103253660	103253660	Missense_Mutation	SNP	C	C	T	c.320G>A	p.Arg107His	p.R107H	GGCTGCGTGAA
PAK3	5063	chrX	111163729	111163729	Splice_Site	SNP	T	T	C	c.811+2T>C		p.X271_splice	CTAAGTGAGTA
ACTRT1	139741	chrX	128052112	128052112	Missense_Mutation	SNP	C	C	T	c.95G>A	p.Arg32His	p.R32H	CATGGCGGGGT
AFF2	2334	chrX	148662596	148662596	Missense_Mutation	SNP	G	G	T	c.869G>T	p.Arg290Ile	p.R290I	CGTCAGACCCA
SRPK3	26576	chrX	153785344	153785344	Missense_Mutation	SNP	C	C	T	c.1528C>T	p.Arg510Trp	p.R510W	AGCTGCGGCAC
FLNA	2316	chrX	154348904	154348904	Missense_Mutation	SNP	A	A	T	c.7889T>A	p.Val2630Asp	p.V2630D	ATTTGACCACC
TAS1R3	83756	chr1	1334285	1334285	Missense_Mutation	SNP	C	C	A	c.2380C>A	p.Gln794Lys	p.Q794K	CCGTGCAGATG
ZSWIM5	57643	chr1	45020673	45020673	Missense_Mutation	SNP	A	A	T	c.2565T>A	p.Ser855Arg	p.S855R	GTACTACTGTC
LRRC8C	84230	chr1	89713577	89713577	Missense_Mutation	SNP	A	A	G	c.1007A>G	p.Tyr336Cys	p.Y336C	CCTTTATACCT
ASH1L	55870	chr1	155479402	155479402	Missense_Mutation	SNP	C	C	G	c.3468G>C	p.Lys1156Asn	p.K1156N	CTCCCCTTTGA
PAPPA2	60676	chr1	176595566	176595566	Missense_Mutation	SNP	G	G	C	c.1962G>C	p.Lys654Asn	p.K654N	CGCAAGACCTG
KCNK2	3776	chr1	215086478	215086478	Missense_Mutation	SNP	A	A	G	c.157A>G	p.Thr53Ala	p.T53A	ACACGACCATT
POMC	5443	chr2	25164787	25164787	5'UTR	SNP	G	G	A	c.-15C>T			AGGCTGAGGCT
PRR30	339779	chr2	27137248	27137248	Missense_Mutation	SNP	C	C	A	c.1082G>T	p.Arg361Met	p.R361M	CAGACCTGAAG
SFXN5	94097	chr2	73040911	73040911	Silent	SNP	C	C	T	c.192G>A	p.=	p.V64V	AGCTGCACAGC
TSGA10	80705	chr2	99065062	99065062	Missense_Mutation	SNP	C	C	A	c.1281G>T	p.Trp427Cys	p.W427C	TTTTCCCAGTT
LRP1B	53353	chr2	140350844	140350844	Nonsense_Mutation	SNP	T	T	A	c.11845A>T	p.Lys3949Ter	p.K3949*	CCTTTTGTAGA
MBD5	55777	chr2	148468598	148468598	Missense_Mutation	SNP	G	G	A	c.655G>A	p.Gly219Arg	p.G219R	GCCATGGAGGC
GALNT13	114805	chr2	154242773	154242773	Missense_Mutation	SNP	G	G	T	c.554G>T	p.Arg185Leu	p.R185L	AGAACGCTCTG
MSTN	2660	chr2	190057440	190057440	Missense_Mutation	SNP	C	C	G	c.946G>C	p.Val316Leu	p.V316L	AAATACAAATT
SPAG16	79582	chr2	213930045	213930045	Missense_Mutation	SNP	G	G	A	c.1300G>A	p.Gly434Arg	p.G434R	TTGAAGGACAC
CDC25A	993	chr3	48159006	48159006	Missense_Mutation	SNP	C	C	T	c.1514G>A	p.Ser505Asn	p.S505N	TCCGGCTCTTG
DNAJC13	23317	chr3	132482254	132482254	Missense_Mutation	SNP	T	T	A	c.2903T>A	p.Met968Lys	p.M968K	AGATATGAAAA
DNAJC13	23317	chr3	132482255	132482255	Missense_Mutation	SNP	G	G	T	c.2904G>T	p.Met968Ile	p.M968I	GATATGAAAAG
PIK3CA	5290	chr3	179199889	179199889	Silent	SNP	A	A	G	c.552A>G	p.=	p.K184K	AATAAATTAGA
ATP13A5	344905	chr3	193335062	193335062	Missense_Mutation	SNP	C	C	A	c.981G>T	p.Gln327His	p.Q327H	TCCATCTGGGG
EREG	2069	chr4	74384801	74384801	Missense_Mutation	SNP	A	A	C	c.503A>C	p.Gln168Pro	p.Q168P	GCCGCAAGTCT
RAD1	5810	chr5	34914763	34914763	Missense_Mutation	SNP	C	C	T	c.130G>A	p.Ala44Thr	p.A44T	AGTTGCGAAAC
DCP2	167227	chr5	112976836	112976836	5'UTR	SNP	G	G	A	c.-98G>A			TCCTCGGCTGC
PCDHB8	56128	chr5	141178854	141178854	Missense_Mutation	SNP	G	G	C	c.820G>C	p.Val274Leu	p.V274L	CAGGAGTCAAC
XXbac-BPG170G13.32	0	chr6	29750943	29750943	3'Flank	SNP	T	T	A				GGATGTTGGAC
THEMIS	387357	chr6	127813752	127813752	Missense_Mutation	SNP	G	G	C	c.889C>G	p.Pro297Ala	p.P297A	TTGGGGCAGGT
SYNE1	23345	chr6	152236137	152236137	Missense_Mutation	SNP	C	C	A	c.20366G>T	p.Arg6789Ile	p.R6789I	CCAGTCTGTGA
UNC93A	54346	chr6	167291531	167291531	Silent	SNP	G	G	T	c.42G>T	p.=	p.G14G	TTTGGGTTCCT
AP5Z1	9907	chr7	4786424	4786424	Missense_Mutation	SNP	T	T	G	c.1307T>G	p.Phe436Cys	p.F436C	CCTCTTTAAGG
AEBP1	165	chr7	44110940	44110940	Missense_Mutation	SNP	A	A	T	c.1513A>T	p.Thr505Ser	p.T505S	AGGACACACCC
DMTF1	9988	chr7	87173640	87173640	Missense_Mutation	SNP	A	A	T	c.433A>T	p.Thr145Ser	p.T145S	CTCTGACTAAT
C7orf62	219557	chr7	88794195	88794195	Missense_Mutation	SNP	G	G	T	c.748C>A	p.Pro250Thr	p.P250T	TGAAGGAGCAG
LMTK2	22853	chr7	98171559	98171559	Missense_Mutation	SNP	C	C	G	c.676C>G	p.Leu226Val	p.L226V	CGTATCTGCGC
CUX1	1523	chr7	102201744	102201744	Missense_Mutation	SNP	G	G	A	c.2447G>A	p.Arg816His	p.R816H	GGGCCGCAGCG
PLXNA4	91584	chr7	132180678	132180678	Missense_Mutation	SNP	C	C	A	c.3547G>T	p.Val1183Leu	p.V1183L	CAGCACAGTGT
CHRM2	1129	chr7	137016209	137016209	Missense_Mutation	SNP	G	G	T	c.1344G>T	p.Lys448Asn	p.K448N	TTCAAGAAGAC
TAS2R3	50831	chr7	141764545	141764545	Silent	SNP	G	G	T	c.387G>T	p.=	p.V129V	AGGGTGATGGT
EZH2	2146	chr7	148816781	148816781	Splice_Region	SNP	G	G	A	c.1396-3C>T			CACCTGACAAG
CDH17	1015	chr8	94173932	94173932	Missense_Mutation	SNP	C	C	A	c.648G>T	p.Met216Ile	p.M216I	CCTCCCATGTC
ANGPT1	284	chr8	107336160	107336160	Nonsense_Mutation	SNP	C	C	A	c.565G>T	p.Glu189Ter	p.E189*	TTTTTCATGGA
CSMD3	114788	chr8	112380425	112380425	Silent	SNP	C	C	T	c.6063G>A	p.=	p.T2021T	TTAGACGTACT
NIPSNAP3B	55335	chr9	104773107	104773107	3'UTR	SNP	G	G	A	c.*34G>A			TAACTGCTCTA
MLLT10	8028	chr10	21612421	21612421	Missense_Mutation	SNP	A	A	G	c.479A>G	p.His160Arg	p.H160R	TAAACATGGAT
ANKRD26	22852	chr10	27017697	27017697	Missense_Mutation	SNP	C	C	A	c.4311G>T	p.Met1437Ile	p.M1437I	GTTTTCATAGA
PRKG1	5592	chr10	51907507	51907507	Missense_Mutation	SNP	C	C	A	c.654C>A	p.Ser218Arg	p.S218R	TTCAGCGTTCC
CDH23	64072	chr10	71511130	71511130	Missense_Mutation	SNP	G	G	T	c.482G>T	p.Arg161Leu	p.R161L	CACACGGAAGG
MAT1A	4143	chr10	80285566	80285566	Missense_Mutation	SNP	C	C	A	c.115G>T	p.Asp39Tyr	p.D39Y	TGCATCACTGA
PTEN	5728	chr10	87952116	87952116	Splice_Site	SNP	A	A	G	c.493-2A>G		p.X165_splice	CCACCAGGGAG
MUC6	4588	chr11	1025869	1025869	Missense_Mutation	SNP	G	G	T	c.2735C>A	p.Thr912Lys	p.T912K	TCTCTGTCAGG
SLC17A6	57084	chr11	22359481	22359481	Missense_Mutation	SNP	A	A	G	c.527A>G	p.His176Arg	p.H176R	AGTGCATTATG
OR4C13	283092	chr11	49952669	49952669	Missense_Mutation	SNP	T	T	A	c.247T>A	p.Ser83Thr	p.S83T	CAGATTCACTC
OR5I1	10798	chr11	55935972	55935972	Nonsense_Mutation	SNP	A	A	T	c.429T>A	p.Cys143Ter	p.C143*	CGCATACAGAT
OR5R1	219479	chr11	56417977	56417977	Missense_Mutation	SNP	C	C	A	c.256G>T	p.Val86Phe	p.V86F	CACAACAAAAT
OR5M10	390167	chr11	56577300	56577300	Missense_Mutation	SNP	C	C	A	c.422G>T	p.Cys141Phe	p.C141F	AGATGCAAATG
TMPRSS13	84000	chr11	117904030	117904030	Missense_Mutation	SNP	C	C	T	c.1453G>A	p.Val485Ile	p.V485I	ATAGACCAAGT
OR8B3	390271	chr11	124396482	124396482	Silent	SNP	A	A	G	c.870T>C	p.=	p.S290S	CTCAAACTGTA
CD163L1	283316	chr12	7374598	7374598	Missense_Mutation	SNP	C	C	T	c.3253G>A	p.Ala1085Thr	p.A1085T	CGTGGCATTGA
GDF3	9573	chr12	7690001	7690001	Silent	SNP	G	G	A	c.972C>T	p.=	p.I324I	TGGGGGATCTC
TIMELESS	8914	chr12	56425021	56425021	Silent	SNP	A	A	G	c.1710T>C	p.=	p.C570C	TGGGCACAGCA
USP15	9958	chr12	62393197	62393197	Silent	SNP	T	T	C	c.2565T>C	p.=	p.P855P	TTTCCTATCAA
EP400	57634	chr12	132062112	132062112	Splice_Region	SNP	G	G	T	c.7887G>T	p.=	p.T2629T	TAGACGCCGGG
RXFP2	122042	chr13	31781722	31781722	Silent	SNP	G	G	T	c.837G>T	p.=	p.S279S	CTGTCGTGCGA
NFATC4	4776	chr14	24367277	24367277	5'Flank	SNP	A	A	G				AACCCACAGGG
BTBD7	55727	chr14	93261655	93261655	Missense_Mutation	SNP	T	T	A	c.1394A>T	p.Lys465Ile	p.K465I	GATATTTAAGG
CLMN	79789	chr14	95204081	95204081	Frame_Shift_Del	DEL	T	T	-	c.1268delA	p.Lys423ArgfsTer35	p.K423Rfs*35	GTTTTCTTGATC
SNORD116-12	100033424	chr15	25077112	25077112	RNA	SNP	C	C	G	n.62C>G			AAACTCTATAC
SNORD115-25	100033801	chr15	25218839	25218839	3'Flank	SNP	G	G	T				CCTGTGTGGGC
HERC2P9	440248	chr15	28658689	28658689	RNA	SNP	C	C	T	n.3913C>T			TCGGGCGCTGT
RYR3	6263	chr15	33812900	33812900	Missense_Mutation	SNP	A	A	G	c.10295A>G	p.Tyr3432Cys	p.Y3432C	CCTCTACAAGG
IL27	246778	chr16	28503952	28503952	Silent	SNP	G	G	T	c.130C>A	p.=	p.R44R	CCTCCGCAGCT
NUDT21	11051	chr16	56446650	56446650	Silent	SNP	T	T	C	c.357A>G	p.=	p.E119E	AGTCCTTCAAC
HSDL1	83693	chr16	84131321	84131321	Translation_Start_Site	SNP	T	T	C	c.1A>G	p.Met1?	p.M1?	AGCCATGGCAA
FBXO47	494188	chr17	38937161	38937161	3'UTR	SNP	G	G	A	c.*14C>T			GGCAAGGCTTT
SLC38A10	124565	chr17	81246907	81246907	Silent	SNP	G	G	A	c.2220C>T	p.=	p.D740D	TCCTCGTCCTC
TEX19	400629	chr17	82362333	82362333	Silent	SNP	T	T	G	c.183T>G	p.=	p.P61P	GACCCTGAGCT
ALPK2	115701	chr18	58536991	58536991	Missense_Mutation	SNP	T	T	C	c.3196A>G	p.Ile1066Val	p.I1066V	TTTGATGGTAG
MED16	10025	chr19	875314	875314	Missense_Mutation	SNP	G	G	C	c.1701C>G	p.His567Gln	p.H567Q	AGAAAGTGGGG
FAM129C	199786	chr19	17542216	17542216	Silent	SNP	C	C	T	c.1344C>T	p.=	p.R448R	GGGCGCTTGGG
ZNF208	7757	chr19	21973055	21973055	Missense_Mutation	SNP	G	G	A	c.1979C>T	p.Ala660Val	p.A660V	CTCCAGCATGA
ZNF208	7757	chr19	21973056	21973056	Missense_Mutation	SNP	C	C	A	c.1978G>T	p.Ala660Ser	p.A660S	TCCAGCATGAA
ZNF461	92283	chr19	36638634	36638634	3'UTR	SNP	A	A	G	c.*19T>C			AATGTATATTT
RYR1	6261	chr19	38543546	38543546	Missense_Mutation	SNP	C	C	G	c.11793C>G	p.Asp3931Glu	p.D3931E	AGCGACTTCTA
NAPSA	9476	chr19	50362195	50362195	Missense_Mutation	SNP	C	C	T	c.202G>A	p.Val68Ile	p.V68I	AGGTACGAAGA
BRSK1	84446	chr19	55303730	55303730	Missense_Mutation	SNP	G	G	T	c.1190G>T	p.Arg397Leu	p.R397L	AGAGCGGAAGT
NLRP8	126205	chr19	55955539	55955539	Missense_Mutation	SNP	G	G	A	c.1481G>A	p.Arg494Gln	p.R494Q	TCTTCGGAGAA
USP29	57663	chr19	57129746	57129746	Silent	SNP	C	C	A	c.1071C>A	p.=	p.V357V	AAAGTCATTTC
ZNF135	7694	chr19	58068291	58068291	Missense_Mutation	SNP	G	G	A	c.1807G>A	p.Glu603Lys	p.E603K	CTGGGGAAAAG
DEFB119	245932	chr20	31389155	31389155	Intron	SNP	C	C	G	c.61+1268G>C			GTTTACGATTT
MTG2	26164	chr20	62200807	62200807	Silent	SNP	G	G	A	c.951G>A	p.=	p.P317P	GAGCCGTGGAC
MYT1	4661	chr20	64207818	64207818	Nonsense_Mutation	SNP	G	G	T	c.622G>T	p.Glu208Ter	p.E208*	CCAGCGAGGAG
NRIP1	8204	chr21	14967014	14967014	Missense_Mutation	SNP	C	C	A	c.1179G>T	p.Met393Ile	p.M393I	CCATTCATTGG
TPTEP1	387590	chr22	16638630	16638630	RNA	SNP	C	C	A	n.332C>A			GCCGACCTAAT
LARGE	9215	chr22	33564982	33564982	Missense_Mutation	SNP	C	C	T	c.653G>A	p.Gly218Glu	p.G218E	AAATCCCAGAG
ASB11	140456	chrX	15288004	15288004	Missense_Mutation	SNP	C	C	T	c.724G>A	p.Glu242Lys	p.E242K	GACCTCCACAT
PIR	8544	chrX	15491253	15491253	Missense_Mutation	SNP	C	C	A	c.5G>T	p.Gly2Val	p.G2V	AGGACCCCATA
POU3F4	5456	chrX	83508327	83508327	Translation_Start_Site	SNP	G	G	T	c.3G>T	p.Met1?	p.M1?	ACCATGGCCAC
ARMCX3	51566	chrX	101625906	101625906	Missense_Mutation	SNP	T	T	A	c.927T>A	p.Phe309Leu	p.F309L	ATATTTGAGAA
IL13RA2	3598	chrX	115013855	115013855	Silent	SNP	G	G	A	c.435C>T	p.=	p.C145C	TATACGCAATC
IGSF1	3547	chrX	131275054	131275054	Missense_Mutation	SNP	G	G	T	c.3417C>A	p.Asp1139Glu	p.D1139E	GTAGAGTCCAA
KLHL17	339451	chr1	961716	961716	Missense_Mutation	SNP	C	C	T	c.455C>T	p.Thr152Met	p.T152M	CTACACGGCTG
GABRD	2563	chr1	2029641	2029641	Missense_Mutation	SNP	A	A	T	c.938A>T	p.Tyr313Phe	p.Y313F	CGTCTACTTCT
ACTRT2	140625	chr1	3022070	3022070	Missense_Mutation	SNP	C	C	G	c.384C>G	p.Phe128Leu	p.F128L	ATGTTCGAGAA
KIF1B	23095	chr1	10268244	10268244	Missense_Mutation	SNP	C	C	A	c.701C>A	p.Thr234Asn	p.T234N	TGAGACCAACC
VPS13D	55187	chr1	12506949	12506949	Silent	SNP	C	C	T	c.12891C>T	p.=	p.A4297A	GAAGCCATTTT
PRAMEF10	343071	chr1	12895046	12895046	Missense_Mutation	SNP	C	C	T	c.406G>A	p.Glu136Lys	p.E136K	GTCCTCCACTG
PRAMEF6	440561	chr1	12938930	12938930	Missense_Mutation	SNP	C	C	A	c.1176G>T	p.Met392Ile	p.M392I	GTGGCCATGGA
PRAMEF8	391002	chr1	13281752	13281752	Silent	SNP	G	G	T	c.1044C>A	p.=	p.A348A	AGGGTGGCCAC
SPATA21	374955	chr1	16400741	16400741	Silent	SNP	G	G	T	c.1153C>A	p.=	p.R385R	CAGCCGGCTCA
PADI1	29943	chr1	17226146	17226146	Missense_Mutation	SNP	T	T	G	c.640T>G	p.Phe214Val	p.F214V	GGGTCTTCTGT
PADI1	29943	chr1	17228794	17228794	Silent	SNP	G	G	T	c.822G>T	p.=	p.P274P	GACCCGGGGGT
TCEB3	6924	chr1	23752451	23752451	Silent	SNP	G	G	A	c.1548G>A	p.=	p.A516A	CCCGCGATACA
STPG1	90529	chr1	24379747	24379747	Missense_Mutation	SNP	T	T	C	c.368A>G	p.Lys123Arg	p.K123R	CTCTCTTGGAA
PTAFR	5724	chr1	28150490	28150490	Missense_Mutation	SNP	C	C	T	c.532G>A	p.Glu178Lys	p.E178K	CTTCTCGTAAT
YTHDF2	51441	chr1	28743725	28743725	Silent	SNP	G	G	T	c.1455G>T	p.=	p.V485V	GGTGTGTGGTC
CSMD2	114784	chr1	33636488	33636488	Missense_Mutation	SNP	A	A	T	c.4721T>A	p.Leu1574Gln	p.L1574Q	GCTTCAGGTCG
CSMD2	114784	chr1	33725496	33725496	Missense_Mutation	SNP	C	C	A	c.2428G>T	p.Asp810Tyr	p.D810Y	CCCATCGCGTA
DLGAP3	58512	chr1	34900137	34900137	Missense_Mutation	SNP	G	G	C	c.1244C>G	p.Thr415Arg	p.T415R	GAGATGTCTTG
KIAA0319L	79932	chr1	35456138	35456138	Nonsense_Mutation	SNP	G	G	A	c.1531C>T	p.Gln511Ter	p.Q511*	CACTTGGTTGG
GRIK3	2899	chr1	36859986	36859986	Missense_Mutation	SNP	C	C	A	c.818G>T	p.Arg273Leu	p.R273L	AGTAGCGGTAG
MEAF6	64769	chr1	37495882	37495883	Splice_Region	INS	-	-	A	c.567+2dupT			ATACTTACAGC
INPP5B	3633	chr1	37931771	37931771	Missense_Mutation	SNP	C	C	A	c.674G>T	p.Trp225Leu	p.W225L	GCCCCCAGACG
MACF1	23499	chr1	39250074	39250074	Missense_Mutation	SNP	C	C	G	c.343C>G	p.Leu115Val	p.L115V	TCTCTCTGTTG
MACF1	23499	chr1	39411268	39411268	Intron	SNP	G	G	C	c.15832-11106G>C			AGGGAGAGTGG
MACF1	23499	chr1	39479887	39479887	Nonsense_Mutation	SNP	C	C	T	c.21658C>T	p.Arg7220Ter	p.R7220*	GGGGTCGAAGG
CTPS1	1503	chr1	41008714	41008714	Missense_Mutation	SNP	G	G	T	c.1449G>T	p.Glu483Asp	p.E483D	TTTGAGGTGAG
CLDN19	149461	chr1	42738515	42738515	Missense_Mutation	SNP	G	G	C	c.294C>G	p.Ser98Arg	p.S98R	ACTACGCTGAG
TIE1	7075	chr1	43312112	43312112	Silent	SNP	C	C	T	c.1611C>T	p.=	p.L537L	ACCCTCATGAC
KIF2C	11004	chr1	44758130	44758130	Missense_Mutation	SNP	A	A	G	c.1214A>G	p.Tyr405Cys	p.Y405C	GATCTACAATG
HECTD3	79654	chr1	45003702	45003702	Missense_Mutation	SNP	C	C	T	c.2468G>A	p.Cys823Tyr	p.C823Y	TGGAGCAAGTG
CYP4B1	1580	chr1	46818177	46818177	Missense_Mutation	SNP	A	A	G	c.1316A>G	p.His439Arg	p.H439R	ACGCCATCCCT
ELAVL4	1996	chr1	50177127	50177127	Missense_Mutation	SNP	C	C	G	c.289C>G	p.Pro97Ala	p.P97A	TTGATCCAAAG
C1orf168	199920	chr1	56751169	56751169	Missense_Mutation	SNP	T	T	A	c.1262A>T	p.Gln421Leu	p.Q421L	TCATCTGAATT
EFCAB7	84455	chr1	63568511	63568511	Missense_Mutation	SNP	G	G	A	c.1699G>A	p.Glu567Lys	p.E567K	TTATTGAAAAC
SGIP1	84251	chr1	66739463	66739463	Silent	SNP	C	C	A	c.2160C>A	p.=	p.L720L	GCCCTCAACAA
WDR78	79819	chr1	66924794	66924794	Missense_Mutation	SNP	G	G	C	c.38C>G	p.Ala13Gly	p.A13G	TAGCGGCTCGG
LRRC7	57554	chr1	70011892	70011892	Missense_Mutation	SNP	T	T	C	c.986T>C	p.Val329Ala	p.V329A	AGCAGTTGATG
NEGR1	257194	chr1	71776251	71776251	Missense_Mutation	SNP	T	T	A	c.456A>T	p.Glu152Asp	p.E152D	GTTCCTTCATT
LRRIQ3	127255	chr1	74041575	74041575	Silent	SNP	T	T	C	c.1356A>G	p.=	p.R452R	CTAACTCTTTC
MCOLN3	55283	chr1	85021248	85021248	Missense_Mutation	SNP	C	C	A	c.1349G>T	p.Cys450Phe	p.C450F	AAAGGCACTCA
COL24A1	255631	chr1	86124910	86124910	Missense_Mutation	SNP	C	C	T	c.1426G>A	p.Glu476Lys	p.E476K	ATCCTCATAAT
GBP4	115361	chr1	89188694	89188694	Missense_Mutation	SNP	G	G	A	c.1298C>T	p.Thr433Ile	p.T433I	TTTCTGTCAGG
ABCA4	24	chr1	94037148	94037148	Missense_Mutation	SNP	T	T	A	c.3810A>T	p.Glu1270Asp	p.E1270D	ACCTCTTCCAG
OLFM3	118427	chr1	101804621	101804621	Missense_Mutation	SNP	C	C	T	c.1054G>A	p.Asp352Asn	p.D352N	TTCATCAGCCA
COL11A1	1301	chr1	102886987	102886987	Missense_Mutation	SNP	C	C	A	c.4678G>T	p.Gly1560Cys	p.G1560C	CATGCCTTCAG
COL11A1	1301	chr1	102962664	102962664	Missense_Mutation	SNP	C	C	T	c.3013G>A	p.Glu1005Lys	p.E1005K	ACCTTCTTTTC
COL11A1	1301	chr1	102987665	102987665	Missense_Mutation	SNP	C	C	A	c.2470G>T	p.Asp824Tyr	p.D824Y	TGGGTCTCCAG
TMEM167B	56900	chr1	109094538	109094538	3'UTR	SNP	G	G	A	c.*39G>A			AAGGGGACGGG
CELSR2	1952	chr1	109261190	109261190	Silent	SNP	G	G	T	c.4107G>T	p.=	p.T1369T	ACCACGCGCAG
EPS8L3	79574	chr1	109750657	109750657	Splice_Region	SNP	C	C	T	c.1770+3G>A			GTCCTCACCCC
KCNA3	3738	chr1	110673546	110673546	Missense_Mutation	SNP	C	C	T	c.1264G>A	p.Asp422Asn	p.D422N	GTCGTCTGCCT
RSBN1	54665	chr1	113766175	113766175	Missense_Mutation	SNP	C	C	A	c.2214G>T	p.Arg738Ser	p.R738S	TTTATCCTCAC
RSBN1	54665	chr1	113768326	113768326	Silent	SNP	G	G	C	c.1722C>G	p.=	p.L574L	TCAAAGAGAAC
TRIM33	51592	chr1	114427823	114427823	Silent	SNP	C	C	T	c.1227G>A	p.=	p.V409V	TGCTTCACCTG
PKMP1	643586	chr1	114536697	114536697	RNA	SNP	G	G	T	n.703G>T			AGCAGGATGTC
NOTCH2	4853	chr1	119966468	119966468	Missense_Mutation	SNP	T	T	C	c.1475A>G	p.Glu492Gly	p.E492G	CTAATTCACAA
PIAS3	10401	chr1	145853667	145853667	Splice_Region	SNP	G	G	C	c.985-3C>G			TAGCTGAGGAG
NBPF10	100132406	chr1	146135431	146135431	Missense_Mutation	SNP	C	C	G	c.1182G>C	p.Leu394Phe	p.L394F	TCATTCAATGA
NBPF12	149013	chr1	146963310	146963310	Splice_Site	SNP	G	G	A	c.493+1G>A		p.X165_splice	CCCAGGTAAGG
NBPF12	149013	chr1	146994640	146994640	3'UTR	SNP	G	G	A	c.*65G>A			GATTTGAATGA
BCL9	607	chr1	147613188	147613188	Missense_Mutation	SNP	C	C	G	c.359C>G	p.Ser120Cys	p.S120C	TGACTCTGACA
PRPF3	9129	chr1	150353007	150353007	3'UTR	SNP	C	C	A	c.*28C>A			TCCTCCCTTGC
TCHHL1	126637	chr1	152085897	152085897	Silent	SNP	C	C	T	c.1785G>A	p.=	p.Q595Q	TGCCTCTGGGT
RPTN	126638	chr1	152156685	152156685	Silent	SNP	C	C	T	c.414G>A	p.=	p.E138E	TGTCTCTCAGG
TDRD10	126668	chr1	154542788	154542788	Missense_Mutation	SNP	G	G	T	c.470G>T	p.Arg157Met	p.R157M	ACTGAGGGCAG
SYT11	23208	chr1	155868422	155868422	Silent	SNP	A	A	G	c.492A>G	p.=	p.S164S	TTCTCAGTGGA
FCRL3	115352	chr1	157695545	157695545	Silent	SNP	G	G	A	c.1195C>T	p.=	p.L399L	CAGCAGGTCCC
CD1B	910	chr1	158330127	158330127	Missense_Mutation	SNP	G	G	T	c.332C>A	p.Pro111His	p.P111H	CAAAGGGGTCT
OR10Z1	128368	chr1	158606732	158606732	Silent	SNP	T	T	C	c.294T>C	p.=	p.A98A	TGTGCTGCCCA
OR10Z1	128368	chr1	158606733	158606733	Missense_Mutation	SNP	G	G	T	c.295G>T	p.Ala99Ser	p.A99S	GTGCTGCCCAG
SPTA1	6708	chr1	158623036	158623036	Missense_Mutation	SNP	C	C	G	c.6067G>C	p.Ala2023Pro	p.A2023P	CGAGGCTTCCA
SPTA1	6708	chr1	158645539	158645539	Missense_Mutation	SNP	C	C	A	c.3952G>T	p.Ala1318Ser	p.A1318S	TTCGGCCAGCT
SPTA1	6708	chr1	158654670	158654670	Missense_Mutation	SNP	G	G	T	c.2977C>A	p.Pro993Thr	p.P993T	TCGGGGGCTGC
SPTA1	6708	chr1	158678469	158678469	Silent	SNP	G	G	T	c.744C>A	p.=	p.R248R	CGAAGGCGCTC
OR6N2	81442	chr1	158777280	158777280	Missense_Mutation	SNP	G	G	T	c.356C>A	p.Ala119Asp	p.A119D	CATAGGCCATG
SLAMF1	6504	chr1	160610697	160610697	3'UTR	SNP	A	A	G	c.*51T>C			TGTTCATTTTG
ITLN2	142683	chr1	160951163	160951163	Silent	SNP	C	C	A	c.321G>T	p.=	p.T107T	CCCACCGTGCA
OLFML2B	25903	chr1	161998013	161998013	Missense_Mutation	SNP	G	G	A	c.1286C>T	p.Pro429Leu	p.P429L	CTGCTGGTTGC
PBX1	5087	chr1	164807641	164807641	Missense_Mutation	SNP	G	G	T	c.801G>T	p.Glu267Asp	p.E267D	AAAGAGGAGTT
ILDR2	387597	chr1	166922757	166922757	Silent	SNP	G	G	A	c.1047C>T	p.=	p.F349F	TGGCGGAAATT
SUCO	51430	chr1	172551550	172551550	Missense_Mutation	SNP	C	C	T	c.101C>T	p.Ser34Leu	p.S34L	TTCTTCAGCTT
SLC9C2	284525	chr1	173534605	173534605	Missense_Mutation	SNP	A	A	C	c.1853T>G	p.Leu618Trp	p.L618W	ATATCAAATTT
SERPINC1	462	chr1	173911964	173911964	Missense_Mutation	SNP	G	G	C	c.459C>G	p.Phe153Leu	p.F153L	AAGAAGAAGTG
TNN	63923	chr1	175083910	175083910	Missense_Mutation	SNP	C	C	A	c.1209C>A	p.Asp403Glu	p.D403E	AGTGACCCCAA
TNR	7143	chr1	175403539	175403539	Missense_Mutation	SNP	C	C	A	c.577G>T	p.Gly193Cys	p.G193C	CCAGCCTTCGT
TNR	7143	chr1	175406526	175406526	Silent	SNP	C	C	A	c.189G>T	p.=	p.V63V	AAGACCACAGG
PAPPA2	60676	chr1	176791454	176791454	Missense_Mutation	SNP	G	G	T	c.4992G>T	p.Glu1664Asp	p.E1664D	GTGGAGTACAA
CEP350	9857	chr1	180093515	180093515	Silent	SNP	C	C	T	c.7410C>T	p.=	p.R2470R	GAGCGCAGTGA
QSOX1	5768	chr1	180194355	180194355	Silent	SNP	C	C	T	c.1431C>T	p.=	p.L477L	TGGCTCTGGTC
CACNA1E	777	chr1	181580710	181580710	Silent	SNP	C	C	A	c.885C>A	p.=	p.I295I	AACATCCTTTT
COLGALT2	23127	chr1	183938812	183938812	Silent	SNP	G	G	A	c.1830C>T	p.=	p.A610A	GGCAGGGCCTC
FAM129A	116496	chr1	184795646	184795646	Silent	SNP	C	C	A	c.2118G>T	p.=	p.S706S	GAACCCGAGGC
HMCN1	83872	chr1	186041138	186041138	Splice_Site	SNP	T	T	C	c.6304+2T>C		p.X2102_splice	TATGGTGAGAC
HMCN1	83872	chr1	186130525	186130525	Missense_Mutation	SNP	G	G	T	c.13058G>T	p.Gly4353Val	p.G4353V	CAAAGGTGATT
TPR	7175	chr1	186357456	186357456	Silent	SNP	C	C	A	c.1665G>T	p.=	p.V555V	AGGGCCACTAA
TROVE2	6738	chr1	193069084	193069084	Silent	SNP	A	A	T	c.30A>T	p.=	p.P10P	CAGCCACTGAA
ASPM	259266	chr1	197143568	197143568	Silent	SNP	G	G	A	c.684C>T	p.=	p.F228F	TCATTGAAAGC
ATP2B4	493	chr1	203683264	203683264	Missense_Mutation	SNP	G	G	T	c.59G>T	p.Gly20Val	p.G20V	TGAAGGGGACT
ZC3H11A	9877	chr1	203829453	203829453	Missense_Mutation	SNP	G	G	T	c.301G>T	p.Val101Leu	p.V101L	TAGCTGTGTTG
PPP1R15B	84919	chr1	204411121	204411121	Silent	SNP	T	T	C	c.291A>G	p.=	p.L97L	AAATCTAGCCA
LPGAT1	9926	chr1	211778917	211778917	Splice_Site	SNP	C	C	G	c.854+1G>C		p.X285_splice	TCTTACCTGTA
PTPN14	5784	chr1	214532953	214532953	Intron	SNP	G	G	A	c.-155+18230C>T			AAGCTGGCTCG
CENPF	1063	chr1	214632603	214632603	Splice_Site	SNP	G	G	T	c.1446+1G>T		p.X482_splice	TGGAGGTAAGG
CENPF	1063	chr1	214642938	214642938	Nonsense_Mutation	SNP	G	G	T	c.4600G>T	p.Glu1534Ter	p.E1534*	AGGAGGAGAAT
USH2A	7399	chr1	215728197	215728197	Missense_Mutation	SNP	C	C	G	c.11899G>C	p.Asp3967His	p.D3967H	AAAATCTTGAG
USH2A	7399	chr1	215817106	215817106	Missense_Mutation	SNP	G	G	C	c.9461C>G	p.Ala3154Gly	p.A3154G	TTTTAGCGCAT
USH2A	7399	chr1	215878858	215878858	Missense_Mutation	SNP	G	G	C	c.8464C>G	p.Gln2822Glu	p.Q2822E	ATTCTGAGGTA
USH2A	7399	chr1	215878941	215878941	Missense_Mutation	SNP	A	A	T	c.8381T>A	p.Val2794Asp	p.V2794D	AAGCAACAATG
USH2A	7399	chr1	216190326	216190326	Silent	SNP	T	T	A	c.4293A>T	p.=	p.V1431V	CCTTCTACAGT
USH2A	7399	chr1	216422009	216422009	Missense_Mutation	SNP	T	T	C	c.328A>G	p.Thr110Ala	p.T110A	TGGTGTGATGC
EPRS	2058	chr1	219979539	219979539	Missense_Mutation	SNP	C	C	A	c.3788G>T	p.Gly1263Val	p.G1263V	TCTCTCCTGGT
DUSP10	11221	chr1	221739557	221739557	Missense_Mutation	SNP	G	G	A	c.188C>T	p.Ser63Leu	p.S63L	TGGATGAGGGC
DUSP10	11221	chr1	221739558	221739558	Missense_Mutation	SNP	A	A	T	c.187T>A	p.Ser63Thr	p.S63T	GGATGAGGGCA
DISC1	27185	chr1	231749972	231749972	Silent	SNP	C	C	A	c.1164C>A	p.=	p.I388I	AAAATCAGCCT
SLC35F3	148641	chr1	233905579	233905579	Missense_Mutation	SNP	G	G	T	c.104G>T	p.Ser35Ile	p.S35I	CATCAGCCCCC
TARBP1	6894	chr1	234430189	234430189	Missense_Mutation	SNP	C	C	A	c.2507G>T	p.Gly836Val	p.G836V	GGGGCCCAGCA
GNG4	2786	chr1	235552026	235552026	3'UTR	SNP	C	C	G	c.*83G>C			GGTCTCACTCC
LGALS8	3964	chr1	236538937	236538937	Missense_Mutation	SNP	C	C	A	c.193C>A	p.His65Asn	p.H65N	CCTTTCATTTC
LGALS8	3964	chr1	236548072	236548072	Missense_Mutation	SNP	G	G	C	c.865G>C	p.Glu289Gln	p.E289Q	GCCTGGAGTAC
HEATR1	55127	chr1	236588000	236588000	Missense_Mutation	SNP	C	C	A	c.1574G>T	p.Arg525Leu	p.R525L	CTAATCGGGCT
HEATR1	55127	chr1	236588001	236588001	Nonsense_Mutation	SNP	G	G	A	c.1573C>T	p.Arg525Ter	p.R525*	TAATCGGGCTA
ACTN2	88	chr1	236747749	236747749	Missense_Mutation	SNP	A	A	G	c.1489A>G	p.Thr497Ala	p.T497A	CGCTTACTCAG
RYR2	6262	chr1	237456641	237456641	Missense_Mutation	SNP	C	C	G	c.1518C>G	p.His506Gln	p.H506Q	TTGCACGTCTA
RYR2	6262	chr1	237469137	237469137	Missense_Mutation	SNP	G	G	T	c.1658G>T	p.Gly553Val	p.G553V	TTCTGGCTCCC
RYR2	6262	chr1	237566776	237566776	Splice_Site	SNP	G	G	T	c.3423+1G>T		p.X1141_splice	TCAAGGTGAGT
RYR2	6262	chr1	237614838	237614838	Silent	SNP	T	T	C	c.5710T>C	p.=	p.L1904L	TTAAATTGCAG
RYR2	6262	chr1	237819161	237819161	Missense_Mutation	SNP	T	T	G	c.14559T>G	p.Phe4853Leu	p.F4853L	TTCTTTGTTAT
ZP4	57829	chr1	237887474	237887474	Missense_Mutation	SNP	C	C	A	c.641G>T	p.Arg214Leu	p.R214L	CCAAGCGCACA
RP11-193H5.1	100130331	chr1	237927220	237927220	RNA	SNP	G	G	C	n.2026G>C			CCCCGGCCATG
KMO	8564	chr1	241594701	241594702	3'UTR	INS	-	-	A	c.*2554dupA			GCAGAGAAAAA
CEP170	9859	chr1	243186264	243186264	Missense_Mutation	SNP	C	C	A	c.1267G>T	p.Ala423Ser	p.A423S	AACAGCTTGGT
SDCCAG8	10806	chr1	243316889	243316889	Missense_Mutation	SNP	C	C	A	c.1064C>A	p.Thr355Asn	p.T355N	AAAAACCAAGG
VN1R5	317705	chr1	247256182	247256182	RNA	SNP	C	C	G	n.111C>G			ATGATCAAACT
NLRP3	114548	chr1	247418971	247418971	Silent	SNP	C	C	A	c.177C>A	p.=	p.I59I	ATGATCGACTT
OR6F1	343169	chr1	247712059	247712059	Missense_Mutation	SNP	C	C	A	c.697G>T	p.Gly233Cys	p.G233C	CCGGCCACTGG
OR1C1	26188	chr1	247757563	247757563	Missense_Mutation	SNP	C	C	G	c.844G>C	p.Ala282Pro	p.A282P	CGGAGCCACCA
OR2T8	343172	chr1	247921732	247921732	Missense_Mutation	SNP	T	T	G	c.715T>G	p.Cys239Gly	p.C239G	CCACCTGCTCT
OR2L13	284521	chr1	247990494	247990494	Intron	SNP	T	T	A	c.-144+53110T>A			ACCATTGTTCC
OR2L13	284521	chr1	247991160	247991160	Intron	SNP	G	G	T	c.-144+53776G>T			GATGGGGGCCC
OR2L13	284521	chr1	248100218	248100218	Silent	SNP	C	C	A	c.843C>A	p.=	p.T281T	CTTACCCCCAT
OR2T4	127074	chr1	248362433	248362433	Missense_Mutation	SNP	G	G	T	c.853G>T	p.Gly285Trp	p.G285W	TCTATGGGGCT
OR2T3	343173	chr1	248474285	248474285	Nonsense_Mutation	SNP	C	C	A	c.935C>A	p.Ser312Ter	p.S312*	GCAGTCAAGAA
OR2G6	391211	chr1	248521809	248521809	Missense_Mutation	SNP	C	C	G	c.163C>G	p.Leu55Val	p.L55V	CCAGACTCCAC
OR2T10	127069	chr1	248592921	248592921	Missense_Mutation	SNP	G	G	A	c.848C>T	p.Pro283Leu	p.P283L	AGACAGGTGTA
OR2T11	127077	chr1	248626987	248626987	Missense_Mutation	SNP	C	C	T	c.142G>A	p.Val48Met	p.V48M	GTCCACCTGAA
MYT1L	23040	chr2	1922722	1922722	Silent	SNP	C	C	T	c.1047G>A	p.=	p.R349R	GGATTCCTCTC
TRIB2	28951	chr2	12740887	12740887	3'UTR	SNP	A	A	T	c.*93A>T			TGAGTAGCAAG
KCNS3	3790	chr2	17932195	17932195	Nonsense_Mutation	SNP	T	T	A	c.1187T>A	p.Leu396Ter	p.L396*	CATCTTGGTGG
NT5C1B	93034	chr2	18584642	18584642	Silent	SNP	G	G	A	c.775C>T	p.=	p.L259L	GTCCAGCTGGG
APOB	338	chr2	21011458	21011458	Missense_Mutation	SNP	T	T	C	c.5410A>G	p.Asn1804Asp	p.N1804D	AGCATTGTATT
ADCY3	109	chr2	24838587	24838587	Missense_Mutation	SNP	A	A	T	c.1391T>A	p.Leu464Gln	p.L464Q	CTTTCAGGCAG
HADHA	3030	chr2	26201321	26201321	Splice_Site	SNP	C	C	G	c.1221-1G>C		p.X407_splice	TCAATCTAGAA
DPYSL5	56896	chr2	26944818	26944818	Missense_Mutation	SNP	C	C	A	c.1603C>A	p.Leu535Ile	p.L535I	TCAGCCTCTCT
AGBL5	60509	chr2	27070238	27070238	Missense_Mutation	SNP	C	C	A	c.2636C>A	p.Pro879Gln	p.P879Q	TCCCCCACTGA
GTF3C2	2976	chr2	27329466	27329466	Missense_Mutation	SNP	G	G	C	c.1790C>G	p.Ser597Cys	p.S597C	CATCAGAGAGC
IFT172	26160	chr2	27461313	27461313	Missense_Mutation	SNP	C	C	G	c.2398G>C	p.Glu800Gln	p.E800Q	GTGTTCTACCA
CAPN13	92291	chr2	30775946	30775946	Missense_Mutation	SNP	C	C	G	c.371G>C	p.Gly124Ala	p.G124A	AAATGCCAGCA
LTBP1	4052	chr2	33275875	33275875	Nonsense_Mutation	SNP	G	G	T	c.2944G>T	p.Glu982Ter	p.E982*	GGTGTGAATAC
VIT	5212	chr2	36775012	36775012	Silent	SNP	G	G	A	c.747G>A	p.=	p.R249R	CAAAGGCAAGA
EIF2AK2	5610	chr2	37147815	37147815	5'UTR	SNP	C	C	G	c.-9G>C			TTCTTCCCGTA
DHX57	90957	chr2	38862257	38862257	Nonsense_Mutation	SNP	C	C	A	c.460G>T	p.Glu154Ter	p.E154*	AGGTTCCTGTC
HAAO	23498	chr2	42769785	42769785	Missense_Mutation	SNP	C	C	G	c.558G>C	p.Trp186Cys	p.W186C	TCCAGCCAGGC
SRBD1	55133	chr2	45605373	45605373	Silent	SNP	T	T	A	c.69A>T	p.=	p.S23S	GAGAATGAAGA
FSHR	2492	chr2	48963045	48963045	Silent	SNP	G	G	T	c.1776C>A	p.=	p.A592A	GAAATGGCAAA
NRXN1	9378	chr2	50472321	50472321	Missense_Mutation	SNP	C	C	A	c.3221G>T	p.Gly1074Val	p.G1074V	TCTGTCCGTTG
GPR75	10936	chr2	53853471	53853471	Missense_Mutation	SNP	G	G	A	c.1286C>T	p.Ser429Phe	p.S429F	AGGCAGAGTTT
EHBP1	23301	chr2	62949069	62949069	Silent	SNP	G	G	A	c.2328G>A	p.=	p.K776K	GCTAAGAAAAA
ARHGAP25	9938	chr2	68775018	68775018	Intron	SNP	G	G	T	c.62-203G>T			GGCCTGGCCCT
ARHGAP25	9938	chr2	68819268	68819268	Missense_Mutation	SNP	G	G	T	c.1149G>T	p.Trp383Cys	p.W383C	GGCTGGGATGC
ANTXR1	84168	chr2	69182511	69182511	Missense_Mutation	SNP	G	G	T	c.1204G>T	p.Gly402Cys	p.G402C	AAAAGGGCTCC
ASPRV1	151516	chr2	69960688	69960688	Nonsense_Mutation	SNP	G	G	C	c.1001C>G	p.Ser334Ter	p.S334*	CTTCTGAGGAG
MCEE	84693	chr2	71124386	71124386	Missense_Mutation	SNP	C	C	A	c.198G>T	p.Lys66Asn	p.K66N	ATATTCTTATA
DYSF	8291	chr2	71611250	71611250	Missense_Mutation	SNP	G	G	T	c.3909G>T	p.Glu1303Asp	p.E1303D	TCTGAGGACAC
CCT7	10574	chr2	73249029	73249029	Silent	SNP	C	C	G	c.822C>G	p.=	p.L274L	ATTCTCTATGA
DQX1	165545	chr2	74523021	74523021	Splice_Region	SNP	G	G	T	c.1145-7C>A			TGAGGGGAAAA
LRRTM4	80059	chr2	77518666	77518666	Silent	SNP	T	T	A	c.1203A>T	p.=	p.T401T	CTTGGTGTTTC
REG1A	5967	chr2	79120867	79120867	Silent	SNP	T	T	A	c.6T>A	p.=	p.A2A	ATGGCTCAGAC
IGKV1-8	28942	chr2	88861885	88861885	Splice_Site	SNP	C	C	A	c.382+1G>T		p.X128_splice	ACTCACGTTTG
IGKV2-30	28919	chr2	89244976	89244976	Missense_Mutation	SNP	G	G	T	c.165C>A	p.Asn55Lys	p.N55K	TAGGTGTTTCC
IGKV6D-21	28870	chr2	90021987	90021987	Silent	SNP	T	T	A	c.144T>A	p.=	p.I48I	AGCATTGGTAG
IGKV1D-17	28900	chr2	90083069	90083069	Silent	SNP	C	C	A	c.129C>A	p.=	p.I43I	ACCATCACTTG
IGKV1D-43	28891	chr2	90210348	90210348	Nonsense_Mutation	SNP	G	G	A	c.170G>A	p.Trp57Ter	p.W57*	AGCCTGGTATC
ANKRD20A8P	729171	chr2	94823049	94823049	RNA	SNP	C	C	A	n.1220G>T			TCTTCCTCTGA
AC008268.2	0	chr2	95792503	95792503	RNA	SNP	C	C	T	n.134C>T			TCGCCCCTTTG
CNGA3	1261	chr2	98396190	98396190	Silent	SNP	C	C	T	c.1020C>T	p.=	p.I340I	AACATCTCAAT
MRPL30	51263	chr2	99195576	99195576	Missense_Mutation	SNP	C	C	G	c.357C>G	p.Ile119Met	p.I119M	AGAATCAAGCC
NPAS2	4862	chr2	100975541	100975541	Missense_Mutation	SNP	G	G	T	c.1366G>T	p.Gly456Trp	p.G456W	TCCCCGGGCTC
RGPD3	653489	chr2	106436437	106436437	Silent	SNP	A	A	G	c.1611T>C	p.=	p.C537C	AGAGTACAAAC
SLC5A7	60482	chr2	108002000	108002000	Missense_Mutation	SNP	C	C	T	c.701C>T	p.Ser234Leu	p.S234L	TGACTCATCTG
SLC5A7	60482	chr2	108010296	108010296	Missense_Mutation	SNP	C	C	A	c.1178C>A	p.Thr393Lys	p.T393K	TGCAACAGCCA
SH3RF3	344558	chr2	109432606	109432606	Missense_Mutation	SNP	G	G	C	c.1509G>C	p.Lys503Asn	p.K503N	TTCAAGGGGGC
CNTNAP5	129684	chr2	124242375	124242375	Missense_Mutation	SNP	A	A	T	c.363A>T	p.Lys121Asn	p.K121N	TACAAACAAGA
CNTNAP5	129684	chr2	124524309	124524309	Missense_Mutation	SNP	A	A	C	c.1331A>C	p.Asn444Thr	p.N444T	CAGCAACTTGA
CNTNAP5	129684	chr2	124772926	124772926	Silent	SNP	C	C	A	c.2658C>A	p.=	p.T886T	GAGACCTCCCT
CNTNAP5	129684	chr2	124911534	124911534	Silent	SNP	C	C	T	c.3720C>T	p.=	p.I1240I	GTCATCGGAGG
GPR148	344561	chr2	130730088	130730088	Missense_Mutation	SNP	C	C	T	c.937C>T	p.Arg313Cys	p.R313C	TTCCCCGTGCC
AC073869.20	0	chr2	131444504	131444504	RNA	SNP	T	T	A	n.84A>T			TCCGCTCCATC
AC093838.4	150776	chr2	131519280	131519280	RNA	SNP	C	C	G	n.2173C>G			ATATTCCGGGT
LRP1B	53353	chr2	141247283	141247283	Missense_Mutation	SNP	T	T	A	c.535A>T	p.Ser179Cys	p.S179C	ACAACTGCAAG
TANC1	85461	chr2	159219726	159219726	Silent	SNP	G	G	A	c.3537G>A	p.=	p.L1179L	GGTCTGTCAGC
SLC4A10	57282	chr2	161904055	161904055	Missense_Mutation	SNP	G	G	T	c.1494G>T	p.Trp498Cys	p.W498C	TTCTGGAGTGA
XIRP2	129446	chr2	167245288	167245288	Missense_Mutation	SNP	C	C	T	c.3371C>T	p.Thr1124Ile	p.T1124I	GAAAACAATTA
ABCB11	8647	chr2	168958116	168958116	Missense_Mutation	SNP	G	G	T	c.2191C>A	p.Pro731Thr	p.P731T	CACAGGAATGT
LRP2	4036	chr2	169206415	169206415	Silent	SNP	G	G	A	c.7305C>T	p.=	p.F2435F	TGTGTGAAGTA
LRP2	4036	chr2	169206416	169206416	Missense_Mutation	SNP	A	A	T	c.7304T>A	p.Phe2435Tyr	p.F2435Y	GTGTGAAGTAG
GAD1	2571	chr2	170852783	170852783	Silent	SNP	C	C	A	c.1254C>A	p.=	p.V418V	CTCGTCAAGGA
SLC25A12	8604	chr2	171855941	171855941	Missense_Mutation	SNP	G	G	C	c.218C>G	p.Ser73Cys	p.S73C	GATAGGAGATC
HOXD10	3236	chr2	176117552	176117552	Missense_Mutation	SNP	C	C	A	c.719C>A	p.Pro240His	p.P240H	CAGTCCCGAAG
HOXD3	3232	chr2	176169544	176169544	Nonsense_Mutation	SNP	A	A	T	c.430A>T	p.Lys144Ter	p.K144*	AGCCCAAAGGT
MTX2	10651	chr2	176337524	176337524	Missense_Mutation	SNP	C	C	T	c.652C>T	p.His218Tyr	p.H218Y	TTGGCCATCTA
TTC30A	92104	chr2	177617529	177617529	Silent	SNP	C	C	A	c.1173G>T	p.=	p.R391R	AGTCTCCGAAG
TTN	7273	chr2	178548192	178548192	Missense_Mutation	SNP	A	A	T	c.88511T>A	p.Ile29504Asn	p.I29504N	CAGTGATCCGG
TTN	7273	chr2	178579165	178579165	Missense_Mutation	SNP	G	G	T	c.62942C>A	p.Thr20981Lys	p.T20981K	TGATTGTGTAT
TTN	7273	chr2	178588127	178588127	Missense_Mutation	SNP	C	C	A	c.58357G>T	p.Ala19453Ser	p.A19453S	CGGTGCACCAC
TTN	7273	chr2	178590765	178590765	Silent	SNP	G	G	T	c.56037C>A	p.=	p.V18679V	TTGTTGACCCT
TTN	7273	chr2	178595606	178595606	Nonsense_Mutation	SNP	G	G	A	c.52825C>T	p.Gln17609Ter	p.Q17609*	TCCTTGAATGA
TTN	7273	chr2	178611232	178611232	Missense_Mutation	SNP	A	A	T	c.45974T>A	p.Val15325Asp	p.V15325D	CAATAACAATA
TTN	7273	chr2	178669646	178669646	Intron	SNP	C	C	T	c.34264+572G>A			TTCTTCTGGGA
TTN	7273	chr2	178710892	178710892	Missense_Mutation	SNP	C	C	A	c.27254G>T	p.Arg9085Leu	p.R9085L	CAAGACGGATG
TTN	7273	chr2	178746203	178746203	Intron	SNP	G	G	C	c.10361-4282C>G			CATTTGAATAC
ZNF804A	91752	chr2	184938287	184938287	Nonsense_Mutation	SNP	C	C	A	c.2891C>A	p.Ser964Ter	p.S964*	ACAGTCACAGC
WDR75	84128	chr2	189466515	189466515	Silent	SNP	C	C	G	c.1380C>G	p.=	p.T460T	CCCACCTTGGT
MSTN	2660	chr2	190060263	190060263	Silent	SNP	G	G	A	c.546C>T	p.=	p.D182D	GTACCGTCTTT
FZD7	8324	chr2	202034632	202034632	5'UTR	SNP	G	G	T	c.-16G>T			CCGCTGCACTC
PIKFYVE	200576	chr2	208325358	208325358	Silent	SNP	G	G	C	c.2547G>C	p.=	p.L849L	GAGCTGGCTCG
TTLL4	9654	chr2	218737879	218737879	Missense_Mutation	SNP	G	G	T	c.203G>T	p.Gly68Val	p.G68V	GTTGGGCCCAG
SLC4A3	6508	chr2	219641798	219641798	3'UTR	SNP	C	C	T	c.*70C>T			GAGCCCAGCCC
EPHA4	2043	chr2	221425925	221425925	3'UTR	SNP	A	A	C	c.*103T>G			CTTTAATTTCA
EFHD1	80303	chr2	232662908	232662908	Nonsense_Mutation	SNP	G	G	T	c.409G>T	p.Glu137Ter	p.E137*	TCAAGGAGGTG
INPP5D	3635	chr2	233122117	233122117	Missense_Mutation	SNP	G	G	T	c.209G>T	p.Gly70Val	p.G70V	CGAAGGCGTCT
[truncated: 160,058 more rows]
